# Supplementary material for: An energizing role for motivation in information-seeking during the early phase of the COVID-19 pandemic
Source: Nat Commun. 2022 Apr 28;13:2310. doi: 10.1038/s41467-022-30011-5 (PMC9050882; doi:10.1038/s41467-022-30011-5)
Supplement: Supplementary file 4 — Source Data [file 41467_2022_30011_MOESM4_ESM.zip]

Archive with 29 entries (28 files):
- figure_sources/
- figure_sources/fs6a_scatter.csv
- figure_sources/fs6a_lines.csv
- figure_sources/f5b.csv
- figure_sources/fs2a_scatter.csv
- figure_sources/f2a_right.csv
- figure_sources/fs5c.csv
- figure_sources/f5c.csv
- figure_sources/f3c.csv
- figure_sources/fs2c_scatter.csv
- figure_sources/f3b.csv
- figure_sources/f5d.csv
- figure_sources/f5a.csv
- figure_sources/fs4a+b.csv
- figure_sources/f3d.csv
- figure_sources/fs5b.csv
- figure_sources/fs2c_lines.csv
- figure_sources/f2a_left.csv
- figure_sources/f3a.csv
- figure_sources/fs2b_lines.csv
- figure_sources/fs2a_lines.csv
- figure_sources/fs4c+d.csv
- figure_sources/fs3.csv
- figure_sources/fs5a.csv
- figure_sources/f2b_right.csv
- figure_sources/f2b_left.csv
- figure_sources/fs2b_scatter.csv
- figure_sources/fs6c.csv
- figure_sources/fs6b.csv
