# Supplementary material for: An energizing role for motivation in information-seeking during the early phase of the COVID-19 pandemic
Source: Nat Commun. 2022 Apr 28;13:2310. doi: 10.1038/s41467-022-30011-5 (PMC9050882; doi:10.1038/s41467-022-30011-5)
Supplement: Supplementary file 4 — Source Data [file 41467_2022_30011_MOESM4_ESM.zip › figure_sources/fs6a_scatter.csv]

	questionId	block	curiosity	seCur	n	useful	useful_s
1	C_01_Ep	COVID-19-Related	4.71875	0.179364818006755	96	-0.162866515479269	-0.12177652752124
2	C_02_Ep	COVID-19-Related	4.74757281553398	0.181328329786916	103	2.00347930193035	1.59623810868967
3	C_03_Ep	COVID-19-Related	4.51923076923077	0.200810888464332	104	-0.870099260201959	-0.682645524925387
4	C_04_Ep	COVID-19-Related	4.44736842105263	0.169975890444119	114	-0.467864965546546	-0.36365471567856
5	C_05_Ep	COVID-19-Related	5.31111111111111	0.179223212534599	90	0.734782412381146	0.590101504069885
6	C_06_Ep	COVID-19-Related	5.62765957446809	0.153495117135649	94	1.51459852186878	1.20853254074287
7	C_07_Ep	COVID-19-Related	5.19791666666667	0.182345700011998	96	1.59383791613954	1.27137312603983
8	C_08_Ep	COVID-19-Related	5.30526315789474	0.163304128377156	95	0.917167115900966	0.734741195272424
9	C_09_Ep	COVID-19-Related	5.17241379310345	0.204341345152188	87	1.37654453706977	1.0990492049957
10	C_10_Ep	COVID-19-Related	4.54639175257732	0.215397727382372	97	2.62380013842808	2.08818185455201
11	C_11_Ep	COVID-19-Related	4.93877551020408	0.190128975309895	98	-0.0577899822091769	-0.038445869678173
12	C_12_Ep	COVID-19-Related	4.47674418604651	0.223592569778614	86	0.566188295761626	0.456398400159298
13	C_13_Ep	COVID-19-Related	4.76237623762376	0.184094527403984	101	0.216454284300834	0.179042797170273
14	C_14_Ep	COVID-19-Related	4.39814814814815	0.186948596070303	108	-0.215313455868246	-0.163369430412656
15	C_15_Ep	COVID-19-Related	4.70652173913043	0.225859320699495	92	2.4467029485706	1.94773541162409
16	C_16_Ep	COVID-19-Related	5.18181818181818	0.174292832374003	99	0.551074455893345	0.444412410713668
17	C_17_Ep	COVID-19-Related	4.44791666666667	0.223051893727271	96	-0.287546224222644	-0.220653430155262
18	C_18_EpAl	COVID-19-Related	5.03883495145631	0.183002399392304	103	0.372564518211657	0.30284559198066
19	C_19_EpAl	COVID-19-Related	5.23148148148148	0.155440441838878	108	1.4371287822908	1.14709537526872
20	C_20_EpAl	COVID-19-Related	5.86666666666667	0.146426710134393	105	1.91123684991075	1.52308548394431
21	C_21_EpAl	COVID-19-Related	5.57692307692308	0.149490238923119	104	1.28683727140707	1.02790710286942
22	C_22_EpAl	COVID-19-Related	5.47422680412371	0.169705617046969	97	0.617259563573653	0.496900329669252
23	C_23_EpAl	COVID-19-Related	5.31067961165049	0.162685631039307	103	0.482952964341106	0.390388847814922
24	C_24_EpAl	COVID-19-Related	5.54807692307692	0.162182537428231	104	0.457229416585731	0.369988858494727
25	C_25_EpAl	COVID-19-Related	5.84615384615385	0.146383609344151	104	1.7137361985957	1.36645813161043
26	C_26_EpAl	COVID-19-Related	3.72815533980583	0.235444007342359	103	-1.18348719840909	-0.931176973748085
27	C_27_EpAl	COVID-19-Related	5.55963302752294	0.144811260492998	109	1.07430055879894	0.859355443176635
28	C_28_EpAl	COVID-19-Related	5.04347826086957	0.176167895609402	92	0.753300696237706	0.604787378526032
29	C_29_EpAl	COVID-19-Related	4.86725663716814	0.18064728783168	113	-0.263086189928109	-0.201255466735701
30	C_30_EpAl	COVID-19-Related	5.17	0.174109567267688	100	0.0536584719451403	0.0499380226263096
31	C_31_EpAl	COVID-19-Related	4.74311926605505	0.204188085678681	109	-0.619779534756476	-0.484130150052381
32	C_32_EpAl	COVID-19-Related	4.9438202247191	0.207346895508633	89	-1.15708825541598	-0.910241364078488
33	C_33_EpAl	COVID-19-Related	5.61111111111111	0.160494936581445	108	0.628856684951016	0.506097395116563
34	C_34_EpAl	COVID-19-Related	5.2020202020202	0.178162474274755	99	0.620446367115773	0.499427615518119
35	C_35_EpAl	COVID-19-Related	5.36842105263158	0.189921084323887	95	2.00215661284131	1.59518915371865
36	NC_36_Ep	General	4.45098039215686	0.177685157886136	102	-0.796230815075797	-0.624064356184453
37	NC_37_Ep	General	4.5625	0.176563274121035	112	-2.23479752259265	-1.7649157561862
38	NC_38_Ep	General	5.79569892473118	0.150236792826773	93	0.839129682455053	0.672853821726161
39	NC_39_Ep	General	4.38541666666667	0.212735829751911	96	2.06752945763461	1.64703290980923
40	NC_40_Ep	General	4.83870967741935	0.20068275384462	93	0.644368454792095	0.518398961840741
41	NC_41_Ep	General	4.79439252336449	0.174527761832689	107	-0.0988179597129563	-0.0709829952281041
42	NC_42_Ep	General	5.11111111111111	0.192522154922339	90	1.45701359447517	1.16286497128451
43	NC_43_Ep	General	4.3	0.18721780110477	100	0.297390102194117	0.243228726589717
44	NC_44_Ep	General	5.02830188679245	0.182060457741657	106	-0.339309516645424	-0.261704167893496
45	NC_45_Ep	General	3.80208333333333	0.2179549042297	96	-1.4069780115292	-1.10841575294639
46	NC_46_Ep	General	4.39583333333333	0.19728372939257	96	-1.4522760659276	-1.14433925131997
47	NC_47_Ep	General	4.52688172043011	0.199104703596535	93	1.09076109086278	0.872409423191382
48	NC_48_Ep	General	4.1340206185567	0.215700760996666	97	-0.644990028857985	-0.504123263573052
49	NC_49_Ep	General	5.62244897959184	0.170095025558805	98	-0.482764610235028	-0.375470838221618
50	NC_50_Ep	General	4.10377358490566	0.210219260576105	106	-1.52692244656543	-1.20353735969461
51	NC_51_Ep	General	3.84269662921348	0.216704632987499	89	-0.570796947810404	-0.445284643200917
52	NC_52_Ep	General	4.28048780487805	0.223083959416813	82	-1.37180695438067	-1.08052344209436
53	NC_53_EpAl	General	5.29292929292929	0.181187205374921	99	-0.728141414520941	-0.57006624296357
54	NC_54_EpAl	General	4.32608695652174	0.210287664810313	92	-1.27316972848113	-1.00229945938172
55	NC_55_EpAl	General	2.86138613861386	0.209681372124231	101	-2.24539269251593	-1.77331822676825
56	NC_56_EpAl	General	2.92857142857143	0.213301618548686	98	-1.63429456166853	-1.28868852244324
57	NC_57_EpAl	General	2.8348623853211	0.203817525418369	109	-2.4256531464649	-1.91627328764799
58	NC_58_EpAl	General	3.15151515151515	0.21313478138686	99	-2.62508893291479	-2.07443529361749
59	NC_59_EpAl	General	4.7979797979798	0.172877354416735	99	0.613713125290917	0.49408783647117
60	NC_60_EpAl	General	4.76851851851852	0.164106231519455	108	0.513333438918668	0.414482000237694
61	NC_61_EpAl	General	3.99107142857143	0.196697122494951	112	-0.842955560453291	-0.661119287944031
62	NC_62_EpAl	General	5.57522123893805	0.17135462270285	113	1.00678298486531	0.805810815496582
63	NC_63_EpAl	General	3.28712871287129	0.221755656122789	101	-1.01175545630512	-0.79498558451301
64	NC_64_EpAl	General	4.52427184466019	0.18503124601417	103	-0.946153019076052	-0.742959750768047
65	NC_65_EpAl	General	3.5047619047619	0.211016990411805	105	-1.59409877725532	-1.25681136535183
66	NC_66_EpAl	General	4.39285714285714	0.199886205906356	112	-1.14975805273328	-0.904428166852973
67	NC_67_EpAl	General	4.86	0.16818700510702	100	0.414123766938526	0.335804040723653
68	NC_68_EpAl	General	2.91666666666667	0.206084352229659	96	-2.12432875429506	-1.67730880107578
69	NC_69_EpAl	General	5.06603773584906	0.179981464516619	106	0.331358224852886	0.270167053528743
70	NC_70_EpAl	General	3	0.207365565567397	92	-2.22226638514097	-1.75497797184109
