# Supplementary material for: An energizing role for motivation in information-seeking during the early phase of the COVID-19 pandemic
Source: Nat Commun. 2022 Apr 28;13:2310. doi: 10.1038/s41467-022-30011-5 (PMC9050882; doi:10.1038/s41467-022-30011-5)
Supplement: Supplementary file 4 — Source Data [file 41467_2022_30011_MOESM4_ESM.zip › figure_sources/fs6a_lines.csv]

	block	useful	useful_s	block1	curiosity
1	COVID-19-Related	-2.62508893291479	-2.07443529361749	1	4.1869069392725
2	General	-2.62508893291479	-2.07443529361749	-1	3.00968485542862
3	COVID-19-Related	-2.57206985138607	-2.03238865575719	1	4.20480517281974
4	General	-2.57206985138607	-2.03238865575719	-1	3.04344231726068
5	COVID-19-Related	-2.51905076985736	-1.99034201789689	1	4.22268627334183
6	General	-2.51905076985736	-1.99034201789689	-1	3.07734756462868
7	COVID-19-Related	-2.46603168832864	-1.9482953800366	1	4.24054926289798
8	General	-2.46603168832864	-1.9482953800366	-1	3.11139160135418
9	COVID-19-Related	-2.41301260679993	-1.9062487421763	1	4.25839317835212
10	General	-2.41301260679993	-1.9062487421763	-1	3.14556546695069
11	COVID-19-Related	-2.35999352527121	-1.864202104316	1	4.27621707128064
12	General	-2.35999352527121	-1.864202104316	-1	3.17986024924894
13	COVID-19-Related	-2.30697444374249	-1.8221554664557	1	4.29402000785867
14	General	-2.30697444374249	-1.8221554664557	-1	3.21426709650172
15	COVID-19-Related	-2.25395536221378	-1.7801088285954	1	4.3118010687255
16	General	-2.25395536221378	-1.7801088285954	-1	3.24877722893115
17	COVID-19-Related	-2.20093628068506	-1.73806219073511	1	4.32955934883011
18	General	-2.20093628068506	-1.73806219073511	-1	3.28338194968418
19	COVID-19-Related	-2.14791719915635	-1.69601555287481	1	4.34729395725725
20	General	-2.14791719915635	-1.69601555287481	-1	3.31807265516545
21	COVID-19-Related	-2.09489811762763	-1.65396891501451	1	4.3650040170351
22	General	-2.09489811762763	-1.65396891501451	-1	3.35284084472032
23	COVID-19-Related	-2.04187903609891	-1.61192227715421	1	4.38268866492521
24	General	-2.04187903609891	-1.61192227715421	-1	3.38767812964391
25	COVID-19-Related	-1.9888599545702	-1.56987563929392	1	4.40034705119564
26	General	-1.9888599545702	-1.56987563929392	-1	3.42257624149621
27	COVID-19-Related	-1.93584087304148	-1.52782900143362	1	4.41797833937808
28	General	-1.93584087304148	-1.52782900143362	-1	3.4575270397067
29	COVID-19-Related	-1.88282179151277	-1.48578236357332	1	4.43558170600996
30	General	-1.88282179151277	-1.48578236357332	-1	3.49252251845591
31	COVID-19-Related	-1.82980270998405	-1.44373572571302	1	4.45315634036232
32	General	-1.82980270998405	-1.44373572571302	-1	3.52755481282541
33	COVID-19-Related	-1.77678362845534	-1.40168908785272	1	4.47070144415453
34	General	-1.77678362845534	-1.40168908785272	-1	3.56261620421156
35	COVID-19-Related	-1.72376454692662	-1.35964244999243	1	4.4882162312566
36	General	-1.72376454692662	-1.35964244999243	-1	3.59769912500235
37	COVID-19-Related	-1.6707454653979	-1.31759581213213	1	4.50569992738022
38	General	-1.6707454653979	-1.31759581213213	-1	3.63279616252079
39	COVID-19-Related	-1.61772638386919	-1.27554917427183	1	4.52315176975933
40	General	-1.61772638386919	-1.27554917427183	-1	3.66790006224214
41	COVID-19-Related	-1.56470730234047	-1.23350253641153	1	4.54057100682118
42	General	-1.56470730234047	-1.23350253641153	-1	3.70300373029615
43	COVID-19-Related	-1.51168822081176	-1.19145589855123	1	4.55795689784892
44	General	-1.51168822081176	-1.19145589855123	-1	3.73810023526907
45	COVID-19-Related	-1.45866913928304	-1.14940926069094	1	4.57530871263652
46	General	-1.45866913928304	-1.14940926069094	-1	3.77318280932397
47	COVID-19-Related	-1.40565005775432	-1.10736262283064	1	4.59262573113711
48	General	-1.40565005775432	-1.10736262283064	-1	3.80824484866089
49	COVID-19-Related	-1.35263097622561	-1.06531598497034	1	4.60990724310545
50	General	-1.35263097622561	-1.06531598497034	-1	3.84327991334159
51	COVID-19-Related	-1.29961189469689	-1.02326934711004	1	4.62715254773565
52	General	-1.29961189469689	-1.02326934711004	-1	3.87828172650633
53	COVID-19-Related	-1.24659281316818	-0.981222709249744	1	4.64436095329489
54	General	-1.24659281316818	-0.981222709249744	-1	3.9132441730125
55	COVID-19-Related	-1.19357373163946	-0.939176071389445	1	4.66153177675408
56	General	-1.19357373163946	-0.939176071389445	-1	3.94816129752698
57	COVID-19-Related	-1.14055465011075	-0.897129433529148	1	4.67866434341627
58	General	-1.14055465011075	-0.897129433529148	-1	3.98302730210577
59	COVID-19-Related	-1.08753556858203	-0.855082795668849	1	4.69575798654376
60	General	-1.08753556858203	-0.855082795668849	-1	4.01783654329585
61	COVID-19-Related	-1.03451648705331	-0.813036157808552	1	4.71281204698453
62	General	-1.03451648705331	-0.813036157808552	-1	4.05258352879487
63	COVID-19-Related	-0.981497405524598	-0.770989519948253	1	4.72982587279904
64	General	-0.981497405524598	-0.770989519948253	-1	4.08726291370532
65	COVID-19-Related	-0.928478323995883	-0.728942882087956	1	4.74679881888797
66	General	-0.928478323995883	-0.728942882087956	-1	4.12186949641952
67	COVID-19-Related	-0.875459242467167	-0.686896244227658	1	4.7637302466218
68	General	-0.875459242467167	-0.686896244227658	-1	4.15639821417214
69	COVID-19-Related	-0.822440160938451	-0.64484960636736	1	4.78061952347286
70	General	-0.822440160938451	-0.64484960636736	-1	4.19084413829629
71	COVID-19-Related	-0.769421079409735	-0.602802968507062	1	4.79746602265071
72	General	-0.769421079409735	-0.602802968507062	-1	4.22520246921883
73	COVID-19-Related	-0.716401997881019	-0.560756330646764	1	4.81426912274135
74	General	-0.716401997881019	-0.560756330646764	-1	4.2594685312297
75	COVID-19-Related	-0.663382916352304	-0.518709692786466	1	4.8310282073512
76	General	-0.663382916352304	-0.518709692786466	-1	4.29363776705899
77	COVID-19-Related	-0.610363834823588	-0.476663054926168	1	4.8477426647562
78	General	-0.610363834823588	-0.476663054926168	-1	4.3277057322947
79	COVID-19-Related	-0.557344753294872	-0.43461641706587	1	4.86441188755698
80	General	-0.557344753294872	-0.43461641706587	-1	4.36166808967281
81	COVID-19-Related	-0.504325671766156	-0.392569779205572	1	4.88103527234045
82	General	-0.504325671766156	-0.392569779205572	-1	4.3955206032701
83	COVID-19-Related	-0.45130659023744	-0.350523141345274	1	4.89761221934859
84	General	-0.45130659023744	-0.350523141345274	-1	4.42925913262937
85	COVID-19-Related	-0.398287508708725	-0.308476503484976	1	4.91414213215494
86	General	-0.398287508708725	-0.308476503484976	-1	4.46287962684513
87	COVID-19-Related	-0.345268427180009	-0.266429865624678	1	4.93062441734938
88	General	-0.345268427180009	-0.266429865624678	-1	4.49637811863702
89	COVID-19-Related	-0.292249345651293	-0.22438322776438	1	4.94705848423161
90	General	-0.292249345651293	-0.22438322776438	-1	4.52975071843725
91	COVID-19-Related	-0.239230264122577	-0.182336589904082	1	4.96344374451411
92	General	-0.239230264122577	-0.182336589904082	-1	4.56299360851718
93	COVID-19-Related	-0.186211182593861	-0.140289952043784	1	4.97977961203478
94	General	-0.186211182593861	-0.140289952043784	-1	4.59610303717729
95	COVID-19-Related	-0.133192101065146	-0.0982433141834863	1	4.9960655024799
96	General	-0.133192101065146	-0.0982433141834863	-1	4.62907531302408
97	COVID-19-Related	-0.0801730195364301	-0.0561966763231884	1	5.01230083311781
98	General	-0.0801730195364301	-0.0561966763231884	-1	4.66190679935616
99	COVID-19-Related	-0.0271539380077139	-0.0141500384628902	1	5.02848502254374
100	General	-0.0271539380077139	-0.0141500384628902	-1	4.69459390868135
101	COVID-19-Related	0.0258651435210018	0.0278965993974077	1	5.04461749043617
102	General	0.0258651435210018	0.0278965993974077	-1	4.72713309738541
103	COVID-19-Related	0.0788842250497175	0.0699432372577056	1	5.06069765732506
104	General	0.0788842250497175	0.0699432372577056	-1	4.75952086057223
105	COVID-19-Related	0.131903306578433	0.111989875118003	1	5.07672494437241
106	General	0.131903306578433	0.111989875118003	-1	4.79175372709426
107	COVID-19-Related	0.184922388107149	0.154036512978302	1	5.09269877316537
108	General	0.184922388107149	0.154036512978302	-1	4.82382825479102
109	COVID-19-Related	0.237941469635865	0.1960831508386	1	5.10861856552216
110	General	0.237941469635865	0.1960831508386	-1	4.85574102595248
111	COVID-19-Related	0.290960551164581	0.238129788698897	1	5.12448374331125
112	General	0.290960551164581	0.238129788698897	-1	4.88748864302288
113	COVID-19-Related	0.343979632693296	0.280176426559195	1	5.14029372828386
114	General	0.343979632693296	0.280176426559195	-1	4.91906772455947
115	COVID-19-Related	0.396998714222012	0.322223064419493	1	5.15604794192011
116	General	0.396998714222012	0.322223064419493	-1	4.95047490145967
117	COVID-19-Related	0.450017795750728	0.364269702279791	1	5.17174580528905
118	General	0.450017795750728	0.364269702279791	-1	4.98170681346869
119	COVID-19-Related	0.503036877279444	0.406316340140089	1	5.18738673892267
120	General	0.503036877279444	0.406316340140089	-1	5.01276010597871
121	COVID-19-Related	0.55605595880816	0.448362978000387	1	5.20297016270418
122	General	0.55605595880816	0.448362978000387	-1	5.04363142712983
123	COVID-19-Related	0.609075040336875	0.490409615860685	1	5.21849549577069
124	General	0.609075040336875	0.490409615860685	-1	5.07431742522165
125	COVID-19-Related	0.662094121865592	0.532456253720983	1	5.23396215643032
126	General	0.662094121865592	0.532456253720983	-1	5.10481474644378
127	COVID-19-Related	0.715113203394307	0.574502891581281	1	5.24936956209421
128	General	0.715113203394307	0.574502891581281	-1	5.13512003293277
129	COVID-19-Related	0.768132284923023	0.616549529441579	1	5.2647171292232
130	General	0.768132284923023	0.616549529441579	-1	5.1652299211623
131	COVID-19-Related	0.821151366451739	0.658596167301877	1	5.28000427328962
132	General	0.821151366451739	0.658596167301877	-1	5.1951410406731
133	COVID-19-Related	0.874170447980454	0.700642805162175	1	5.29523040875416
134	General	0.874170447980454	0.700642805162175	-1	5.2248500131486
135	COVID-19-Related	0.927189529509171	0.742689443022473	1	5.31039494905814
136	General	0.927189529509171	0.742689443022473	-1	5.25435345184231
137	COVID-19-Related	0.980208611037886	0.784736080882771	1	5.32549730663116
138	General	0.980208611037886	0.784736080882771	-1	5.28364796136267
139	COVID-19-Related	1.0332276925666	0.826782718743069	1	5.34053689291447
140	General	1.0332276925666	0.826782718743069	-1	5.31273013782113
141	COVID-19-Related	1.08624677409532	0.868829356603367	1	5.35551311840006
142	General	1.08624677409532	0.868829356603367	-1	5.34159656934912
143	COVID-19-Related	1.13926585562403	0.910875994463665	1	5.37042539268584
144	General	1.13926585562403	0.910875994463665	-1	5.37024383698961
145	COVID-19-Related	1.19228493715275	0.952922632323963	1	5.38527312454701
146	General	1.19228493715275	0.952922632323963	-1	5.39866851596864
147	COVID-19-Related	1.24530401868147	0.994969270184261	1	5.40005572202375
148	General	1.24530401868147	0.994969270184261	-1	5.42686717735215
149	COVID-19-Related	1.29832310021018	1.03701590804456	1	5.41477259252556
150	General	1.29832310021018	1.03701590804456	-1	5.45483639009253
151	COVID-19-Related	1.3513421817389	1.07906254590486	1	5.4294231429524
152	General	1.3513421817389	1.07906254590486	-1	5.48257272346909
153	COVID-19-Related	1.40436126326761	1.12110918376515	1	5.44400677983279
154	General	1.40436126326761	1.12110918376515	-1	5.51007274992508
155	COVID-19-Related	1.45738034479633	1.16315582162545	1	5.45852290947911
156	General	1.45738034479633	1.16315582162545	-1	5.53733304830287
157	COVID-19-Related	1.51039942632504	1.20520245948575	1	5.47297093816026
158	General	1.51039942632504	1.20520245948575	-1	5.56435020747693
159	COVID-19-Related	1.56341850785376	1.24724909734605	1	5.48735027229182
160	General	1.56341850785376	1.24724909734605	-1	5.59112083038229
161	COVID-19-Related	1.61643758938248	1.28929573520635	1	5.50166031864391
162	General	1.61643758938248	1.28929573520635	-1	5.61764153843363
163	COVID-19-Related	1.66945667091119	1.33134237306664	1	5.5159004845667
164	General	1.66945667091119	1.33134237306664	-1	5.64390897632716
165	COVID-19-Related	1.72247575243991	1.37338901092694	1	5.53007017823386
166	General	1.72247575243991	1.37338901092694	-1	5.66991981721453
167	COVID-19-Related	1.77549483396862	1.41543564878724	1	5.54416880890372
168	General	1.77549483396862	1.41543564878724	-1	5.69567076823443
169	COVID-19-Related	1.82851391549734	1.45748228664754	1	5.55819578719833
170	General	1.82851391549734	1.45748228664754	-1	5.72115857638382
171	COVID-19-Related	1.88153299702606	1.49952892450784	1	5.57215052540014
172	General	1.88153299702606	1.49952892450784	-1	5.74638003470701
173	COVID-19-Related	1.93455207855477	1.54157556236813	1	5.58603243776628
174	General	1.93455207855477	1.54157556236813	-1	5.7713319887768
175	COVID-19-Related	1.98757116008349	1.58362220022843	1	5.59984094086013
176	General	1.98757116008349	1.58362220022843	-1	5.7960113434382
177	COVID-19-Related	2.0405902416122	1.62566883808873	1	5.61357545389993
178	General	2.0405902416122	1.62566883808873	-1	5.82041506978103
179	COVID-19-Related	2.09360932314092	1.66771547594903	1	5.62723539912399
180	General	2.09360932314092	1.66771547594903	-1	5.84454021230462
181	COVID-19-Related	2.14662840466963	1.70976211380933	1	5.64082020217212
182	General	2.14662840466963	1.70976211380933	-1	5.86838389623387
183	COVID-19-Related	2.19964748619835	1.75180875166962	1	5.65432929248264
184	General	2.19964748619835	1.75180875166962	-1	5.8919433349435
185	COVID-19-Related	2.25266656772707	1.79385538952992	1	5.66776210370439
186	General	2.25266656772707	1.79385538952992	-1	5.9152158374442
187	COVID-19-Related	2.30568564925578	1.83590202739022	1	5.68111807412299
188	General	2.30568564925578	1.83590202739022	-1	5.93819881588265
189	COVID-19-Related	2.3587047307845	1.87794866525052	1	5.69439664710055
190	General	2.3587047307845	1.87794866525052	-1	5.96088979300558
191	COVID-19-Related	2.41172381231321	1.91999530311082	1	5.70759727152793
192	General	2.41172381231321	1.91999530311082	-1	5.98328640953725
193	COVID-19-Related	2.46474289384193	1.96204194097111	1	5.72071940228857
194	General	2.46474289384193	1.96204194097111	-1	6.00538643141907
195	COVID-19-Related	2.51776197537064	2.00408857883141	1	5.73376250073277
196	General	2.51776197537064	2.00408857883141	-1	6.02718775686059
197	COVID-19-Related	2.57078105689936	2.04613521669171	1	5.74672603516144
198	General	2.57078105689936	2.04613521669171	-1	6.04868842315187
199	COVID-19-Related	2.62380013842808	2.08818185455201	1	5.75960948131784
200	General	2.62380013842808	2.08818185455201	-1	6.06988661318849
