# Supplementary material for: An energizing role for motivation in information-seeking during the early phase of the COVID-19 pandemic
Source: Nat Commun. 2022 Apr 28;13:2310. doi: 10.1038/s41467-022-30011-5 (PMC9050882; doi:10.1038/s41467-022-30011-5)
Supplement: Supplementary file 4 — Source Data [file 41467_2022_30011_MOESM4_ESM.zip › figure_sources/f5b.csv]

	stt_scldst	variable	value	se	n
1	1	COVID-19 Concern	-0.103933744334484	0.0255186574178094	710
2	2.3	COVID-19 Concern	0.0603034890396043	0.0255850018424876	564
3	1.3	COVID-19 Concern	-0.048742604635207	0.02805754878836	520
4	2.7	COVID-19 Concern	-0.0131139861413802	0.0230845579581166	708
5	4.3	COVID-19 Concern	0.0348757421703522	0.0502013697319936	150
6	3.7	COVID-19 Concern	0.0312596235280698	0.0371229690230411	308
7	3	COVID-19 Concern	0.0597392287833427	0.027217886722842	515
8	2	COVID-19 Concern	0.00770360028436241	0.0282173002213386	542
9	3.3	COVID-19 Concern	0.0273072314987598	0.0297641138727513	395
10	1.7	COVID-19 Concern	0.00149702994206267	0.023012483289647	730
11	4	COVID-19 Concern	0.0452064463346134	0.0478416939433311	160
12	1	Non-Specific Anxiety	-0.056739807484677	0.0266763056062557	710
13	2.3	Non-Specific Anxiety	0.0337016197118367	0.0309175711969033	564
14	1.3	Non-Specific Anxiety	-0.00413821404008952	0.0318922881543747	520
15	2.7	Non-Specific Anxiety	-0.0230334624539465	0.0272375614523315	708
16	4.3	Non-Specific Anxiety	0.0199254539082927	0.0620277157974805	150
17	3.7	Non-Specific Anxiety	-0.0137165732305998	0.0407469594688669	308
18	3	Non-Specific Anxiety	0.0321461861583573	0.0322896403132109	515
19	2	Non-Specific Anxiety	0.0317410085223941	0.0316867930672241	542
20	3.3	Non-Specific Anxiety	0.0281782762579552	0.0385290313310961	395
21	1.7	Non-Specific Anxiety	-0.0250603089275882	0.0263293629848038	730
22	4	Non-Specific Anxiety	0.0150686224233219	0.0583832508743381	160
