# Supplementary material for: An energizing role for motivation in information-seeking during the early phase of the COVID-19 pandemic
Source: Nat Commun. 2022 Apr 28;13:2310. doi: 10.1038/s41467-022-30011-5 (PMC9050882; doi:10.1038/s41467-022-30011-5)
Supplement: Supplementary file 4 — Source Data [file 41467_2022_30011_MOESM4_ESM.zip › figure_sources/fs2a_scatter.csv]

	questionId	wait_duration	type	block	waited	n	duration	kk	useful	useful_s	block1
1	C_01_NU	4	Not useful	COVID-19-Related	0.960876494458594	284	-1.26386958482891	48	1.22822335858529	0.985332888087423	1
2	C_01_NU	8	Not useful	COVID-19-Related	0.95002002008831	234	-0.372053613208365	48	1.22822335858529	0.985332888087423	1
3	C_01_NU	12	Not useful	COVID-19-Related	0.936265308363937	232	0.519762358412176	48	1.22822335858529	0.985332888087423	1
4	C_01_NU	16	Not useful	COVID-19-Related	0.91895320007355	217	1.41157833003272	48	1.22822335858529	0.985332888087423	1
5	C_02_NU	4	Not useful	COVID-19-Related	0.922126602950555	371	-1.26386958482891	1	-0.0372294816459424	0.152446004481547	1
6	C_02_NU	8	Not useful	COVID-19-Related	0.900389725819535	274	-0.372053613208365	1	-0.0372294816459424	0.152446004481547	1
7	C_02_NU	12	Not useful	COVID-19-Related	0.873310245288369	258	0.519762358412176	1	-0.0372294816459424	0.152446004481547	1
8	C_02_NU	16	Not useful	COVID-19-Related	0.840073186906738	301	1.41157833003272	1	-0.0372294816459424	0.152446004481547	1
9	C_03_NU	4	Not useful	COVID-19-Related	0.829970707414302	395	-1.26386958482891	2	-0.352803906416287	-0.0552565592462821	1
10	C_03_NU	8	Not useful	COVID-19-Related	0.78925024275831	296	-0.372053613208365	2	-0.352803906416287	-0.0552565592462821	1
11	C_03_NU	12	Not useful	COVID-19-Related	0.741668293562141	292	0.519762358412176	2	-0.352803906416287	-0.0552565592462821	1
12	C_03_NU	16	Not useful	COVID-19-Related	0.6875138689322	305	1.41157833003272	2	-0.352803906416287	-0.0552565592462821	1
13	C_04_NU	4	Not useful	COVID-19-Related	0.921019034791865	254	-1.26386958482891	26	0.0707071643247006	0.223486989835796	1
14	C_04_NU	8	Not useful	COVID-19-Related	0.898812690046828	189	-0.372053613208365	26	0.0707071643247006	0.223486989835796	1
15	C_04_NU	12	Not useful	COVID-19-Related	0.871133860010259	152	0.519762358412176	26	0.0707071643247006	0.223486989835796	1
16	C_04_NU	16	Not useful	COVID-19-Related	0.837160967208793	177	1.41157833003272	26	0.0707071643247006	0.223486989835796	1
17	C_05_NU	4	Not useful	COVID-19-Related	0.788438514313811	364	-1.26386958482891	27	-1.75775814188802	-0.979959493712898	1
18	C_05_NU	8	Not useful	COVID-19-Related	0.734346916796436	295	-0.372053613208365	27	-1.75775814188802	-0.979959493712898	1
19	C_05_NU	12	Not useful	COVID-19-Related	0.67199680612694	301	0.519762358412176	27	-1.75775814188802	-0.979959493712898	1
20	C_05_NU	16	Not useful	COVID-19-Related	0.602870177581558	331	1.41157833003272	27	-1.75775814188802	-0.979959493712898	1
21	C_06_NU	4	Not useful	COVID-19-Related	0.809995101485146	385	-1.26386958482891	3	-2.99721125455138	-1.79573405880309	1
22	C_06_NU	8	Not useful	COVID-19-Related	0.764146257640256	322	-0.372053613208365	3	-2.99721125455138	-1.79573405880309	1
23	C_06_NU	12	Not useful	COVID-19-Related	0.710962815491322	287	0.519762358412176	3	-2.99721125455138	-1.79573405880309	1
24	C_06_NU	16	Not useful	COVID-19-Related	0.651161129135699	283	1.41157833003272	3	-2.99721125455138	-1.79573405880309	1
25	C_07_NU	4	Not useful	COVID-19-Related	0.286305166038494	397	-1.26386958482891	78	-4.14991423278721	-2.5544120282568	1
26	C_07_NU	8	Not useful	COVID-19-Related	0.233408953359644	299	-0.372053613208365	78	-4.14991423278721	-2.5544120282568	1
27	C_07_NU	12	Not useful	COVID-19-Related	0.187909382225992	308	0.519762358412176	78	-4.14991423278721	-2.5544120282568	1
28	C_07_NU	16	Not useful	COVID-19-Related	0.149815056025005	313	1.41157833003272	78	-4.14991423278721	-2.5544120282568	1
29	C_08_NU	4	Not useful	COVID-19-Related	0.712712968334918	358	-1.26386958482891	28	-0.901405465621044	-0.416331289541157	1
30	C_08_NU	8	Not useful	COVID-19-Related	0.651241797191544	275	-0.372053613208365	28	-0.901405465621044	-0.416331289541157	1
31	C_08_NU	12	Not useful	COVID-19-Related	0.584194135521191	290	0.519762358412176	28	-0.901405465621044	-0.416331289541157	1
32	C_08_NU	16	Not useful	COVID-19-Related	0.513899451844103	302	1.41157833003272	28	-0.901405465621044	-0.416331289541157	1
33	C_09_NU	4	Not useful	COVID-19-Related	0.810942925890909	93	-1.26386958482891	57	-0.152365581946719	0.0766665327214416	1
34	C_09_NU	8	Not useful	COVID-19-Related	0.766165840602185	70	-0.372053613208365	57	-0.152365581946719	0.0766665327214416	1
35	C_09_NU	12	Not useful	COVID-19-Related	0.714400418723801	66	0.519762358412176	57	-0.152365581946719	0.0766665327214416	1
36	C_09_NU	16	Not useful	COVID-19-Related	0.656280782225878	73	1.41157833003272	57	-0.152365581946719	0.0766665327214416	1
37	C_10_NU	4	Not useful	COVID-19-Related	0.71513910056494	370	-1.26386958482891	49	-0.834608797867778	-0.372367526790339	1
38	C_10_NU	8	Not useful	COVID-19-Related	0.651941672109907	274	-0.372053613208365	49	-0.834608797867778	-0.372367526790339	1
39	C_10_NU	12	Not useful	COVID-19-Related	0.582786259569815	278	0.519762358412176	49	-0.834608797867778	-0.372367526790339	1
40	C_10_NU	16	Not useful	COVID-19-Related	0.510232728611723	273	1.41157833003272	49	-0.834608797867778	-0.372367526790339	1
41	C_11_NU	4	Not useful	COVID-19-Related	0.928369008481429	333	-1.26386958482891	58	-1.17845217425108	-0.598675951015835	1
42	C_11_NU	8	Not useful	COVID-19-Related	0.908229851625001	268	-0.372053613208365	58	-1.17845217425108	-0.598675951015835	1
43	C_11_NU	12	Not useful	COVID-19-Related	0.883022929118147	298	0.519762358412176	58	-1.17845217425108	-0.598675951015835	1
44	C_11_NU	16	Not useful	COVID-19-Related	0.851904250283202	271	1.41157833003272	58	-1.17845217425108	-0.598675951015835	1
45	C_12_NU	4	Not useful	COVID-19-Related	0.596277099914818	408	-1.26386958482891	59	-1.60867646710447	-0.881837961589641	1
46	C_12_NU	8	Not useful	COVID-19-Related	0.524963242712167	269	-0.372053613208365	59	-1.60867646710447	-0.881837961589641	1
47	C_12_NU	12	Not useful	COVID-19-Related	0.452582680484008	257	0.519762358412176	59	-1.60867646710447	-0.881837961589641	1
48	C_12_NU	16	Not useful	COVID-19-Related	0.382264589506947	254	1.41157833003272	59	-1.60867646710447	-0.881837961589641	1
49	C_13_NU	4	Not useful	COVID-19-Related	0.93538528030803	256	-1.26386958482891	29	0.381000507736822	0.427713688438761	1
50	C_13_NU	8	Not useful	COVID-19-Related	0.917040652321234	209	-0.372053613208365	29	0.381000507736822	0.427713688438761	1
51	C_13_NU	12	Not useful	COVID-19-Related	0.893983903410562	214	0.519762358412176	29	0.381000507736822	0.427713688438761	1
52	C_13_NU	16	Not useful	COVID-19-Related	0.865366645650194	201	1.41157833003272	29	0.381000507736822	0.427713688438761	1
53	C_14_NU	4	Not useful	COVID-19-Related	0.765704927347373	347	-1.26386958482891	30	0.0799309525771906	0.229557838158562	1
54	C_14_NU	8	Not useful	COVID-19-Related	0.708465007843784	260	-0.372053613208365	30	0.0799309525771906	0.229557838158562	1
55	C_14_NU	12	Not useful	COVID-19-Related	0.643602686379787	281	0.519762358412176	30	0.0799309525771906	0.229557838158562	1
56	C_14_NU	16	Not useful	COVID-19-Related	0.572988823282358	278	1.41157833003272	30	0.0799309525771906	0.229557838158562	1
57	C_15_NU	4	Not useful	COVID-19-Related	0.878305976238009	312	-1.26386958482891	50	0.701692063741644	0.638784209747773	1
58	C_15_NU	8	Not useful	COVID-19-Related	0.844840845170028	245	-0.372053613208365	50	0.701692063741644	0.638784209747773	1
59	C_15_NU	12	Not useful	COVID-19-Related	0.804097659659555	237	0.519762358412176	50	0.701692063741644	0.638784209747773	1
60	C_15_NU	16	Not useful	COVID-19-Related	0.755660277727794	238	1.41157833003272	50	0.701692063741644	0.638784209747773	1
61	C_16_NU	4	Not useful	COVID-19-Related	0.92532270924283	298	-1.26386958482891	60	0.340835710773256	0.401278303800062	1
62	C_16_NU	8	Not useful	COVID-19-Related	0.904875177416588	219	-0.372053613208365	60	0.340835710773256	0.401278303800062	1
63	C_16_NU	12	Not useful	COVID-19-Related	0.879449660863525	239	0.519762358412176	60	0.340835710773256	0.401278303800062	1
64	C_16_NU	16	Not useful	COVID-19-Related	0.848262794437764	229	1.41157833003272	60	0.340835710773256	0.401278303800062	1
65	C_17_NU	4	Not useful	COVID-19-Related	0.900855642637544	283	-1.26386958482891	68	-0.39323567810538	-0.0818676594391903	1
66	C_17_NU	8	Not useful	COVID-19-Related	0.875159170967489	210	-0.372053613208365	68	-0.39323567810538	-0.0818676594391903	1
67	C_17_NU	12	Not useful	COVID-19-Related	0.843802093604803	213	0.519762358412176	68	-0.39323567810538	-0.0818676594391903	1
68	C_17_NU	16	Not useful	COVID-19-Related	0.806178892277727	230	1.41157833003272	68	-0.39323567810538	-0.0818676594391903	1
69	C_18_NU	4	Not useful	COVID-19-Related	0.904430166831585	327	-1.26386958482891	4	-0.54107092703391	-0.17916882772665	1
70	C_18_NU	8	Not useful	COVID-19-Related	0.877932686372533	274	-0.372053613208365	4	-0.54107092703391	-0.17916882772665	1
71	C_18_NU	12	Not useful	COVID-19-Related	0.845229221744077	280	0.519762358412176	4	-0.54107092703391	-0.17916882772665	1
72	C_18_NU	16	Not useful	COVID-19-Related	0.805601924328501	277	1.41157833003272	4	-0.54107092703391	-0.17916882772665	1
73	C_19_NU	4	Not useful	COVID-19-Related	0.916450296843691	330	-1.26386958482891	5	0.279647126337997	0.36100563003276	1
74	C_19_NU	8	Not useful	COVID-19-Related	0.892111019185729	264	-0.372053613208365	5	0.279647126337997	0.36100563003276	1
75	C_19_NU	12	Not useful	COVID-19-Related	0.861637774821112	280	0.519762358412176	5	0.279647126337997	0.36100563003276	1
76	C_19_NU	16	Not useful	COVID-19-Related	0.824150373081929	236	1.41157833003272	5	0.279647126337997	0.36100563003276	1
77	C_20_NU	4	Not useful	COVID-19-Related	0.668325526412879	341	-1.26386958482891	31	-1.27670181219182	-0.663341209299912	1
78	C_20_NU	8	Not useful	COVID-19-Related	0.600730999629762	311	-0.372053613208365	31	-1.27670181219182	-0.663341209299912	1
79	C_20_NU	12	Not useful	COVID-19-Related	0.528970709224639	298	0.519762358412176	31	-1.27670181219182	-0.663341209299912	1
80	C_20_NU	16	Not useful	COVID-19-Related	0.45603846688273	299	1.41157833003272	31	-1.27670181219182	-0.663341209299912	1
81	C_21_NU	4	Not useful	COVID-19-Related	0.94104739311025	189	-1.26386958482891	97	1.1297141244403	0.920496770592573	1
82	C_21_NU	8	Not useful	COVID-19-Related	0.923576147999458	136	-0.372053613208365	97	1.1297141244403	0.920496770592573	1
83	C_21_NU	12	Not useful	COVID-19-Related	0.901367400713133	140	0.519762358412176	97	1.1297141244403	0.920496770592573	1
84	C_21_NU	16	Not useful	COVID-19-Related	0.873488172043925	109	1.41157833003272	97	1.1297141244403	0.920496770592573	1
85	C_22_NU	4	Not useful	COVID-19-Related	0.891122057335295	333	-1.26386958482891	6	0.417216554965165	0.451550112644839	1
86	C_22_NU	8	Not useful	COVID-19-Related	0.864422446455421	251	-0.372053613208365	6	0.417216554965165	0.451550112644839	1
87	C_22_NU	12	Not useful	COVID-19-Related	0.83222988431977	244	0.519762358412176	6	0.417216554965165	0.451550112644839	1
88	C_22_NU	16	Not useful	COVID-19-Related	0.794064195281703	221	1.41157833003272	6	0.417216554965165	0.451550112644839	1
89	C_23_NU	4	Not useful	COVID-19-Related	0.95882234556644	258	-1.26386958482891	87	0.175449537824852	0.292425591317052	1
90	C_23_NU	8	Not useful	COVID-19-Related	0.946276266464088	209	-0.372053613208365	87	0.175449537824852	0.292425591317052	1
91	C_23_NU	12	Not useful	COVID-19-Related	0.930097466336678	182	0.519762358412176	87	0.175449537824852	0.292425591317052	1
92	C_23_NU	16	Not useful	COVID-19-Related	0.909413774722244	209	1.41157833003272	87	0.175449537824852	0.292425591317052	1
93	C_24_NU	4	Not useful	COVID-19-Related	0.92038693985616	277	-1.26386958482891	7	-1.88940980900585	-1.06660906551934	1
94	C_24_NU	8	Not useful	COVID-19-Related	0.898787101275698	191	-0.372053613208365	7	-1.88940980900585	-1.06660906551934	1
95	C_24_NU	12	Not useful	COVID-19-Related	0.871964271255267	258	0.519762358412176	7	-1.88940980900585	-1.06660906551934	1
96	C_24_NU	16	Not useful	COVID-19-Related	0.839141100332798	199	1.41157833003272	7	-1.88940980900585	-1.06660906551934	1
97	C_25_NU	4	Not useful	COVID-19-Related	0.912448533350841	258	-1.26386958482891	88	-0.345815083789104	-0.0506567049388193	1
98	C_25_NU	8	Not useful	COVID-19-Related	0.888525979416495	183	-0.372053613208365	88	-0.345815083789104	-0.0506567049388193	1
99	C_25_NU	12	Not useful	COVID-19-Related	0.858968473649817	174	0.519762358412176	88	-0.345815083789104	-0.0506567049388193	1
100	C_25_NU	16	Not useful	COVID-19-Related	0.823036346209547	216	1.41157833003272	88	-0.345815083789104	-0.0506567049388193	1
101	C_26_NU	4	Not useful	COVID-19-Related	0.869245712881314	319	-1.26386958482891	79	0.231966027111299	0.329623218235754	1
102	C_26_NU	8	Not useful	COVID-19-Related	0.834649127102887	237	-0.372053613208365	79	0.231966027111299	0.329623218235754	1
103	C_26_NU	12	Not useful	COVID-19-Related	0.792960340893608	215	0.519762358412176	79	0.231966027111299	0.329623218235754	1
104	C_26_NU	16	Not useful	COVID-19-Related	0.743909890837362	218	1.41157833003272	79	0.231966027111299	0.329623218235754	1
105	C_27_U	4	Useful	COVID-19-Related	0.963735412045357	124	-1.26386958482891	98	2.49442051957034	1.81870966351175	1
106	C_27_U	8	Useful	COVID-19-Related	0.95284982979074	150	-0.372053613208365	98	2.49442051957034	1.81870966351175	1
107	C_27_U	12	Useful	COVID-19-Related	0.938787640579992	120	0.519762358412176	98	2.49442051957034	1.81870966351175	1
108	C_27_U	16	Useful	COVID-19-Related	0.920748569569557	124	1.41157833003272	98	2.49442051957034	1.81870966351175	1
109	C_28_U	4	Useful	COVID-19-Related	0.920730987072381	222	-1.26386958482891	8	1.34299025998988	1.06086936310495	1
110	C_28_U	8	Useful	COVID-19-Related	0.900506979702946	261	-0.372053613208365	8	1.34299025998988	1.06086936310495	1
111	C_28_U	12	Useful	COVID-19-Related	0.875648400617306	192	0.519762358412176	8	1.34299025998988	1.06086936310495	1
112	C_28_U	16	Useful	COVID-19-Related	0.845481067783269	201	1.41157833003272	8	1.34299025998988	1.06086936310495	1
113	C_29_U	4	Useful	COVID-19-Related	0.950682625256737	242	-1.26386958482891	9	2.13704216956128	1.58349288518213	1
114	C_29_U	8	Useful	COVID-19-Related	0.93629735165056	225	-0.372053613208365	9	2.13704216956128	1.58349288518213	1
115	C_29_U	12	Useful	COVID-19-Related	0.917944966880368	168	0.519762358412176	9	2.13704216956128	1.58349288518213	1
116	C_29_U	16	Useful	COVID-19-Related	0.894756251598182	197	1.41157833003272	9	2.13704216956128	1.58349288518213	1
117	C_30_U	4	Useful	COVID-19-Related	0.917661333377732	121	-1.26386958482891	10	1.74937230774626	1.32833905185869	1
118	C_30_U	8	Useful	COVID-19-Related	0.893310574624663	134	-0.372053613208365	10	1.74937230774626	1.32833905185869	1
119	C_30_U	12	Useful	COVID-19-Related	0.86266301376734	107	0.519762358412176	10	1.74937230774626	1.32833905185869	1
120	C_30_U	16	Useful	COVID-19-Related	0.824783069240543	108	1.41157833003272	10	1.74937230774626	1.32833905185869	1
121	C_31_U	4	Useful	COVID-19-Related	0.922842636483704	198	-1.26386958482891	61	1.3065351349159	1.03687558431759	1
122	C_31_U	8	Useful	COVID-19-Related	0.90126124232389	248	-0.372053613208365	61	1.3065351349159	1.03687558431759	1
123	C_31_U	12	Useful	COVID-19-Related	0.87433692726866	191	0.519762358412176	61	1.3065351349159	1.03687558431759	1
124	C_31_U	16	Useful	COVID-19-Related	0.841243930408619	136	1.41157833003272	61	1.3065351349159	1.03687558431759	1
125	C_32_U	4	Useful	COVID-19-Related	0.922767534654968	176	-1.26386958482891	89	2.00534019814286	1.49681020444358	1
126	C_32_U	8	Useful	COVID-19-Related	0.901367940587827	217	-0.372053613208365	89	2.00534019814286	1.49681020444358	1
127	C_32_U	12	Useful	COVID-19-Related	0.874682196105914	144	0.519762358412176	89	2.00534019814286	1.49681020444358	1
128	C_32_U	16	Useful	COVID-19-Related	0.841890315917901	136	1.41157833003272	89	2.00534019814286	1.49681020444358	1
129	C_33_U	4	Useful	COVID-19-Related	0.944999828470848	179	-1.26386958482891	32	2.29535753817727	1.68769178521335	1
130	C_33_U	8	Useful	COVID-19-Related	0.928797841796001	267	-0.372053613208365	32	2.29535753817727	1.68769178521335	1
131	C_33_U	12	Useful	COVID-19-Related	0.908147644669503	183	0.519762358412176	32	2.29535753817727	1.68769178521335	1
132	C_33_U	16	Useful	COVID-19-Related	0.882121306907824	175	1.41157833003272	32	2.29535753817727	1.68769178521335	1
133	C_34_U	4	Useful	COVID-19-Related	0.943188638160701	172	-1.26386958482891	33	2.01639935224431	1.50408904100078	1
134	C_34_U	8	Useful	COVID-19-Related	0.927053578708189	228	-0.372053613208365	33	2.01639935224431	1.50408904100078	1
135	C_34_U	12	Useful	COVID-19-Related	0.906656543545131	139	0.519762358412176	33	2.01639935224431	1.50408904100078	1
136	C_34_U	16	Useful	COVID-19-Related	0.881149704429409	153	1.41157833003272	33	2.01639935224431	1.50408904100078	1
137	C_35_U	4	Useful	COVID-19-Related	0.939519526422353	172	-1.26386958482891	11	1.88948411379182	1.42055685862606	1
138	C_35_U	8	Useful	COVID-19-Related	0.921530496466446	204	-0.372053613208365	11	1.88948411379182	1.42055685862606	1
139	C_35_U	12	Useful	COVID-19-Related	0.898626733659189	193	0.519762358412176	11	1.88948411379182	1.42055685862606	1
140	C_35_U	16	Useful	COVID-19-Related	0.869836995631463	182	1.41157833003272	11	1.88948411379182	1.42055685862606	1
141	C_36_U	4	Useful	COVID-19-Related	0.905885642362862	224	-1.26386958482891	69	1.09927917332381	0.9004653077184	1
142	C_36_U	8	Useful	COVID-19-Related	0.880047391917836	271	-0.372053613208365	69	1.09927917332381	0.9004653077184	1
143	C_36_U	12	Useful	COVID-19-Related	0.848161076830705	222	0.519762358412176	69	1.09927917332381	0.9004653077184	1
144	C_36_U	16	Useful	COVID-19-Related	0.809506242053839	182	1.41157833003272	69	1.09927917332381	0.9004653077184	1
145	C_37_U	4	Useful	COVID-19-Related	0.837477809381876	153	-1.26386958482891	34	0.634590681347967	0.594619892050005	1
146	C_37_U	8	Useful	COVID-19-Related	0.794510917826783	192	-0.372053613208365	34	0.634590681347967	0.594619892050005	1
147	C_37_U	12	Useful	COVID-19-Related	0.74351003800146	157	0.519762358412176	34	0.634590681347967	0.594619892050005	1
148	C_37_U	16	Useful	COVID-19-Related	0.684795160778165	169	1.41157833003272	34	0.634590681347967	0.594619892050005	1
149	C_38_U	4	Useful	COVID-19-Related	0.864499724047764	68	-1.26386958482891	12	2.01880974137054	1.50567549402676	1
150	C_38_U	8	Useful	COVID-19-Related	0.829319242303678	77	-0.372053613208365	12	2.01880974137054	1.50567549402676	1
151	C_38_U	12	Useful	COVID-19-Related	0.787049248271352	45	0.519762358412176	12	2.01880974137054	1.50567549402676	1
152	C_38_U	16	Useful	COVID-19-Related	0.737498148124123	60	1.41157833003272	12	2.01880974137054	1.50567549402676	1
153	C_39_U	4	Useful	COVID-19-Related	0.922034114732827	139	-1.26386958482891	62	1.78906041043253	1.35446068919805	1
154	C_39_U	8	Useful	COVID-19-Related	0.899755466725694	149	-0.372053613208365	62	1.78906041043253	1.35446068919805	1
155	C_39_U	12	Useful	COVID-19-Related	0.871839529942111	124	0.519762358412176	62	1.78906041043253	1.35446068919805	1
156	C_39_U	16	Useful	COVID-19-Related	0.837408223086329	132	1.41157833003272	62	1.78906041043253	1.35446068919805	1
157	C_40_U	4	Useful	COVID-19-Related	0.955124635653393	146	-1.26386958482891	90	2.26754017969007	1.66938315111497	1
158	C_40_U	8	Useful	COVID-19-Related	0.942046069570111	198	-0.372053613208365	90	2.26754017969007	1.66938315111497	1
159	C_40_U	12	Useful	COVID-19-Related	0.925322820290261	139	0.519762358412176	90	2.26754017969007	1.66938315111497	1
160	C_40_U	16	Useful	COVID-19-Related	0.904119957505317	140	1.41157833003272	90	2.26754017969007	1.66938315111497	1
161	C_41_U	4	Useful	COVID-19-Related	0.973732200597458	198	-1.26386958482891	35	2.44987320589982	1.78938982473429	1
162	C_41_U	8	Useful	COVID-19-Related	0.966111263644695	254	-0.372053613208365	35	2.44987320589982	1.78938982473429	1
163	C_41_U	12	Useful	COVID-19-Related	0.956288887502151	189	0.519762358412176	35	2.44987320589982	1.78938982473429	1
164	C_41_U	16	Useful	COVID-19-Related	0.9436807219289	153	1.41157833003272	35	2.44987320589982	1.78938982473429	1
165	C_42_U	4	Useful	COVID-19-Related	0.93354147826439	88	-1.26386958482891	36	2.50468836930304	1.82546768490402	1
166	C_42_U	8	Useful	COVID-19-Related	0.914145192072779	119	-0.372053613208365	36	2.50468836930304	1.82546768490402	1
167	C_42_U	12	Useful	COVID-19-Related	0.889575960875897	93	0.519762358412176	36	2.50468836930304	1.82546768490402	1
168	C_42_U	16	Useful	COVID-19-Related	0.858880983283619	105	1.41157833003272	36	2.50468836930304	1.82546768490402	1
169	C_43_U	4	Useful	COVID-19-Related	0.901123714657475	79	-1.26386958482891	101	2.56567354444187	1.86560648016585	1
170	C_43_U	8	Useful	COVID-19-Related	0.874013991582942	94	-0.372053613208365	101	2.56567354444187	1.86560648016585	1
171	C_43_U	12	Useful	COVID-19-Related	0.840563686714636	102	0.519762358412176	101	2.56567354444187	1.86560648016585	1
172	C_43_U	16	Useful	COVID-19-Related	0.80007927285645	71	1.41157833003272	101	2.56567354444187	1.86560648016585	1
173	C_44_U	4	Useful	COVID-19-Related	0.934895106883412	141	-1.26386958482891	37	1.46449909473208	1.14084319656721	1
174	C_44_U	8	Useful	COVID-19-Related	0.916562774749441	152	-0.372053613208365	37	1.46449909473208	1.14084319656721	1
175	C_44_U	12	Useful	COVID-19-Related	0.893529159844024	123	0.519762358412176	37	1.46449909473208	1.14084319656721	1
176	C_44_U	16	Useful	COVID-19-Related	0.864947820087425	130	1.41157833003272	37	1.46449909473208	1.14084319656721	1
177	C_45_U	4	Useful	COVID-19-Related	0.975166464222483	204	-1.26386958482891	51	1.7660068829492	1.33928748001058	1
178	C_45_U	8	Useful	COVID-19-Related	0.96785892314375	259	-0.372053613208365	51	1.7660068829492	1.33928748001058	1
179	C_45_U	12	Useful	COVID-19-Related	0.958419762442542	214	0.519762358412176	51	1.7660068829492	1.33928748001058	1
180	C_45_U	16	Useful	COVID-19-Related	0.946276900786805	190	1.41157833003272	51	1.7660068829492	1.33928748001058	1
181	C_46_U	4	Useful	COVID-19-Related	0.934903470727218	241	-1.26386958482891	63	1.20013895222581	0.966848490291621	1
182	C_46_U	8	Useful	COVID-19-Related	0.916508579987262	270	-0.372053613208365	63	1.20013895222581	0.966848490291621	1
183	C_46_U	12	Useful	COVID-19-Related	0.893399632299453	226	0.519762358412176	63	1.20013895222581	0.966848490291621	1
184	C_46_U	16	Useful	COVID-19-Related	0.864730386101834	203	1.41157833003272	63	1.20013895222581	0.966848490291621	1
185	C_47_U	4	Useful	COVID-19-Related	0.932452470947076	217	-1.26386958482891	100	1.88775088126541	1.41941609178625	1
186	C_47_U	8	Useful	COVID-19-Related	0.913701481112978	311	-0.372053613208365	100	1.88775088126541	1.41941609178625	1
187	C_47_U	12	Useful	COVID-19-Related	0.890218958947633	208	0.519762358412176	100	1.88775088126541	1.41941609178625	1
188	C_47_U	16	Useful	COVID-19-Related	0.861179624464716	226	1.41157833003272	100	1.88775088126541	1.41941609178625	1
189	C_48_U	4	Useful	COVID-19-Related	0.951039481728929	148	-1.26386958482891	103	1.58620893237772	1.22094932471208	1
190	C_48_U	8	Useful	COVID-19-Related	0.936447912880698	170	-0.372053613208365	103	1.58620893237772	1.22094932471208	1
191	C_48_U	12	Useful	COVID-19-Related	0.917769916494889	151	0.519762358412176	103	1.58620893237772	1.22094932471208	1
192	C_48_U	16	Useful	COVID-19-Related	0.894100932167323	158	1.41157833003272	103	1.58620893237772	1.22094932471208	1
193	C_49_U	4	Useful	COVID-19-Related	0.898048769911851	150	-1.26386958482891	80	1.27792129871143	1.01804273009602	1
194	C_49_U	8	Useful	COVID-19-Related	0.870965061742272	151	-0.372053613208365	80	1.27792129871143	1.01804273009602	1
195	C_49_U	12	Useful	COVID-19-Related	0.837835735422654	137	0.519762358412176	80	1.27792129871143	1.01804273009602	1
196	C_49_U	16	Useful	COVID-19-Related	0.79804867017613	159	1.41157833003272	80	1.27792129871143	1.01804273009602	1
197	C_50_U	4	Useful	COVID-19-Related	0.904829852506912	179	-1.26386958482891	81	-0.331810100932484	-0.0414390034523915	1
198	C_50_U	8	Useful	COVID-19-Related	0.879161828534943	218	-0.372053613208365	81	-0.331810100932484	-0.0414390034523915	1
199	C_50_U	12	Useful	COVID-19-Related	0.847602672948982	161	0.519762358412176	81	-0.331810100932484	-0.0414390034523915	1
200	C_50_U	16	Useful	COVID-19-Related	0.809471026773364	165	1.41157833003272	81	-0.331810100932484	-0.0414390034523915	1
201	C_51_U	4	Useful	COVID-19-Related	0.945637296205808	248	-1.26386958482891	13	0.926439819637636	0.786707112960368	1
202	C_51_U	8	Useful	COVID-19-Related	0.929645171983417	275	-0.372053613208365	13	0.926439819637636	0.786707112960368	1
203	C_51_U	12	Useful	COVID-19-Related	0.909298831424547	204	0.519762358412176	13	0.926439819637636	0.786707112960368	1
204	C_51_U	16	Useful	COVID-19-Related	0.883699043261909	208	1.41157833003272	13	0.926439819637636	0.786707112960368	1
205	C_52_U	4	Useful	COVID-19-Related	0.920909390148991	203	-1.26386958482891	91	1.39725615813395	1.096585711715	1
206	C_52_U	8	Useful	COVID-19-Related	0.897282374729407	239	-0.372053613208365	91	1.39725615813395	1.096585711715	1
207	C_52_U	12	Useful	COVID-19-Related	0.867463681245646	208	0.519762358412176	91	1.39725615813395	1.096585711715	1
208	C_52_U	16	Useful	COVID-19-Related	0.830487808279236	155	1.41157833003272	91	1.39725615813395	1.096585711715	1
209	NC_01_NU	4	Not useful	General	0.364442603173467	363	-1.26386958482891	92	-2.52634386984279	-1.48582186281014	-1
210	NC_01_NU	8	Not useful	General	0.304231758017794	311	-0.372053613208365	92	-2.52634386984279	-1.48582186281014	-1
211	NC_01_NU	12	Not useful	General	0.250127797957342	311	0.519762358412176	92	-2.52634386984279	-1.48582186281014	-1
212	NC_01_NU	16	Not useful	General	0.202979536615114	288	1.41157833003272	92	-2.52634386984279	-1.48582186281014	-1
213	NC_02_NU	4	Not useful	General	0.585170851141635	382	-1.26386958482891	70	-2.21178150047815	-1.27878540661796	-1
214	NC_02_NU	8	Not useful	General	0.523707131717389	294	-0.372053613208365	70	-2.21178150047815	-1.27878540661796	-1
215	NC_02_NU	12	Not useful	General	0.461473594228036	263	0.519762358412176	70	-2.21178150047815	-1.27878540661796	-1
216	NC_02_NU	16	Not useful	General	0.400492393759358	335	1.41157833003272	70	-2.21178150047815	-1.27878540661796	-1
217	NC_03_NU	4	Not useful	General	0.668436634345973	379	-1.26386958482891	14	-1.88184857548398	-1.06163246581998	-1
218	NC_03_NU	8	Not useful	General	0.608844699043991	278	-0.372053613208365	14	-1.88184857548398	-1.06163246581998	-1
219	NC_03_NU	12	Not useful	General	0.545733476395555	291	0.519762358412176	14	-1.88184857548398	-1.06163246581998	-1
220	NC_03_NU	16	Not useful	General	0.481137496477632	291	1.41157833003272	14	-1.88184857548398	-1.06163246581998	-1
221	NC_04_NU	4	Not useful	General	0.502002184220488	339	-1.26386958482891	52	-1.72279636244969	-0.956948594692442	-1
222	NC_04_NU	8	Not useful	General	0.43309382221796	263	-0.372053613208365	52	-1.72279636244969	-0.956948594692442	-1
223	NC_04_NU	12	Not useful	General	0.366682996390517	235	0.519762358412176	52	-1.72279636244969	-0.956948594692442	-1
224	NC_04_NU	16	Not useful	General	0.305075333970943	264	1.41157833003272	52	-1.72279636244969	-0.956948594692442	-1
225	NC_05_NU	4	Not useful	General	0.615148860354569	342	-1.26386958482891	15	-1.77085028206047	-0.988576386797568	-1
226	NC_05_NU	8	Not useful	General	0.552684853521461	253	-0.372053613208365	15	-1.77085028206047	-0.988576386797568	-1
227	NC_05_NU	12	Not useful	General	0.488454358669626	283	0.519762358412176	15	-1.77085028206047	-0.988576386797568	-1
228	NC_05_NU	16	Not useful	General	0.424648197561075	242	1.41157833003272	15	-1.77085028206047	-0.988576386797568	-1
229	NC_06_NU	4	Not useful	General	0.604008681556839	393	-1.26386958482891	94	-1.71191786327693	-0.949788660330403	-1
230	NC_06_NU	8	Not useful	General	0.538719788720011	287	-0.372053613208365	94	-1.71191786327693	-0.949788660330403	-1
231	NC_06_NU	12	Not useful	General	0.47202735701874	284	0.519762358412176	94	-1.71191786327693	-0.949788660330403	-1
232	NC_06_NU	16	Not useful	General	0.406380261971641	296	1.41157833003272	94	-1.71191786327693	-0.949788660330403	-1
233	NC_07_NU	4	Not useful	General	0.642160422595981	363	-1.26386958482891	38	-1.88884576279886	-1.06623782553899	-1
234	NC_07_NU	8	Not useful	General	0.578078788203135	303	-0.372053613208365	38	-1.88884576279886	-1.06623782553899	-1
235	NC_07_NU	12	Not useful	General	0.511198861836862	246	0.519762358412176	38	-1.88884576279886	-1.06623782553899	-1
236	NC_07_NU	16	Not useful	General	0.443955008576834	310	1.41157833003272	38	-1.88884576279886	-1.06623782553899	-1
237	NC_08_NU	4	Not useful	General	0.695301016138593	412	-1.26386958482891	64	-2.14568125694126	-1.23528001147817	-1
238	NC_08_NU	8	Not useful	General	0.637869941047785	279	-0.372053613208365	64	-2.14568125694126	-1.23528001147817	-1
239	NC_08_NU	12	Not useful	General	0.576128930836392	266	0.519762358412176	64	-2.14568125694126	-1.23528001147817	-1
240	NC_08_NU	16	Not useful	General	0.511927300619705	292	1.41157833003272	64	-2.14568125694126	-1.23528001147817	-1
241	NC_09_NU	4	Not useful	General	0.623024137076156	382	-1.26386958482891	16	-2.04918321680278	-1.17176760756249	-1
242	NC_09_NU	8	Not useful	General	0.554134802541155	277	-0.372053613208365	16	-2.04918321680278	-1.17176760756249	-1
243	NC_09_NU	12	Not useful	General	0.483037690529707	275	0.519762358412176	16	-2.04918321680278	-1.17176760756249	-1
244	NC_09_NU	16	Not useful	General	0.41268267961387	293	1.41157833003272	16	-2.04918321680278	-1.17176760756249	-1
245	NC_10_NU	4	Not useful	General	0.526116000579329	353	-1.26386958482891	71	-3.0034325351253	-1.79982873765996	-1
246	NC_10_NU	8	Not useful	General	0.457929557169317	261	-0.372053613208365	71	-3.0034325351253	-1.79982873765996	-1
247	NC_10_NU	12	Not useful	General	0.391270848337917	246	0.519762358412176	71	-3.0034325351253	-1.79982873765996	-1
248	NC_10_NU	16	Not useful	General	0.328532319921601	301	1.41157833003272	71	-3.0034325351253	-1.79982873765996	-1
249	NC_11_NU	4	Not useful	General	0.643234140092913	388	-1.26386958482891	39	-2.07800501825694	-1.19073733889493	-1
250	NC_11_NU	8	Not useful	General	0.575747299122622	308	-0.372053613208365	39	-2.07800501825694	-1.19073733889493	-1
251	NC_11_NU	12	Not useful	General	0.50525523386857	295	0.519762358412176	39	-2.07800501825694	-1.19073733889493	-1
252	NC_11_NU	16	Not useful	General	0.434618275023179	287	1.41157833003272	39	-2.07800501825694	-1.19073733889493	-1
253	NC_12_NU	4	Not useful	General	0.87899649130828	378	-1.26386958482891	99	-2.20132946627114	-1.27190615997893	-1
254	NC_12_NU	8	Not useful	General	0.846259436526242	273	-0.372053613208365	99	-2.20132946627114	-1.27190615997893	-1
255	NC_12_NU	12	Not useful	General	0.806462552963697	291	0.519762358412176	99	-2.20132946627114	-1.27190615997893	-1
256	NC_12_NU	16	Not useful	General	0.75917469045803	284	1.41157833003272	99	-2.20132946627114	-1.27190615997893	-1
257	NC_13_NU	4	Not useful	General	0.724754583481531	363	-1.26386958482891	72	-2.64684077290692	-1.56512967017094	-1
258	NC_13_NU	8	Not useful	General	0.66816360012846	284	-0.372053613208365	72	-2.64684077290692	-1.56512967017094	-1
259	NC_13_NU	12	Not useful	General	0.606151617202438	278	0.519762358412176	72	-2.64684077290692	-1.56512967017094	-1
260	NC_13_NU	16	Not useful	General	0.540511365541957	278	1.41157833003272	72	-2.64684077290692	-1.56512967017094	-1
261	NC_14_NU	4	Not useful	General	0.664956577049036	372	-1.26386958482891	53	-2.28371754771121	-1.32613177014418	-1
262	NC_14_NU	8	Not useful	General	0.606447177812006	321	-0.372053613208365	53	-2.28371754771121	-1.32613177014418	-1
263	NC_14_NU	12	Not useful	General	0.544629695177011	267	0.519762358412176	53	-2.28371754771121	-1.32613177014418	-1
264	NC_14_NU	16	Not useful	General	0.481429630769476	291	1.41157833003272	53	-2.28371754771121	-1.32613177014418	-1
265	NC_15_NU	4	Not useful	General	0.830303682446493	384	-1.26386958482891	17	-1.51429191263403	-0.819716596862174	-1
266	NC_15_NU	8	Not useful	General	0.789485001165406	296	-0.372053613208365	17	-1.51429191263403	-0.819716596862174	-1
267	NC_15_NU	12	Not useful	General	0.741767723335504	283	0.519762358412176	17	-1.51429191263403	-0.819716596862174	-1
268	NC_15_NU	16	Not useful	General	0.687440356360498	272	1.41157833003272	17	-1.51429191263403	-0.819716596862174	-1
269	NC_16_NU	4	Not useful	General	0.81816165605634	299	-1.26386958482891	73	-0.745367266757225	-0.313631161141736	-1
270	NC_16_NU	8	Not useful	General	0.775411068642556	260	-0.372053613208365	73	-0.745367266757225	-0.313631161141736	-1
271	NC_16_NU	12	Not useful	General	0.725855716996049	249	0.519762358412176	73	-0.745367266757225	-0.313631161141736	-1
272	NC_16_NU	16	Not useful	General	0.669959365220632	232	1.41157833003272	73	-0.745367266757225	-0.313631161141736	-1
273	NC_17_NU	4	Not useful	General	0.790882295238323	373	-1.26386958482891	18	-2.08065754115646	-1.19248315783124	-1
274	NC_17_NU	8	Not useful	General	0.74193488458673	285	-0.372053613208365	18	-2.08065754115646	-1.19248315783124	-1
275	NC_17_NU	12	Not useful	General	0.685960920817122	272	0.519762358412176	18	-2.08065754115646	-1.19248315783124	-1
276	NC_17_NU	16	Not useful	General	0.623954832099299	284	1.41157833003272	18	-2.08065754115646	-1.19248315783124	-1
277	NC_18_NU	4	Not useful	General	0.845155688565459	325	-1.26386958482891	82	-1.66379312132187	-0.918114254870964	-1
278	NC_18_NU	8	Not useful	General	0.80600478910731	273	-0.372053613208365	82	-1.66379312132187	-0.918114254870964	-1
279	NC_18_NU	12	Not useful	General	0.759636730731858	271	0.519762358412176	82	-1.66379312132187	-0.918114254870964	-1
280	NC_18_NU	16	Not useful	General	0.706141655398236	253	1.41157833003272	82	-1.66379312132187	-0.918114254870964	-1
281	NC_19_NU	4	Not useful	General	0.944239732878872	325	-1.26386958482891	40	-1.15814452609147	-0.585310005441813	-1
282	NC_19_NU	8	Not useful	General	0.92955614170134	297	-0.372053613208365	40	-1.15814452609147	-0.585310005441813	-1
283	NC_19_NU	12	Not useful	General	0.911273317495418	296	0.519762358412176	40	-1.15814452609147	-0.585310005441813	-1
284	NC_19_NU	16	Not useful	General	0.888712988810869	289	1.41157833003272	40	-1.15814452609147	-0.585310005441813	-1
285	NC_20_NU	4	Not useful	General	0.828765415967044	382	-1.26386958482891	74	-1.34568451228722	-0.70874375950058	-1
286	NC_20_NU	8	Not useful	General	0.785260988987756	291	-0.372053613208365	74	-1.34568451228722	-0.70874375950058	-1
287	NC_20_NU	12	Not useful	General	0.734107807926281	284	0.519762358412176	74	-1.34568451228722	-0.70874375950058	-1
288	NC_20_NU	16	Not useful	General	0.67572459036242	297	1.41157833003272	74	-1.34568451228722	-0.70874375950058	-1
289	NC_21_NU	4	Not useful	General	0.797063816995713	351	-1.26386958482891	102	-1.62029274037108	-0.889483478935327	-1
290	NC_21_NU	8	Not useful	General	0.747507986543399	276	-0.372053613208365	102	-1.62029274037108	-0.889483478935327	-1
291	NC_21_NU	12	Not useful	General	0.690410339424374	299	0.519762358412176	102	-1.62029274037108	-0.889483478935327	-1
292	NC_21_NU	16	Not useful	General	0.626791094940182	284	1.41157833003272	102	-1.62029274037108	-0.889483478935327	-1
293	NC_22_NU	4	Not useful	General	0.779657632760467	333	-1.26386958482891	41	-1.4306467412218	-0.764663604027227	-1
294	NC_22_NU	8	Not useful	General	0.729583271964874	257	-0.372053613208365	41	-1.4306467412218	-0.764663604027227	-1
295	NC_22_NU	12	Not useful	General	0.672794637798163	233	0.519762358412176	41	-1.4306467412218	-0.764663604027227	-1
296	NC_22_NU	16	Not useful	General	0.610409568093707	273	1.41157833003272	41	-1.4306467412218	-0.764663604027227	-1
297	NC_23_NU	4	Not useful	General	0.890494557767324	412	-1.26386958482891	65	-1.22734369173945	-0.630855027423151	-1
298	NC_23_NU	8	Not useful	General	0.864104638921476	296	-0.372053613208365	65	-1.22734369173945	-0.630855027423151	-1
299	NC_23_NU	12	Not useful	General	0.832409042049597	267	0.519762358412176	65	-1.22734369173945	-0.630855027423151	-1
300	NC_23_NU	16	Not useful	General	0.794952532545044	300	1.41157833003272	65	-1.22734369173945	-0.630855027423151	-1
301	NC_24_NU	4	Not useful	General	0.921723867078176	408	-1.26386958482891	54	-1.1021594631766	-0.548462149008757	-1
302	NC_24_NU	8	Not useful	General	0.899634566016676	281	-0.372053613208365	54	-1.1021594631766	-0.548462149008757	-1
303	NC_24_NU	12	Not useful	General	0.872058183628715	297	0.519762358412176	54	-1.1021594631766	-0.548462149008757	-1
304	NC_24_NU	16	Not useful	General	0.83815303255303	284	1.41157833003272	54	-1.1021594631766	-0.548462149008757	-1
305	NC_25_NU	4	Not useful	General	0.970428644367837	355	-1.26386958482891	19	-0.000229447928676733	0.176798427421666	-1
306	NC_25_NU	8	Not useful	General	0.962792831576297	270	-0.372053613208365	19	-0.000229447928676733	0.176798427421666	-1
307	NC_25_NU	12	Not useful	General	0.953203106650139	293	0.519762358412176	19	-0.000229447928676733	0.176798427421666	-1
308	NC_25_NU	16	Not useful	General	0.941204774622147	265	1.41157833003272	19	-0.000229447928676733	0.176798427421666	-1
309	NC_26_NU	4	Not useful	General	0.851018288621918	395	-1.26386958482891	66	-2.09790863340838	-1.20383736085462	-1
310	NC_26_NU	8	Not useful	General	0.815130266375395	308	-0.372053613208365	66	-2.09790863340838	-1.20383736085462	-1
311	NC_26_NU	12	Not useful	General	0.772766085207035	300	0.519762358412176	66	-2.09790863340838	-1.20383736085462	-1
312	NC_26_NU	16	Not useful	General	0.723888494773789	304	1.41157833003272	66	-2.09790863340838	-1.20383736085462	-1
313	NC_27_U	4	Useful	General	0.898508523623692	259	-1.26386958482891	20	0.921154039537208	0.783228155250283	-1
314	NC_27_U	8	Useful	General	0.873713091854937	329	-0.372053613208365	20	0.921154039537208	0.783228155250283	-1
315	NC_27_U	12	Useful	General	0.843740986325028	246	0.519762358412176	20	0.921154039537208	0.783228155250283	-1
316	NC_27_U	16	Useful	General	0.808062974081074	250	1.41157833003272	20	0.921154039537208	0.783228155250283	-1
317	NC_28_U	4	Useful	General	0.841706278735552	208	-1.26386958482891	55	0.502926075722921	0.507961804467536	-1
318	NC_28_U	8	Useful	General	0.803158085839352	253	-0.372053613208365	55	0.502926075722921	0.507961804467536	-1
319	NC_28_U	12	Useful	General	0.757762955963909	220	0.519762358412176	55	0.502926075722921	0.507961804467536	-1
320	NC_28_U	16	Useful	General	0.705632164187496	196	1.41157833003272	55	0.502926075722921	0.507961804467536	-1
321	NC_29_U	4	Useful	General	0.864692611581442	189	-1.26386958482891	42	0.991402747652359	0.829463957738724	-1
322	NC_29_U	8	Useful	General	0.831483542370817	260	-0.372053613208365	42	0.991402747652359	0.829463957738724	-1
323	NC_29_U	12	Useful	General	0.791896700633464	175	0.519762358412176	42	0.991402747652359	0.829463957738724	-1
324	NC_29_U	16	Useful	General	0.745712744976756	200	1.41157833003272	42	0.991402747652359	0.829463957738724	-1
325	NC_30_U	4	Useful	General	0.926487819238234	267	-1.26386958482891	21	1.60657069228816	1.23435088517912	-1
326	NC_30_U	8	Useful	General	0.908574086770043	284	-0.372053613208365	21	1.60657069228816	1.23435088517912	-1
327	NC_30_U	12	Useful	General	0.886654737388696	202	0.519762358412176	21	1.60657069228816	1.23435088517912	-1
328	NC_30_U	16	Useful	General	0.860115733756339	247	1.41157833003272	21	1.60657069228816	1.23435088517912	-1
329	NC_31_U	4	Useful	General	0.800380187368762	232	-1.26386958482891	96	-0.200916879395357	0.0447113799560258	-1
330	NC_31_U	8	Useful	General	0.756069087488934	315	-0.372053613208365	96	-0.200916879395357	0.0447113799560258	-1
331	NC_31_U	12	Useful	General	0.705406102861535	269	0.519762358412176	96	-0.200916879395357	0.0447113799560258	-1
332	NC_31_U	16	Useful	General	0.649035523551436	233	1.41157833003272	96	-0.200916879395357	0.0447113799560258	-1
333	NC_32_U	4	Useful	General	0.940269777759012	261	-1.26386958482891	67	0.736584113430375	0.661749214530218	-1
334	NC_32_U	8	Useful	General	0.923691702011733	317	-0.372053613208365	67	0.736584113430375	0.661749214530218	-1
335	NC_32_U	12	Useful	General	0.902877626314105	274	0.519762358412176	67	0.736584113430375	0.661749214530218	-1
336	NC_32_U	16	Useful	General	0.877027580210893	242	1.41157833003272	67	0.736584113430375	0.661749214530218	-1
337	NC_33_U	4	Useful	General	0.905159516827237	175	-1.26386958482891	22	1.22461062956081	0.982955087411772	-1
338	NC_33_U	8	Useful	General	0.878656971614628	213	-0.372053613208365	22	1.22461062956081	0.982955087411772	-1
339	NC_33_U	12	Useful	General	0.845816354681854	173	0.519762358412176	22	1.22461062956081	0.982955087411772	-1
340	NC_33_U	16	Useful	General	0.80587762427101	188	1.41157833003272	22	1.22461062956081	0.982955087411772	-1
341	NC_34_U	4	Useful	General	0.9259591704528	265	-1.26386958482891	75	0.0151064364154791	0.186892092323797	-1
342	NC_34_U	8	Useful	General	0.907100639397035	293	-0.372053613208365	75	0.0151064364154791	0.186892092323797	-1
343	NC_34_U	12	Useful	General	0.883927630699836	261	0.519762358412176	75	0.0151064364154791	0.186892092323797	-1
344	NC_34_U	16	Useful	General	0.855781098844765	240	1.41157833003272	75	0.0151064364154791	0.186892092323797	-1
345	NC_35_U	4	Useful	General	0.901382379521922	201	-1.26386958482891	23	0.657893079670198	0.609956901302439	-1
346	NC_35_U	8	Useful	General	0.875414195665884	230	-0.372053613208365	23	0.657893079670198	0.609956901302439	-1
347	NC_35_U	12	Useful	General	0.843641013279767	199	0.519762358412176	23	0.657893079670198	0.609956901302439	-1
348	NC_35_U	16	Useful	General	0.805428216719965	182	1.41157833003272	23	0.657893079670198	0.609956901302439	-1
349	NC_36_U	4	Useful	General	0.956944337281651	281	-1.26386958482891	24	0.810323299831127	0.710282355559585	-1
350	NC_36_U	8	Useful	General	0.946324465586347	390	-0.372053613208365	24	0.810323299831127	0.710282355559585	-1
351	NC_36_U	12	Useful	General	0.933163970713702	275	0.519762358412176	24	0.810323299831127	0.710282355559585	-1
352	NC_36_U	16	Useful	General	0.916946803705324	292	1.41157833003272	24	0.810323299831127	0.710282355559585	-1
353	NC_37_U	4	Useful	General	0.845479245943394	178	-1.26386958482891	43	0.97026708754416	0.815553037062095	-1
354	NC_37_U	8	Useful	General	0.809916536491786	235	-0.372053613208365	43	0.97026708754416	0.815553037062095	-1
355	NC_37_U	12	Useful	General	0.76821936103699	183	0.519762358412176	43	0.97026708754416	0.815553037062095	-1
356	NC_37_U	16	Useful	General	0.720395893096259	175	1.41157833003272	43	0.97026708754416	0.815553037062095	-1
357	NC_38_U	4	Useful	General	0.924580569043419	185	-1.26386958482891	44	1.17706232976687	0.95166008061492	-1
358	NC_38_U	8	Useful	General	0.903869414810418	253	-0.372053613208365	44	1.17706232976687	0.95166008061492	-1
359	NC_38_U	12	Useful	General	0.878064755871732	204	0.519762358412176	44	1.17706232976687	0.95166008061492	-1
360	NC_38_U	16	Useful	General	0.846358013938618	177	1.41157833003272	44	1.17706232976687	0.95166008061492	-1
361	NC_39_U	4	Useful	General	0.857680935117694	195	-1.26386958482891	83	1.56485377678995	1.20689393803868	-1
362	NC_39_U	8	Useful	General	0.823407804725522	244	-0.372053613208365	83	1.56485377678995	1.20689393803868	-1
363	NC_39_U	12	Useful	General	0.782765903812887	163	0.519762358412176	83	1.56485377678995	1.20689393803868	-1
364	NC_39_U	16	Useful	General	0.735623648827204	187	1.41157833003272	83	1.56485377678995	1.20689393803868	-1
365	NC_40_U	4	Useful	General	0.919554785477648	289	-1.26386958482891	25	0.0708866619651245	0.223605130335066	-1
366	NC_40_U	8	Useful	General	0.898246540952618	333	-0.372053613208365	25	0.0708866619651245	0.223605130335066	-1
367	NC_40_U	12	Useful	General	0.871959607377276	266	0.519762358412176	25	0.0708866619651245	0.223605130335066	-1
368	NC_40_U	16	Useful	General	0.839974884182544	264	1.41157833003272	25	0.0708866619651245	0.223605130335066	-1
369	NC_41_U	4	Useful	General	0.864873278507904	288	-1.26386958482891	104	-0.341308244349976	-0.0476904249353058	-1
370	NC_41_U	8	Useful	General	0.826983292233519	371	-0.372053613208365	104	-0.341308244349976	-0.0476904249353058	-1
371	NC_41_U	12	Useful	General	0.780948646004908	271	0.519762358412176	104	-0.341308244349976	-0.0476904249353058	-1
372	NC_41_U	16	Useful	General	0.726572707709773	306	1.41157833003272	104	-0.341308244349976	-0.0476904249353058	-1
373	NC_42_U	4	Useful	General	0.925289762868553	137	-1.26386958482891	56	2.26659152132281	1.66875876979787	-1
374	NC_42_U	8	Useful	General	0.906160905287076	190	-0.372053613208365	56	2.26659152132281	1.66875876979787	-1
375	NC_42_U	12	Useful	General	0.88254794980181	136	0.519762358412176	56	2.26659152132281	1.66875876979787	-1
376	NC_42_U	16	Useful	General	0.853746724643454	146	1.41157833003272	56	2.26659152132281	1.66875876979787	-1
377	NC_43_U	4	Useful	General	0.904456696591174	257	-1.26386958482891	84	1.34199591561163	1.06021491248924	-1
378	NC_43_U	8	Useful	General	0.881455495535445	291	-0.372053613208365	84	1.34199591561163	1.06021491248924	-1
379	NC_43_U	12	Useful	General	0.853621550379471	251	0.519762358412176	84	1.34199591561163	1.06021491248924	-1
380	NC_43_U	16	Useful	General	0.820405055544656	228	1.41157833003272	84	1.34199591561163	1.06021491248924	-1
381	NC_44_U	4	Useful	General	0.946239529733744	236	-1.26386958482891	95	0.312585123846951	0.382684530443176	-1
382	NC_44_U	8	Useful	General	0.931467676378056	318	-0.372053613208365	95	0.312585123846951	0.382684530443176	-1
383	NC_44_U	12	Useful	General	0.912916946413974	283	0.519762358412176	95	0.312585123846951	0.382684530443176	-1
384	NC_44_U	16	Useful	General	0.889838607953918	272	1.41157833003272	95	0.312585123846951	0.382684530443176	-1
385	NC_45_U	4	Useful	General	0.908202004656252	182	-1.26386958482891	45	1.6345839770946	1.25278847268948	-1
386	NC_45_U	8	Useful	General	0.885008132459598	282	-0.372053613208365	45	1.6345839770946	1.25278847268948	-1
387	NC_45_U	12	Useful	General	0.856689076629982	198	0.519762358412176	45	1.6345839770946	1.25278847268948	-1
388	NC_45_U	16	Useful	General	0.822619929885713	180	1.41157833003272	45	1.6345839770946	1.25278847268948	-1
389	NC_46_U	4	Useful	General	0.897651480001606	247	-1.26386958482891	76	0.610076838297183	0.578485542594484	-1
390	NC_46_U	8	Useful	General	0.872564896952231	350	-0.372053613208365	76	0.610076838297183	0.578485542594484	-1
391	NC_46_U	12	Useful	General	0.842260933321933	270	0.519762358412176	76	0.610076838297183	0.578485542594484	-1
392	NC_46_U	16	Useful	General	0.806218305187253	261	1.41157833003272	76	0.610076838297183	0.578485542594484	-1
393	NC_47_U	4	Useful	General	0.811038192083913	222	-1.26386958482891	77	0.507805922718809	0.511173587971168	-1
394	NC_47_U	8	Useful	General	0.767798060756096	300	-0.372053613208365	77	0.507805922718809	0.511173587971168	-1
395	NC_47_U	12	Useful	General	0.717949063055622	223	0.519762358412176	77	0.507805922718809	0.511173587971168	-1
396	NC_47_U	16	Useful	General	0.662027279038824	204	1.41157833003272	77	0.507805922718809	0.511173587971168	-1
397	NC_48_U	4	Useful	General	0.931291999311344	235	-1.26386958482891	46	1.29782549500679	1.03114313454894	-1
398	NC_48_U	8	Useful	General	0.911945409816599	314	-0.372053613208365	46	1.29782549500679	1.03114313454894	-1
399	NC_48_U	12	Useful	General	0.88764221758537	229	0.519762358412176	46	1.29782549500679	1.03114313454894	-1
400	NC_48_U	16	Useful	General	0.857510686475584	224	1.41157833003272	46	1.29782549500679	1.03114313454894	-1
401	NC_49_U	4	Useful	General	0.924422365253469	209	-1.26386958482891	47	0.788001366402714	0.695590661821041	-1
402	NC_49_U	8	Useful	General	0.903690410589341	258	-0.372053613208365	47	0.788001366402714	0.695590661821041	-1
403	NC_49_U	12	Useful	General	0.877892473395209	197	0.519762358412176	47	0.788001366402714	0.695590661821041	-1
404	NC_49_U	16	Useful	General	0.846234227664572	209	1.41157833003272	47	0.788001366402714	0.695590661821041	-1
405	NC_50_U	4	Useful	General	0.793019829442516	248	-1.26386958482891	85	0.345245764738907	0.404180882218799	-1
406	NC_50_U	8	Useful	General	0.748076352200002	349	-0.372053613208365	85	0.345245764738907	0.404180882218799	-1
407	NC_50_U	12	Useful	General	0.696938913280642	262	0.519762358412176	85	0.345245764738907	0.404180882218799	-1
408	NC_50_U	16	Useful	General	0.640332869980724	250	1.41157833003272	85	0.345245764738907	0.404180882218799	-1
409	NC_51_U	4	Useful	General	0.93105979793568	278	-1.26386958482891	93	0.368887436953788	0.419741192384673	-1
410	NC_51_U	8	Useful	General	0.913317266627742	337	-0.372053613208365	93	0.368887436953788	0.419741192384673	-1
411	NC_51_U	12	Useful	General	0.89142443399932	264	0.519762358412176	93	0.368887436953788	0.419741192384673	-1
412	NC_51_U	16	Useful	General	0.864703233502318	248	1.41157833003272	93	0.368887436953788	0.419741192384673	-1
413	NC_52_U	4	Useful	General	0.716095356679974	255	-1.26386958482891	86	-0.544833768995241	-0.18164542868327	-1
414	NC_52_U	8	Useful	General	0.659710709453154	346	-0.372053613208365	86	-0.544833768995241	-0.18164542868327	-1
415	NC_52_U	12	Useful	General	0.598305080245666	256	0.519762358412176	86	-0.544833768995241	-0.18164542868327	-1
416	NC_52_U	16	Useful	General	0.533650695130683	246	1.41157833003272	86	-0.544833768995241	-0.18164542868327	-1
