# Supplementary material for: An energizing role for motivation in information-seeking during the early phase of the COVID-19 pandemic
Source: Nat Commun. 2022 Apr 28;13:2310. doi: 10.1038/s41467-022-30011-5 (PMC9050882; doi:10.1038/s41467-022-30011-5)
Supplement: Supplementary file 4 — Source Data [file 41467_2022_30011_MOESM4_ESM.zip › figure_sources/f2a_right.csv]

	block	negAff	block1	negAff_s	waited	lb	ub	llb	uub	iv
1	COVID-19-Related	-0.87696500921752	1	-1.18365766337532	0.866498163827734	0.857108210159887	0.876794540121475	0.833277896336375	0.893220890145917	COVID-19-Related
2	General	-0.87696500921752	-1	-1.18365766337532	0.842151648891976	0.83258309830391	0.852489967931273	0.813076318196688	0.868747262762171	General
3	COVID-19-Related	-0.862289511417437	1	-1.16339514088106	0.865728621779439	0.856295132121405	0.876041304061126	0.832634204406694	0.892453578840705	COVID-19-Related
4	General	-0.862289511417437	-1	-1.16339514088106	0.841520068449055	0.831963693694652	0.851954225763486	0.812462341349677	0.868165069668531	General
5	COVID-19-Related	-0.847614013617355	1	-1.1431326183868	0.864955241470704	0.855441899028359	0.875292855946588	0.831826815869596	0.891676923085487	COVID-19-Related
6	General	-0.847614013617355	-1	-1.1431326183868	0.840886365044871	0.831323416500529	0.851364510437694	0.811846814487048	0.867426505482327	General
7	COVID-19-Related	-0.832938515817272	1	-1.12287009589254	0.864178011636894	0.854623559041177	0.874487601697948	0.831016322813575	0.890860356369294	COVID-19-Related
8	General	-0.832938515817272	-1	-1.12287009589254	0.840250535410538	0.830674135250394	0.850758586050102	0.811229736760677	0.866729934292941	General
9	COVID-19-Related	-0.818263018017189	1	-1.10260757339828	0.863396921083348	0.85377860888871	0.873704244925757	0.830202720927983	0.890110402032013	COVID-19-Related
10	General	-0.818263018017189	-1	-1.10260757339828	0.839612576308938	0.830039785666981	0.849992660697184	0.810611107343472	0.866103865048461	General
11	COVID-19-Related	-0.803587520217106	1	-1.08234505090402	0.862611958686942	0.85296503946604	0.872916709467872	0.829386005973399	0.889325919836366	COVID-19-Related
12	General	-0.803587520217106	-1	-1.08234505090402	0.838972484535099	0.829290917487497	0.849360285289916	0.809990925429498	0.865475311056978	General
13	COVID-19-Related	-0.788912022417024	1	-1.06208252840976	0.86182311339768	0.852254431679594	0.87211214742067	0.828566173782407	0.888588054951523	COVID-19-Related
14	General	-0.788912022417024	-1	-1.06208252840976	0.838330256916558	0.828646853309146	0.848733122043447	0.809369190234106	0.864844266748314	General
15	COVID-19-Related	-0.774236524616941	1	-1.0418200059155	0.86103037424028	0.851462904547252	0.871316838590429	0.827743220260363	0.887948311989198	COVID-19-Related
16	General	-0.774236524616941	-1	-1.0418200059155	0.837685890313739	0.827888307498542	0.848124881832834	0.808701257888205	0.864259704360174	General
17	COVID-19-Related	-0.759561026816858	1	-1.02155748342124	0.860233730315783	0.850664516441564	0.870567328207772	0.826917141386165	0.887274952670888	COVID-19-Related
18	General	-0.759561026816858	-1	-1.02155748342124	0.837039381620319	0.827152403515842	0.847509456186143	0.807982542051295	0.8637021955232	General
19	COVID-19-Related	-0.744885529016775	1	-1.00129496092698	0.859433170803171	0.849816647184426	0.869721410272521	0.826087933213029	0.886435663109816	COVID-19-Related
20	General	-0.744885529016775	-1	-1.00129496092698	0.836390727763609	0.826571281827674	0.846882879518633	0.807261768500648	0.863041737286933	General
21	COVID-19-Related	-0.730210031216692	1	-0.981032438432725	0.858628684960987	0.849006292928321	0.86887597468664	0.825255591869256	0.88572582166085	COVID-19-Related
22	General	-0.730210031216692	-1	-0.981032438432725	0.835739925704919	0.825945064740763	0.846206220555082	0.806538936183038	0.86249403495918	General
23	COVID-19-Related	-0.71553453341661	1	-0.960769915938465	0.857820262128981	0.848195379551594	0.867974745369879	0.824419557474182	0.884965208966638	COVID-19-Related
24	General	-0.71553453341661	-1	-0.960769915938465	0.835086972439943	0.825224423036668	0.845512758347385	0.80581404408374	0.861953384966655	General
25	COVID-19-Related	-0.700859035616527	1	-0.940507393444206	0.857007891729752	0.847372390129434	0.867143831199566	0.823576896009657	0.884177781010076	COVID-19-Related
26	General	-0.700859035616527	-1	-0.940507393444206	0.834431864999129	0.824658201387174	0.844959929215097	0.805087091226784	0.861355743030239	General
27	COVID-19-Related	-0.686183537816444	1	-0.920244870949946	0.856191563270412	0.846611315059522	0.866324965641983	0.822771053177725	0.883329624050322	COVID-19-Related
28	General	-0.686183537816444	-1	-0.920244870949946	0.833774600448059	0.823977636321566	0.844364268311406	0.804358076675216	0.860652010063686	General
29	COVID-19-Related	-0.671508040016361	1	-0.899982348455686	0.855371266344252	0.84574315604733	0.865418556545807	0.82188937141002	0.882583234344891	COVID-19-Related
30	General	-0.671508040016361	-1	-0.899982348455686	0.833115175887826	0.823386740386161	0.843629390723194	0.803715883931397	0.859942836045785	General
31	COVID-19-Related	-0.656832542216279	1	-0.879719825961427	0.854546990632426	0.844910673547052	0.864628707719119	0.821041491476254	0.881784243183102	COVID-19-Related
32	General	-0.656832542216279	-1	-0.879719825961427	0.832453588455414	0.822730201410891	0.842985903353393	0.803081286380477	0.859230643091758	General
33	COVID-19-Related	-0.642157044416196	1	-0.859457303467167	0.85371872590564	0.844070833496361	0.863774040303837	0.820191208869125	0.881043803352679	COVID-19-Related
34	General	-0.642157044416196	-1	-0.859457303467167	0.831789835324078	0.821921715969401	0.842439896819325	0.80244514045487	0.858515424361612	General
35	COVID-19-Related	-0.627481546616113	1	-0.839194780972908	0.852886462025849	0.843208531799455	0.862893275891219	0.819372372351737	0.880162840975107	COVID-19-Related
36	General	-0.627481546616113	-1	-0.839194780972908	0.831123913703724	0.821252076240312	0.841759323875774	0.801812097008714	0.857840008164765	General
37	COVID-19-Related	-0.61280604881603	1	-0.818932258478648	0.852050188947972	0.842325503472918	0.862055576541255	0.81857772880009	0.8794444884463	COVID-19-Related
38	General	-0.61280604881603	-1	-0.818932258478648	0.83045582084129	0.820561922285009	0.841128992299866	0.801187043067996	0.857329777330856	General
39	COVID-19-Related	-0.598130551015947	1	-0.798669735984389	0.851209896721612	0.841492287777064	0.861205539620478	0.817780366348667	0.87856384693655	COVID-19-Related
40	General	-0.598130551015947	-1	-0.798669735984389	0.829785554021129	0.819971296699707	0.840459423602832	0.800539186067485	0.856710469748286	General
41	COVID-19-Related	-0.583455053215865	1	-0.778407213490129	0.850365575492783	0.840544805866635	0.860372353300819	0.816980282535418	0.877689613324782	COVID-19-Related
42	General	-0.583455053215865	-1	-0.778407213490129	0.829113110565393	0.819378077712722	0.839822855205176	0.799936638966509	0.856003027236639	General
43	COVID-19-Related	-0.568779555415782	1	-0.75814469099587	0.849517215505651	0.839754217213084	0.859537850817343	0.816160200128117	0.876736997146804	COVID-19-Related
44	General	-0.568779555415782	-1	-0.75814469099587	0.828438487834415	0.818744238109771	0.839150424604364	0.79928324104909	0.855301660900047	General
45	COVID-19-Related	-0.554104057615699	1	-0.73788216850161	0.848664807104282	0.838881066525948	0.858674399438141	0.815316643061928	0.87577800899866	COVID-19-Related
46	General	-0.554104057615699	-1	-0.73788216850161	0.827761683227094	0.817992910726956	0.838510423356319	0.798617777568843	0.854597017716769	General
47	COVID-19-Related	-0.539428559815616	1	-0.717619646007351	0.847808340734403	0.83802560482798	0.85778826762878	0.814470095115617	0.875054332632738	COVID-19-Related
48	General	-0.539428559815616	-1	-0.717619646007351	0.827082694181278	0.817237830697638	0.837816499835158	0.797974861955197	0.853889529292778	General
49	COVID-19-Related	-0.524753062015534	1	-0.697357123513091	0.846947806945163	0.837140564692116	0.856826257084805	0.813625754497508	0.874334704439337	COVID-19-Related
50	General	-0.524753062015534	-1	-0.697357123513091	0.826401518174153	0.816620760197642	0.837163368980523	0.797326810078581	0.853179189850631	General
51	COVID-19-Related	-0.510077564215451	1	-0.677094601018832	0.846083196390914	0.836255197607976	0.85594497789613	0.812867221149433	0.873486827794169	COVID-19-Related
52	General	-0.510077564215451	-1	-0.677094601018832	0.825718152722626	0.81592318505904	0.836466002002708	0.796676560595622	0.852465993658648	General
53	COVID-19-Related	-0.495402066415368	1	-0.656832078524572	0.845214499832992	0.835364506299011	0.855119053292363	0.812020938704603	0.872634060200596	COVID-19-Related
54	General	-0.495402066415368	-1	-0.656832078524572	0.825032595383713	0.815220797035805	0.835766234174875	0.796024757414126	0.851827828648381	General
55	COVID-19-Related	-0.480726568615285	1	-0.636569556030313	0.844341708141509	0.834509563548095	0.854227436332717	0.811064917071302	0.871772120663471	COVID-19-Related
56	General	-0.480726568615285	-1	-0.636569556030313	0.824344843754926	0.814460186343195	0.835067783895779	0.795371400249901	0.851269641303377	General
57	COVID-19-Related	-0.466051070815202	1	-0.616307033536053	0.843464812297158	0.833654223624784	0.853378604958948	0.810201211275058	0.870916963226572	COVID-19-Related
58	General	-0.466051070815202	-1	-0.616307033536053	0.823654895474659	0.813720979759456	0.834373494085329	0.794716980932824	0.850581792023878	General
59	COVID-19-Related	-0.45137557301512	1	-0.596044511041793	0.842583803393016	0.832807664249506	0.852553820121603	0.809334483969211	0.870029455510627	COVID-19-Related
60	General	-0.45137557301512	-1	-0.596044511041793	0.822962748222578	0.812963536195917	0.833694126582984	0.794061426180141	0.849860429655716	General
61	COVID-19-Related	-0.436700075215037	1	-0.575781988547534	0.841698672636366	0.831937858080113	0.851651963839523	0.808464733073081	0.869155083791648	COVID-19-Related
62	General	-0.436700075215037	-1	-0.575781988547534	0.822268399720007	0.812265738728901	0.833000680595298	0.793404321647821	0.849131872491372	General
63	COVID-19-Related	-0.422024577414954	1	-0.555519466053274	0.840809411350516	0.831087553073245	0.850847166824773	0.807591956587716	0.868275719357131	COVID-19-Related
64	General	-0.422024577414954	-1	-0.555519466053274	0.82157184773032	0.811528512561162	0.832268054097222	0.792745667148824	0.848400410333103	General
65	COVID-19-Related	-0.407349079614871	1	-0.535256943559015	0.839916010976636	0.830200920675688	0.850000906049194	0.80671618188735	0.867472270263543	COVID-19-Related
66	General	-0.407349079614871	-1	-0.535256943559015	0.820873090059325	0.810759072342481	0.83163850800974	0.792085462520303	0.847666037720367	General
67	COVID-19-Related	-0.392673581814788	1	-0.514994421064755	0.839018463075591	0.82932572076408	0.849128701254515	0.805839598772995	0.866861385346677	COVID-19-Related
68	General	-0.392673581814788	-1	-0.514994421064755	0.820172124555657	0.810108919132499	0.83090358541434	0.791426145654379	0.846928749244002	General
69	COVID-19-Related	-0.377998084014706	1	-0.494731898570496	0.83811675932979	0.828426411213346	0.8483220996074	0.804960001258223	0.866107406643636	COVID-19-Related
70	General	-0.377998084014706	-1	-0.494731898570496	0.819468949111166	0.809386238886987	0.830228290641216	0.790710320768651	0.846188539546903	General
71	COVID-19-Related	-0.363322586214623	1	-0.474469376076236	0.837210891545038	0.827488028746536	0.847386134852983	0.804077387691559	0.865295837098518	COVID-19-Related
72	General	-0.363322586214623	-1	-0.474469376076236	0.818763561661308	0.808723546251164	0.829503253295668	0.789987760499985	0.845445948865019	General
73	COVID-19-Related	-0.34864708841454	1	-0.454206853581977	0.836300851652393	0.826506053346712	0.846500353169515	0.80319361572493	0.864477154805584	COVID-19-Related
74	General	-0.34864708841454	-1	-0.454206853581977	0.818055960185532	0.808015523616603	0.828784966388084	0.789263369589801	0.844701999457764	General
75	COVID-19-Related	-0.333971590614457	1	-0.433944331087717	0.835386631710033	0.825547667331045	0.845585722618623	0.802311776452399	0.863646640821074	COVID-19-Related
76	General	-0.333971590614457	-1	-0.433944331087717	0.817346142707671	0.807310305179075	0.828099576039391	0.788537147992366	0.843955129805404	General
77	COVID-19-Related	-0.319296092814375	1	-0.413681808593458	0.834468223905124	0.824572191449136	0.844678212727437	0.801426957191692	0.862811837756862	COVID-19-Related
78	General	-0.319296092814375	-1	-0.413681808593458	0.816634107296333	0.806630614766175	0.827402782735829	0.787813272690791	0.843314833394286	General
79	COVID-19-Related	-0.304620595014292	1	-0.393419286099198	0.833545620555699	0.823674708606461	0.843788165282473	0.800614383710755	0.861774995735991	COVID-19-Related
80	General	-0.304620595014292	-1	-0.393419286099198	0.815919852065292	0.805958285661147	0.826777773371932	0.787210307142216	0.842612522684091	General
81	COVID-19-Related	-0.289945097214209	1	-0.373156763604939	0.832618814112539	0.822761922479224	0.842928921798088	0.799777321631882	0.860782275660198	COVID-19-Related
82	General	-0.289945097214209	-1	-0.373156763604939	0.815203375173873	0.805274319158838	0.82614050479814	0.786369234023183	0.841896394528664	General
83	COVID-19-Related	-0.275269599414126	1	-0.352894241110679	0.831687797161058	0.821827916555415	0.842049680694111	0.798823011943129	0.859992903464272	COVID-19-Related
84	General	-0.275269599414126	-1	-0.352894241110679	0.814484674827348	0.804600179354962	0.82552399710389	0.785613955035108	0.84117741108841	General
85	COVID-19-Related	-0.260594101614043	1	-0.33263171861642	0.830752562423199	0.820962683870296	0.841060054916236	0.797865303067862	0.859199787129858	COVID-19-Related
86	General	-0.260594101614043	-1	-0.33263171861642	0.81376374927732	0.803899588104568	0.824766421982947	0.784929115284579	0.840454022157413	General
87	COVID-19-Related	-0.245918603813961	1	-0.31236919612216	0.829813102759327	0.81995525971113	0.840063353642339	0.79693065816321	0.85840291720505	COVID-19-Related
88	General	-0.245918603813961	-1	-0.31236919612216	0.813040596822118	0.803188927866663	0.823963060326581	0.784289575612021	0.839878337372582	General
89	COVID-19-Related	-0.231243106013878	1	-0.2921066736279	0.828869411170129	0.818930370780096	0.839095703884456	0.796020226422204	0.85760048826891	COVID-19-Related
90	General	-0.231243106013878	-1	-0.2921066736279	0.812315215807183	0.802406981282143	0.823289015655993	0.783648657513046	0.83917088174647	General
91	COVID-19-Related	-0.216567608213795	1	-0.271844151133641	0.827921480798523	0.817864106536854	0.838203536158458	0.795106762047927	0.856719899514328	COVID-19-Related
92	General	-0.216567608213795	-1	-0.271844151133641	0.811587604625458	0.801671782672335	0.822610454379914	0.783006361136454	0.838273290724078	General
93	COVID-19-Related	-0.201892110413712	1	-0.251581628639382	0.826969304931564	0.816889283243945	0.837365256280549	0.794147849389551	0.855989692476031	COVID-19-Related
94	General	-0.201892110413712	-1	-0.251581628639382	0.81085776171778	0.80100684922132	0.82202592634957	0.782362840656759	0.837582021227062	General
95	COVID-19-Related	-0.187216612613629	1	-0.231319106145122	0.826012877002354	0.815857725824967	0.836445674641341	0.793107971616123	0.85515569060506	COVID-19-Related
96	General	-0.187216612613629	-1	-0.231319106145122	0.810125685573263	0.800327758407886	0.821320067423686	0.781719866146497	0.836978928813269	General
97	COVID-19-Related	-0.172541114813547	1	-0.211056583650863	0.825052190591959	0.814862049078026	0.835496230681186	0.792253324004762	0.854302051531056	COVID-19-Related
98	General	-0.172541114813547	-1	-0.211056583650863	0.809391374729693	0.799595635250455	0.820552158969794	0.781075523585111	0.836386583249181	General
99	COVID-19-Related	-0.157865617013464	1	-0.190794061156603	0.82408723943133	0.813972113626318	0.834544341608829	0.791359439220328	0.853546866113615	COVID-19-Related
100	General	-0.157865617013464	-1	-0.190794061156603	0.808654827773909	0.798944883415992	0.819873271730656	0.780259055335629	0.835792184968733	General
101	COVID-19-Related	-0.143190119213381	1	-0.170531538662343	0.823118017403216	0.813014424011732	0.833554849897763	0.790249611970283	0.852727572599955	COVID-19-Related
102	General	-0.143190119213381	-1	-0.170531538662343	0.807916043342196	0.798198272503437	0.819083206474145	0.779245719777804	0.835126954638352	General
103	COVID-19-Related	-0.128514621413298	1	-0.150269016168084	0.822144518544092	0.81196953879334	0.832545951935834	0.789068012459792	0.851904489486428	COVID-19-Related
104	General	-0.128514621413298	-1	-0.150269016168084	0.807175020120672	0.79746785449318	0.818346460606591	0.778567953265188	0.834597300953875	General
105	COVID-19-Related	-0.113839123613216	1	-0.130006493673824	0.821166737046083	0.810846423092263	0.831586784940445	0.787875840754554	0.851077608149477	COVID-19-Related
106	General	-0.113839123613216	-1	-0.130006493673824	0.806431756845672	0.796709248249172	0.817665119480705	0.777894532544229	0.833977705206943	General
107	COVID-19-Related	-0.0991636258131328	1	-0.109743971179565	0.820184667258886	0.809838282070549	0.830675680385295	0.786678752389472	0.85024692004917	COVID-19-Related
108	General	-0.0991636258131328	-1	-0.109743971179565	0.805686252304132	0.795864875992433	0.816919142163512	0.777199130822038	0.833218791284956	General
109	COVID-19-Related	-0.0844881280130499	1	-0.0894814486853052	0.819198303691702	0.808749615244864	0.82973526190278	0.78547997351416	0.849412416730529	COVID-19-Related
110	General	-0.0844881280130499	-1	-0.0894814486853052	0.804938505333983	0.795053666888092	0.816195225103501	0.776348339997868	0.832590089913498	General
111	COVID-19-Related	-0.0698126302129671	1	-0.0692189261910457	0.818207641015159	0.807754822548644	0.828652338928455	0.784471992137652	0.848572761928102	COVID-19-Related
112	General	-0.0698126302129671	-1	-0.0692189261910457	0.804188514824526	0.794164103927899	0.815402678989903	0.775495865123796	0.831959496426204	General
113	COVID-19-Related	-0.0551371324128844	1	-0.0489564036967862	0.817212674063243	0.806725573661964	0.827604908799496	0.783486171043069	0.847724518285129	COVID-19-Related
114	General	-0.0551371324128844	-1	-0.0489564036967862	0.803436279716821	0.793308217823611	0.814702346605988	0.774717291686601	0.831327008732439	General
115	COVID-19-Related	-0.0404616346128016	1	-0.0286938812025267	0.816213397835226	0.805855574225483	0.826727068969678	0.782416452606403	0.846878267363706	COVID-19-Related
116	General	-0.0404616346128016	-1	-0.0286938812025267	0.802681799004071	0.792548277597536	0.814022793915235	0.773858202487117	0.830692624767764	General
117	COVID-19-Related	-0.0257861368127188	1	-0.00843135870826712	0.815209807497593	0.804852732394204	0.825663025326317	0.781174786337123	0.846086668673673	COVID-19-Related
118	General	-0.0257861368127188	-1	-0.00843135870826712	0.801925071732002	0.791769746307109	0.813294009072308	0.772908827964707	0.830202348527602	General
119	COVID-19-Related	-0.0111106390126361	1	0.0118311637859923	0.81420189838597	0.803712868230502	0.824683846092266	0.779928027310316	0.845223091786789	COVID-19-Related
120	General	-0.0111106390126361	-1	0.0118311637859923	0.801166096999244	0.790971698781183	0.812522176752054	0.772050649075829	0.829772520256813	General
121	COVID-19-Related	0.00356485878744672	1	0.0320936862802519	0.81318966600705	0.802578335088147	0.823735234545265	0.778676177358614	0.844309029876071	COVID-19-Related
122	General	0.00356485878744672	-1	0.0320936862802519	0.800404873957717	0.790158973294172	0.81174189302186	0.771277149848348	0.829206952292735	General
123	COVID-19-Related	0.0182403565875295	1	0.0523562087745114	0.812173106040518	0.801548586431768	0.822874514825431	0.777419566231015	0.843434256379106	COVID-19-Related
124	General	0.0182403565875295	-1	0.0523562087745114	0.799641401813005	0.789345476057097	0.810989963600648	0.770476587295607	0.828451319196449	General
125	COVID-19-Related	0.0329158543876124	1	0.072618731268771	0.811152214340975	0.80043210639409	0.821963451127187	0.776158980857932	0.842567704744869	COVID-19-Related
126	General	0.0329158543876124	-1	0.072618731268771	0.798875679824735	0.788474661120155	0.810189057401865	0.769496511181685	0.827596655133164	General
127	COVID-19-Related	0.0475913521876951	1	0.0928812537630304	0.810126986939858	0.799393134346367	0.821038253748121	0.774896805152081	0.841784827638806	COVID-19-Related
128	General	0.0475913521876951	-1	0.0928812537630304	0.798107707306961	0.787709675158689	0.809347844641654	0.768549414165193	0.82683611794691	General
129	COVID-19-Related	0.0622668499877779	1	0.11314377625729	0.809097420047358	0.798330154520287	0.820170249317046	0.773715973370141	0.841083012138514	COVID-19-Related
130	General	0.0622668499877779	-1	0.11314377625729	0.797337483628532	0.786965757156687	0.808597568216582	0.767669482229963	0.826184690162233	General
131	COVID-19-Related	0.0769423477878607	1	0.13340629875155	0.808063510054337	0.797158669806065	0.819080894413255	0.772702933107572	0.840138903639355	COVID-19-Related
132	General	0.0769423477878607	-1	0.13340629875155	0.796565008213474	0.786150945087929	0.807719984605697	0.766866592646801	0.825439094524776	General
133	COVID-19-Related	0.0916178455879434	1	0.153668821245809	0.807025253534238	0.79601133087566	0.818119769666351	0.771686690374263	0.839154398728926	COVID-19-Related
134	General	0.0916178455879434	-1	0.153668821245809	0.795790280541361	0.785414295806503	0.806922345041045	0.76612818889486	0.824674236261078	General
135	COVID-19-Related	0.106293343388026	1	0.173931343740069	0.805982647244998	0.795046501461039	0.817183853582939	0.770667510847516	0.838166929653483	COVID-19-Related
136	General	0.106293343388026	-1	0.173931343740069	0.79501330014769	0.784566027576046	0.806087444112966	0.765388160307551	0.823906740188488	General
137	COVID-19-Related	0.120968841188109	1	0.194193866234328	0.804935688130946	0.793848715994488	0.816224395201675	0.769646970283932	0.837372177593017	COVID-19-Related
138	General	0.120968841188109	-1	0.194193866234328	0.794234066624251	0.783766527846768	0.805287071667738	0.764646507848394	0.823136603479876	General
139	COVID-19-Related	0.135644338988192	1	0.214456388728588	0.803884373324705	0.792666803374619	0.815294447105472	0.768623249178314	0.83658838131063	COVID-19-Related
140	General	0.135644338988192	-1	0.214456388728588	0.793452579619497	0.782920605744097	0.804636075655035	0.76366394530964	0.822496904368675	General
141	COVID-19-Related	0.150319836788275	1	0.234718911222847	0.802828700149088	0.791585589255575	0.814279095111599	0.767596349764082	0.835803365827989	COVID-19-Related
142	General	0.150319836788275	-1	0.234718911222847	0.792668838838916	0.782072294150587	0.803862664853749	0.762672080593135	0.821984901143358	General
143	COVID-19-Related	0.164995334588357	1	0.254981433717107	0.801768666118986	0.790532651985541	0.81319760461558	0.766352572433892	0.835011453192239	COVID-19-Related
144	General	0.164995334588357	-1	0.254981433717107	0.791882844045394	0.781229274107566	0.803055664385671	0.761826674575667	0.821471739086372	General
145	COVID-19-Related	0.17967083238844	1	0.275243956211366	0.800704268943251	0.789442024435118	0.812084227999061	0.76506464976751	0.833902272947695	COVID-19-Related
146	General	0.17967083238844	-1	0.275243956211366	0.791094595059586	0.780394142053342	0.802189119824729	0.760876559882927	0.820791841833952	General
147	COVID-19-Related	0.194346330188523	1	0.295506478705626	0.799635506526572	0.788267423454063	0.811186754614113	0.763771815726117	0.83304053283987	COVID-19-Related
148	General	0.194346330188523	-1	0.295506478705626	0.790304091760274	0.779488176167216	0.801477625671138	0.759892880091669	0.820220779670991	General
149	COVID-19-Related	0.209021827988606	1	0.315769001199885	0.798562376971347	0.787135694456421	0.810111971480016	0.762474075673595	0.832233527748594	COVID-19-Related
150	General	0.209021827988606	-1	0.315769001199885	0.789511334084738	0.778734690867607	0.800875707082217	0.758970238338449	0.819594157591691	General
151	COVID-19-Related	0.223697325788689	1	0.336031523694145	0.797484878579542	0.785952353924634	0.809026580786059	0.761171435268514	0.831423411319193	COVID-19-Related
152	General	0.223697325788689	-1	0.336031523694145	0.788716322029108	0.777990506753035	0.80006588343421	0.758014733530185	0.81892685558433	General
153	COVID-19-Related	0.238372823588771	1	0.356294046188404	0.796403009854552	0.784700156043635	0.807974953081319	0.759863900465858	0.830607930808899	COVID-19-Related
154	General	0.238372823588771	-1	0.356294046188404	0.787919055648731	0.777168594378961	0.799192129890053	0.757230319145383	0.818365439905443	General
155	COVID-19-Related	0.253048321388854	1	0.376556568682664	0.795316769503042	0.783556497065539	0.806874192170779	0.758551477518738	0.829787730448522	COVID-19-Related
156	General	0.253048321388854	-1	0.376556568682664	0.787119535058524	0.776312011222646	0.798409000340694	0.756728799534962	0.817901112346193	General
157	COVID-19-Related	0.267723819188937	1	0.396819091176923	0.79422615643679	0.782406750671837	0.805896625916431	0.757235215783428	0.828964373941931	COVID-19-Related
158	General	0.267723819188937	-1	0.396819091176923	0.786317760433332	0.775486220376267	0.797682305488715	0.755836406951476	0.817357532007733	General
159	COVID-19-Related	0.28239931698902	1	0.417081613671183	0.793131169774511	0.781223524176488	0.804821105438572	0.755915116024456	0.828024544061046	COVID-19-Related
160	General	0.28239931698902	-1	0.417081613671183	0.785513732008279	0.774579940014548	0.796897839163625	0.754835886031986	0.816783284440323	General
161	COVID-19-Related	0.297074814789102	1	0.437344136165443	0.792031808843683	0.780048035995339	0.803771498645395	0.754569242020315	0.827052613765085	COVID-19-Related
162	General	0.297074814789102	-1	0.437344136165443	0.784707450079124	0.773711258506541	0.796229947383234	0.753833418791187	0.816207636036735	General
163	COVID-19-Related	0.311750312589185	1	0.457606658659702	0.790928073182351	0.778887761144581	0.802821006346057	0.753185517271813	0.8260763418439	COVID-19-Related
164	General	0.311750312589185	-1	0.457606658659702	0.783898915002608	0.772865824765671	0.795484046266752	0.752828192643335	0.815630585936432	General
165	COVID-19-Related	0.326425810389268	1	0.477869181153961	0.789819962540931	0.777797708026535	0.801859498289945	0.7517965543143	0.825153961362507	COVID-19-Related
166	General	0.326425810389268	-1	0.477869181153961	0.7830881271968	0.772002683802799	0.794744388526138	0.751820210976437	0.815048037029766	General
167	COVID-19-Related	0.341101308189351	1	0.498131703648221	0.788707476883993	0.77654580966828	0.800803100884351	0.750505634925159	0.824359276375193	COVID-19-Related
168	General	0.341101308189351	-1	0.498131703648221	0.782275087141448	0.771072405710695	0.793991483614919	0.750923969336624	0.814461851521498	General
169	COVID-19-Related	0.355776805989434	1	0.518394226142481	0.787590616392043	0.775448488232169	0.799670220733796	0.749241965727283	0.823458906034525	COVID-19-Related
170	General	0.355776805989434	-1	0.518394226142481	0.781459795378319	0.77009580349644	0.793280983406905	0.750079152562949	0.813872919365293	General
171	COVID-19-Related	0.370452303789516	1	0.53865674863674	0.786469381463284	0.774225214782615	0.798543730102798	0.747987125385223	0.822355640391813	COVID-19-Related
172	General	0.370452303789516	-1	0.53865674863674	0.780642252511539	0.769206750920722	0.792526474271798	0.749232425219736	0.813143591660342	General
173	COVID-19-Related	0.385127801589599	1	0.558919271131	0.785343772715371	0.773338429340794	0.79756439467516	0.746674193586032	0.821379364563952	COVID-19-Related
174	General	0.385127801589599	-1	0.558919271131	0.779822459207935	0.768360284487816	0.791689586903515	0.74838380498215	0.812333960570792	General
175	COVID-19-Related	0.399803299389682	1	0.579181793625259	0.784213790987147	0.772069152995992	0.796466952563143	0.745324077240365	0.82050977779661	COVID-19-Related
176	General	0.399803299389682	-1	0.579181793625259	0.77900041619737	0.76745250754892	0.790899097446644	0.747426433841228	0.811501594524136	General
177	COVID-19-Related	0.414478797189765	1	0.599444316119519	0.783079437340374	0.770831329340139	0.795416862295632	0.743826480304557	0.81963625095327	COVID-19-Related
178	General	0.414478797189765	-1	0.599444316119519	0.778176124273077	0.766726504702965	0.790097835022848	0.746348668761564	0.810666396847131	General
179	COVID-19-Related	0.429154294989847	1	0.619706838613778	0.781940713061439	0.769628901620675	0.794384699430565	0.742427448032057	0.818759407559414	COVID-19-Related
180	General	0.429154294989847	-1	0.619706838613778	0.777349584291992	0.765839188821913	0.789404513892326	0.74526891706383	0.809826778074315	General
181	COVID-19-Related	0.44382979278993	1	0.639969361108038	0.780797619663056	0.768375465849716	0.793272395985208	0.741048555863071	0.81771723903526	COVID-19-Related
182	General	0.44382979278993	-1	0.639969361108038	0.776520797175082	0.764952902827772	0.788699634147159	0.744211431264341	0.808982942123496	General
183	COVID-19-Related	0.458505290590013	1	0.660231883602297	0.779650158885949	0.767309317578754	0.792350692319209	0.739668526245342	0.81663222969365	COVID-19-Related
184	General	0.458505290590013	-1	0.660231883602297	0.775689763907671	0.764084026186578	0.787902671752203	0.743430305580048	0.808125374817375	General
185	COVID-19-Related	0.473180788390096	1	0.680494406096557	0.778498332700515	0.766086776408371	0.791345798194547	0.738340235972497	0.815530547495781	COVID-19-Related
186	General	0.473180788390096	-1	0.680494406096557	0.774856485539767	0.763041107185687	0.787066503311769	0.742650456120061	0.807241082697969	General
187	COVID-19-Related	0.487856286190179	1	0.700756928590816	0.77734214330848	0.764959278853955	0.790267879395813	0.736928632149801	0.814453166079752	COVID-19-Related
188	General	0.487856286190179	-1	0.700756928590816	0.774020963186378	0.762086472366624	0.786270761390102	0.741753018827383	0.806440372541218	General
189	COVID-19-Related	0.502531783990261	1	0.721019451085076	0.776181593144529	0.763763327472206	0.789129596500556	0.73560446316585	0.81345263824548	COVID-19-Related
190	General	0.502531783990261	-1	0.721019451085076	0.773183198027838	0.761145164504561	0.785448132685083	0.740611283189484	0.805590472116174	General
191	COVID-19-Related	0.517207281790344	1	0.741281973579335	0.775016684877928	0.76269295939755	0.787980537500107	0.734095730732225	0.812507545662959	COVID-19-Related
192	General	0.517207281790344	-1	0.741281973579335	0.772343191310115	0.76026252070397	0.784593296155541	0.73961111433573	0.80488530726542	General
193	COVID-19-Related	0.531882779590427	1	0.761544496073595	0.773847421414121	0.761550178529339	0.786903061289794	0.732662326157554	0.811554145628372	COVID-19-Related
194	General	0.531882779590427	-1	0.761544496073595	0.771500944345129	0.759410799872661	0.783786848169422	0.73874412412443	0.804317519332317	General
195	COVID-19-Related	0.54655827739051	1	0.781807018567855	0.772673805896315	0.760173658563972	0.785704990737624	0.731141437651585	0.810596217935351	COVID-19-Related
196	General	0.54655827739051	-1	0.781807018567855	0.770656458511059	0.758500091127601	0.78298238357235	0.737906079281535	0.803645166841084	General
197	COVID-19-Related	0.561233775190592	1	0.802069541062114	0.771495841707042	0.758727096960056	0.784572914015956	0.729575818143748	0.809629981058924	COVID-19-Related
198	General	0.561233775190592	-1	0.802069541062114	0.769809735252653	0.75753168958754	0.782166137283257	0.736758663358711	0.802982776651353	General
199	COVID-19-Related	0.575909272990675	1	0.822332063556374	0.770313532469703	0.757330759902313	0.783503504460313	0.728085823277916	0.808659975900896	COVID-19-Related
200	General	0.575909272990675	-1	0.822332063556374	0.768960776081529	0.756546643663299	0.781300277082511	0.735608021669886	0.802268605174375	General
201	COVID-19-Related	0.590584770790758	1	0.842594586050633	0.769126882050093	0.756286615889059	0.782377503929897	0.726546082839537	0.807686199643875	COVID-19-Related
202	General	0.590584770790758	-1	0.842594586050633	0.768109582576476	0.755711585547674	0.780463535654124	0.734488582687528	0.801591461806232	General
203	COVID-19-Related	0.605260268590841	1	0.862857108544892	0.767935894557907	0.755038962344545	0.781346167507367	0.725005174977857	0.806708649598402	COVID-19-Related
204	General	0.605260268590841	-1	0.862857108544892	0.767256156383754	0.754707128387375	0.779650756294852	0.733477449184279	0.801048080501042	General
205	COVID-19-Related	0.619935766390924	1	0.883119631039152	0.766740574348224	0.753757071531433	0.780261614313515	0.72346665659254	0.805727323204123	COVID-19-Related
206	General	0.619935766390924	-1	0.883119631039152	0.766400499217387	0.753755780887581	0.778908784374903	0.732319679656471	0.800366602406094	General
207	COVID-19-Related	0.634611264191006	1	0.903382153533412	0.765540926022969	0.752439074247197	0.779159102176958	0.722253171866393	0.80474221803096	COVID-19-Related
208	General	0.634611264191006	-1	0.903382153533412	0.765542612859451	0.752814820523877	0.77809851075638	0.731158724194399	0.79953365560178	General
209	COVID-19-Related	0.649286761991089	1	0.923644676027671	0.764336954432354	0.751173174056378	0.778102046417853	0.721071166503561	0.803758352528055	COVID-19-Related
210	General	0.649286761991089	-1	0.923644676027671	0.764682499160368	0.751904084585863	0.777296420787277	0.729994590017608	0.799011480432967	General
211	COVID-19-Related	0.663962259791172	1	0.943907198521931	0.763128664676299	0.749964326645541	0.777102856308027	0.719828852390916	0.802775100345548	COVID-19-Related
212	General	0.663962259791172	-1	0.943907198521931	0.763820160039185	0.750875042422682	0.776371842256823	0.728827385897915	0.798488286797813	General
213	COVID-19-Related	0.678637757591255	1	0.96416972101619	0.761916062105825	0.748749522890443	0.776001544726352	0.718424310250489	0.801788132408901	COVID-19-Related
214	General	0.678637757591255	-1	0.96416972101619	0.762955597483859	0.750008616234559	0.775568855350763	0.727661532307562	0.797964074498758	General
215	COVID-19-Related	0.693313255391337	1	0.98443224351045	0.760699152324429	0.747387919507227	0.7747975633289	0.716918172979565	0.800797446869829	COVID-19-Related
216	General	0.693313255391337	-1	0.98443224351045	0.76208881355153	0.749110226872286	0.774692310342068	0.726485456015942	0.797379590612307	General
217	COVID-19-Related	0.70798875319142	1	1.00469476600471	0.759477941189435	0.746036329436427	0.773716506695587	0.715325441309274	0.799802291016718	COVID-19-Related
218	General	0.70798875319142	-1	1.00469476600471	0.761219810368798	0.748245999178311	0.77384051731099	0.725413175906434	0.796747657579593	General
219	COVID-19-Related	0.722664250991503	1	1.02495728849897	0.758252434813313	0.744736354546987	0.772549796976797	0.713987509688781	0.798796665594368	COVID-19-Related
220	General	0.722664250991503	-1	1.02495728849897	0.760348590131993	0.747214175726297	0.773003758737953	0.724478597923496	0.796114256516024	General
221	COVID-19-Related	0.737339748791586	1	1.04521981099323	0.757022639564985	0.743351937774996	0.771349388682566	0.712427943429015	0.797787265178708	COVID-19-Related
222	General	0.737339748791586	-1	1.04521981099323	0.759475155107439	0.746388992483611	0.772166551615468	0.723542047868341	0.795479387157906	General
223	COVID-19-Related	0.752015246591669	1	1.06548233348749	0.755788562071097	0.741918646342256	0.770255625592768	0.710740527177999	0.796774088424824	COVID-19-Related
224	General	0.752015246591669	-1	1.06548233348749	0.758599507631721	0.745499882846243	0.771386854801542	0.72240547126567	0.794843049262854	General
225	COVID-19-Related	0.766690744391751	1	1.08574485598175	0.754550209217264	0.740481162065105	0.769262772254408	0.709047253043236	0.795757134126809	COVID-19-Related
226	General	0.766690744391751	-1	1.08574485598175	0.757721650111939	0.744482321305382	0.770603220525561	0.72110696862651	0.794205242609898	General
227	COVID-19-Related	0.781366242191834	1	1.10600737847601	0.753307588149299	0.739175141526893	0.768225439867359	0.707348148002744	0.794736401218881	COVID-19-Related
228	General	0.781366242191834	-1	1.10600737847601	0.756841585025966	0.743594821438005	0.769725442450861	0.719804744300454	0.79356596699959	General
229	COVID-19-Related	0.796041739991917	1	1.12626990097027	0.752060706274403	0.737992215090633	0.767068326322756	0.705643239616247	0.793985264720542	COVID-19-Related
230	General	0.796041739991917	-1	1.12626990097027	0.755959314922699	0.7426606595057	0.768971212691091	0.718641659151903	0.792925222254107	General
231	COVID-19-Related	0.810717237792	1	1.14653242346453	0.750809571262334	0.736542934970223	0.765982781208522	0.703932556025749	0.793073825997987	COVID-19-Related
232	General	0.810717237792	-1	1.14653242346453	0.755074842422305	0.74166680265401	0.768151302534849	0.717263083416201	0.792280884423031	General
233	COVID-19-Related	0.825392735592083	1	1.16679494595879	0.749554191046547	0.735189730055945	0.765022189849169	0.702216125956018	0.791968865946067	COVID-19-Related
234	General	0.825392735592083	-1	1.16679494595879	0.754188170216466	0.740738752526671	0.767377071981863	0.715855585093382	0.791632862655147	General
235	COVID-19-Related	0.840068233392165	1	1.18705746845305	0.748294573825304	0.733608360479033	0.764018669396689	0.700509067784548	0.790859543469902	COVID-19-Related
236	General	0.840068233392165	-1	1.18705746845305	0.753299301068614	0.739676363141243	0.76660647358489	0.714623594297107	0.790983352255386	General
237	COVID-19-Related	0.854743731192248	1	1.2073199909473	0.747030728062758	0.732234438346738	0.762855740374153	0.698834113842303	0.789741897539827	COVID-19-Related
238	General	0.854743731192248	-1	1.2073199909473	0.752408237814171	0.738650310349021	0.76583678444077	0.713373049119766	0.790332353131427	General
239	COVID-19-Related	0.869419228992331	1	1.22758251344156	0.745762662490004	0.730782567238863	0.761698097614964	0.697248708343146	0.788673771814338	COVID-19-Related
240	General	0.869419228992331	-1	1.22758251344156	0.751514983360776	0.737677600335771	0.765089932981259	0.712434237052508	0.789745870028679	General
241	COVID-19-Related	0.884094726792414	1	1.24784503593582	0.744490386106101	0.729400663279643	0.760587301786984	0.69563470283505	0.787779697939514	COVID-19-Related
242	General	0.884094726792414	-1	1.24784503593582	0.750619540688511	0.736671358266418	0.764244376901055	0.711638442389639	0.789177837114155	General
243	COVID-19-Related	0.898770224592496	1	1.26810755843008	0.743213908179064	0.728126230972871	0.759321857421943	0.694115877015677	0.78688285777225	COVID-19-Related
244	General	0.898770224592496	-1	1.26810755843008	0.749721912850126	0.735764532271527	0.763378609452968	0.71084025288599	0.788605426865653	General
245	COVID-19-Related	0.913445722392579	1	1.28837008092434	0.741933238246826	0.726669470596353	0.758005625597769	0.69259329337494	0.785983251430356	COVID-19-Related
246	General	0.913445722392579	-1	1.28837008092434	0.748822102971254	0.734806912541319	0.762614272151843	0.709590887169918	0.78795403748618	General
247	COVID-19-Related	0.928121220192662	1	1.3086326034186	0.740648386118167	0.725245607083651	0.756735256801146	0.691066502723183	0.785080879112975	COVID-19-Related
248	General	0.928121220192662	-1	1.3086326034186	0.747920114250625	0.733748498904824	0.761799425722182	0.708337476635818	0.787379240464531	General
249	COVID-19-Related	0.942796717992745	1	1.32889512591286	0.73935936187361	0.723850996071577	0.755563299931877	0.689535526945185	0.784175741101086	COVID-19-Related
250	General	0.942796717992745	-1	1.32889512591286	0.747015949960275	0.732786115871788	0.760958082807997	0.707117608840046	0.786731894689689	General
251	COVID-19-Related	0.957472215792828	1	1.34915764840712	0.738066175866287	0.722442400352677	0.754357880014496	0.688002303930825	0.78313877533738	COVID-19-Related
252	General	0.957472215792828	-1	1.34915764840712	0.746109613445748	0.731743789555116	0.760105539619152	0.706182172329135	0.786011046960882	General
253	COVID-19-Related	0.97214771359291	1	1.36942017090138	0.736768838722768	0.721023642221172	0.753212719294129	0.686465614462582	0.782249868992364	COVID-19-Related
254	General	0.97214771359291	-1	1.36942017090138	0.7452011081263	0.730579137242122	0.759291139674447	0.705248183081833	0.785286526162491	General
255	COVID-19-Related	0.986823211392993	1	1.38968269339564	0.735467361343864	0.719537217533168	0.751994957378321	0.684924822257059	0.781409279563811	COVID-19-Related
256	General	0.986823211392993	-1	1.38968269339564	0.744290437495087	0.729669003267997	0.758501900100614	0.704312467408742	0.784502695652445	General
257	COVID-19-Related	1.00149870919308	1	1.4099452158899	0.734161754905384	0.718140992113908	0.750872862341283	0.683379950401751	0.780551323092101	COVID-19-Related
258	General	1.00149870919308	-1	1.4099452158899	0.743377605119362	0.728734672627515	0.757557453094314	0.703375030016103	0.783740478105732	General
259	COVID-19-Related	1.01617420699316	1	1.43020773838416	0.732852030858874	0.716472228682923	0.749790481952101	0.6817416947427	0.779640834581067	COVID-19-Related
260	General	1.01617420699316	-1	1.43020773838416	0.742462614640656	0.727682534725303	0.756695404812229	0.702435875662463	0.783107733191331	General
261	COVID-19-Related	1.03084970479324	1	1.45047026087842	0.731538200932301	0.714941426350643	0.74871588989907	0.680002009286931	0.778727638980337	COVID-19-Related
262	General	1.03084970479324	-1	1.45047026087842	0.741545469774958	0.726675417371872	0.755748043306026	0.701257000214542	0.782407968003714	General
263	COVID-19-Related	1.04552520259332	1	1.47073278337268	0.730220277130721	0.713513835287872	0.747619550291168	0.678257301577048	0.777797132749511	COVID-19-Related
264	General	1.04552520259332	-1	1.47073278337268	0.740626174312895	0.725692186103096	0.75491733916454	0.699883404609725	0.781740927731022	General
265	COVID-19-Related	1.06020070039341	1	1.49099530586694	0.728898271736898	0.711940822584871	0.746495188434517	0.676507606011304	0.776677164765714	COVID-19-Related
266	General	1.06020070039341	-1	1.49099530586694	0.739704732119897	0.724818384680426	0.754121027897369	0.698549342659153	0.781072414401746	General
267	COVID-19-Related	1.07487619819349	1	1.5112578283612	0.727572197311893	0.710497995979891	0.745188305641829	0.674754278086897	0.775553177521592	COVID-19-Related
268	General	1.07487619819349	-1	1.5112578283612	0.738781147136366	0.723902528318568	0.753156419991255	0.697480827507414	0.780402428270724	General
269	COVID-19-Related	1.08955169599357	1	1.53152035085546	0.726242066695612	0.709089047831098	0.743973694105886	0.672998933431541	0.77469888853441	COVID-19-Related
270	General	1.08955169599357	-1	1.53152035085546	0.737855423377836	0.722826453967033	0.752260664815278	0.696410166074927	0.779730969616557	General
271	COVID-19-Related	1.10422719379366	1	1.55178287334972	0.724907893007324	0.707620192283695	0.742877126747887	0.67123872779822	0.773859981311079	COVID-19-Related
272	General	1.10422719379366	-1	1.55178287334972	0.736927564935127	0.721925151793393	0.751399521664687	0.695037967626418	0.779058038741705	General
273	COVID-19-Related	1.11890269159374	1	1.57204539584398	0.723569689646131	0.706264179706338	0.741612920081922	0.66960695376298	0.772760579683189	COVID-19-Related
274	General	1.11890269159374	-1	1.57204539584398	0.735997575974499	0.720990452008014	0.750636646695686	0.693627553655076	0.778383635972583	General
275	COVID-19-Related	1.13357818939382	1	1.59230791833824	0.72222747029141	0.704891200647944	0.740424684371509	0.667708157243953	0.771643125653122	COVID-19-Related
276	General	1.13357818939382	-1	1.59230791833824	0.735065460737791	0.719931501390787	0.749832939386847	0.692213704961353	0.777707761659659	General
277	COVID-19-Related	1.1482536871939	1	1.6125704408325	0.72088124890321	0.703427968345219	0.73921628797931	0.66597294826333	0.770520689447528	COVID-19-Related
278	General	1.1482536871939	-1	1.6125704408325	0.734131223542566	0.719039157740787	0.748961621201635	0.690847441923875	0.777030416177551	General
279	COVID-19-Related	1.16292918499399	1	1.63283296332675	0.719531039722612	0.702011544964876	0.737940351492314	0.664348109361027	0.769393027543573	COVID-19-Related
280	General	1.16292918499399	-1	1.63283296332675	0.733194868782244	0.718000325655507	0.748063433010714	0.68967917615442	0.77635107278364	General
281	COVID-19-Related	1.17760468279407	1	1.65309548582101	0.718176857272054	0.700526977328231	0.736812868209359	0.662738522099278	0.768261488305076	COVID-19-Related
282	General	1.17760468279407	-1	1.65309548582101	0.73225640092623	0.716987297414432	0.747208289964814	0.68850848313479	0.775667577570648	General
283	COVID-19-Related	1.19228018059415	1	1.67335800831527	0.716818716355608	0.698991003139678	0.735480428250089	0.661298797009223	0.767151036205042	COVID-19-Related
284	General	1.19228018059415	-1	1.67335800831527	0.731315824520038	0.71596726466792	0.746342802705087	0.687335372884576	0.774982598675327	General
285	COVID-19-Related	1.20695567839424	1	1.69362053080953	0.715456632059221	0.697314760217893	0.734162528401823	0.659856078985916	0.766479787906789	COVID-19-Related
286	General	1.20695567839424	-1	1.69362053080953	0.730373144185411	0.714917649733367	0.74545843102765	0.686159855537783	0.774296136576273	General
287	COVID-19-Related	1.22163117619432	1	1.71388305330379	0.714090619750921	0.695576002059529	0.732983626905512	0.658410388683612	0.765804793849203	COVID-19-Related
288	General	1.22163117619432	-1	1.71388305330379	0.729428364620431	0.713890750467038	0.744524697239298	0.68498194134274	0.773608191777161	General
289	COVID-19-Related	1.2363066739944	1	1.73414557579805	0.712720695080974	0.693946048475421	0.731712924328852	0.656951675281808	0.765125102052963	COVID-19-Related
290	General	1.2363066739944	-1	1.73414557579805	0.72848149059963	0.712947352154579	0.743563500362949	0.683802292602748	0.772918764806843	General
291	COVID-19-Related	1.25098217179448	1	1.75440809829231	0.711346873982003	0.692352346709665	0.730352310157571	0.654951286747514	0.764046485333051	COVID-19-Related
292	General	1.25098217179448	-1	1.75440809829231	0.727532526974085	0.711919951731758	0.742615072342714	0.682628726590049	0.772227856219443	General
293	COVID-19-Related	1.26565766959457	1	1.77467062078657	0.709969172669068	0.690786526659453	0.729061869688223	0.652945391116404	0.762781861035109	COVID-19-Related
294	General	1.26565766959457	-1	1.77467062078657	0.726581478671523	0.710880212162281	0.741689774577259	0.68145283353541	0.771535466594447	General
295	COVID-19-Related	1.28033316739465	1	1.79493314328083	0.708587607639697	0.68929433624689	0.727880848645751	0.651232272485604	0.761512574437472	COVID-19-Related
296	General	1.28033316739465	-1	1.79493314328083	0.725628350696403	0.709804244072189	0.740773787935079	0.680274623855291	0.770841596536804	General
297	COVID-19-Related	1.29500866519473	1	1.81519566577509	0.707202195673887	0.687838569308848	0.726490541227928	0.649567228659385	0.760379980626608	COVID-19-Related
298	General	1.29500866519473	-1	1.81519566577509	0.724673148130003	0.70888939413309	0.739876940878316	0.678948996097402	0.770146246677012	General
299	COVID-19-Related	1.30968416299481	1	1.83545818826935	0.705812953834049	0.686281228651914	0.725107432937568	0.64790889550301	0.7591201075445	COVID-19-Related
300	General	1.30968416299481	-1	1.83545818826935	0.723715876130503	0.70795588430843	0.739000642870186	0.677547783761847	0.769449417671215	General
301	COVID-19-Related	1.3243596607949	1	1.85572071076361	0.70441989946492	0.684855291282469	0.723811654717823	0.646249548469657	0.757964123365613	COVID-19-Related
302	General	1.3243596607949	-1	1.85572071076361	0.722756539933051	0.706844252057999	0.738203579778679	0.676143368804505	0.768751110201294	General
303	COVID-19-Related	1.33903515859498	1	1.87598323325787	0.703023050193427	0.68326251522405	0.722494245675555	0.644586670308702	0.756985987598881	COVID-19-Related
304	General	1.33903515859498	-1	1.87598323325787	0.721795144849834	0.705848726709847	0.737452407846184	0.674735769373315	0.768051324974958	General
305	COVID-19-Related	1.35371065639506	1	1.89624575575213	0.701622423928511	0.681836296817416	0.721216084084289	0.642920293795602	0.756119545164704	COVID-19-Related
306	General	1.35371065639506	-1	1.89624575575213	0.720831696270139	0.704708791490598	0.736611161613312	0.67346491785833	0.767351545503822	General
307	COVID-19-Related	1.36838615419515	1	1.91650827824639	0.700218038860902	0.680257110232918	0.720001459225538	0.641250452029161	0.755249440394094	COVID-19-Related
308	General	1.36838615419515	-1	1.91650827824639	0.719866199660407	0.703558014295022	0.735845963589672	0.672197900067353	0.766652583474927	General
309	COVID-19-Related	1.38306165199523	1	1.93677080074065	0.698809913462859	0.678689244506135	0.718826669479541	0.639567302838446	0.754345908936133	COVID-19-Related
310	General	1.38306165199523	-1	1.93677080074065	0.718898660564281	0.702439052556615	0.735066885176468	0.670815405405099	0.765947217824607	General
311	COVID-19-Related	1.39773714979531	1	1.95703332323491	0.697398066487853	0.677044155656695	0.717650811281185	0.637877309152785	0.753227532479016	COVID-19-Related
312	General	1.39773714979531	-1	1.95703332323491	0.717929084602652	0.701367650589239	0.734159541435143	0.669365030707528	0.765220410012231	General
313	COVID-19-Related	1.41241264759539	1	1.97729584572917	0.695982516970221	0.675472961719677	0.716381296154567	0.63619451785326	0.752105733458687	COVID-19-Related
314	General	1.41241264759539	-1	1.97729584572917	0.716957477473694	0.700375736336454	0.733286818669874	0.667911429201429	0.764538489543706	General
315	COVID-19-Related	1.42708814539548	1	1.99755836822343	0.694563284224761	0.6738865709852	0.715265531428212	0.634513975206141	0.750976345162569	COVID-19-Related
316	General	1.42708814539548	-1	1.99755836822343	0.715983844952893	0.699383731260137	0.732401895226926	0.666454621495305	0.763833820304199	General
317	COVID-19-Related	1.44176364319556	1	2.01782089071769	0.693140387846293	0.672204436296427	0.714008673353161	0.632790333574772	0.749841491263383	COVID-19-Related
318	General	1.44176364319556	-1	2.01782089071769	0.715008192893075	0.698340415166398	0.731557813298644	0.664994628426989	0.763123422052721	General
319	COVID-19-Related	1.45643914099564	1	2.03808341321195	0.691713847709168	0.670639686766567	0.712638358929422	0.631135970740362	0.748703196206512	COVID-19-Related
320	General	1.45643914099564	-1	2.03808341321195	0.714030527224425	0.697265389632219	0.730668941047278	0.663532444140735	0.762411298841126	General
321	COVID-19-Related	1.47111463879573	1	2.05834593570621	0.690283683966735	0.669156244614061	0.711399180100592	0.629436445875298	0.747560257853713	COVID-19-Related
322	General	1.47111463879573	-1	2.05834593570621	0.713050853954494	0.696158137330814	0.729863353065394	0.662067582152122	0.76163551963381	General
323	COVID-19-Related	1.48579013659581	1	2.07860845820046	0.68884991705076	0.667678678359581	0.710131462291379	0.627740425130486	0.746496567150791	COVID-19-Related
324	General	1.48579013659581	-1	2.07860845820046	0.71206917916821	0.695017926270905	0.728985875551598	0.660862955939222	0.760987224820674	General
325	COVID-19-Related	1.50046563439589	1	2.09887098069472	0.687412567670806	0.666106479422131	0.70884273205996	0.626036669998091	0.745651073309852	COVID-19-Related
326	General	1.50046563439589	-1	2.09887098069472	0.711085509027875	0.693858673693772	0.728122208343329	0.65938314762703	0.760264814884758	General
327	COVID-19-Related	1.51514113219597	1	2.11913350318898	0.685971656813556	0.664425410087709	0.707847937493111	0.624331587935158	0.744607447091512	COVID-19-Related
328	General	1.51514113219597	-1	2.11913350318898	0.710099849773158	0.692764842087362	0.72722408744474	0.657798436710347	0.759558200463673	General
329	COVID-19-Related	1.52981662999606	1	2.13939602568324	0.6845272057421	0.66291600906534	0.706504231626401	0.622615421678874	0.743630064351194	COVID-19-Related
330	General	1.52981662999606	-1	2.13939602568324	0.709112207721084	0.691750248281929	0.72644460036468	0.656260895141337	0.758843208470256	General
331	COVID-19-Related	1.54449212779614	1	2.1596585481775	0.683079235995173	0.661371384554034	0.70509746172873	0.620566368413693	0.742677594785291	COVID-19-Related
332	General	1.54449212779614	-1	2.1596585481775	0.708122589266013	0.690698290123277	0.725582913047024	0.655003703501736	0.758126766770668	General
333	COVID-19-Related	1.55916762559622	1	2.17992107067176	0.681627769386344	0.659614729129944	0.703684402584305	0.61842429776432	0.741687290732819	COVID-19-Related
334	General	1.55916762559622	-1	2.17992107067176	0.707131000879615	0.689520710014217	0.724757285350028	0.653745105594189	0.75740887645246	General
335	COVID-19-Related	1.5738431233963	1	2.20018359316602	0.680172828003161	0.657959810817117	0.702298776969828	0.616483988196655	0.740562340336473	COVID-19-Related
336	General	1.5738431233963	-1	2.20018359316602	0.706137449110833	0.688457957664034	0.723891677205796	0.652488386186875	0.756689538629835	General
337	COVID-19-Related	1.58851862119639	1	2.22044611566028	0.678714434206252	0.656438550010663	0.700956867016657	0.614651185545253	0.739434210142455	COVID-19-Related
338	General	1.58851862119639	-1	2.22044611566028	0.705141940585852	0.687224081014576	0.72293998943549	0.651230248117213	0.755968754443724	General
339	COVID-19-Related	1.60319411899647	1	2.24070863815454	0.677252610628372	0.654807489664724	0.699646964734977	0.612815124475125	0.738311786659357	COVID-19-Related
340	General	1.60319411899647	-1	2.24070863815454	0.704144482008046	0.68618887682614	0.722000012983704	0.64971541990148	0.755246525061867	General
341	COVID-19-Related	1.61786961679655	1	2.2609711606488	0.675787380173415	0.653246144000461	0.698364508949607	0.610979657591182	0.737325339724245	COVID-19-Related
342	General	1.61786961679655	-1	2.2609711606488	0.70314508015793	0.685030172961785	0.721006171506187	0.648181599736001	0.754522851678885	General
343	COVID-19-Related	1.63254511459664	1	2.28123368314306	0.674318766015366	0.651719878104548	0.697138262433491	0.609142759421364	0.736336502230717	COVID-19-Related
344	General	1.63254511459664	-1	2.28123368314306	0.702143741893101	0.683850452954207	0.720010778964306	0.646917124193495	0.753797735516358	General
345	COVID-19-Related	1.64722061239672	1	2.30149620563732	0.672846791597219	0.650190491318883	0.695822027076214	0.607302762385814	0.735345278382378	COVID-19-Related
346	General	1.64722061239672	-1	2.30149620563732	0.701140474148169	0.682777981488061	0.718995346765329	0.645767183778765	0.753071177822902	General
347	COVID-19-Related	1.6618961101968	1	2.32175872813158	0.671371480629838	0.648633340030945	0.694551968589421	0.605459713632856	0.73442448425077	COVID-19-Related
348	General	1.6618961101968	-1	2.32175872813158	0.700135283934691	0.681751771062604	0.718151397552348	0.644615554815291	0.752341580356745	General
349	COVID-19-Related	1.67657160799688	1	2.34202125062584	0.669892857090778	0.646935796437189	0.693289645910509	0.603613660649619	0.733672282550156	COVID-19-Related
350	General	1.67657160799688	-1	2.34202125062584	0.699128178341087	0.680674833877547	0.717333747270188	0.643223135617016	0.751608626448359	General
351	COVID-19-Related	1.69124710579697	1	2.3622837731201	0.668410945223058	0.645244280753162	0.692069315425722	0.601766047448168	0.732918722065021	COVID-19-Related
352	General	1.69124710579697	-1	2.3622837731201	0.698119164532557	0.679289364949467	0.716520006771748	0.64173925230312	0.750874221487017	General
353	COVID-19-Related	1.70592260359705	1	2.38254629561436	0.666925769533884	0.643719801755939	0.690804356864756	0.600040364709824	0.732048807510593	COVID-19-Related
354	General	1.70592260359705	-1	2.38254629561436	0.69710824975099	0.67815338555743	0.715690817731045	0.6402526481148	0.750173365429553	General
355	COVID-19-Related	1.72059810139713	1	2.40280881810862	0.665437354793329	0.642137157976791	0.689533433488733	0.598434576675904	0.731068871567083	COVID-19-Related
356	General	1.72059810139713	-1	2.40280881810862	0.696095441314862	0.67718720113866	0.71473343250108	0.638994350562035	0.749552622835395	General
357	COVID-19-Related	1.73527359919722	1	2.42307134060288	0.663945726032966	0.640511317927727	0.688237581006644	0.596483429796014	0.730086673224105	COVID-19-Related
358	General	1.73527359919722	-1	2.42307134060288	0.695080746619133	0.676003157959202	0.713700973090617	0.637729170612615	0.748904691752244	General
359	COVID-19-Related	1.7499490969973	1	2.44333386309714	0.662450908544454	0.638802044628227	0.686828594540198	0.59443971743397	0.72910221690843	COVID-19-Related
360	General	1.7499490969973	-1	2.44333386309714	0.694064173135134	0.674925194934465	0.712729142994811	0.636157918668814	0.74827812711371	General
361	COVID-19-Related	1.76462459479738	1	2.4635963855914	0.660952927878075	0.637129125869285	0.685465596842111	0.592578156490379	0.728115507123554	COVID-19-Related
362	General	1.76462459479738	-1	2.4635963855914	0.693045728410447	0.673871819653142	0.711903958561059	0.634822744314312	0.747734074047402	General
363	COVID-19-Related	1.77930009259746	1	2.48385890808565	0.659451809841229	0.635439258556605	0.684228974808497	0.590651443292656	0.727126548449856	COVID-19-Related
364	General	1.77930009259746	-1	2.48385890808565	0.692025420068779	0.672790114359006	0.711062146066002	0.633489420534617	0.747065873991568	General
365	COVID-19-Related	1.79397559039755	1	2.50412143057991	0.657947580496879	0.633609660870072	0.682980801140403	0.588735367840162	0.726135345544741	COVID-19-Related
366	General	1.79397559039755	-1	2.50412143057991	0.691003255809833	0.671752787411765	0.710088178343457	0.632058075935288	0.746389853865716	General
367	COVID-19-Related	1.80865108819763	1	2.52438395307417	0.656440266161955	0.631964189428299	0.681776418868564	0.586859924564624	0.72513835919205	COVID-19-Related
368	General	1.80865108819763	-1	2.52438395307417	0.68997924340916	0.67068702346698	0.709126510008028	0.630524344653511	0.745759616864123	General
369	COVID-19-Related	1.82332658599771	1	2.54464647556843	0.654929893405703	0.630361215547788	0.68041658468653	0.58498195750918	0.72399062776214	COVID-19-Related
370	General	1.82332658599771	-1	2.54464647556843	0.688953390718021	0.669611697602161	0.708291693540643	0.629125945471989	0.7451283480272	General
371	COVID-19-Related	1.83800208379779	1	2.56490899806269	0.653416489047999	0.628784747483861	0.679055258617443	0.582970881363903	0.722972476859032	COVID-19-Related
372	General	1.83800208379779	-1	2.56490899806269	0.68792570566323	0.668460883317217	0.707326650073672	0.627824023936086	0.744491897514714	General
373	COVID-19-Related	1.85267758159788	1	2.58517152055695	0.65190008015761	0.627113341441581	0.677830808435252	0.580759609159888	0.722075236650773	COVID-19-Related
374	General	1.85267758159788	-1	2.58517152055695	0.686896196246991	0.66728823636382	0.706285860940372	0.626520243657546	0.74385226436257	General
375	COVID-19-Related	1.86735307939796	1	2.60543404305121	0.65038069405041	0.625438892422178	0.676611159711733	0.578648566624581	0.721142425719258	COVID-19-Related
376	General	1.86735307939796	-1	2.60543404305121	0.685864870546737	0.666124291957523	0.705239859353092	0.625214621017087	0.743211133643467	General
377	COVID-19-Related	1.88202857719804	1	2.62569656554547	0.648858358287554	0.623769999602135	0.675239351685551	0.576628911239566	0.720140361497488	COVID-19-Related
378	General	1.88202857719804	-1	2.62569656554547	0.684831736714948	0.665027201041372	0.704229712952159	0.623798274651611	0.742573655311342	General
379	COVID-19-Related	1.89670407499813	1	2.64595908803973	0.647333100673606	0.622123388343903	0.673920917820298	0.574615434130286	0.719134494190801	COVID-19-Related
380	General	1.89670407499813	-1	2.64595908803973	0.683796802978979	0.663830996614175	0.703216515773326	0.622309296902376	0.74193514394269	General
381	COVID-19-Related	1.91137957279821	1	2.66622161053399	0.645804949254619	0.620407672864884	0.672618386758772	0.572599983325007	0.718125514389128	COVID-19-Related
382	General	1.91137957279821	-1	2.66622161053399	0.682760077640864	0.662624156134529	0.702205078951043	0.620818008103932	0.74129560058928	General
383	COVID-19-Related	1.92605507059829	1	2.68648413302825	0.644273932316172	0.618772206919347	0.671255747542213	0.570582119575687	0.717114335760901	COVID-19-Related
384	General	1.92605507059829	-1	2.68648413302825	0.681721569077125	0.66150868536895	0.701251659983958	0.619269104203692	0.740655026317797	General
385	COVID-19-Related	1.94073056839837	1	2.70674665552251	0.642740078381367	0.617034039197771	0.669913599009049	0.56856425932275	0.716100560464606	COVID-19-Related
386	General	1.94073056839837	-1	2.70674665552251	0.680681285738569	0.660431056160292	0.700333518939537	0.617636845465124	0.74001342220987	General
387	COVID-19-Related	1.95540606619846	1	2.72700917801677	0.641203416208775	0.615274746531676	0.668438453079493	0.566547165736576	0.715080991056967	COVID-19-Related
388	General	1.95540606619846	-1	2.72700917801677	0.679639236150082	0.65922168680203	0.69945722952365	0.616005954046042	0.739370789362099	General
389	COVID-19-Related	1.97008156399854	1	2.74727170051103	0.639663974790341	0.613523330673572	0.667099611116626	0.564528645300787	0.713945637875877	COVID-19-Related
390	General	1.97008156399854	-1	2.74727170051103	0.678595428910406	0.657977371242423	0.698528070622893	0.61437765128956	0.73872712888608	General
391	COVID-19-Related	1.98475706179862	1	2.76753422300529	0.638121783349247	0.611752380665645	0.665841458224997	0.562510686240755	0.712774265161137	COVID-19-Related
392	General	1.98475706179862	-1	2.76753422300529	0.677549872691926	0.656722247145765	0.697552666958195	0.612749200700625	0.738126798254311	General
393	COVID-19-Related	1.99943255959871	1	2.78779674549955	0.636576871337733	0.609978474123226	0.664506966597282	0.560490655188829	0.711653172166522	COVID-19-Related
394	General	1.99943255959871	-1	2.78779674549955	0.676502576240433	0.655540792901749	0.696575064822122	0.611537293060118	0.73749003285726	General
395	COVID-19-Related	2.01410805739879	1	2.80805926799381	0.635029268434865	0.608079340166726	0.662937716512601	0.558526725051807	0.710701679809759	COVID-19-Related
396	General	2.01410805739879	-1	2.80805926799381	0.67545354837489	0.654287310457065	0.695584274003162	0.610324000286358	0.736862122654136	General
397	COVID-19-Related	2.02878355519887	1	2.82832179048807	0.633479004544277	0.606441687009586	0.661398024192327	0.556476106190243	0.709744431815533	COVID-19-Related
398	General	2.02878355519887	-1	2.82832179048807	0.674402797987188	0.65315788390947	0.694593677375205	0.608828511573466	0.736246617647395	General
399	COVID-19-Related	2.04345905299895	1	2.84858431298233	0.631926109791856	0.604708922336201	0.659951878367423	0.554768587058909	0.708560281439192	COVID-19-Related
400	General	2.04345905299895	-1	2.84858431298233	0.673350334041896	0.651973402691906	0.693659377932858	0.607321774442576	0.735630188059068	General
