# Supplementary material for: An energizing role for motivation in information-seeking during the early phase of the COVID-19 pandemic
Source: Nat Commun. 2022 Apr 28;13:2310. doi: 10.1038/s41467-022-30011-5 (PMC9050882; doi:10.1038/s41467-022-30011-5)
Supplement: Supplementary file 4 — Source Data [file 41467_2022_30011_MOESM4_ESM.zip › figure_sources/fs5c.csv]

	date	block	satis	se	n
1	2020-03-16	COVID-19-Related	3.55065026010404	0.0430364849164664	357
2	2020-03-16	General	3.51376635140222	0.0389117970475215	368
3	2020-03-19	COVID-19-Related	3.60679636082075	0.0557969054523285	205
4	2020-03-19	General	3.55743781350924	0.0507593707796235	210
5	2020-04-09	COVID-19-Related	3.46752272620225	0.0483060681512061	337
6	2020-04-09	General	3.48441590179127	0.0405208271507566	341
7	2020-03-30	COVID-19-Related	3.6249644633973	0.0482742005744501	335
8	2020-03-30	General	3.53912166892936	0.0418242206034494	338
9	2020-04-13	COVID-19-Related	3.33442542306179	0.0524719623724952	308
10	2020-04-13	General	3.45621509883415	0.0427486498364345	315
11	2020-05-07	COVID-19-Related	3.58417941521755	0.055727120431663	236
12	2020-05-07	General	3.67829931972789	0.0509604650884293	245
13	2020-04-06	COVID-19-Related	3.57252699407872	0.0458529996722492	319
14	2020-04-06	General	3.59183419779395	0.0424906801526857	323
15	2020-04-02	COVID-19-Related	3.50207039785611	0.0430090667666433	350
16	2020-04-02	General	3.49645076365582	0.0390088480054574	356
17	2020-05-04	COVID-19-Related	3.48453907203907	0.0560558181186943	234
18	2020-05-04	General	3.59082132853141	0.0490726685657576	238
19	2020-04-27	COVID-19-Related	3.49389790764791	0.0572941514075267	220
20	2020-04-27	General	3.65238460756082	0.0528960985739535	227
21	2020-03-13	COVID-19-Related	3.60102106227106	0.0563300437666604	260
22	2020-03-13	General	3.46919097693351	0.0507739344880659	268
23	2020-04-20	COVID-19-Related	3.45649206349206	0.0564687227765904	225
24	2020-04-20	General	3.58761403117626	0.0479608262744324	233
25	2020-03-26	COVID-19-Related	3.62420634920635	0.0499138603920058	320
26	2020-03-26	General	3.60978733326294	0.0442356342216581	328
27	2020-03-23	COVID-19-Related	3.49714952138616	0.076745577930922	131
28	2020-03-23	General	3.41970700560926	0.0702374094559914	133
29	2020-04-16	COVID-19-Related	3.50878404003404	0.0469728478467243	312
30	2020-04-16	General	3.56728962375927	0.0443399532981084	313
31	2020-04-23	COVID-19-Related	3.56738721804511	0.0558874028396587	228
32	2020-04-23	General	3.62953878521105	0.05192987341653	238
33	2020-04-30	COVID-19-Related	3.42019514876658	0.0566952558394962	231
34	2020-04-30	General	3.55227380184827	0.0514474479095989	235
35	2020-03-24	COVID-19-Related	3.64562318023857	0.0670239074403148	169
36	2020-03-24	General	3.58522675736961	0.0608037636800248	175
37	2020-03-20	COVID-19-Related	3.51255411255411	0.0923971610583948	99
38	2020-03-20	General	3.48000276939671	0.0824559616662987	99
39	2020-03-12	COVID-19-Related	3.525	0.178991397113269	24
40	2020-03-12	General	3.34158399470899	0.153093058573539	24
