# Supplementary material for: An energizing role for motivation in information-seeking during the early phase of the COVID-19 pandemic
Source: Nat Commun. 2022 Apr 28;13:2310. doi: 10.1038/s41467-022-30011-5 (PMC9050882; doi:10.1038/s41467-022-30011-5)
Supplement: Supplementary file 4 — Source Data [file 41467_2022_30011_MOESM4_ESM.zip › figure_sources/f5c.csv]

	non_specific_anxiety	covid_concern
1	-0.13815386559338	0.137454996443599
2	0.120284439923979	-0.238358856757826
3	-0.527021605329935	0.360679881855769
4	-0.665636699628942	0.352471244172638
5	-0.750140567468495	0.192407675801845
6	-0.252525602033099	-0.317789685242039
7	-0.746117207848922	0.683521651810847
8	-0.222010464947109	0.480808558033208
9	0.451038788245194	0.149408544238971
10	0.316143622038658	-0.19729474764862
11	-0.478130157042053	0.87148329733426
12	-0.605016520679521	-0.740754939854089
13	-0.364139433123554	-0.28485447066773
14	-0.665636699628942	-0.414218355780473
15	-0.25424679336503	-0.663632312566352
16	-0.197052853210871	-0.263105231137319
17	1.26907094338759	0.130366221765535
18	-0.726300980345211	-0.950515968380783
19	-0.652694954734813	-1.26531031783524
20	-0.746117207848922	0.364275637914948
21	-0.355528276780437	-0.0131169838177178
22	-0.456089842399466	-0.149900254201885
23	-0.263196854983304	-1.04728311012533
24	0.123850568350379	0.137415138763223
25	-0.562634024881605	0.60241882054518
26	-0.261143745286648	-1.65513136266491
27	-0.643114533101585	0.444925906157318
28	0.00479019582356501	1.09763390427042
29	-0.830621075688474	-0.704072788430679
30	-0.727618400941137	-0.137752874359987
31	-0.478130157042053	0.605802081112305
32	-0.830621075688474	-1.24373500860552
33	-0.830621075688474	-1.19080441360498
34	0.092211247685933	-0.29484019436713
35	0.735088351768038	-0.0619588586043134
36	0.708904593629841	0.100835993838927
37	0.0137402574418395	-0.156186420294321
38	-0.830621075688474	-1.16704947724606
39	0.211271620212747	0.442579018222345
40	-0.240674688455947	0.0667891664146961
41	0.663983832399327	0.722152273501618
42	-0.456089842399466	-0.243145084019409
43	-0.643114533101585	-0.187727996751146
44	-0.462986794321084	0.233795266548193
45	0.0593759343306015	-0.292241246024651
46	0.136342137703456	-0.34998060736
47	-0.830621075688474	-0.889865272893298
48	-0.482153516661625	-0.0431292348987546
49	1.54462286154883	-0.527553706717479
50	-0.169742925525477	0.828767626955383
51	0.576852791883481	0.59339729382769
52	-0.746117207848922	-0.870420282396729
53	0.871716929166675	0.803635825979151
54	1.01293324331095	0.54080445473719
55	-0.291105466339934	0.146896859505976
56	-0.544274158814486	-0.243468475155344
57	0.391787358424899	0.156090258068303
58	0.0757219587540343	-0.64400516476089
59	-0.830621075688474	-0.662069445890149
60	-0.461016544398168	0.185310850456344
61	-0.727618400941137	-0.164578254932366
62	-0.274020334143175	0.656061124323228
63	-0.746117207848922	0.13743180759834
64	0.0084706443990326	-0.748028895851818
65	-0.397649648822073	0.689711795070565
66	-0.746117207848922	-1.0319156236983
67	-0.830621075688474	-0.423691517446286
68	0.518412598306088	-0.701307859544577
69	-0.830621075688474	-0.682683312769904
70	-0.126839192180166	0.654965445212491
71	0.193485817125265	0.419593783967701
72	-0.474588649307251	0.81863882042672
73	1.17698858018144	1.00352598908211
74	0.00479019582356501	0.0540450406522443
75	-0.724076893206335	-0.989781064431456
76	0.850434460121809	-0.610134188143323
77	-0.66161334000937	0.487201081414229
78	-0.149522927285762	-0.159907115205615
79	1.42203898926892	0.196798504899764
80	0.28201304458439	-0.0876464613150297
81	-0.830621075688474	-0.328563594517135
82	0.542444422942862	-0.587585109823668
83	-0.746117207848922	-0.426121925449135
84	0.596019514224023	-0.117851775464362
85	-0.461016544398168	-0.829267396633124
86	1.02267545707212	-0.328026254582839
87	1.33843144850617	0.835081853928966
88	0.442697614075379	0.532489599599162
89	-0.825972753866759	-0.94120848391737
90	1.33751711344766	0.756146809885343
91	-0.0594936737762721	0.0180556464769858
92	0.630841522637043	0.156187932653501
93	0.0285517017980823	0.0337659846476326
94	0.280342113984809	-0.194913322426106
95	1.61926888865235	-0.0096917408787645
96	-0.830621075688474	-0.754889218604084
97	1.14243207549418	1.08767418888391
98	-0.58113283178939	-1.17607814859266
99	0.0489646775618579	0.54678351865844
100	-0.170989178948712	-0.0266597235603671
101	1.46414235332885	0.208183156785332
102	0.599523094157482	0.776661382358806
103	0.249558834207826	0.608268143946825
104	-0.830621075688474	-0.473454517456274
105	-0.337029469872652	-0.216204494869782
106	0.0410432711511588	-0.049685003524231
107	-0.746117207848922	0.360888533481318
108	1.12589252582993	0.450277171935472
109	-0.830621075688474	0.163727249346344
110	0.122936233291871	-0.0653754495189739
111	0.434283995587536	-0.305070804022794
112	0.485865611594713	0.202189065043244
113	0.125547138990711	0.0370163441735642
114	0.154192948998128	-1.17470351244661
115	0.511050239634472	0.0253855103274798
116	-0.55506915752723	0.821967631649985
117	-0.46503990401774	-0.0242258459065746
118	-0.390141474240621	-0.00888418805093222
119	-0.562634024881605	0.437013549296369
120	-0.206601598500382	-0.705234231397156
121	-0.160194180235967	-0.229852992209269
122	1.26057811296249	-0.679953994521129
123	-0.58113283178939	0.633220716874017
124	0.645966877376313	-0.179662455669759
125	1.44851713872311	0.67226564343601
126	0.241996605818685	-0.371067592137067
127	-0.0111020853548593	0.183543507104947
128	0.115357737925277	-0.424473359089032
129	-0.397649648822073	0.494922576030317
130	-0.562634024881605	-0.5282432898761
131	-0.746117207848922	-0.493397859898972
132	-0.0411338077091528	0.157182870573451
133	1.48618266797144	-0.37358336990961
134	-0.540593710239018	-0.632065776684953
135	-0.456089842399466	-0.254060357502841
136	1.62510336976881	1.14670019391758
137	-0.50065232356941	-0.622503873334139
138	1.09650807196146	-0.441807270286354
139	-0.830621075688474	0.471948469241497
140	-0.263196854983304	-0.905764658520218
141	-0.112548985371319	-0.165433540960075
142	-0.277533361430851	-1.42376238498537
143	-0.192265092052835	0.103963467606892
144	0.19386799622234	0.315560596082193
145	-0.732079567378368	-0.410401320456774
146	0.4519579382402	-0.261298785918538
147	1.05438669991983	0.927063076662653
148	-0.357249468112367	0.0105019061501723
149	-0.830621075688474	-0.622419310179647
150	1.64656962143176	1.11939472550344
151	-0.181019776122993	0.139225111308255
152	0.238862960566022	-0.645735220476719
153	0.807575889429385	0.617234444242357
154	0.0308538700857246	0.131963780637547
155	-0.746117207848922	-0.783641386871613
156	0.342773414431124	0.513043459391361
157	0.00646112642314644	-0.0318906868116112
158	0.86104567621647	0.20444264692453
159	-0.527021605329935	-1.03301424953842
160	-0.58113283178939	-0.580117111115191
161	-0.830621075688474	-0.474700649741842
162	-0.478130157042053	-0.158925882434509
163	-0.562634024881605	-0.571026054181082
164	-0.830621075688474	-0.695187405272808
165	-0.562634024881605	0.0281184762493502
166	-0.830621075688474	0.404438039525596
167	0.724636781241774	-0.363257065365087
168	-0.830621075688474	-0.313623185847665
169	1.9537105995251	0.781455864592756
170	1.46011899370928	0.66822460486027
171	-0.562634024881605	-0.221265314726213
172	-0.609057888280792	0.743762040302969
173	-0.135186420838215	0.666375199326308
174	-0.52455402044124	-0.892716267316347
175	-0.830621075688474	-0.82114766817198
176	0.469754347433397	0.326563630956327
177	-0.240674688455947	-0.0952083106071302
178	0.217878560787843	-0.0421493985716527
179	-0.830621075688474	-0.462759250126937
180	0.485865611594713	0.795593238412056
181	-0.746117207848922	-0.511668503921581
182	0.919954553027991	-0.415877541496317
183	0.955407384792062	0.3932874716497
184	-0.66161334000937	0.515414947956617
185	-0.559092517146803	-0.344668361285059
186	-0.830621075688474	0.833705864499046
187	0.3911234846986	-0.921006786006804
188	0.746026671290928	1.01930279582802
189	-0.362037229270403	0.54419330790925
190	-0.746117207848922	-0.231588582823094
191	-0.746117207848922	0.111234886641511
192	-0.830621075688474	-0.555319267694224
193	-0.562634024881605	-0.470096100720234
194	-0.298002418261552	0.509269864920991
195	-0.585156191408963	0.625175193562018
196	-0.566657384501178	0.819843038149887
197	-0.408461092669591	-1.17392929308165
198	-0.00676806744183149	1.19451156050964
199	-0.184561283857795	-0.580133999935019
200	-0.17204509381312	-0.468198376315804
201	0.931970883206196	0.919498278974635
202	-0.746117207848922	-0.146800634915909
203	-0.0667402507781401	-0.531782770179743
204	0.933033354011348	-0.804831416902806
205	0.68339697436562	0.124756087207233
206	-0.746117207848922	-0.882082170826171
207	-0.830621075688474	-0.76558307059136
208	-0.830621075688474	-0.897375991186142
209	-0.830621075688474	0.393096904687736
210	1.23625363801396	0.776820085291745
211	-0.830621075688474	-1.32758597837103
212	-0.137488589125858	-0.276067115389542
213	-0.643114533101585	-0.525889506731155
214	-0.830621075688474	-0.885581578825834
215	0.123850568350379	-0.646409107276637
216	0.246573381470962	0.98274824219359
217	1.30602026461043	1.44128442493638
218	0.123850568350379	0.907791730624488
219	-0.394108141087271	0.429450333037955
220	0.560795094104004	0.828314095333314
221	1.17743576748571	1.43977547819699
222	0.167931197635553	-0.216315745888015
223	-0.243476716610059	0.908986263537115
224	1.27950940304401	0.958036616593039
225	0.564336601838806	0.668524704275854
226	-0.416148455729858	-0.604529755190459
227	1.37561512586973	-0.95540370591208
228	-0.806432624712068	-0.895499123132182
229	0.95908783336753	0.679802660761895
230	0.198805690900421	0.36779705918441
231	-0.371585974559913	-0.492238062356258
232	0.278332596008923	0.378046669973014
233	0.590291408407292	1.01023786913317
234	0.299024345475345	0.556059860246253
235	-0.478130157042053	0.577538600391355
236	0.590400276100966	-0.189502145023803
237	0.68339697436562	-0.228742023323531
238	0.747819784806123	0.87739987654485
239	-0.14413648245649	0.151952897699814
240	1.66564249131918	1.30649619726667
241	0.180429379698529	0.674927836841887
242	1.9537105995251	-0.0898879764031453
243	0.379321429112573	0.568176630409506
244	-0.0374533591336852	0.455251485021212
245	-0.830621075688474	0.268013165200335
246	0.636824139500153	-0.102230698709033
247	-0.830621075688474	-1.09704317992679
248	-0.456089842399466	0.497321521175995
249	-0.830621075688474	-0.120264556936935
250	-0.208611116476268	0.642723757975529
251	0.272637055733122	0.833677271360662
252	0.635441121207517	0.111277241926664
253	-0.559092517146803	-1.01539830476256
254	0.493539543904572	-0.263364536198294
255	0.377311911136687	-0.173288012453094
256	-0.234526654991784	0.238773463804098
257	-0.630024280077272	0.685685947544728
258	-0.390084781467698	0.660220371254418
259	-0.231547758195664	-0.313849628792964
260	-0.727618400941137	0.18177117941929
261	0.252916917359876	0.477610534569819
262	0.163452531924046	0.307123052681343
263	0.0285517017980823	0.789555110222131
264	1.58607631815771	0.696405072355111
265	0.579961816444545	1.36179003912193
266	-0.562634024881605	-0.368071296347963
267	-0.647137892721157	-0.00891003333249503
268	-0.562634024881605	-0.193212567285708
269	-0.746117207848922	-0.72247719649598
270	-0.724076893206335	-0.581994478525243
271	1.48264116023664	0.216639055919102
272	0.108599726844324	-0.13534786476065
273	0.439941608061995	0.12496605783112
274	-0.66161334000937	-1.23882379609117
275	1.08571307324872	-0.615774034277519
276	-0.259173495363731	1.08260531413456
277	-0.727618400941137	0.145812932299175
278	-0.746117207848922	-0.399664213680323
279	1.01602756374148	-0.691825316778238
280	0.779146158135015	0.0967063958530868
281	-0.474588649307251	-0.580656961040275
282	-0.170989178948712	0.215582103638065
283	1.57917936623609	0.229978167554095
284	1.15762233420867	0.297539043438282
285	-0.291105466339934	0.526597593572156
286	-0.456089842399466	0.140448164774921
287	-0.478130157042053	0.360834295464109
288	-0.577109472169817	0.249212556113162
289	1.1268894978024	0.905260154644394
290	-0.442517737490383	-0.479944180362307
291	-0.343677363203284	1.09451981519381
292	-0.746117207848922	-0.624142097496248
293	-0.830621075688474	-0.0524730723947056
294	0.542296287196219	0.22626679112946
295	-0.0735656385518248	-0.23884747456149
296	0.49143458898542	0.158909383633518
297	0.610760465237994	-0.582486763305467
298	-0.0982124789237722	0.833721184810728
299	0.175616997848894	0.732050947554607
300	-0.371585974559913	0.417878107424538
301	0.214337053053041	0.697472780440585
302	-0.544274158814486	-0.537058503539598
303	-0.168540341476516	0.116278702034147
304	-0.562634024881605	-0.712911026017286
305	1.47103930525047	0.731664752375578
306	0.753582343739325	0.178616019221288
307	-0.830621075688474	-0.939034869751271
308	-0.390084781467698	-0.473605619305349
309	0.850452468103508	-0.581361609956817
310	0.589344361236558	1.116809752491
311	-0.54552041223772	-0.496459246481356
312	0.166857274789446	-0.0445620423772257
313	-0.639573025366783	-0.617367960488841
314	0.380853418871489	-0.410103012384439
315	-0.421533337712204	-0.48768891636821
316	0.167913189653854	0.389472980837284
317	-0.272745600272815	0.0191211314997895
318	-0.195707749193716	0.261981818701222
319	0.931523695901931	-0.913827474009695
320	0.676648158190645	1.06925848339329
321	0.767900842205173	-1.12026288736996
322	0.00479019582356501	0.907405524981375
323	0.359461099842015	1.24670418826459
324	0.0137402574418395	-0.544445609483138
325	0.564336601838806	0.207114050071028
326	-0.724076893206335	-0.550124300903563
327	0.786399649112958	0.387003123202321
328	1.00273236349611	0.469374616866574
329	0.0285517017980823	-0.0519884844678074
330	-0.521613051446463	0.923393022394337
331	-0.145050817514998	-1.46917629485758
332	1.6436021766766	0.94811174674103
333	-0.281556721050423	-0.510521633436338
334	-0.830621075688474	-1.00981844499027
335	1.15405193846205	0.738323446889603
336	1.66368323407565	0.861040984288404
337	-0.277533361430851	-0.0750603158192527
338	-0.0982124789237722	0.853858650226723
339	0.00479019582356501	-0.342591056198151
340	1.07458122848501	-0.271848235807704
341	-0.66161334000937	-0.425800963299194
342	-0.746117207848922	-0.20514114340172
343	-0.478130157042053	0.113137185432799
344	0.74047564558024	1.10516759774926
345	0.7638774825856	-0.365370001997991
346	-0.746117207848922	0.398288439997116
347	1.55151981347045	0.739487008964575
348	1.33572399993247	0.837767007477975
349	-0.628778026654038	0.997151809759595
350	-0.746117207848922	0.079493965640967
351	0.847503385421711	0.286933277467071
352	-0.58113283178939	0.362262476143669
353	1.43245944094364	0.712192095649378
354	1.43914114987185	0.959544931415397
355	-0.58113283178939	-0.520187086798564
356	0.671362636205716	0.391965747657352
357	-0.830621075688474	-0.819415837364008
358	-0.496628963949838	0.191953971708802
359	-0.830621075688474	-1.68314012530299
360	-0.830621075688474	-0.292438473507774
361	1.08894320460709	-0.111624388994132
362	1.56403600351513	1.02984607406539
363	0.498381801639388	-1.35920500710999
364	-0.830621075688474	0.347223827639476
365	-0.830621075688474	0.663108321085661
366	0.854363967288262	0.321864150878326
367	-0.536570350619445	-0.834444576417041
368	0.919485869793863	0.888459228093153
369	-0.830621075688474	-1.00367566857011
370	-0.630024280077272	1.31901059471357
371	-0.628778026654038	-0.782621559297345
372	1.51870732303332	0.946099271077864
373	-0.456089842399466	0.0395260247165092
374	0.46181577897624	0.522123703022553
375	1.3259152584615	-0.234560653815506
376	-0.830621075688474	-0.92325340284151
377	-0.746117207848922	0.0607193782413208
378	-0.630024280077272	0.605655209932685
379	-0.746117207848922	0.0786062503453665
380	-0.66161334000937	1.33628589734069
381	1.71558985447148	0.0253309450247432
382	-0.830621075688474	-0.494829522421565
383	-0.442517737490383	-0.369301079616884
384	-0.397649648822073	-0.376790637679446
385	0.108460786003659	-1.02161154107311
386	0.524445475901547	0.0449963022184703
387	0.196645102418679	-0.108982340058887
388	0.954511057715253	0.187301188042705
389	-0.647137892721157	0.434847647734408
390	-0.243149613181831	-0.201140714565482
391	1.11165143468243	0.599506439272365
392	0.831012391015251	1.1678344431734
393	-0.559092517146803	-1.2207196017091
394	0.398488151453115	0.601080931469273
395	1.44497563098831	0.374989820973231
396	0.776393672630275	-0.267142975741919
397	-0.456089842399466	0.232252405975734
398	-0.825972753866759	1.24386766901358
399	-0.830621075688474	0.0228908539296967
400	1.07153958061668	-0.351195090208065
401	-0.456089842399466	-0.979862902722668
402	-0.527021605329935	0.50594299303125
403	0.45844041496978	0.361779457429171
404	-0.746117207848922	-0.556198493632465
405	-0.206601598500382	-0.267710089033362
406	-0.107761224213283	-0.341480519688335
407	-0.830621075688474	-0.843673747701901
408	0.117482411769867	0.163932329262054
409	-0.724076893206335	-0.675475365881752
410	0.00479019582356501	1.06049423153501
411	0.863338649598135	0.181068943397133
412	0.657024098963258	0.168565165085277
413	1.00798084450234	-0.428812259119421
414	1.82021915412875	1.09003968138159
415	-0.276287108007617	-0.231605150879946
416	1.18562954635319	0.207646122083423
417	0.40136174375516	0.409828221781996
418	-0.00706071775358768	0.667813863831727
419	-0.446541097109955	-0.189320183357499
420	-0.151067249975684	-0.850075073386249
421	1.05438669991983	0.353631570335037
422	0.132800629968654	-0.033912522021109
423	-0.169742925525477	-0.54285114663942
424	0.542296287196219	0.0538050120925694
425	-0.66161334000937	0.207006433641833
426	0.733344337517911	-0.375933559518058
427	-0.830621075688474	-0.0852667238668992
428	1.01245139142618	0.11346712931395
429	-0.647137892721157	-0.164398597470452
430	0.306062877202863	-0.184359267300382
431	-0.746117207848922	-0.909737410417549
432	0.159290231463808	0.742353889014785
433	0.944635208997515	-0.462531719009872
434	-0.830621075688474	-1.38592464247042
435	0.286939746583092	0.450631046213992
436	0.558502120722339	0.0928522567305807
437	0.211463460750996	-0.341803077025781
438	-0.17376628514505	-0.653615321018548
439	-0.371585974559913	-0.701761835795996
440	-0.665636699628942	-0.763261775974101
441	-0.0536499977538278	-0.185234038941553
442	-0.0374713671153842	0.434111841905474
443	0.676500022444002	-0.367922955312206
444	0.866880157332937	-0.0985818592176692
445	-0.746117207848922	-0.428302359743042
446	-0.727618400941137	-0.76531195525479
447	0.892633173301642	0.732808734129611
448	0.332897565713386	0.80434966963221
449	-0.746117207848922	-0.0801822716478727
450	1.53260653137063	0.745673385222808
451	1.61308703959061	0.819969035716032
452	1.27999125492878	0.813971782600839
453	-0.456089842399466	-0.203773935260253
454	-0.746117207848922	-1.39470463766967
455	-0.750140567468495	0.0332511432829527
456	1.34154047306724	0.453990323507267
457	1.3796384854893	0.693626826626215
458	0.248893557740303	0.218777690299642
459	-0.536570350619445	-0.490921381469055
460	0.367454070400648	0.62175099637138
461	0.287920609351403	-0.0364120263120971
462	-0.287563958605132	0.126102019663485
463	1.14243207549418	-0.25514809572454
464	1.17698858018144	0.104763144147659
465	0.195838246145257	-0.166037426383174
466	-0.830621075688474	-0.147212703867931
467	1.49869885801612	0.999963036144197
468	-0.321637048560697	-0.851236343223539
469	-0.830621075688474	-0.131340907112602
470	-0.160194180235967	0.445060971068372
471	0.439941608061995	-1.20303538061149
472	0.568377969440078	0.0130095270885565
473	-0.562634024881605	-0.117492225215004
474	1.17115409906498	0.17909993126039
475	-0.830621075688474	-1.30166148114413
476	-0.544274158814486	-0.112351442223452
477	-0.643596384986355	-0.209684288921455
478	-0.459770290974933	-0.635255417988846
479	-0.259034554523066	-0.537155523871266
480	-0.830621075688474	-0.4224840385006
481	0.145872875011267	-0.495821405865974
482	-0.317169140602093	0.642564703391853
483	-0.3936262892025	-0.507367442222332
484	-0.259173495363731	-0.878650814622554
485	1.44497563098831	0.793382627935355
486	-0.360790975847169	-0.327456461761185
487	-0.830621075688474	0.361045217559917
488	0.373288551517115	0.628946107507666
489	1.58607631815771	0.148136226802966
490	0.0297979552213165	-0.11071276090726
491	0.601384476386725	0.405752912889329
492	0.594005672580336	-0.26005044554687
493	-0.830621075688474	-1.65100767132658
494	1.3881313159144	0.539056611087964
495	-0.259173495363731	-0.00244515191140217
496	-0.665636699628942	-1.30372611547812
497	-0.643114533101585	0.0790056095063325
498	-0.830621075688474	-1.21740527476754
499	0.437621431792654	0.587503615102356
500	0.82009207947406	-0.120398624754035
501	-0.746117207848922	1.0193492455548
502	-0.240674688455947	0.189251988879117
503	1.09453782203855	-0.28713750029516
504	0.289026671877325	0.636900770886252
505	-0.371585974559913	0.702044403228271
506	1.25122013209292	0.29493441763357
507	-0.14770261088289	-0.917482138706108
508	0.751861152407395	0.0556424021385451
509	1.9537105995251	1.31919817278544
510	0.177478380078137	1.09422923978214
511	-0.456089842399466	-0.421909867757808
512	0.235989368263977	-1.24686572998213
513	0.719944989047069	0.961799272410792
514	1.00670855615795	0.503018741334936
515	1.34795557310408	0.860023409842987
516	0.22948041577401	-0.0919989358804253
517	-0.544274158814486	-0.0146602904190368
518	1.83465022699829	1.13617202814012
519	1.27999125492878	0.469511309792058
520	-0.66161334000937	0.581443572396077
521	0.0297979552213165	-0.324117576816621
522	-0.746117207848922	0.00776670844884551
523	0.665037108298501	1.0949128869384
524	-0.126839192180166	-0.608695606356967
525	0.0116588172826886	0.147713011917231
526	0.60633109820507	0.141600016146158
527	-0.830621075688474	0.100557207966437
528	0.648840469678359	-0.344859671958833
529	0.340045318910488	0.17672421008635
530	-0.830621075688474	-0.24129740399917
531	0.780565167996491	0.602995230488096
532	-0.623971660104943	-0.957237088176152
533	-0.456089842399466	0.0669912300508856
534	1.34795557310408	1.24037786623816
535	-0.170989178948712	-0.361585024719783
536	-0.134130505973807	-0.222842324632559
537	-0.830621075688474	-0.272877651757521
538	0.381746265310602	0.156831633011993
539	0.564336601838806	0.637307105525827
540	-0.3936262892025	0.132051437197736
541	0.252417057493406	0.256105332002015
542	-0.474588649307251	-0.682728900499793
543	1.9537105995251	1.21395069728659
544	1.45057024841977	0.848873181299997
545	-0.665636699628942	-0.812275646558023
546	0.931970883206196	-0.543721475942263
547	0.942909202729086	-1.22628174668891
548	0.0754230886418141	-0.270193850986589
549	1.50065811525965	0.979721873136312
550	0.773883459068283	-0.202564568080409
551	-0.830621075688474	-1.0356835276491
552	-0.272745600272815	0.163138915488017
553	-0.830621075688474	-1.33359287449376
554	0.671362636205716	-0.177971761607264
555	-0.0536499977538278	0.727214843961298
556	1.27309430300716	0.890297446502508
557	-0.727618400941137	-0.609523032272705
558	-0.746117207848922	-0.603109294163976
559	-0.746117207848922	0.413286275212292
560	0.252417057493406	1.08495681667664
561	-0.830621075688474	-0.082508039206842
562	0.465357286711042	0.200486669118571
563	-0.746117207848922	0.37861615906865
564	-0.758100378031592	-0.12645751678733
565	-0.830621075688474	-1.93444840371033
566	1.01602756374148	0.824716575791275
567	0.0285517017980823	-0.132308342088887
568	0.696370395603467	-0.26969492319248
569	-0.746117207848922	-1.39413152333283
570	-0.273991853696049	0.0675438609149295
571	-0.830621075688474	0.00702024223554538
572	-0.240674688455947	-0.318017386117035
573	1.55151981347045	-0.898034534131047
574	-0.558610665262032	0.220943164075244
575	0.888920471975524	0.495723286129548
576	1.0704443976993	1.13508286104572
577	0.0747863636242552	0.326684004447973
578	1.73214741211742	-0.545263238492475
579	-0.830621075688474	-0.757596765920313
580	1.13840871587461	0.0707860205915238
581	1.54658211879237	-0.354532330380012
582	-0.61981052463372	-1.32388022580107
583	1.56666317619142	-0.345401163211435
584	-0.746117207848922	-0.66136084812412
585	0.127513008944148	0.833125379541207
586	-0.746117207848922	-1.06186615730015
587	0.503529231766581	-0.854067505048541
588	-0.643114533101585	0.425052918914885
589	1.63178856664518	0.786408897166859
590	-0.830621075688474	-0.59623602944001
591	1.02913907683707	0.83852932615853
592	0.0909649942626988	-0.650874510285425
593	-0.272745600272815	0.36624593750801
594	1.19615530252198	-0.574758424223261
595	0.405385103374733	0.116712433420583
596	1.44497563098831	-0.382212988508068
597	-0.830621075688474	0.104635121243159
598	-0.463793650594506	-0.349725679219867
599	-0.746117207848922	0.0493425376363724
600	-0.291105466339934	0.348679943932928
601	0.568359961458379	0.925241386329231
602	-0.830621075688474	1.18045050285426
603	0.0892940636631173	0.639991167347144
604	-0.562634024881605	0.0556315240704062
605	0.198928186606314	0.234066065277427
606	-0.599182039563054	-0.270275537333538
607	0.786399649112958	0.577467407944483
608	-0.830621075688474	-0.572174969182539
609	-0.746117207848922	-1.39195563787063
610	0.439941608061995	0.157924935251581
611	-0.337029469872652	-0.38108333430115
612	-0.337029469872652	0.598691194023313
613	-0.830621075688474	0.235230004857249
614	-0.830621075688474	-0.609106822067317
615	-0.0655009113309804	0.00422222742723043
616	-0.244698048075519	-0.00690152776543697
617	0.265585355354961	-0.694606495458269
618	0.68339697436562	0.969822321790596
619	0.55000009539126	0.684213052844915
620	0.964682450798988	-0.535405623394539
621	-0.562634024881605	0.346219835851873
622	1.54462286154883	0.38151267618491
623	-0.830621075688474	-0.676693116826899
624	0.371477430020221	0.536310907348594
625	0.413877933799835	-0.601398150309442
626	-0.830621075688474	-0.793610434629783
627	-0.160194180235967	0.46086867987868
628	0.191814886525684	-0.641554025426714
629	0.41100434149779	-0.509280921150451
630	-0.830621075688474	-1.54445554744402
631	0.0285517017980823	-0.32636615952594
632	-0.746117207848922	-0.712064470079435
633	0.511460539857806	-0.147478063835484
634	1.42109194209818	1.14712817246042
635	-0.746117207848922	-1.10546720467948
636	0.479832733999254	-0.758782064290051
637	1.58607631815771	0.688886715877078
638	0.131554376545419	0.745403089040881
639	0.705919140892978	0.0918133907149649
640	-0.765162287932688	-0.462923561857607
641	0.858387326907835	0.623665942156861
642	0.479832733999254	0.6316606981378
643	-0.746117207848922	-0.939841472197509
644	-0.291105466339934	-0.856837939683525
645	0.583503324179348	0.331012765172813
646	0.892943831595097	1.25545917801128
647	0.953752130911653	0.353153950063799
648	-0.727618400941137	-0.00876508411913888
649	-0.193029493591298	0.157396647536957
650	0.671131585596429	0.892940261053693
651	-0.17204509381312	-0.340205481209463
652	-0.562634024881605	-0.0890836539474614
653	-0.317169140602093	0.329763959005831
654	0.127374068103482	-0.851015993384119
655	-0.724076893206335	0.218827841165535
656	-0.647137892721157	0.609885742835918
657	-0.746117207848922	-0.109553077939679
658	0.977447699434649	0.436786721276292
659	-0.559092517146803	-0.569216085010682
660	-0.746117207848922	-0.46351810337422
661	-0.456089842399466	-0.465148593683482
662	-0.830621075688474	0.0405884786469026
663	-0.746117207848922	-0.723795191756836
664	-0.281556721050423	-0.270964876667253
665	0.27430923638935	-1.15755764366563
666	-0.830621075688474	-0.150730168343208
667	-0.830621075688474	-1.13121929553556
668	-0.830621075688474	-1.40013916810726
669	0.524445475901547	-0.289223000918715
670	-0.746117207848922	-0.0168369830779837
671	0.7638774825856	-1.3259680128579
672	1.5207391726587	-0.342412075490531
673	-0.820194166833603	-1.01851272284686
674	-0.156170820616394	0.0568262985391839
675	-0.412608138951416	-0.0552747564549718
676	-0.746117207848922	0.515359544498051
677	-0.0756903123964146	-0.503406059636658
678	0.648840469678359	-0.482991009515436
679	0.87090351695251	1.07080806236069
680	-0.234526654991784	-1.31273021505321
681	-0.665636699628942	0.769883157738763
682	0.640646163025856	0.936375806578459
683	-0.830621075688474	-0.883803105067199
684	-0.746117207848922	0.096301178210375
685	0.742467155574427	0.53818271890331
686	1.75014635915874	0.846435389973991
687	-0.474588649307251	-1.32246016917319
688	-0.746117207848922	-0.79648999662301
689	0.140930365396688	0.0643008984096288
690	-0.830621075688474	0.71648578799405
691	0.399541427352289	0.952182157127027
692	0.0308538700857246	-0.0458657606741223
693	-0.665636699628942	-0.573125248655982
694	1.56312166845662	1.33330659984861
695	1.50065811525965	0.260616411894095
696	1.17698858018144	0.151989154985549
697	-0.830621075688474	-0.456470589431691
698	0.202486139475889	-0.326937957657798
699	0.986570352778619	-0.379156086801758
700	-0.443573652354791	0.00597084037307328
701	-0.830621075688474	-0.805102364165353
702	-0.0416336675756224	0.622570019691155
703	0.111334378305704	0.673919560018554
704	-0.643114533101585	0.0909826695479911
705	1.56666317619142	1.08941246318831
706	-0.830621075688474	-1.22576634200032
707	0.602916466145641	-0.150810788956871
708	-0.55506915752723	0.924719790806395
709	-0.559092517146803	0.711723659733754
710	1.36047176314876	1.25792796510054
711	-0.134130505973807	-1.62181972026441
712	0.980587900628055	1.31516028828398
713	-0.228641913142968	0.284568777240666
714	0.520404108300276	0.417615530355354
715	-0.128130608256288	-0.764657977972071
716	-0.746117207848922	0.379468968707341
717	-0.830621075688474	0.451058132882207
718	0.232547533316871	0.512094541067545
719	1.04857022678506	0.18227071336744
720	-0.830621075688474	-1.46148883022548
721	-0.727618400941137	-0.492746305290311
722	0.333397425579856	-0.00614328025706516
723	0.340047957875722	-0.453669057960702
724	-0.338750661204582	-0.411580222478393
725	-0.544274158814486	-0.0598520643976537
726	0.669060467918074	0.321042923632368
727	-0.478130157042053	-0.693371605284254
728	-0.343677363203284	-1.72613007857801
729	-0.220936542101002	-0.171242567451439
730	-0.830621075688474	0.376648978959019
731	0.00881355544313769	-0.0925253789588119
732	-0.58113283178939	-0.356410778833006
733	-0.0797136720159873	1.30785541207642
734	-0.830621075688474	-1.29509619819042
735	-0.160194180235967	0.101055208446034
736	1.61216426529342	0.539128953815818
737	-0.463793650594506	0.363788843998074
738	0.145872875011267	0.316029594275411
739	-0.152629312881592	-0.35277105942889
740	1.6436021766766	1.11722848484006
741	-0.470565289687678	-0.0798927335115388
742	0.478686888969882	1.10199148562885
743	-0.309604273247719	-1.14161825794157
744	0.428090694484842	-0.17212423570008
745	-0.232354614469086	-0.844907534494088
746	-0.371585974559913	0.464666936602555
747	-0.830621075688474	-0.63062304445647
748	-0.58113283178939	0.239034992135553
749	-0.408461092669591	-0.960085122184251
750	-0.128130608256288	0.310275842615321
751	-0.0376103079560497	0.290368926542409
752	0.0428702002639299	0.00389425303961844
753	-0.124416344083244	0.460289869496925
754	1.05792820765463	0.779865910909835
755	1.57917936623609	0.449615375062536
756	-0.197052853210871	0.935484580174313
757	0.00479019582356501	-0.663017225233042
758	-0.360790975847169	0.271419300068689
759	-0.402923519710128	-1.12800846334839
760	0.810431473749732	-0.215892197266348
761	-0.66161334000937	0.7053950360593
762	-0.291105466339934	-0.528349356162379
763	0.109324860329818	0.395876777807225
764	-0.562634024881605	-0.495509329090589
765	-0.360790975847169	0.373506869809005
766	1.27309430300716	-0.147063544457211
767	-0.830621075688474	-0.688157486183446
768	-0.71156070316166	-0.0689583317177145
769	-0.456089842399466	-0.595737318467421
770	0.382862936847375	0.255418545452537
771	-0.66161334000937	-0.462112338621922
772	-0.140474041862721	0.224212642969078
773	-0.0839997182387653	0.447499377322448
774	-0.627056835322108	-0.922219831381164
775	-0.296032168338636	0.520823929288256
776	-0.746117207848922	0.21094082477941
777	0.729820837764808	0.203168047006951
778	-0.160194180235967	0.504424515068643
779	0.645298961943557	0.21839924609761
780	1.16918384914206	0.223951850867505
781	-0.724076893206335	-1.23466542083753
782	1.5451227214153	0.728142494181379
783	0.948528440852143	-0.535807128627677
784	0.202486139475889	0.147994200140603
785	0.287920609351403	0.31997212021134
786	-0.664689397748974	0.442916845555423
787	-0.17204509381312	-1.45319416850555
788	-0.66161334000937	-0.323251266205426
789	0.296831402916708	-0.571461674416379
790	1.29800820995179	0.99648467420408
791	0.549453235299299	0.194317660221413
792	-0.727618400941137	0.776395840004271
793	0.59058947767398	-0.479195398115778
794	-0.170989178948712	-0.310943722364894
795	1.50157245031816	0.99843388616292
796	-0.0756903123964146	-0.888825349473843
797	1.37561512586973	0.209062245997566
798	-0.830621075688474	-0.605701361039813
799	-0.442517737490383	-1.03920456959248
800	0.111334378305704	0.445725812893121
801	0.134021961434114	-0.524073941547375
802	-0.639573025366783	0.379094229927016
803	-0.255493046788264	0.410993957621395
804	1.46011899370928	-0.24311307046947
805	-0.0928039250402997	1.19211617953668
806	-0.643114533101585	-0.332839845994074
807	-0.746117207848922	0.523738912594466
808	0.551292237124387	0.049554941199775
809	1.09296656422666	-0.931176102868398
810	-0.727618400941137	-0.737082116137849
811	0.545837794931021	-0.311631555010238
812	-0.448524975045091	0.0182990578618497
813	1.16093088240197	-0.00444446214894267
814	0.274957232002463	0.984722672899164
815	-0.643596384986355	-0.286595014090399
816	-0.830621075688474	-1.26376091351989
817	0.786399649112958	-0.0872547753021757
818	-0.66161334000937	-0.842634530265371
819	0.218360412672614	0.258965245233561
820	0.156562135943171	1.10522083846741
821	-0.830621075688474	-0.953839064867856
822	-0.0676808967030091	1.2075390987494
823	-0.360790975847169	0.575600259314105
824	-0.830621075688474	-0.218918687767007
825	1.09296656422666	0.139754618730602
826	0.660442324664525	0.213354194240477
827	-0.554230174734573	-0.20931487422031
828	-0.0721488046616126	-0.32935721383414
829	0.369502365160806	-0.410755885418725
830	-0.0536499977538278	-0.416534287774759
831	-0.665636699628942	-0.569294391346853
832	1.04807036691859	-0.669671019917628
833	-0.478130157042053	-0.0473856872603162
834	-0.562634024881605	-1.24421979812344
835	-0.446541097109955	-0.210850509710188
836	-0.17204509381312	-0.218181963517511
837	-0.830621075688474	-1.02540164950183
838	0.0308538700857246	0.113635598622762
839	-0.291105466339934	0.659044702709913
840	0.766986507146664	0.431993858021838
841	-0.830621075688474	-0.386459448008439
842	0.375518797621492	-0.310622672661384
843	0.781512215167225	0.421256457145343
844	-0.830621075688474	0.303349535455189
845	0.165611021366212	0.710374630448329
846	0.786399649112958	0.462800923313331
847	-0.746117207848922	-0.073975267664744
848	1.50157245031816	1.11594284231869
849	-0.456089842399466	-0.462768192074923
850	-0.830621075688474	-0.860717794353329
851	-0.830621075688474	-0.446802856783762
852	1.36047176314876	1.29257289499604
853	-0.830621075688474	-1.23021964168801
854	-0.394108141087271	-0.69450497883653
855	-0.643114533101585	-0.194373650802469
856	0.392767180059008	-0.122577590666526
857	1.9537105995251	0.846973117979582
858	-0.665636699628942	-0.897149694652253
859	-0.360790975847169	-0.222705677944832
860	-0.197052853210871	-0.0174907068460791
861	-0.544274158814486	0.447452851908788
862	0.242550021851389	0.0724619474350333
863	-0.746117207848922	-0.175247230795232
864	-0.417509978092631	1.26504714054717
865	-0.665636699628942	-0.34500588311373
866	-0.313145780982521	0.0301905257180353
867	-0.317169140602093	0.0284685236179641
868	-0.643114533101585	0.824066715034858
869	-0.562634024881605	-0.0107580614305526
870	-0.852811657482674	-0.722339451910016
871	1.09370471363213	0.252203880964607
872	0.379033102468618	-0.544488037394586
873	1.284339618937	0.68976378420896
874	0.74545260831129	-0.377308999088728
875	-0.0376103079560497	1.02242418684056
876	-0.727618400941137	-0.659878555891836
877	0.229894890966049	-0.0382691581386775
878	1.03499156593523	0.226645986256043
879	1.2892909416273	0.172658040079157
880	1.33751711344766	0.569773119096063
881	-0.259173495363731	-0.332905063601388
882	0.25554409003617	0.725291105761994
883	-0.0376103079560497	0.152454643518676
884	0.0959419569937495	-0.959398563810568
885	-0.243149613181831	-0.278241058813425
886	-0.746117207848922	0.156291063945194
887	-0.416148455729858	-0.544681329584878
888	1.10385221118735	1.06981813563133
889	-0.825972753866759	-1.07515105551066
890	-0.830621075688474	-0.479369328201768
891	-0.238068162726586	0.174461240752097
892	1.12811839196483	0.513141020509772
893	-0.830621075688474	-0.248111117983518
894	-0.474588649307251	-0.679758498619608
895	0.538272927576647	1.06617855981742
896	1.78872622346557	0.647622081887032
897	-0.54552041223772	0.444132859147944
898	-0.830621075688474	-0.564347128061722
899	0.0285517017980823	0.0428323233370287
900	-0.830621075688474	0.390267955219914
901	0.0308538700857246	-0.136620366320629
902	0.62236232022416	-0.0825164289782637
903	0.507757790490656	0.290382392740027
904	0.766986507146664	0.778468934723118
905	0.313316368180806	0.545403093320812
906	-0.562634024881605	0.218313618942109
907	-0.746117207848922	-0.00512205900173493
908	0.635940981073987	0.848237234428793
909	0.179510229703523	0.629479235839419
910	0.191814886525684	0.150174732734955
911	0.214337053053041	0.152934803077403
912	0.0308538700857246	-0.882968840187704
913	-0.255493046788264	0.189089262467367
914	-0.746117207848922	-1.12901912034221
915	-0.562634024881605	0.180553270786279
916	-0.121614315929132	-0.789261929319815
917	-0.359069784515239	-0.0127995367820488
918	-0.0564520259079397	0.270426062753928
919	0.995946506342434	1.05176129482931
920	0.432544796273907	-0.418010832836052
921	-0.830621075688474	-0.547948471921472
922	0.358813104228902	1.01103181109086
923	-0.0851001168452594	0.470560838560755
924	0.483856093618827	-0.112624843159663
925	-0.376512676558615	0.0691568235394171
926	1.784702863846	-0.266385379748345
927	0.945549544056023	1.19306591410973
928	-0.272606659432149	-0.793651373941798
929	1.26907094338759	0.640895499678353
930	-0.830621075688474	-0.594413571017597
931	0.725707547980271	0.900527775344681
932	-0.627056835322108	-1.01950428055107
933	0.554960612987537	-0.120131725128173
934	0.00881355544313769	-0.558976177273479
935	0.391355767272478	0.657640169494995
936	-0.727618400941137	0.0687373261944559
937	1.56666317619142	-0.0791567525591376
938	1.86920673168555	0.906593444928042
939	0.976391784570241	0.856444518369403
940	0.623406783047613	1.11504323707613
941	0.40136174375516	1.14103001326825
942	-0.371585974559913	0.337093921227792
943	1.07398590543411	0.3412872438444
944	0.413877933799835	0.197974122368697
945	0.183505480683333	0.786023147661717
946	-0.127630748389818	-0.512984029588193
947	-0.727618400941137	0.214011282914728
948	-0.337029469872652	-0.642301957994857
949	-0.291105466339934	0.407380601121172
950	-0.54552041223772	-0.251430225304031
951	-0.175012538568284	-0.137661194781204
952	0.00069791619683455	0.179240763872207
953	-0.255493046788264	-1.45070252238953
954	-0.830621075688474	0.936078043025831
955	-0.66161334000937	-1.38547133091038
956	0.67894113157231	-0.607169515722042
957	-0.0756903123964146	-0.517699968607789
958	0.410954080765441	-0.967534286436117
959	0.0755997758384206	0.298829398579478
960	0.518412598306088	-0.0261074391009354
961	-0.830621075688474	-0.0394882842077049
962	0.485577284950757	0.558509122941058
963	-0.0536499977538278	0.40624223963485
964	-0.337029469872652	-0.666670711143528
965	-0.0839997182387653	-0.737258344739798
966	-0.830621075688474	-0.214007852286031
967	-0.830621075688474	1.12900034391112
968	0.113055569637635	-0.0709593797226951
969	-0.330565001124771	0.262104551685127
970	1.27999125492878	-0.0930575337500234
971	-0.17204509381312	0.0260151278270712
972	-0.489997515753978	-0.647415106831428
973	0.367763165847177	-0.179269770619099
974	0.0969978718581576	0.00112161271419406
975	0.769910360181059	0.378646520290025
976	-0.746117207848922	-0.538052810300834
977	-0.0639631445818017	0.815784591665728
978	-0.360790975847169	0.0106380595239981
979	0.0308538700857246	-0.415397424599542
980	-0.830621075688474	-0.0927340007095647
981	1.43405531944712	0.184159890771702
982	-0.577109472169817	0.268175741145202
983	1.47953213567557	-0.160890751885481
984	1.47459444099749	1.42858410522758
985	0.860260626021115	-0.0731558035976301
986	0.375009742849045	1.02954822642888
987	0.832323652645675	0.984259246814614
988	-0.262389998709882	-0.0562900705823364
989	-0.0269210470241459	-0.295346917071094
990	-0.166201417790675	0.260438694010796
991	0.189805368549798	0.682926569547973
992	0.302116924901637	-1.24499370955073
993	0.832823512512145	0.724727602602082
994	-0.58113283178939	-0.142538531012169
995	0.893055692029915	-0.230473521319204
996	0.00294525872909494	0.223014502583133
997	0.967441722951967	-0.553591359616415
998	0.0190029565085719	0.114323535969368
999	0.470456745147985	0.516386678663939
1000	-0.562634024881605	0.977075207255832
1001	0.295299413157792	0.441550878414791
1002	-0.440050152601688	-0.28166180028165
1003	-0.830621075688474	-0.207678494378784
1004	1.04589386949472	0.530561628533013
1005	-0.135686280704685	-0.943603533346831
1006	-0.746117207848922	-1.26424614212109
1007	-0.830621075688474	-0.829676548605861
1008	-0.643114533101585	-0.132625074499021
1009	-0.0690424190657825	-0.340322479856341
1010	-0.665636699628942	0.321872276257598
1011	-0.255493046788264	-0.595843371075105
1012	0.600884616520255	0.325260010615838
1013	0.329356057978584	-0.559366994599261
1014	1.14243207549418	1.01114558979542
1015	0.220846005543008	0.235337442545423
1016	-0.124830819275283	1.36081566315399
1017	-0.360790975847169	0.179920034402448
1018	-0.441271484067149	0.34921631129049
1019	-0.830621075688474	0.159821859842095
1020	-0.830621075688474	-1.59905447737769
1021	-0.830621075688474	-0.196920226845695
1022	0.318579067247538	-0.649954699465028
1023	-0.746117207848922	-0.019801690777051
1024	-0.628778026654038	-1.09229749475267
1025	0.195838246145257	-0.510298079613339
1026	0.707928658868864	0.194482517590613
1027	-0.746117207848922	-0.965865691489788
1028	-0.562634024881605	0.0980767569526902
1029	0.195838246145257	0.441589741288593
1030	-0.291105466339934	0.915460268802809
1031	-0.154046146771804	-1.2241127333024
1032	-0.746117207848922	-0.0621172182372319
1033	1.47103930525047	0.371745793908699
1034	1.65116704403097	0.681310512107232
1035	-0.746117207848922	-0.547541179664078
1036	-0.830621075688474	-1.04261524465721
1037	0.413877933799835	0.522360995710158
1038	-0.830621075688474	0.744355832405075
1039	0.768642304500124	0.819251698561534
1040	1.02511571721749	0.061155911879291
1041	-0.643114533101585	-0.152363366923765
1042	-0.746117207848922	-0.391035742342301
1043	0.600884616520255	0.57481473928779
1044	0.520422116281975	-0.2658406112388
1045	-0.273510001811278	0.229236819227202
1046	0.866880157332937	0.735039149403685
1047	-0.32985216201021	0.796951801192991
1048	-0.287082106720361	1.13608731366361
1049	0.33760420978218	0.0335615555268416
1050	0.636824139500153	0.216547012150498
1051	0.243025261026261	-0.373573439121473
1052	-0.58113283178939	-0.199456910039208
1053	-0.58113283178939	0.725613715570928
1054	0.568359961458379	-0.149887686226316
1055	-0.443573652354791	-0.31912844682088
1056	-0.577109472169817	-1.26918811187321
1057	-0.566108617666119	-0.0243454219620969
1058	1.30961006493796	-0.243615008667592
1059	1.83465022699829	0.468306982084672
1060	0.0393467005108268	0.264271725338134
1061	-0.746117207848922	-0.492927712276929
1062	0.564336601838806	-0.650219891917442
1063	-0.130588998239005	-0.186551250937854
1064	0.284022562560277	0.508298315938077
1065	0.191814886525684	0.609959760208547
1066	0.966527387893458	0.286277296223374
1067	-0.362037229270403	-0.124521864225994
1068	0.669060467918074	-1.76702730749373
1069	1.52856516376936	0.937657249200134
1070	0.786399649112958	0.337713637361285
1071	-0.643114533101585	1.01595030464905
1072	1.17344707244664	0.671434258543086
1073	-0.639573025366783	-0.284224002734713
1074	-0.746117207848922	0.414009738798817
1075	-0.577109472169817	-0.0170889553287853
1076	-0.830621075688474	-0.200369023485216
1077	1.24543475024152	0.938436349134344
1078	-0.830621075688474	-0.862583502491246
1079	-0.830621075688474	0.254441206375243
1080	1.62914473737008	0.919048163922824
1081	-0.197052853210871	-0.148477173489375
1082	-0.628778026654038	0.0143636199206981
1083	-0.63240779385682	0.513792358410116
1084	0.0755817678567217	-0.647181427728218
1085	1.13307409462461	-0.477402813331177
1086	-0.830621075688474	-1.22834268288577
1087	-0.462986794321084	-0.657055948453213
1088	-0.337029469872652	-0.694703524257814
1089	-0.830621075688474	-1.34597191827243
1090	-0.197052853210871	-0.214762328168366
1091	-0.275047768560457	-1.34353723799638
1092	0.149914242612539	0.497972907824785
1093	1.76266254920341	1.02202563859398
1094	-0.825972753866759	-0.385226364002078
1095	-0.265041792077774	-1.40403649860175
1096	-0.17204509381312	0.260959495253048
1097	-0.665636699628942	-0.0451388950499459
1098	-0.548297518434058	-0.536113598231717
1099	0.19382872816937	-0.129384749020768
1100	1.27999125492878	0.463397044840364
1101	0.897838649377605	-0.0655548498862971
1102	0.260737131480267	-0.0387639256765257
1103	-0.160194180235967	0.535108428597353
1104	-0.830621075688474	-0.811983993664241
1105	-0.66161334000937	0.123630646841962
1106	-0.502013845932184	0.767229886329458
1107	-0.218883432404346	0.311476470588041
1108	-0.193626614415608	0.117007756997369
1109	-0.496628963949838	0.543111555019087
1110	-0.240674688455947	0.0381148205591267
1111	-0.562634024881605	0.00441013767971125
1112	-0.830621075688474	0.0235091075441109
1113	-0.360790975847169	-0.0873139726635647
1114	-0.031757818857884	-0.494721538127798
1115	0.0104844860427191	-0.273130762215329
1116	-0.830621075688474	-1.62638401504109
1117	0.520422116281975	-0.491066409653966
1118	-0.727618400941137	-0.239953122301641
1119	-0.443573652354791	-0.651478934569066
1120	0.801543011833926	-0.471262781043312
1121	0.262292906211145	-0.564538528978705
1122	-0.830621075688474	0.40938466779128
1123	-0.463793650594506	-1.50197610118163
1124	-0.242976856743589	0.14090863830819
1125	0.420380330349059	-0.503807169503997
1126	-0.830621075688474	-0.737319966208626
1127	-0.528077520194343	-0.176402761167126
1128	-0.337029469872652	0.705052633143469
1129	1.48264116023664	0.486879573334659
1130	1.16093088240197	0.964259387960875
1131	1.52808331188459	0.909721306531441
1132	-0.746117207848922	-0.0048617098447038
1133	-0.263057914142639	-0.480309696341459
1134	-0.66161334000937	-1.17276160508095
1135	-0.409826939101194	-0.34833778816118
1136	-0.830621075688474	-1.24650208980561
1137	0.291276053538219	0.669733027511625
1138	1.01404010807032	0.349982650629583
1139	0.251372594669954	0.636465988494396
1140	0.660442324664525	-0.231410566984817
1141	-0.830621075688474	-0.471679501874905
1142	1.34105862118247	0.117274346783256
1143	0.741985303689656	-0.368430795033783
1144	0.563472527512647	0.316756457417897
1145	1.13151176395299	-0.287688766508683
1146	0.782376289493385	0.321964230614168
1147	-0.459770290974933	-0.621123148113675
1148	1.44497563098831	0.909409014458635
1149	0.723072021589833	-0.0799559812718108
1150	1.66966585093876	0.682698104366002
1151	-0.830621075688474	-1.35625842601053
1152	0.985940529859751	0.481999962167807
1153	-0.52455402044124	-1.29820082581156
1154	0.848381350425152	0.972357535943995
1155	-0.85905547442108	-1.3589764012908
1156	1.55909830883705	1.15384299624206
1157	-0.746117207848922	-0.0461235231531069
1158	-0.259173495363731	0.669541035486323
1159	-0.643114533101585	-0.918119541798358
1160	-0.362037229270403	-0.217304791153335
1161	-0.830621075688474	-0.115680623443742
1162	1.68974690833781	1.27106351257323
1163	-0.0150701334469932	0.256493907960392
1164	-0.540111858354247	0.226223924209682
1165	-0.830621075688474	0.0541485687236953
1166	-0.746117207848922	-0.0731868229653726
1167	-0.334727301585009	0.825645269665874
1168	0.483856093618827	0.184555999439983
1169	-0.746117207848922	0.171841590668309
1170	-0.746117207848922	-0.0958132841095212
1171	-0.830621075688474	-0.686872484242074
1172	-0.0645931322132155	-0.137728965891553
1173	-0.830621075688474	-0.0448673008379885
1174	0.858887186774305	0.236002740634419
1175	-0.140474041862721	-0.9540907906952
1176	-0.478130157042053	-0.660583720395467
1177	0.439941608061995	0.230719779373038
1178	1.05964939898656	0.445137256746373
1179	0.263514237676605	-0.903268941264554
1180	-0.281556721050423	-0.170994898997235
1181	0.767900842205173	-1.22438130616721
1182	-0.0905086707287319	0.723568600123315
1183	0.382008297963589	-0.205330973374769
1184	-0.825972753866759	0.315326498234561
1185	-0.00676806744183149	-1.25933072396499
1186	1.5046138779217	0.880270146740501
1187	1.0510591387798	0.0384970601013998
1188	-0.544274158814486	0.195362366504928
1189	-0.628778026654038	-1.10603160172001
1190	-0.830621075688474	-0.37879804448579
1191	-0.562634024881605	-0.467828695177252
1192	-0.145050817514998	1.37413673972052
1193	-0.830621075688474	-1.25602843971926
1194	0.83988852000005	-0.258077974830632
1195	0.220846005543008	-0.431874467109729
1196	0.672476662824429	0.332742459621162
1197	1.46011899370928	0.132841502653122
1198	-0.269065151697347	-0.751053636365145
1199	0.516880608547172	-0.718637131572374
1200	-0.13643267426145	-0.691117249061196
1201	-0.156652672501165	-0.258940976844583
1202	-0.727618400941137	0.150769766520876
1203	-0.562634024881605	0.205525394424072
1204	-0.746117207848922	-0.245992339127301
1205	0.0838911736990723	-0.371336208773256
1206	0.00373428095915691	-0.461732607971496
1207	-0.621074218458998	-0.47640416667951
1208	-0.830621075688474	-0.663419989414373
1209	-0.66161334000937	0.488640838456949
1210	-0.358495721535601	0.0347454745725203
1211	-0.830621075688474	-1.32153991394843
1212	0.111334378305704	0.0182317645434291
1213	-0.66161334000937	-0.000332489778244158
1214	-0.665636699628942	0.301718006890933
1215	1.3477065145131	1.16250170226848
1216	-0.746117207848922	0.514223787045346
1217	-0.746117207848922	-0.863661603333812
1218	0.298840920892594	0.815335276537282
1219	0.625903827958962	0.044962740668976
1220	-0.66161334000937	-0.215476478370858
1221	-0.230503295372211	-0.749103406129499
1222	-0.156170820616394	-0.506101753247857
1223	-0.397649648822073	0.22207804027326
1224	-0.562634024881605	-0.002186118192371
1225	-0.746117207848922	0.863713802916489
1226	-0.628778026654038	-0.250116578078473
1227	-0.746117207848922	-0.00562166515567555
1228	-0.85905547442108	-0.321460426783393
1229	-0.746117207848922	0.688444587142965
1230	0.501008974315681	-0.230818363737374
1231	-0.170989178948712	0.0515808213273533
1232	0.95138402517249	1.26480648566613
1233	-0.609057888280792	-0.173919600717802
1234	-0.665636699628942	-0.0379329224683724
1235	0.144070566590094	-0.424765313163727
1236	1.54462286154883	0.653501905471478
1237	0.667339276586143	0.525611200519281
1238	-0.639573025366783	-1.01988137105345
1239	-0.214166465854756	0.33708241257909
1240	0.723986356648341	1.10347512619463
1241	-0.34969379566397	-1.15500524284049
1242	-0.66161334000937	-0.930125678652199
1243	0.397050057491632	-0.96794604274716
1244	0.333562842180908	0.556528974017818
1245	1.21845674092085	0.492894539671118
1246	1.10781727663587	0.838824688762405
1247	-0.746117207848922	-0.558196503660776
1248	-0.726300980345211	-0.790086206335659
1249	-0.0536499977538278	0.0819081194628769
1250	-0.830621075688474	0.457218091246058
1251	-0.372067826444684	0.133651233334317
1252	1.28353276266358	1.00671282894903
1253	-0.665636699628942	0.887246901127258
1254	0.19386799622234	0.280158813342113
1255	-0.420171815349431	-1.47115029340269
1256	0.428084138544099	-0.655327603472517
1257	1.14243207549418	1.16902381400483
1258	-0.830621075688474	-0.989235501342589
1259	0.627448150648884	1.20560047292474
1260	-0.630024280077272	0.770968157180846
1261	1.64762553629617	0.892156991665762
1262	0.991923146722861	1.30812596437865
1263	0.0285517017980823	0.288524571902346
1264	0.43237674070762	0.469599085542063
1265	-0.13815386559338	-0.0738438171002158
1266	0.991798551977392	0.378636499828575
1267	1.44497563098831	0.663478130287024
1268	-0.160194180235967	-1.84146091106544
1269	1.13257423475814	0.927460168792699
1270	0.0315191465532468	-0.442468428854621
1271	0.0404254129760122	-0.0747817372593521
1272	-0.46503990401774	0.211669114216476
1273	0.554960612987537	0.580159674566314
1274	-0.665636699628942	-0.689704475384599
1275	1.14908260779005	0.816523068393324
1276	1.26057811296249	-0.366658983989593
1277	1.57068653581099	1.11027790203111
1278	-0.160194180235967	0.231328241229823
1279	0.295967328590548	-0.994182570146496
1280	-0.830621075688474	-1.48726019621024
1281	-0.55506915752723	0.322273089565547
1282	-0.830621075688474	-1.20992927410901
1283	-0.66161334000937	-0.367810628382039
1284	-0.830621075688474	0.00132246710225991
1285	-0.470565289687678	0.228506530128468
1286	-0.0756903123964146	-1.59608720830573
1287	-0.66161334000937	-0.792081285611533
1288	0.4519579382402	0.120734172682316
1289	-0.0690424190657825	-0.128223245236022
1290	-0.160194180235967	-0.851793879555859
1291	0.326000613791768	-0.0265179742883881
1292	-0.562634024881605	-0.523191741666941
1293	1.50065811525965	0.412260447319693
1294	1.13659759437771	0.867019441916581
1295	-0.830621075688474	-0.890839522444997
1296	0.481553925331184	0.757274902802476
1297	1.05792820765463	0.389158854937622
1298	-0.220936542101002	0.491374552543206
1299	0.113801963194399	-0.575853754332001
1300	-0.830621075688474	0.295811405442421
1301	-0.0944884386275344	-0.655894744382958
1302	-0.259173495363731	-0.446067303329328
1303	-0.830621075688474	-0.165693383749262
1304	1.54059950192926	0.830022678238005
1305	-0.357249468112367	0.0160923453113292
1306	0.321855295497098	-0.0986230543339703
1307	-0.746117207848922	-0.0740069300651098
1308	1.24897625797632	0.320131967676423
1309	-0.275047768560457	-0.434605407748682
1310	-0.746117207848922	-1.21383407378036
1311	0.0308538700857246	0.455158595789469
1312	-0.66161334000937	-1.5562292498542
1313	-0.830621075688474	-0.508795939498148
1314	0.443316972068455	-1.20311651258952
1315	0.550937253367965	-0.0437198004348401
1316	0.0172817651766415	-0.614843426647425
1317	-0.3936262892025	0.730474557389961
1318	-0.547490662160636	-1.1053424826938
1319	-0.122114175795602	-0.148635771992926
1320	0.0909649942626988	0.139556589872119
1321	0.657333300103461	1.268317861644
1322	-0.830621075688474	-0.37923503529281
1323	-0.830621075688474	-0.527829832464816
1324	0.052320121748674	0.266029993647142
1325	-0.830621075688474	-0.765587873188179
1326	-0.536570350619445	0.660842668256189
1327	-0.639573025366783	-0.541538456999292
1328	0.889402323860295	1.23273625483228
1329	-0.830621075688474	-0.297347131666019
1330	-0.0905086707287319	-0.168664812028493
1331	0.4519579382402	0.526851129165052
1332	0.256458425094678	-0.622165036586065
1333	-0.830621075688474	0.182936605983992
1334	-0.830621075688474	0.10036821705785
1335	-0.428181231042836	-0.0836040581397591
1336	-0.628778026654038	0.61598923084038
1337	1.55326382772058	0.552309812343382
1338	1.18205686198604	0.687286291137097
1339	-0.830621075688474	-0.257345306039716
1340	-0.362037229270403	0.291278859280086
1341	-0.175012538568284	0.610745066597856
1342	0.381353278737959	0.0557861661492003
1343	-0.0536499977538278	-0.374016152699422
1344	1.33371448195658	0.350474180320111
1345	0.874445024687312	-0.274418688403543
1346	-0.443573652354791	0.557168680565756
1347	-0.830621075688474	-0.0840408555184075
1348	-0.444487987413299	0.364630971954632
1349	0.9426601441381	0.595095317057884
1350	-0.343677363203284	-0.763926098029945
1351	-0.830621075688474	-0.864499305988197
1352	-0.830621075688474	-1.35932459752263
1353	0.691100782560661	-0.305252378642212
1354	1.54059950192926	0.0664972484612374
1355	-0.197052853210871	0.297110003981774
1356	-0.639573025366783	-0.177658053817183
1357	-0.66161334000937	-0.890602431279231
1358	0.314898618672071	-0.0396982046103106
1359	-0.830621075688474	0.0100932404990433
1360	0.237042644163151	0.544759610223262
1361	-0.746117207848922	-0.37395546516858
1362	-0.17204509381312	-0.72488784865927
1363	0.137249916821221	-0.344921873915799
1364	0.287920609351403	0.277952531719418
1365	-0.830621075688474	-0.953599024095581
1366	-0.830621075688474	0.585000116500411
1367	0.129833185213489	0.293843650138318
1368	-0.746117207848922	0.0954871383807613
1369	0.345413755758061	0.731312511984761
1370	0.37197728988669	0.477764416782167
1371	-0.562634024881605	-0.120346677768371
1372	0.87090351695251	0.70595172548605
1373	0.812463323375117	-0.103457965309305
1374	1.0695300626408	0.515417324445582
1375	0.372424477190955	0.181675923289132
1376	-0.746117207848922	-0.420740758871935
1377	0.40136174375516	-0.145279547965542
1378	-0.276287108007617	-0.618631546165012
1379	1.17253273738813	1.21235212311438
1380	0.0288836201628082	-0.976858923744821
1381	-0.397649648822073	0.7642244670334
1382	1.15403393048035	0.749552472189614
1383	-0.154931481169235	-0.218957494141695
1384	-0.665636699628942	-0.222536615206866
1385	-0.746117207848922	-0.465160041336719
1386	0.9660992846892	0.306128702030843
1387	-0.665636699628942	-0.68204057510478
1388	-0.371585974559913	0.38265912603354
1389	-0.830621075688474	-0.475507009460911
1390	-0.172063101794819	-0.497781894072682
1391	-0.197052853210871	0.017518970060356
1392	-0.337029469872652	0.310504869018035
1393	-0.642656780467279	-0.553123892273003
1394	-0.478130157042053	0.881004861341389
1395	0.746508523175698	0.456232542452805
1396	0.0959419569937495	-0.133481346975379
1397	-0.746117207848922	-0.38126448295266
1398	-0.459770290974933	0.408269502942318
1399	-0.746117207848922	0.0830672105399815
1400	-0.54552041223772	-1.02095967072292
1401	-0.746117207848922	0.689121834707699
1402	0.0248209924902657	-0.844876747497346
1403	-0.397649648822073	0.163075602635456
1404	-0.746117207848922	-0.714998174505326
1405	-0.09156458559314	0.304106286508083
1406	0.46181577897624	0.646129951118732
1407	-0.577109472169817	-0.824986091036612
1408	0.0308538700857246	0.368826076647999
1409	1.17698858018144	0.629285419223267
1410	-0.339996914627816	0.616224879184647
1411	-0.66161334000937	-0.584983307130017
1412	-0.428181231042836	-0.856311321756403
1413	1.54816436928364	0.546679629032162
1414	0.572527023284824	0.856144770246402
1415	-0.356767616227596	0.498863000851328
1416	0.661504795469677	-0.535129197718157
1417	-0.724076893206335	-0.159645469883265
1418	0.316857875915608	0.0537100917147494
1419	0.766228661548944	0.952263681608911
1420	-0.456089842399466	0.279845457462315
1421	-0.3936262892025	0.279819721674849
1422	0.611573877452159	0.608942715004973
1423	-0.665636699628942	-0.5869363326074
1424	-0.456089842399466	0.0520081413544682
1425	0.542296287196219	0.802106305548189
1426	-0.830621075688474	-0.698935066783013
1427	-0.558610665262032	-0.372656659142697
1428	-0.428181231042836	0.551891339763429
1429	0.0239569181641064	-0.461519851689603
1430	-0.259173495363731	-0.332234476447636
1431	-0.830621075688474	-0.00333294667410307
1432	-0.746117207848922	-0.444219774531295
1433	-0.830621075688474	0.277328699804963
1434	0.134039969415813	0.404861985636823
1435	-0.437729976332347	-0.0955553478637782
1436	-0.746117207848922	-0.601399816280013
1437	-0.168021734193547	0.456705451788145
1438	0.22165286181643	-0.102809242809689
1439	-0.191783240168064	0.231797141609564
1440	0.516880608547172	0.719091840719264
1441	-0.158472988904037	-0.412990467480657
1442	-0.643114533101585	0.159890091143599
1443	1.87323009130512	0.987084880799623
1444	-0.830621075688474	0.258573158272797
1445	-0.830621075688474	0.289418747117066
1446	0.923094754221397	0.383913022868386
1447	-0.536570350619445	0.327714215547379
1448	-0.647137892721157	-0.150576136830677
1449	-0.474588649307251	0.316931578843013
1450	1.23557690950548	1.00784374647244
1451	-0.58113283178939	-0.340815314931173
1452	0.274043638373733	-0.681549724351492
1453	-0.136450682243149	-0.708980828778103
1454	-0.0559521660414701	0.390264947943191
1455	0.547890904627678	-0.823391998981519
1456	0.00926531273980623	0.00675272343175009
1457	1.44497563098831	0.929751593911044
1458	-0.830621075688474	-1.08340563901014
1459	-0.746117207848922	-0.893861270857864
1460	-0.665636699628942	0.566643066064834
1461	-0.335973555008244	0.360298249721944
1462	1.22373744796928	0.269037901508393
1463	-0.66161334000937	-1.05998417690662
1464	0.0962346073055057	-0.68162938141003
1465	-0.665636699628942	-1.63728977547037
1466	-0.172959428871628	0.538199220174567
1467	0.479832733999254	-0.0506957984785583
1468	-0.746117207848922	-0.543794141811233
1469	-0.830621075688474	-0.0743046025857133
1470	-0.212134616229371	-1.42404440257992
1471	0.359626516443068	-0.00751917013714477
1472	1.08045037418199	1.02726190640586
1473	0.4519579382402	0.599607952532005
1474	1.14243207549418	0.727542606991625
1475	-0.482153516661625	0.491466415572441
1476	-0.170683571450346	0.548473370195479
1477	0.765930592282256	1.02031171782951
1478	-0.58113283178939	-0.383113889506272
1479	-0.562634024881605	-0.608914922529684
1480	-0.342772656228718	0.774948488920137
1481	-0.58113283178939	-0.867396841266093
1482	0.854363967288262	0.566323058192908
1483	-0.255493046788264	-0.244546960583701
1484	0.476291226264452	-0.289793913852211
1485	0.0880891756022856	-0.312747146034325
1486	-0.559092517146803	-0.340064834291523
1487	0.751843144425696	-0.538107311705003
1488	0.559449167893074	0.0228473543632803
1489	-0.746117207848922	0.0820873821512382
1490	-0.0784743325688276	0.399445446657653
1491	0.111334378305704	-0.279126107775605
1492	-0.35801386965083	-0.102896713254929
1493	-0.478130157042053	1.13538903082796
1494	0.461833786957939	1.14263568829029
1495	0.826989031395678	0.29876944947639
1496	-0.363093144134811	0.565951762989741
1497	0.13987445053228	-0.0343576879001645
1498	0.356842854305986	0.036978591847831
1499	0.36826092667407	-0.924363213861347
1500	1.84716641704296	0.947706998267815
1501	1.45749182103299	1.31186259214605
1502	-0.527021605329935	-0.101681650683873
1503	0.111334378305704	0.359021228031603
1504	-0.276768959892387	-0.109610500116178
1505	-0.562634024881605	0.328738514082014
1506	-0.830621075688474	-0.392936175995345
1507	-0.58113283178939	1.05641761919054
1508	-0.746117207848922	-0.929011291272299
1509	-0.830621075688474	0.190685157898589
1510	-0.746117207848922	0.222200916690284
1511	0.443465107815098	0.616283958751822
1512	1.46011899370928	0.252590515651091
1513	-0.830621075688474	-0.409515510655968
1514	-0.746117207848922	-0.85859646376995
1515	1.17344707244664	0.857994033162803
1516	-0.665636699628942	-0.12733123230736
1517	-0.0980735380831066	0.18928175346122
1518	1.83465022699829	0.352200882731369
1519	-0.126722531639481	1.05941662904708
1520	1.22199824865565	0.719267804213753
1521	0.234418110452091	0.728748877802813
1522	-0.544274158814486	-1.09068678729048
1523	1.2385558063016	1.10160995537934
1524	1.22762404271945	0.793045186474035
1525	-0.727618400941137	-0.766706934497114
1526	-0.830621075688474	-1.42844474367367
1527	1.24495289835675	0.599004805276459
1528	1.13840871587461	0.496271214442946
1529	-0.103598923753044	-0.7150059675294
1530	0.586858768366164	0.724325982027901
1531	0.669997625894779	0.64734449008907
1532	0.251361142628998	-0.470834437811899
1533	0.487879453238399	0.446889476909085
1534	-0.746117207848922	-0.119943503422664
1535	-0.291105466339934	0.0987682998095239
1536	-0.0547059126182359	0.506226918953497
1537	-0.456089842399466	-0.190987139104801
1538	0.133226557201648	-1.0248160246727
1539	0.742485163556126	0.443232256892167
1540	0.0190029565085719	-0.219270452043292
1541	-0.544274158814486	-0.125568538559437
1542	-0.746117207848922	-0.253778257237411
1543	-0.160194180235967	-0.191917225065831
1544	-0.197052853210871	0.90693857479403
1545	-0.0679865042013744	0.490421214769781
1546	-0.746117207848922	-0.417970943489235
1547	-0.830621075688474	-0.358062304756931
1548	0.705919140892978	0.129664117532494
1549	0.499913791398303	-0.961091734397993
1550	1.56666317619142	0.29036522256501
1551	-0.830621075688474	0.409865956973046
1552	0.0593759343306015	0.30414970177491
1553	-0.343677363203284	-0.378321368616372
1554	-0.25424679336503	-0.0661728379140828
1555	-0.628778026654038	-0.414735916266214
1556	-0.442517737490383	0.524313514765229
1557	-0.09156458559314	0.229266819045902
1558	-0.456089842399466	-0.568915042093917
1559	-0.746117207848922	-0.725112979929316
1560	0.423883910282518	-1.03231764423083
1561	0.00479019582356501	0.791244080961688
1562	-0.474588649307251	-0.640447237244721
1563	0.554960612987537	0.395715830333983
1564	0.812463323375117	0.170545777329791
1565	0.932470743072666	7.76093987351936e-05
1566	1.21845674092085	0.335309126017082
1567	-0.527021605329935	0.256888463481637
1568	0.826989031395678	-0.364487232774118
1569	-0.343677363203284	-0.823926281229324
1570	0.151873499856076	-0.289687042079977
1571	-0.175775803120936	-0.318727595694038
1572	-0.252525602033099	-0.0564886965053698
1573	-0.830621075688474	-0.0767522651144847
1574	0.111334378305704	0.208395656347477
1575	-0.830621075688474	-1.78646656334973
1576	-0.343677363203284	0.341606538153555
1577	0.35189623248764	0.796931392835273
1578	0.64194351775674	-0.974447192685553
1579	-0.746117207848922	0.630030248546884
1580	1.56757751124993	0.477971296553209
1581	-0.195806599787637	-0.400956928909645
1582	-0.665636699628942	-1.03638721824823
1583	0.849029346038265	0.334344553234167
1584	1.01293324331095	-0.161594693605221
1585	-0.0416336675756224	0.136013549661826
1586	-0.562634024881605	-0.59618414913517
1587	0.930731185723706	0.571084211289303
1588	1.33843144850617	0.23679995295332
1589	0.497899949754617	-0.837160409256097
1590	-0.665636699628942	-0.645351125257035
1591	0.056769408601241	0.46854797758016
1592	0.195838246145257	0.44998860187865
1593	-0.830621075688474	-1.34400631312268
1594	0.687459602038163	0.347856928095114
1595	-0.478130157042053	0.699625032194045
1596	0.142656371665117	0.360279265524721
1597	-0.830621075688474	-2.20086021673609
1598	0.0558616294834761	0.0332741385149605
1599	0.361937497806431	-0.141545101018343
1600	-0.830621075688474	-0.140454365713539
1601	-0.362037229270403	-0.95140993212252
1602	0.379321429112573	0.537477591088379
1603	-0.294785914915401	0.492379410209944
1604	0.60374869551675	1.16526922946019
1605	-0.220954550082701	0.438104019122255
1606	-0.0381530500041207	0.872066505455158
1607	0.0654103747729864	-0.200787281628618
1608	-0.830621075688474	-1.07508498655558
1609	-0.830621075688474	-0.012601034624125
1610	-0.830621075688474	0.265732947430605
1611	1.09248471234189	-0.77410649132413
1612	-0.291105466339934	-0.377720237570856
1613	-0.559092517146803	-0.386653912929664
1614	-0.830621075688474	-1.02126481101531
1615	0.650561661010289	-0.787641839352413
1616	-0.562634024881605	0.233166029203573
1617	0.0268305104661519	-0.725311281175745
1618	-0.830621075688474	-0.0937482891322384
1619	0.479832733999254	-0.781160322958707
1620	0.115496678765942	0.28158331695558
1621	-0.031757818857884	-0.430716466920555
1622	0.362836463848475	0.276566939771244
1623	-0.558610665262032	0.172950456836191
1624	-0.746117207848922	-1.15198715818083
1625	-0.830621075688474	-0.840579377083718
1626	1.4440612959298	1.19305474481082
1627	-0.746117207848922	-0.139133194651527
1628	0.498381801639388	0.0602660594168603
1629	0.0433700601303995	-1.16926503070887
1630	-0.547455406523034	-0.0925818732004816
1631	0.767900842205173	0.463526951911086
1632	0.133856544833062	0.829605433744344
1633	-0.830621075688474	-0.27182136117156
1634	-0.0605469496754459	0.570590677040482
1635	-0.145050817514998	-0.415379512019218
1636	-0.362037229270403	0.346775786034514
1637	-0.746117207848922	-0.000731370587611904
1638	-0.665636699628942	0.114116354981967
1639	0.461833786957939	0.596345224903893
1640	0.61938342342804	0.588061239881559
1641	-0.557357076041445	0.042338669944953
1642	-0.746117207848922	0.50282892131512
1643	1.02094860182076	0.818036068239071
1644	-0.371585974559913	0.0967735968598175
1645	-0.194999743514215	-0.311008006327104
1646	0.520422116281975	-0.45067642694457
1647	1.00821363779612	-0.427621409626272
1648	1.42109194209818	0.596681434317768
1649	0.698379913579354	0.558526061372078
1650	-0.305458417922253	0.0656580228309907
1651	0.0268305104661519	0.535081559862436
1652	-0.0425528175706286	0.0486385481283912
1653	-0.294646974074736	0.495991549659308
1654	1.36008376371711	1.07198523249953
1655	-0.456089842399466	-0.514878841161737
1656	-0.255493046788264	1.11664147218293
1657	-0.544274158814486	-1.12982811748805
1658	-0.463793650594506	-0.208543576803928
1659	-0.294646974074736	0.352904219113261
1660	0.417901293419408	-0.565428442224535
1661	-0.337029469872652	-0.753150044593561
1662	0.433026648158678	0.939802367193128
1663	-0.746117207848922	-0.504794633529841
1664	-0.746117207848922	-0.417651365068608
1665	-0.639573025366783	-0.690612094262388
1666	-0.192265092052835	0.134054792412031
1667	-0.830621075688474	-0.946104145025965
1668	0.0297979552213165	-0.736520862091129
1669	-0.0679865042013744	-0.115951851320974
1670	0.606939825765213	0.846045065578951
1671	1.4440612959298	0.51279002222301
1672	0.109014202036363	0.115187816293659
1673	0.806480706512007	-0.460484795918898
1674	1.09851758993735	1.44290912168369
1675	-0.630024280077272	-0.65216714987386
1676	0.0528941847283115	0.415936621371877
1677	-0.562634024881605	-0.231063876164791
1678	1.65965987445607	-1.63859590028902
1679	0.417152374961952	0.0648095639766325
1680	-0.87696500921752	-0.54115962881329
1681	-0.746117207848922	-0.368176973288368
1682	0.439941608061995	0.393169100604622
1683	-0.135668272722986	0.48311762521435
1684	-0.66161334000937	-0.199852139352065
1685	-0.446541097109955	0.379161912475886
1686	0.46181577897624	0.34762522608345
1687	-0.362037229270403	-0.598392449659601
1688	-0.746117207848922	-0.692885925971082
1689	1.91833306325035	1.33189273965063
1690	-0.830621075688474	-0.817140026534343
1691	-0.135186420838215	-0.0468294009807757
1692	-0.830621075688474	-0.868490536688561
1693	-0.66161334000937	0.149284477690024
1694	-0.628778026654038	0.258305571596979
1695	-0.830621075688474	0.0402640883712967
1696	0.814472841351003	-0.29673183501789
1697	0.95138402517249	0.670882496422623
1698	-0.746117207848922	-1.42731797324854
1699	0.397432236588707	0.712363156613319
1700	-0.459770290974933	0.949638273868154
1701	-0.440050152601688	-0.274227582613138
1702	-0.17376628514505	-0.0112837009762473
1703	-0.562634024881605	0.492312275501378
1704	0.95138402517249	0.0932192137903727
1705	0.230394750832518	-0.383421876066738
1706	-0.746117207848922	0.448924700435746
1707	-0.304376539909538	0.207214682598343
1708	0.886961214731987	-0.465793919574278
1709	-0.0797136720159873	-0.13512964429206
1710	1.04452885918379	0.569970896779876
1711	-0.474588649307251	0.327754133163668
1712	0.711037683429928	0.774995606706203
1713	-0.830621075688474	-0.265649302226301
1714	0.0245283421785096	-0.653020155546002
1715	0.531524111401672	1.09341533505089
1716	0.832323652645675	0.320653515195442
1717	1.31901830653988	-0.367022364252487
1718	1.46011899370928	0.53603799363509
1719	0.536618754902117	0.958836619977613
1720	-0.0316377795989693	-0.0151942989834476
1721	0.0273123623509226	-0.974607112866819
1722	0.218543837255366	0.949602365141902
1723	-0.05843385218519	0.657463234614616
1724	0.444393070885825	0.922955125509111
1725	-0.609057888280792	-1.31482792922737
1726	0.440804925926528	0.219367282702606
1727	0.465857146577511	-0.13654540552514
1728	-0.482153516661625	-0.346510408835168
1729	-0.272745600272815	-0.224986502944126
1730	-0.44407351222126	0.221021400880979
1731	0.0507757990587519	-0.270045159217036
1732	-0.830621075688474	-0.455840228369623
1733	0.379321429112573	0.960387071245749
1734	-0.727618400941137	-0.122323423053782
1735	-0.562634024881605	0.364828060257523
1736	-0.811758033081726	-0.778620272109644
1737	0.0468935598835026	-0.0925700358514492
1738	0.823615579227163	0.592076204637221
1739	1.42910399675682	0.751101023620178
1740	-0.746117207848922	-0.41379972516695
1741	0.156562135943171	-0.631047535143093
1742	-0.160194180235967	1.2896731316805
1743	-0.456089842399466	-0.129972647970191
1744	-0.17204509381312	-0.188403066109001
1745	-0.376512676558615	0.940798409392966
1746	-0.830621075688474	0.123881859535725
1747	0.155896859475649	0.545231143332516
1748	1.76668590882298	0.726952047427623
1749	0.45245779810667	-0.23734885692754
1750	0.346796774050697	-1.39082986713329
1751	-0.337029469872652	-0.246920108265324
1752	0.166857274789446	-0.119633197183027
1753	0.971465082571539	0.0715912517596767
1754	-0.665636699628942	-0.0381534339383223
1755	-0.562634024881605	-0.0864432426646359
1756	-0.830621075688474	-1.27782426954382
1757	0.973424339815076	0.406775647817565
1758	-0.665636699628942	0.669092845918415
1759	-0.58113283178939	-0.452645153686306
1760	0.175968721968721	0.107067518173483
1761	0.786399649112958	0.677905468631891
1762	1.78872622346557	0.868555975978692
1763	0.478521472368829	0.637546019267575
1764	-0.562634024881605	0.191756694736189
1765	-0.360790975847169	0.686703372445785
1766	-0.558610665262032	-0.160786832132533
1767	-0.362037229270403	-0.52057614273945
1768	1.9537105995251	0.958618160224418
1769	1.08962912802154	0.596758842428742
1770	1.22726094772238	0.368363950099173
1771	1.44810266353108	0.560413064415226
1772	-0.643114533101585	-0.678190255299707
1773	0.991059072396702	0.296120704629943
1774	0.234418110452091	0.129300607401847
1775	-0.343677363203284	0.207452259956331
1776	-0.830621075688474	-0.149843057281358
1777	-0.272606659432149	-0.0688237539876044
1778	0.39537912689205	0.338054976675141
1779	0.214337053053041	1.23361368720234
1780	0.514871090571286	-0.398452139143557
1781	0.687420333985193	0.899710334396759
1782	-0.255493046788264	0.380926721995622
1783	-0.14598141955096	0.462179853111863
1784	-0.746117207848922	-0.387239906829446
1785	-0.746117207848922	0.139204175839495
1786	-0.459770290974933	-1.20508377655689
1787	0.379321429112573	-0.196739989172963
1788	0.78994115684776	-0.0797209169179498
1789	-0.830621075688474	-0.15683523162296
1790	-0.428181231042836	-0.983658604050129
1791	0.516862600565474	0.114254740669052
1792	0.127823667237603	0.029729626172586
1793	-0.746117207848922	-0.693484062917419
1794	0.377311911136687	0.564129441886505
1795	-0.830621075688474	-1.28414827423374
1796	1.75186755049067	1.16797926237164
1797	-0.547490662160636	-0.00681374169733148
1798	-0.443573652354791	0.185454841116145
1799	0.96102001020522	-0.707322785970871
1800	-0.830621075688474	-1.01364433318023
1801	-0.830621075688474	-0.33111488935455
1802	1.03588789301204	0.282924105349288
1803	-0.830621075688474	1.08930200684405
1804	-0.428181231042836	-0.831621546355287
1805	-0.442517737490383	-0.711164659592776
1806	0.0518202618822044	0.00749598777468857
1807	0.2199316704845	-0.480954357300933
1808	0.382862936847375	-0.0128385653003915
1809	-0.00676806744183149	-1.0489297610304
1810	-0.375609334179486	1.0568634801514
1811	-0.750140567468495	-0.5602861406759
1812	-0.643114533101585	0.0219465366635243
1813	0.379321429112573	0.0126849654063303
1814	0.742467155574427	0.307591795807164
1815	0.635441121207517	0.497239575446861
1816	-0.830621075688474	-0.27436441315442
1817	1.46011899370928	0.808837724398736
1818	-0.371585974559913	0.172448090409868
1819	-0.750140567468495	0.1172909060167
1820	-0.343677363203284	-0.0004412435118981
1821	-0.665636699628942	-1.6034506662
1822	-0.830621075688474	-0.579478517255394
1823	0.111334378305704	0.0586034068786326
1824	0.203542054340297	-0.136368723367688
1825	1.68218204098343	0.58674056071703
1826	-0.259173495363731	0.20319769788237
1827	-0.830621075688474	-0.752548481420879
1828	1.25474363184602	0.48937766183315
1829	1.09650807196146	0.138111797672506
1830	1.04187050987515	0.531819986822317
1831	-0.830621075688474	-0.707332764962697
1832	-0.746117207848922	-0.451449292474361
1833	-0.830621075688474	-0.799797715383306
1834	-0.66161334000937	-0.0982948398731156
1835	0.909001529374574	-0.0811940262203542
1836	0.729320977898338	0.533384499833605
1837	1.86920673168555	0.842561114348768
1838	-0.544274158814486	-0.536023235493144
1839	1.15403393048035	-0.554966830988604
1840	-0.135071151898676	0.133863155227248
1841	-0.746117207848922	-1.38379853459464
1842	-0.14598141955096	-0.308105151667229
1843	-0.323957224830038	0.0277104286617909
1844	-0.746117207848922	0.880351488249235
1845	0.340453238161783	0.84932235618958
1846	0.657963287734875	0.613036372158763
1847	-0.404048352068038	-0.612873690504829
1848	-0.727618400941137	-0.228544770601915
1849	-0.482153516661625	0.731452827258221
1850	-0.746117207848922	-0.446832094292532
1851	-0.291105466339934	-0.107729132466509
1852	-0.379289782754954	-0.16015846530145
1853	0.170134368092896	0.488887881250321
1854	-0.50065232356941	-0.0635094167839253
1855	0.0124940040186053	-0.200631502190049
1856	0.421424793172511	0.0143576917878975
1857	-0.441271484067149	-0.783054896311579
1858	0.0891538727658047	0.000273729832338913
1859	0.486672467868135	0.276468965626293
1860	-0.255493046788264	0.113213986623497
1861	-0.562634024881605	0.16340555803543
1862	0.443316972068455	-0.0218444891425343
1863	-0.544274158814486	0.637785164902379
1864	-0.85905547442108	-0.400954984685736
1865	0.977447699434649	0.610404623340909
1866	-0.724076893206335	-1.30105840995006
1867	-0.0756903123964146	0.581655517046842
1868	-0.478130157042053	-0.532757678407225
1869	0.156970055194466	-0.388270592481756
1870	-0.830621075688474	-0.82045425823756
1871	-0.542552967482555	-0.90333883745784
1872	1.29513461764975	0.498000695912702
1873	1.54816436928364	0.755427873760405
1874	-0.478130157042053	-0.215643585050201
1875	1.58607631815771	0.44168357983629
1876	1.25655475334291	0.914040019871201
1877	0.892943831595097	0.129764165540723
1878	-0.446541097109955	-0.524174735380372
1879	0.977447699434649	1.25955656349289
1880	0.0959419569937495	-0.543382631313578
1881	-0.830621075688474	-1.02848404638016
1882	-0.362037229270403	-0.273069228672795
1883	-0.628778026654038	0.09177528902627
1884	-0.746117207848922	-0.00559251057715876
1885	-0.66161334000937	0.847720262788008
1886	0.0969978718581576	0.00439907570209063
1887	-0.0756903123964146	-1.08796274360717
1888	-0.746117207848922	0.632453446120403
1889	-0.252525602033099	-0.359049181959531
1890	-0.0644449964665723	0.289495303046112
1891	-0.446541097109955	-0.31658653379547
1892	1.34508198080204	1.00665351516313
1893	1.26057811296249	0.488322761376076
1894	-0.294785914915401	0.330338546642577
1895	0.892943831595097	-0.293676240084127
1896	1.27309430300716	-0.190267052510434
1897	1.05792820765463	-0.175547836184973
1898	-0.198108768075279	0.330410437647343
1899	-0.379289782754954	-0.797401278672738
1900	0.683878826250391	0.0997714015856548
1901	-0.647137892721157	-0.761047259705343
1902	-0.830621075688474	0.0613409462433877
1903	-0.665636699628942	0.309288888949859
1904	0.226689943723062	0.843426725185213
1905	0.913024888994146	0.991696035239383
1906	1.05792820765463	0.219028806344906
1907	-0.252525602033099	0.00761310231259332
1908	-0.149522927285762	0.0550190625621578
1909	0.0569083494419066	-0.319388342077402
1910	-0.727618400941137	-1.39683561957547
1911	-0.643114533101585	-0.273717441605992
1912	-0.0940501784635339	0.602537035045888
1913	-0.830621075688474	-0.427914063447874
1914	-0.830621075688474	-1.27680708422632
1915	0.735088351768038	0.399579663285043
1916	-0.362037229270403	0.616667378920865
1917	-0.727618400941137	0.180112216531502
1918	1.3760969777545	-0.197846407249672
1919	-0.830621075688474	-0.810406419132792
1920	-0.830621075688474	0.532920566901261
1921	-0.830621075688474	-1.20737176895399
1922	0.56236635191589	0.752375201454624
1923	1.0305030110297	-0.619505936855793
1924	-0.291105466339934	0.10922828320265
1925	0.329374065960283	1.19467888895757
1926	-0.830621075688474	0.226644476665739
1927	-0.160194180235967	-0.0580973215313127
1928	0.234057191426287	-0.122958731130193
1929	0.87090351695251	-0.0159001359138694
1930	-0.263196854983304	-0.663805571830063
1931	-0.830621075688474	0.494267055007902
1932	-0.630024280077272	0.165193144709319
1933	-0.746117207848922	0.066061255232871
1934	0.347610186264863	-0.138408056402471
1935	-0.16218725307708	0.11469813325164
1936	0.955425392773761	0.313544246747921
1937	1.26057811296249	-0.312226404524685
1938	0.439941608061995	0.837527414576691
1939	-0.830621075688474	-1.92753382479659
1940	0.530279957018014	-1.06837124889733
1941	-0.128130608256288	-0.362884336042167
1942	-0.0690424190657825	1.12328572488892
1943	1.79274958308514	0.886629782337756
1944	-0.630024280077272	1.0765205768376
1945	-0.0864853111091592	0.616912387753273
1946	-0.252525602033099	1.01837250640546
1947	-0.562634024881605	0.551481102666869
1948	-0.150022787152232	-0.523389851652981
1949	0.233501136428349	0.0699892410501176
1950	-0.630024280077272	-0.317709986194093
1951	-0.397649648822073	0.0825716041333227
1952	-0.66161334000937	0.0273708815626168
1953	-0.609057888280792	-0.429839323442693
1954	0.109324860329818	0.729339886913853
1955	-0.746117207848922	0.360140510107641
1956	0.63946448082709	0.187732393221284
1957	-0.478130157042053	-0.864557460962244
1958	1.48931192624782	0.838802937269226
1959	0.626800155035772	-0.0879504136930651
1960	0.191814886525684	0.0139429335640135
1961	1.54658211879237	0.0697539863314881
1962	-0.66161334000937	0.0322538337706316
1963	-0.161250095100375	-0.393425371138206
1964	1.284339618937	0.195159634447435
1965	-0.111302731948085	-0.296411566842163
1966	0.74848770023888	-0.432831290366306
1967	-0.0756903123964146	-0.464826537126095
1968	0.803552529809812	-0.175539915903008
1969	-0.830621075688474	0.0806859685328417
1970	1.23451443870033	0.738269303947861
1971	1.37561512586973	-0.429046243380397
1972	1.09851758993735	0.665666801757356
1973	-0.830621075688474	-0.15547144510741
1974	1.34912334840331	0.0377220826356419
1975	-0.0321837460908783	0.360941116857264
1976	-0.25424679336503	0.502855186277472
1977	1.15403393048035	-0.246645893359307
1978	0.386947896169417	0.295195235854572
1979	0.0535594611958337	-0.562960885426348
1980	-0.437729976332347	-1.44882915558623
1981	0.0084706443990326	0.533643850479508
1982	-0.611853563959281	0.453819019038928
1983	-0.055970174023169	-0.268918697288632
1984	-0.558610665262032	-0.303261660379377
1985	0.604925984121527	0.449339649914121
1986	-0.746117207848922	0.491358711381457
1987	-0.139209780457788	0.818667362325459
1988	0.874944884553781	0.286240808077875
1989	-0.746117207848922	-0.329511466762628
1990	1.84716641704296	0.809983353071456
1991	-0.360790975847169	-0.556282023942953
1992	-0.0191115010482649	0.676895969974533
1993	0.0408771274228167	0.420279832511212
1994	0.296538752604951	-0.155526067024834
1995	0.575938456824973	-0.318626920348422
1996	-0.398585243951852	0.535706842198585
1997	0.627448150648884	0.568432875618777
1998	0.417901293419408	0.0732773412381204
1999	1.17205088550336	1.22565393515052
[truncated: 3,377 more rows]
