# Supplementary material for: An energizing role for motivation in information-seeking during the early phase of the COVID-19 pandemic
Source: Nat Commun. 2022 Apr 28;13:2310. doi: 10.1038/s41467-022-30011-5 (PMC9050882; doi:10.1038/s41467-022-30011-5)
Supplement: Supplementary file 4 — Source Data [file 41467_2022_30011_MOESM4_ESM.zip › figure_sources/f3c.csv]

	block	coronaAff	block1	coronaAff_s	correct	lb	ub	llb	uub	iv
1	COVID-19-Related	-2.23376605058684	1	-3.54749178154594	0.434394370017309	0.400867485993305	0.46681482329983	0.341135705797088	0.527891224233531	COVID-19-Related
2	General	-2.23376605058684	-1	-3.54749178154594	0.487042289410693	0.4542277154404	0.521312463278517	0.391475010835	0.58303809909062	General
3	COVID-19-Related	-2.21511886220311	1	-3.51750930383294	0.434136337161925	0.40073574046268	0.466530586674017	0.341266372937933	0.527308701376381	COVID-19-Related
4	General	-2.21511886220311	-1	-3.51750930383294	0.485880990759614	0.453161868021836	0.5200812413231	0.39051519305802	0.58180357808448	General
5	COVID-19-Related	-2.19647167381939	1	-3.48752682611994	0.433878341635	0.400570382640083	0.466214064428099	0.341387252879235	0.526853780656573	COVID-19-Related
6	General	-2.19647167381939	-1	-3.48752682611994	0.484719742252774	0.45208605281331	0.518853726761156	0.389580777832279	0.5805944797902	General
7	COVID-19-Related	-2.17782448543567	1	-3.45754434840694	0.433620383830869	0.400399580483431	0.465924672237284	0.341508155287301	0.526824751569367	COVID-19-Related
8	General	-2.17782448543567	-1	-3.45754434840694	0.483558557467576	0.451059844523096	0.517606539961104	0.38885415079063	0.579381279504939	General
9	COVID-19-Related	-2.15917729705195	1	-3.42756187069393	0.433362464143663	0.400295899834554	0.465635295179679	0.341629080144731	0.526795720740946	COVID-19-Related
10	General	-2.15917729705195	-1	-3.42756187069393	0.482397449982955	0.450036950685333	0.51634614223896	0.388128023907292	0.578164833420338	General
11	COVID-19-Related	-2.14053010866822	1	-3.39757939298093	0.4331045829673	0.400020081576979	0.465180914103847	0.341750027434106	0.5262152294606	COVID-19-Related
12	General	-2.14053010866822	-1	-3.39757939298093	0.481236433378684	0.448958109006265	0.515061902254775	0.387293598247412	0.576947437141016	General
13	COVID-19-Related	-2.1218829202845	1	-3.36759691526793	0.432846740695489	0.399811159322016	0.464800189797075	0.341859227558955	0.525452754593744	COVID-19-Related
14	General	-2.1218829202845	-1	-3.36759691526793	0.480075521234678	0.447844045565057	0.513767722651187	0.386439675014049	0.575729104769795	General
15	COVID-19-Related	-2.10323573190078	1	-3.33761443755493	0.432588937721719	0.399580905503986	0.464614360982194	0.341964593986613	0.5247183670478	COVID-19-Related
16	General	-2.10323573190078	-1	-3.33761443755493	0.4789147271303	0.446686129094105	0.512473358209092	0.385586449930024	0.574303972760606	General
17	COVID-19-Related	-2.08458854351705	1	-3.30763195984192	0.432331174439261	0.399351439585078	0.464425807529856	0.342069981333932	0.524413656671555	COVID-19-Related
18	General	-2.08458854351705	-1	-3.30763195984192	0.477754064643669	0.445553972886396	0.511169804193825	0.384650213828711	0.572854915960053	General
19	COVID-19-Related	-2.06594135513333	1	-3.27764948212892	0.43207345124116	0.399205198291017	0.464169684153473	0.342175389594326	0.523812832904562	COVID-19-Related
20	General	-2.06594135513333	-1	-3.27764948212892	0.476593547350959	0.444373112734973	0.509801173872192	0.383596813786166	0.571400168199298	General
21	COVID-19-Related	-2.04729416674961	1	-3.24766700441592	0.431815768520233	0.399029115523104	0.464077603077332	0.342280818761189	0.523211940196122	COVID-19-Related
22	General	-2.04729416674961	-1	-3.24766700441592	0.475433188825703	0.443178150201772	0.508516561734962	0.382544507493338	0.56993849553077	General
23	COVID-19-Related	-2.02864697836589	1	-3.21768452670291	0.431558126669066	0.398918915274486	0.463847913479078	0.342290053807227	0.522610980278838	COVID-19-Related
24	General	-2.02864697836589	-1	-3.21768452670291	0.474273002638103	0.442152966012337	0.507410406061756	0.381493303723802	0.568475602196539	General
25	COVID-19-Related	-2.00999978998216	1	-3.18770204898991	0.431300526080009	0.398879672369965	0.463510322805942	0.342175175243617	0.522009954886091	COVID-19-Related
26	General	-2.00999978998216	-1	-3.18770204898991	0.473113002354329	0.441074875666805	0.506148483952589	0.380518787766401	0.567041468507781	General
27	COVID-19-Related	-1.99135260159844	1	-3.15771957127691	0.431042967145174	0.39883755107063	0.463114903815679	0.341990945556257	0.52140886575202	COVID-19-Related
28	General	-1.99135260159844	-1	-3.15771957127691	0.471953201535822	0.439895408086167	0.505045841312187	0.379771387412163	0.565556490989068	General
29	COVID-19-Related	-1.97270541321472	1	-3.12773709356391	0.430785450256429	0.39864621641602	0.462719531210652	0.341629552097356	0.520834350338247	COVID-19-Related
30	General	-1.97270541321472	-1	-3.12773709356391	0.470793613738601	0.438800903211267	0.503870757231561	0.379024559433387	0.564099016980268	General
31	COVID-19-Related	-1.954058224831	1	-3.0977546158509	0.430527975805394	0.398612149654131	0.462341969794325	0.341268342686708	0.520402506157808	COVID-19-Related
32	General	-1.954058224831	-1	-3.0977546158509	0.469634252512566	0.43765187023672	0.502626889912048	0.378278306977333	0.562640434217737	General
33	COVID-19-Related	-1.93541103644727	1	-3.0677721381379	0.430270544183443	0.398690076733814	0.46196930919383	0.340907317651023	0.519970631414006	COVID-19-Related
34	General	-1.93541103644727	-1	-3.0677721381379	0.468475131400801	0.436383587770379	0.501278175272885	0.377532633180382	0.561204790442184	General
35	COVID-19-Related	-1.91676384806355	1	-3.0377896604249	0.430013155781692	0.398507334924556	0.46164454889063	0.340546477316199	0.519582432468614	COVID-19-Related
36	General	-1.91676384806355	-1	-3.0377896604249	0.467316263938883	0.435187830671336	0.499832563603354	0.376600007986868	0.55983404278956	General
37	COVID-19-Related	-1.89811665967983	1	-3.0078071827119	0.429755810991002	0.398263222325069	0.461438318105974	0.34018582200732	0.519111018097788	COVID-19-Related
38	General	-1.89811665967983	-1	-3.0078071827119	0.466157663654179	0.434191488740705	0.49833816759447	0.37566133112548	0.55846238199066	General
39	COVID-19-Related	-1.87946947129611	1	-2.97782470499889	0.429498510201971	0.397847738780354	0.461225933810042	0.339825352048658	0.51860354095789	COVID-19-Related
40	General	-1.87946947129611	-1	-2.97782470499889	0.46499934406516	0.433171475802008	0.496843801639128	0.374726308390292	0.557089828397708	General
41	COVID-19-Related	-1.86082228291238	1	-2.94784222728589	0.429241253804932	0.397695763920208	0.461109126356155	0.339465606634366	0.518014571657101	COVID-19-Related
42	General	-1.86082228291238	-1	-2.94784222728589	0.463841318680703	0.431990236786543	0.495410694124821	0.373797287452013	0.555711119362231	General
43	COVID-19-Related	-1.84217509452866	1	-2.91785974957289	0.428984042189952	0.39748022841746	0.460926972768686	0.339115986928084	0.51763156130975	COVID-19-Related
44	General	-1.84217509452866	-1	-2.91785974957289	0.462683600999398	0.43093493694738	0.494153328757103	0.372869197163	0.554329982254597	General
45	COVID-19-Related	-1.82352790614494	1	-2.88787727185988	0.428726875746822	0.397304767058968	0.460686388517262	0.338766551479175	0.517378526417689	COVID-19-Related
46	General	-1.82352790614494	-1	-2.88787727185988	0.461526204508855	0.42981714022227	0.492896037225811	0.371942043437922	0.55294800522974	General
47	COVID-19-Related	-1.80488071776122	1	-2.85789479414688	0.42846975486506	0.397151569927165	0.46037079825917	0.338417300604528	0.51711833199822	COVID-19-Related
48	General	-1.80488071776122	-1	-2.85789479414688	0.460369142685015	0.428834830668786	0.491638835657181	0.37101583216471	0.551565209175884	General
49	COVID-19-Related	-1.78623352937749	1	-2.82791231643388	0.428212679933903	0.396822076084888	0.460077812247577	0.338274121649286	0.516881097802553	COVID-19-Related
50	General	-1.78623352937749	-1	-2.82791231643388	0.459212428991457	0.42786802137593	0.490400987692204	0.37009056920443	0.550181615031728	General
51	COVID-19-Related	-1.76758634099377	1	-2.79792983872088	0.427955651342305	0.39677099486757	0.459910827876442	0.338403653143798	0.516632870776109	COVID-19-Related
52	General	-1.76758634099377	-1	-2.79792983872088	0.458056076878708	0.426794659850518	0.489141446812837	0.369166260391159	0.5487972437852	General
53	COVID-19-Related	-1.74893915261005	1	-2.76794736100787	0.427698669478933	0.396415400139793	0.459740051738116	0.338538860913213	0.516384635540885	COVID-19-Related
54	General	-1.74893915261005	-1	-2.76794736100787	0.456900099783557	0.425730176601977	0.487925800154176	0.368244358360779	0.547393319348116	General
55	COVID-19-Related	-1.73029196422633	1	-2.73796488329487	0.427441734732163	0.395955450217117	0.459385567487383	0.33867769756024	0.516136210454033	COVID-19-Related
56	General	-1.73029196422633	-1	-2.73796488329487	0.455744511128365	0.424666383764211	0.486718962101005	0.367410371235576	0.545841923131451	General
57	COVID-19-Related	-1.7116447758426	1	-2.70798240558187	0.427184847490078	0.395829473535751	0.459173393409536	0.338816562602054	0.515824784872386	COVID-19-Related
58	General	-1.7116447758426	-1	-2.70798240558187	0.454589324320379	0.423558568130668	0.485497836406276	0.366558445800888	0.544449721340177	General
59	COVID-19-Related	-1.69299758745888	1	-2.67799992786887	0.426928008140463	0.395906568061095	0.459035264835368	0.338955456019429	0.515481861790779	COVID-19-Related
60	General	-1.69299758745888	-1	-2.67799992786887	0.453434552751046	0.422444613024954	0.484063546120524	0.365819764967616	0.543266706178194	General
61	COVID-19-Related	-1.67435039907516	1	-2.64801745015586	0.426671217070801	0.395802743783557	0.458601494385271	0.339095497196134	0.515138924103214	COVID-19-Related
62	General	-1.67435039907516	-1	-2.64801745015586	0.452280209795334	0.421407037038566	0.482842506948876	0.365083575483697	0.5418889674653	General
63	COVID-19-Related	-1.65570321069143	1	-2.61803497244286	0.42641447466827	0.395643787216162	0.458160109164666	0.339242292946655	0.514795972133748	COVID-19-Related
64	General	-1.65570321069143	-1	-2.61803497244286	0.451126308811045	0.420540357775947	0.481541912309185	0.364309771104167	0.540510587443844	General
65	COVID-19-Related	-1.63705602230771	1	-2.58805249472986	0.426157781319739	0.39532763457965	0.457718791093082	0.339389120775146	0.514453006206494	COVID-19-Related
66	General	-1.63705602230771	-1	-2.58805249472986	0.449972863138135	0.419528681566198	0.480189340813207	0.363403167977116	0.53913158696049	General
67	COVID-19-Related	-1.61840883392399	1	-2.55807001701685	0.425901137411767	0.395017497164711	0.457277540895372	0.33953598065657	0.514110026645618	COVID-19-Related
68	General	-1.61840883392399	-1	-2.55807001701685	0.448819886098039	0.418366485462955	0.479080749109235	0.362497534450649	0.537986575307078	General
69	COVID-19-Related	-1.59976164554027	1	-2.52808753930385	0.425644543330593	0.394704416590719	0.456843683152479	0.339682872565854	0.513767033775338	COVID-19-Related
70	General	-1.59976164554027	-1	-2.52808753930385	0.447667390992989	0.417223220760154	0.477768609210022	0.361592875905941	0.53684600000932	General
71	COVID-19-Related	-1.58111445715654	1	-2.49810506159085	0.425387999462141	0.394606379776329	0.456483507457748	0.339681197887569	0.513424027919922	COVID-19-Related
72	General	-1.58111445715654	-1	-2.49810506159085	0.446515391105342	0.41631502075786	0.476568789776183	0.360689197697646	0.53570503901531	General
73	COVID-19-Related	-1.56246726877282	1	-2.46812258387785	0.42513150619201	0.394355795539304	0.456123381407199	0.339581753042837	0.513081009403686	COVID-19-Related
74	General	-1.56246726877282	-1	-2.46812258387785	0.445363899696903	0.415396262852564	0.475190069244484	0.359786505153794	0.534563704143903	General
75	COVID-19-Related	-1.5438200803891	1	-2.43814010616484	0.424875063905471	0.394323895485661	0.455680567368025	0.339892779635188	0.512737978550996	COVID-19-Related
76	General	-1.5438200803891	-1	-2.43814010616484	0.444212930008257	0.414472104370937	0.474081671993303	0.358884803575693	0.533422007229573	General
77	COVID-19-Related	-1.52517289200538	1	-2.40815762845184	0.424618672987467	0.394214882605949	0.455316277311747	0.340131238043798	0.512394935686265	COVID-19-Related
78	General	-1.52517289200538	-1	-2.40815762845184	0.443062495258098	0.413289304120743	0.472885497115255	0.357986151370028	0.53227325643693	General
79	COVID-19-Related	-1.50652570362165	1	-2.37817515073884	0.424362333822607	0.394008012233717	0.455065237984354	0.339902822819291	0.51205188113395	COVID-19-Related
80	General	-1.50652570362165	-1	-2.37817515073884	0.441912608642562	0.412095659089946	0.471606726356109	0.357089489030486	0.53095128054724	General
81	COVID-19-Related	-1.48787851523793	1	-2.34819267302584	0.424106046795162	0.393877048208083	0.454845287654591	0.339674482530114	0.51181498383203	COVID-19-Related
82	General	-1.48787851523793	-1	-2.34819267302584	0.440763283334558	0.410965455045772	0.470311457242137	0.356193826863654	0.529252820481944	General
83	COVID-19-Related	-1.46923132685421	1	-2.31821019531283	0.423849812289063	0.39346837182691	0.454598898346453	0.339411652746236	0.511715101697648	COVID-19-Related
84	General	-1.46923132685421	-1	-2.31821019531283	0.439614532483113	0.409955632071769	0.46918910245719	0.355299170015601	0.527553681102559	General
85	COVID-19-Related	-1.45058413847049	1	-2.28822771759983	0.423593630687894	0.393162109126474	0.454374378875315	0.3389636697429	0.511615218564609	COVID-19-Related
86	General	-1.45058413847049	-1	-2.28822771759983	0.438466369212702	0.408946567727853	0.467859666018939	0.354405523605518	0.525849559423289	General
87	COVID-19-Related	-1.43193695008676	1	-2.25824523988683	0.423337502374896	0.393075613668201	0.454138955074789	0.338802783804764	0.511514135364969	COVID-19-Related
88	General	-1.43193695008676	-1	-2.25824523988683	0.437318806622597	0.407979635245572	0.466533380646553	0.353452839730536	0.524288031844098	General
89	COVID-19-Related	-1.41328976170304	1	-2.22826276217382	0.423081427732953	0.392784911615134	0.453844241595073	0.338683997813253	0.511409734942334	COVID-19-Related
90	General	-1.41328976170304	-1	-2.22826276217382	0.436171857786208	0.406980245206805	0.465180189512949	0.352516083096449	0.522949232664266	General
91	COVID-19-Related	-1.39464257331932	1	-2.19828028446082	0.422825407144599	0.392386002117678	0.453615006394885	0.338527588236667	0.511252108808899	COVID-19-Related
92	General	-1.39464257331932	-1	-2.19828028446082	0.435025535750429	0.405978259231642	0.463831484683563	0.351630450375953	0.521610103503307	General
93	COVID-19-Related	-1.3759953849356	1	-2.16829780674782	0.422569440992005	0.392053751137831	0.453370847604354	0.338475508493302	0.510777732901567	COVID-19-Related
94	General	-1.3759953849356	-1	-2.16829780674782	0.433879853534991	0.404919280564815	0.46261121320156	0.35058422250442	0.520270663541554	General
95	COVID-19-Related	-1.35734819655187	1	-2.13831532903482	0.422313529656984	0.391787755719827	0.45309344146675	0.338362403949285	0.510352345829875	COVID-19-Related
96	General	-1.35734819655187	-1	-2.13831532903482	0.43273482413181	0.404026334386344	0.461599073073037	0.349541008055061	0.518930931977215	General
97	COVID-19-Related	-1.33870100816815	1	-2.10833285132181	0.422057673520981	0.391578616207851	0.452659930897035	0.338251080851639	0.509815481369069	COVID-19-Related
98	General	-1.33870100816815	-1	-2.10833285132181	0.431590460504345	0.403053961062332	0.460666548507283	0.348505062796288	0.517590928025271	General
99	COVID-19-Related	-1.32005381978443	1	-2.07835037360881	0.421801872965073	0.391346111096805	0.452440910567807	0.338146510556186	0.509167060679628	COVID-19-Related
100	General	-1.32005381978443	-1	-2.07835037360881	0.430446775586954	0.401955795722846	0.459710804073169	0.347471932319841	0.516324256606685	General
101	COVID-19-Related	-1.3014066314007	1	-2.04836789589581	0.421546128369964	0.390982870902284	0.452134648012013	0.338126605538239	0.50894676746557	COVID-19-Related
102	General	-1.3014066314007	-1	-2.04836789589581	0.429303782284257	0.400883563946367	0.45863070948594	0.346612069067068	0.51528122425633	General
103	COVID-19-Related	-1.28275944301698	1	-2.01838541818281	0.421290440115982	0.390932003598722	0.451846422359692	0.337950383804412	0.508675810928889	COVID-19-Related
104	General	-1.28275944301698	-1	-2.01838541818281	0.428161493470495	0.399877211238758	0.457418031366347	0.345843631981867	0.514238058131484	General
105	COVID-19-Related	-1.26411225463326	1	-1.9884029404698	0.421034808583076	0.390918103954837	0.451486383313211	0.337782787482152	0.508251752754481	COVID-19-Related
106	General	-1.26411225463326	-1	-1.9884029404698	0.427019921988905	0.398879952240986	0.456102806120757	0.345075998850717	0.513174956915618	General
107	COVID-19-Related	-1.24546506624954	1	-1.9584204627568	0.420779234150812	0.390819565251177	0.451095518828876	0.337701426595085	0.507827682638689	COVID-19-Related
108	General	-1.24546506624954	-1	-1.9584204627568	0.425879080651081	0.397808200531189	0.454861934601041	0.344309172830188	0.511670831566559	General
109	COVID-19-Related	-1.22681787786581	1	-1.9284379850438	0.420523717198369	0.39047785092118	0.450686384494616	0.33758704787116	0.507403601201041	COVID-19-Related
110	General	-1.22681787786581	-1	-1.9284379850438	0.424738982236353	0.396848556505842	0.453496790021041	0.343543157060917	0.510116839337578	General
111	COVID-19-Related	-1.20817068948209	1	-1.89845550733079	0.420268258104538	0.390156708381106	0.450333603656182	0.337472689260544	0.506979509061129	COVID-19-Related
112	General	-1.20817068948209	-1	-1.89845550733079	0.423599639491164	0.395813534246342	0.45210769854238	0.342777954667574	0.508866555532465	General
113	COVID-19-Related	-1.18952350109837	1	-1.86847302961779	0.420012857247715	0.39002175371161	0.449922716676965	0.3373583507761	0.506555406838613	COVID-19-Related
114	General	-1.18952350109837	-1	-1.86847302961779	0.422461065128445	0.394665097841983	0.450707433367841	0.341967171686421	0.507708562233022	General
115	COVID-19-Related	-1.17087631271465	1	-1.83849055190479	0.419757515005899	0.389906233795936	0.449460779737458	0.337040116149425	0.506131295153207	COVID-19-Related
116	General	-1.17087631271465	-1	-1.83849055190479	0.421323271827003	0.393502315052786	0.44956942724133	0.341088552370034	0.506516985321945	General
117	COVID-19-Related	-1.15222912433092	1	-1.80850807419179	0.419502231756691	0.389891901020924	0.449188294074365	0.336721423565674	0.505707174624683	COVID-19-Related
118	General	-1.15222912433092	-1	-1.80850807419179	0.420186272230905	0.392501266699308	0.448290135548932	0.340211023545458	0.505325334323905	General
119	COVID-19-Related	-1.1335819359472	1	-1.77852559647878	0.419247007877287	0.389639823472962	0.44891796501955	0.336405324990025	0.505283045872866	COVID-19-Related
120	General	-1.1335819359472	-1	-1.77852559647878	0.419050078948872	0.391367503986289	0.447054265056606	0.339334589871597	0.504133622822186	General
121	COVID-19-Related	-1.11493474756348	1	-1.74854311876578	0.418991843744476	0.389537225225098	0.448559302222384	0.336089375614386	0.504858909517627	COVID-19-Related
122	General	-1.11493474756348	-1	-1.74854311876578	0.417914704553668	0.390125626550185	0.445708498863523	0.338459255979017	0.502939246477402	General
123	COVID-19-Related	-1.09628755917976	1	-1.71856064105278	0.418736739734637	0.389368058469049	0.448165461110087	0.335963115969404	0.50447483553512	COVID-19-Related
124	General	-1.09628755917976	-1	-1.71856064105278	0.416780161581503	0.388835377981617	0.444430675795979	0.33763260177138	0.501735908252262	General
125	COVID-19-Related	-1.07764037079603	1	-1.68857816333978	0.418481696223735	0.389120706760743	0.447746842564263	0.335922248069447	0.504132447015463	COVID-19-Related
126	General	-1.07764037079603	-1	-1.68857816333978	0.41564646253143	0.38782374106648	0.443115188055867	0.336827715821109	0.500532549813161	General
127	COVID-19-Related	-1.05899318241231	1	-1.65859568562677	0.418226713587319	0.389011329918422	0.447361371729173	0.335882672728717	0.503790054638856	COVID-19-Related
128	General	-1.05899318241231	-1	-1.65859568562677	0.414513619864755	0.386755576694158	0.442025162232665	0.336023775424988	0.49932918512705	General
129	COVID-19-Related	-1.04034599402859	1	-1.62861320791377	0.417971792200516	0.388781951035546	0.446988654989996	0.335843099896004	0.503447658729404	COVID-19-Related
130	General	-1.04034599402859	-1	-1.62861320791377	0.413381646004442	0.385647586780492	0.440769809782359	0.335220784124303	0.498125828161174	General
131	COVID-19-Related	-1.02169880564487	1	-1.59863073020077	0.417716932438031	0.388494222251106	0.446650443677288	0.335851232247583	0.503105259611224	COVID-19-Related
132	General	-1.02169880564487	-1	-1.59863073020077	0.412250553334528	0.384561292788176	0.439808267001471	0.334404558585122	0.496922492882425	General
133	COVID-19-Related	-1.00305161726114	1	-1.56864825248776	0.417462134674139	0.388240827698299	0.446251908355249	0.335883228674142	0.502762857608445	COVID-19-Related
134	General	-1.00305161726114	-1	-1.56864825248776	0.411120354199542	0.383526464088037	0.438785228693266	0.33329386465608	0.495719193256688	General
135	COVID-19-Related	-0.98440442887742	1	-1.53866577477476	0.417207399282688	0.387863191836949	0.445985599265153	0.335915226810778	0.502420453045207	COVID-19-Related
136	General	-0.98440442887742	-1	-1.53866577477476	0.409991060903923	0.382408811749194	0.437718149883509	0.33234687715919	0.494344995889389	General
137	COVID-19-Related	-0.965757240493698	1	-1.50868329706176	0.41695272663709	0.387506987819003	0.445687249362266	0.335947226657246	0.50207804624566	COVID-19-Related
138	General	-0.965757240493698	-1	-1.50868329706176	0.40886268571145	0.381335152361077	0.436497062762197	0.331472611860467	0.492961303492163	General
139	COVID-19-Related	-0.947110052109975	1	-1.47870081934876	0.416698117110319	0.387137545225437	0.445408021122636	0.33594453711808	0.501729315331064	COVID-19-Related
140	General	-0.947110052109975	-1	-1.47870081934876	0.407735240844666	0.380229794208951	0.43492187109514	0.330599509861294	0.491577719003498	General
141	COVID-19-Related	-0.928462863726252	1	-1.44871834163575	0.416443571074911	0.386896565292718	0.44507441721998	0.33583656194051	0.501379257038146	COVID-19-Related
142	General	-0.928462863726252	-1	-1.44871834163575	0.406608738484318	0.379138363017097	0.433655603695813	0.329699775372342	0.490194263634965	General
143	COVID-19-Related	-0.90981567534253	1	-1.41873586392275	0.416189088902956	0.386777130296135	0.444682842046231	0.335728604087883	0.501029197302655	COVID-19-Related
144	General	-0.90981567534253	-1	-1.41873586392275	0.405483190768791	0.377952573464632	0.432447672013249	0.328447618400787	0.488810958590207	General
145	COVID-19-Related	-0.891168486958807	1	-1.38875338620975	0.415934670966099	0.386486980187071	0.44457479375809	0.335620663568955	0.500679136475046	COVID-19-Related
146	General	-0.891168486958807	-1	-1.38875338620975	0.404358609793553	0.376980430188204	0.431330459067784	0.327199391950465	0.487427825063636	General
147	COVID-19-Related	-0.872521298575085	1	-1.35877090849675	0.415680317635532	0.386114788568033	0.444236870105619	0.335512740392472	0.500329074905783	COVID-19-Related
148	General	-0.872521298575085	-1	-1.35877090849675	0.403235007610602	0.376037004671795	0.430174879949823	0.325957793287201	0.486044884239136	General
149	COVID-19-Related	-0.853874110191362	1	-1.32878843078374	0.415426029281995	0.385931042862404	0.443849632199796	0.33542867814907	0.499979012945331	COVID-19-Related
150	General	-0.853874110191362	-1	-1.32878843078374	0.402112396227915	0.375038074473453	0.429052300917113	0.324936362585756	0.484662157288762	General
151	COVID-19-Related	-0.835226921807639	1	-1.29880595307074	0.415171806275772	0.385611797613957	0.443459163687802	0.335385545748742	0.499628950944159	COVID-19-Related
152	General	-0.835226921807639	-1	-1.29880595307074	0.400990787608909	0.373970360858822	0.427912559735763	0.324061389519928	0.483279665371443	General
153	COVID-19-Related	-0.816579733423917	1	-1.26882347535774	0.414917648986684	0.385395595188538	0.443088144378673	0.33534241626357	0.499278889252734	COVID-19-Related
154	General	-0.816579733423917	-1	-1.26882347535774	0.399870193671898	0.372996322992184	0.426947908361192	0.323190407326221	0.481894360612897	General
155	COVID-19-Related	-0.797932545040194	1	-1.23884099764473	0.41466355778409	0.385213725063113	0.442750693862802	0.335103572057527	0.499208099746862	COVID-19-Related
156	General	-0.797932545040194	-1	-1.23884099764473	0.398750626289561	0.372177300436245	0.42579774615481	0.322320650024562	0.48079350312895	General
157	COVID-19-Related	-0.779285356656471	1	-1.20885851993173	0.414409533036884	0.3848941187985	0.442439652067878	0.33472382135046	0.499215344173929	COVID-19-Related
158	General	-0.779285356656471	-1	-1.20885851993173	0.397632097288411	0.37118020492289	0.424547844046544	0.32145212190698	0.479899342524788	General
159	COVID-19-Related	-0.760638168272749	1	-1.17887604221873	0.414155575113486	0.384410730669553	0.44214208436618	0.334265394809187	0.499117476142853	COVID-19-Related
160	General	-0.760638168272749	-1	-1.17887604221873	0.396514618448269	0.370186181837822	0.423207035521553	0.320580588466193	0.479005311562411	General
161	COVID-19-Related	-0.741990979889026	1	-1.14889356450573	0.413901684381848	0.383997497588881	0.441764611084004	0.334040805777934	0.498448461806112	COVID-19-Related
162	General	-0.741990979889026	-1	-1.14889356450573	0.395398201501746	0.369275812864996	0.421932028672077	0.319703209211497	0.477975756589766	General
163	COVID-19-Related	-0.723343791505304	1	-1.11891108679272	0.413647861209441	0.383597309382557	0.441567282587159	0.333960643269303	0.497775159024366	COVID-19-Related
164	General	-0.723343791505304	-1	-1.11891108679272	0.394282858133727	0.368339587258137	0.420701249063165	0.318827489461322	0.476564204459755	General
165	COVID-19-Related	-0.704696603121581	1	-1.08892860907972	0.413394105963259	0.383304216937486	0.441411132200988	0.333674562065224	0.497178545234869	COVID-19-Related
166	General	-0.704696603121581	-1	-1.08892860907972	0.39316859998086	0.367309086585488	0.419571810555505	0.317963211817571	0.47498364401003	General
167	COVID-19-Related	-0.686049414737858	1	-1.05894613136672	0.413140419009813	0.383239815927896	0.441246206316492	0.333388604343591	0.496828495524555	COVID-19-Related
168	General	-0.686049414737858	-1	-1.05894613136672	0.392055438631051	0.366226955504741	0.418285098103858	0.317102998577573	0.473325066996056	General
169	COVID-19-Related	-0.667402226354136	1	-1.02896365365372	0.412886800715126	0.383010363162643	0.441002663133507	0.333110316353301	0.496591429032627	COVID-19-Related
170	General	-0.667402226354136	-1	-1.02896365365372	0.390943385622964	0.36501453832306	0.41694198000416	0.316244679579132	0.47213911870441	General
171	COVID-19-Related	-0.648755037970413	1	-0.998981175940713	0.412633251444736	0.382654069660781	0.440716396106581	0.332836625166851	0.496277172359747	COVID-19-Related
172	General	-0.648755037970413	-1	-0.998981175940713	0.389832452445526	0.363813120664951	0.415789529424627	0.31538761224001	0.470929230170999	General
173	COVID-19-Related	-0.630107849586691	1	-0.96899869822771	0.412379771563684	0.382408548128919	0.440410962297328	0.332563050245515	0.495796360666186	COVID-19-Related
174	General	-0.630107849586691	-1	-0.96899869822771	0.388722650537435	0.362697813937253	0.414628739375074	0.314531800570437	0.469529605237942	General
175	COVID-19-Related	-0.611460661202968	1	-0.939016220514707	0.41212636143652	0.38220465657265	0.44009575884163	0.332399384279686	0.495457889328339	COVID-19-Related
176	General	-0.611460661202968	-1	-0.939016220514707	0.387613991286676	0.361557927814769	0.413536018203538	0.313752039541401	0.468130460178865	General
177	COVID-19-Related	-0.592813472819245	1	-0.909033742801705	0.411873021427291	0.381902433800897	0.439780265749761	0.332421005667656	0.495119422248894	COVID-19-Related
178	General	-0.592813472819245	-1	-0.909033742801705	0.386506486030043	0.360424269880504	0.412338218961392	0.313073449908847	0.466731816902909	General
179	COVID-19-Related	-0.574166284435523	1	-0.879051265088702	0.411619751899546	0.38176920531793	0.439413485382362	0.332443656518819	0.494780959749971	COVID-19-Related
180	General	-0.574166284435523	-1	-0.879051265088702	0.385400146052661	0.359062127242322	0.411266957800877	0.312274515894447	0.465333697287541	General
181	COVID-19-Related	-0.5555190960518	1	-0.849068787375699	0.411366553216329	0.381700763335347	0.438868177356467	0.33224819077233	0.494442502153671	COVID-19-Related
182	General	-0.5555190960518	-1	-0.849068787375699	0.384294982587519	0.357976774961593	0.410113499913731	0.311543668614557	0.463936123177197	General
183	COVID-19-Related	-0.536871907668077	1	-0.819086309662696	0.411113425740172	0.381614040435325	0.438763309225676	0.331936967851706	0.494104049782079	COVID-19-Related
184	General	-0.536871907668077	-1	-0.819086309662696	0.383191006815005	0.356983608909936	0.409003843235109	0.310884476397185	0.462539116381916	General
185	COVID-19-Related	-0.518224719284355	1	-0.789103831949694	0.410860369833102	0.381461360213478	0.43846383575929	0.331775305908883	0.493765602957258	COVID-19-Related
186	General	-0.518224719284355	-1	-0.789103831949694	0.382088229862449	0.356017964532578	0.40790452456014	0.310229163062655	0.461403170011043	General
187	COVID-19-Related	-0.499577530900632	1	-0.759121354236691	0.410607385856626	0.381205501520909	0.438066045926119	0.331771755888529	0.493481324301154	COVID-19-Related
188	General	-0.499577530900632	-1	-0.759121354236691	0.380986662803667	0.355010965694819	0.40677368561356	0.309434297888909	0.460412351335643	General
189	COVID-19-Related	-0.48093034251691	1	-0.729138876523688	0.410354474171739	0.381185356223042	0.437782211611516	0.331393943842849	0.493577730496598	COVID-19-Related
190	General	-0.48093034251691	-1	-0.729138876523688	0.379886316658515	0.354096958859822	0.405616328430217	0.308380788934118	0.459421845417754	General
191	COVID-19-Related	-0.462283154133187	1	-0.699156398810686	0.410101635138913	0.380883664928308	0.437531294053332	0.330946108414476	0.493672147724775	COVID-19-Related
192	General	-0.462283154133187	-1	-0.699156398810686	0.378787202392447	0.353005700173336	0.404478003185088	0.307245904843613	0.458431659984887	General
193	COVID-19-Related	-0.443635965749464	1	-0.669173921097683	0.409848869118097	0.380402451164579	0.437272773370826	0.330498579668717	0.493766565758924	COVID-19-Related
194	General	-0.443635965749464	-1	-0.669173921097683	0.377689330916076	0.351971009904512	0.403230288514262	0.306113352441042	0.45743752407391	General
195	COVID-19-Related	-0.424988777365742	1	-0.63919144338468	0.409596176468714	0.380085377489428	0.43710417142076	0.330051358209246	0.493860984610234	COVID-19-Related
196	General	-0.424988777365742	-1	-0.63919144338468	0.376592713084746	0.350830297852935	0.402200904304205	0.305151566160763	0.456442707045123	General
197	COVID-19-Related	-0.406341588982019	1	-0.609208965671678	0.409343557549657	0.379759917396124	0.436885536267568	0.329707518008592	0.493775920828267	COVID-19-Related
198	General	-0.406341588982019	-1	-0.609208965671678	0.375497359698103	0.349796687866008	0.400900772974197	0.304249791468789	0.455448237947761	General
199	COVID-19-Related	-0.387694400598297	1	-0.579226487958675	0.409091012719288	0.379424737314804	0.436815730837978	0.329386144938238	0.493316609017214	COVID-19-Related
200	General	-0.387694400598297	-1	-0.579226487958675	0.374403281499677	0.348815873806466	0.399823720940073	0.303424859594093	0.454454124642384	General
201	COVID-19-Related	-0.369047212214574	1	-0.549244010245672	0.408838542335433	0.378940034797861	0.436482800071117	0.329064931994533	0.492838482534174	COVID-19-Related
202	General	-0.369047212214574	-1	-0.549244010245672	0.373310489176466	0.347651605368385	0.398647286301797	0.30261293440951	0.45346037497811	General
203	COVID-19-Related	-0.350400023830851	1	-0.519261532532669	0.40858614675538	0.378494424954588	0.436211682746019	0.328667158782504	0.492354055206317	COVID-19-Related
204	General	-0.350400023830851	-1	-0.519261532532669	0.372218993358531	0.346489156793521	0.397448652098326	0.30148135506842	0.452466996792364	General
205	COVID-19-Related	-0.331752835447129	1	-0.489279054819666	0.408333826335874	0.378634754990723	0.435828742369235	0.328222183930129	0.491637998116934	COVID-19-Related
206	General	-0.331752835447129	-1	-0.489279054819666	0.371128804618586	0.345362544315626	0.396144754788564	0.300349489716348	0.451398127349569	General
207	COVID-19-Related	-0.313105647063406	1	-0.459296577106664	0.408081581433117	0.378785986680171	0.435421908976734	0.3278028128238	0.49075206588211	COVID-19-Related
208	General	-0.313105647063406	-1	-0.459296577106664	0.370039933471607	0.344238247317036	0.39505515577385	0.29922005397492	0.450126252875044	General
209	COVID-19-Related	-0.294458458679683	1	-0.429314099393661	0.407829412402766	0.378819099859465	0.435151636429617	0.327519405501812	0.490415660969653	COVID-19-Related
210	General	-0.294458458679683	-1	-0.429314099393661	0.368952390374439	0.343111555761532	0.393941943677317	0.298093056333567	0.448855030882415	General
211	COVID-19-Related	-0.275811270295961	1	-0.399331621680658	0.407577319599923	0.378543770663145	0.434944690473544	0.327238467880161	0.490196547224204	COVID-19-Related
212	General	-0.275811270295961	-1	-0.399331621680658	0.367866185725406	0.342008170333102	0.392846059128649	0.297042593406878	0.44758447769186	General
213	COVID-19-Related	-0.257164081912238	1	-0.369349143967656	0.40732530337914	0.378345357029439	0.434674013372171	0.326993290505576	0.489977437366742	COVID-19-Related
214	General	-0.257164081912238	-1	-0.369349143967656	0.366781329863937	0.340912967352867	0.391704284496595	0.2960186881573	0.446314609588618	General
215	COVID-19-Related	-0.238516893528516	1	-0.339366666254653	0.407073364094413	0.378213944811232	0.434308170800392	0.326846056638976	0.489513200021118	COVID-19-Related
216	General	-0.238516893528516	-1	-0.339366666254653	0.365697833070188	0.339793401133997	0.390234451643379	0.294996831710637	0.445045442822168	General
217	COVID-19-Related	-0.219869705144793	1	-0.30938418854165	0.406821502099179	0.378006204106269	0.434072210797562	0.326533318701649	0.489045984634015	COVID-19-Related
218	General	-0.219869705144793	-1	-0.30938418854165	0.364615705564675	0.338690942765326	0.389218018815096	0.293979481703588	0.443771665096446	General
219	COVID-19-Related	-0.20122251676107	1	-0.279401710828648	0.40656971774631	0.377685718463583	0.433848580359537	0.326217761487693	0.488578788548477	COVID-19-Related
220	General	-0.20122251676107	-1	-0.279401710828648	0.363534957507911	0.337685815221171	0.388199232804243	0.292969204250505	0.442492095919004	General
221	COVID-19-Related	-0.182575328377348	1	-0.249419233115645	0.406318011388119	0.377356756860894	0.433445718927276	0.32590236170795	0.488111612595235	COVID-19-Related
222	General	-0.182575328377348	-1	-0.249419233115645	0.362455599000049	0.336556246673949	0.387021475339357	0.292059328545395	0.441213289875622	General
223	COVID-19-Related	-0.163928139993625	1	-0.219436755402642	0.406066383376346	0.377077844519085	0.433110824888905	0.325587119569557	0.487644457604873	COVID-19-Related
224	General	-0.163928139993625	-1	-0.219436755402642	0.361377640080533	0.335521757898734	0.385959886274927	0.291238420004097	0.439935263486461	General
225	COVID-19-Related	-0.145280951609903	1	-0.189454277689639	0.405814834062163	0.37680670198288	0.432842796107355	0.325294738776463	0.487177324407829	COVID-19-Related
226	General	-0.145280951609903	-1	-0.189454277689639	0.360301090727752	0.334444971730475	0.384833271718326	0.290040854554073	0.438658033230524	General
227	COVID-19-Related	-0.12663376322618	1	-0.159471799976637	0.405563363796168	0.37653737805829	0.432586207359057	0.32501572509937	0.486710208572017	COVID-19-Related
228	General	-0.12663376322618	-1	-0.159471799976637	0.359225960858702	0.333401683868747	0.383832441418446	0.288926944965242	0.43738161554482	General
229	COVID-19-Related	-0.107986574842457	1	-0.129489322263634	0.405311972928385	0.37626288851558	0.432427944604336	0.32473683561158	0.486561630089286	COVID-19-Related
230	General	-0.107986574842457	-1	-0.129489322263634	0.358152260328652	0.332381110656774	0.382636311810557	0.287922355094569	0.436106026823537	General
231	COVID-19-Related	-0.0893393864587346	1	-0.0995068445506312	0.405060661808255	0.375991562135058	0.432197787663407	0.324458070455774	0.486808720734708	COVID-19-Related
232	General	-0.0893393864587346	-1	-0.0995068445506312	0.357079998930819	0.331580407470177	0.381342737405668	0.286920744315826	0.434831283417223	General
233	COVID-19-Related	-0.0706921980750121	1	-0.0695243668376287	0.404809430784641	0.375906518684573	0.431872274407202	0.32418377782515	0.486700852837343	COVID-19-Related
234	General	-0.0706921980750121	-1	-0.0695243668376287	0.356009186396046	0.330649066098172	0.380158342644197	0.285921218920874	0.433703367422869	General
235	COVID-19-Related	-0.0520450096912892	1	-0.0395418891246255	0.404558280205819	0.375733629776667	0.431568626739628	0.323902267251892	0.486122930925809	COVID-19-Related
236	General	-0.0520450096912892	-1	-0.0395418891246255	0.354939832392486	0.329715322852335	0.378885266807325	0.284923784320337	0.43229694220257	General
237	COVID-19-Related	-0.0333978213075667	1	-0.00955941141162302	0.404307210419478	0.37541700614474	0.4313097696034	0.323622522402163	0.485522237645171	COVID-19-Related
238	General	-0.0333978213075667	-1	-0.00955941141162302	0.353871946525297	0.328643130883075	0.37799979434522	0.283944948134694	0.43103803888056	General
239	COVID-19-Related	-0.0147506329238443	1	0.0204230663013795	0.404056221772719	0.375347710592894	0.431094157354007	0.32334425599455	0.48492158618229	COVID-19-Related
240	General	-0.0147506329238443	-1	0.0204230663013795	0.352805538336336	0.32755447622619	0.37688819598128	0.282984665363062	0.429780028025675	General
241	COVID-19-Related	0.00389655545987866	1	0.0504055440143827	0.403805314612046	0.375092142782688	0.430829600481891	0.323066114627404	0.484320978270728	COVID-19-Related
242	General	0.00389655545987866	-1	0.0504055440143827	0.351740617303864	0.326680701624389	0.375686238265759	0.281939929646501	0.428522925317616	General
243	COVID-19-Related	0.0225437438436011	1	0.0803880217273852	0.40355448928337	0.374974449047262	0.430565083153681	0.322788098441432	0.483720415643546	COVID-19-Related
244	General	0.0225437438436011	-1	0.0803880217273852	0.350677192842253	0.325503648912493	0.374584392524564	0.280947042836479	0.42726674638932	General
245	COVID-19-Related	0.0411909322273236	1	0.110370499440388	0.403303746132005	0.374953209144239	0.430293573142054	0.322510207577013	0.483357250795544	COVID-19-Related
246	General	0.0411909322273236	-1	0.110370499440388	0.349615274301706	0.324219866166542	0.373733540703918	0.279956290006061	0.426011506826207	General
247	COVID-19-Related	0.0598381206110461	1	0.14035297715339	0.40305308550266	0.37482416956976	0.430043500595284	0.322007910327528	0.483244129752986	COVID-19-Related
248	General	0.0598381206110461	-1	0.14035297715339	0.348554870967975	0.322967030126252	0.372351519602071	0.278967676193779	0.424757222165432	General
249	COVID-19-Related	0.078485308994769	1	0.170335454866393	0.402802507739443	0.374734865482347	0.429836755251941	0.321618381213532	0.482698212992373	COVID-19-Related
250	General	0.078485308994769	-1	0.170335454866393	0.347495992062088	0.32205273552037	0.371248885356266	0.277981206364888	0.423503907895142	General
251	COVID-19-Related	0.0971324973784915	1	0.200317932579396	0.402552013185855	0.374420594804623	0.429612024612599	0.321681766888004	0.482479708956537	COVID-19-Related
252	General	0.0971324973784915	-1	0.200317932579396	0.346438646740086	0.32127863663316	0.37020144488643	0.276996885411462	0.422251579453738	General
253	COVID-19-Related	0.115779685762214	1	0.230300410292398	0.402301602184787	0.374105433122014	0.429345165033128	0.321411126132179	0.482538097779547	COVID-19-Related
254	General	0.115779685762214	-1	0.230300410292398	0.345382844092762	0.320357211088826	0.369188715530176	0.276014718152504	0.420996713112575	General
255	COVID-19-Related	0.134426874145937	1	0.260282888005402	0.402051275078519	0.373689628818945	0.429218957139314	0.321265660489708	0.482583577710048	COVID-19-Related
256	General	0.134426874145937	-1	0.260282888005402	0.344328593145403	0.319315095166501	0.367928908874314	0.275034709334053	0.419740001083003	General
257	COVID-19-Related	0.153074062529659	1	0.290265365718404	0.401801032208716	0.373435814887864	0.429023359819089	0.321215969461852	0.482622219802938	COVID-19-Related
258	General	0.153074062529659	-1	0.290265365718404	0.34327590285755	0.318275229029456	0.366776835619969	0.274058745688408	0.41848432935341	General
259	COVID-19-Related	0.171721250913382	1	0.320247843431407	0.401550873916425	0.373564002660793	0.42876707344786	0.321170204494571	0.482061849455447	COVID-19-Related
260	General	0.171721250913382	-1	0.320247843431407	0.342224782122746	0.317248799684754	0.365327499422898	0.273090049752171	0.417229713319014	General
261	COVID-19-Related	0.190368439297105	1	0.35023032114441	0.401300800542074	0.373359688627216	0.428468414299993	0.321126924218696	0.481401357312688	COVID-19-Related
262	General	0.190368439297105	-1	0.35023032114441	0.34117523976831	0.316224153120152	0.364150746383468	0.272111056383621	0.415976168321068	General
263	COVID-19-Related	0.209015627680827	1	0.380212798857412	0.401050812425469	0.37322356989292	0.428293723391663	0.321083647039078	0.480959179891628	COVID-19-Related
264	General	0.209015627680827	-1	0.380212798857412	0.340127284555101	0.315247429196529	0.363276826744803	0.270995266680834	0.414723709646147	General
265	COVID-19-Related	0.22766281606455	1	0.410195276570415	0.400800909905791	0.372968801835218	0.427913364623959	0.321040372956254	0.480537070888701	COVID-19-Related
266	General	0.22766281606455	-1	0.410195276570415	0.339080925177296	0.314279079611978	0.362153588631275	0.270041982037583	0.413472352525441	General
267	COVID-19-Related	0.246310004448273	1	0.440177754283418	0.400551093321592	0.372983574449641	0.42758914249143	0.320997101970758	0.480469640287176	COVID-19-Related
268	General	0.246310004448273	-1	0.440177754283418	0.338036170262174	0.313227529942461	0.361224948242063	0.26922883340698	0.41222211213405	General
269	COVID-19-Related	0.264957192831995	1	0.47016023199642	0.400301363010794	0.372857730035619	0.427329619343709	0.320953834083124	0.480513231587367	COVID-19-Related
270	General	0.264957192831995	-1	0.47016023199642	0.336993028369905	0.312313438880661	0.360271862222701	0.268271653110498	0.410973003590292	General
271	COVID-19-Related	0.283604381215718	1	0.500142709709423	0.400051719310688	0.372508442081929	0.427178504798296	0.320910569293887	0.480402988463388	COVID-19-Related
272	General	0.283604381215718	-1	0.500142709709423	0.33595150799334	0.311351539703747	0.359339377789145	0.267412738297528	0.40972504195501	General
273	COVID-19-Related	0.30225156959944	1	0.530125187422426	0.399802162557928	0.372456160612484	0.427022625036349	0.32086730760358	0.480224153832871	COVID-19-Related
274	General	0.30225156959944	-1	0.530125187422426	0.33491161755782	0.310410209945381	0.358227540514273	0.266649014697586	0.40847824223089	General
275	COVID-19-Related	0.320898757983163	1	0.560107665135429	0.399552693088531	0.372301089944789	0.426856872756502	0.320824049012739	0.479823348727938	COVID-19-Related
276	General	0.320898757983163	-1	0.560107665135429	0.333873365420974	0.309521180355181	0.357165129027643	0.265886682963911	0.40723261936178	General
277	COVID-19-Related	0.339545946366886	1	0.590090142848431	0.399303311237872	0.372073151545741	0.426719383393011	0.320780793521896	0.479422569912131	COVID-19-Related
278	General	0.339545946366886	-1	0.590090142848431	0.332836759872539	0.30853802076123	0.356032305592724	0.265125745105889	0.405988188232026	General
279	COVID-19-Related	0.358193134750608	1	0.620072620561434	0.399054017340686	0.371913742424135	0.426567280225636	0.320737541131585	0.479021817913814	COVID-19-Related
280	General	0.358193134750608	-1	0.620072620561434	0.331801809134175	0.307558179208876	0.355079881183383	0.264366203104135	0.404744963665796	General
281	COVID-19-Related	0.376840323134331	1	0.650055098274437	0.398804811731059	0.371975675774114	0.426460495476386	0.320694291842339	0.478621093261212	COVID-19-Related
282	General	0.376840323134331	-1	0.650055098274437	0.330768521359294	0.306501349821834	0.353950749049828	0.263487339157556	0.403700063663379	General
283	COVID-19-Related	0.395487511518053	1	0.680037575987439	0.398555694742432	0.371719052252515	0.426156907829745	0.320651045654692	0.478220396482402	COVID-19-Related
284	General	0.395487511518053	-1	0.680037575987439	0.329736904632886	0.305464549347262	0.352642104262876	0.262411253128904	0.402864056042424	General
285	COVID-19-Related	0.414134699901776	1	0.710020053700442	0.398306666707594	0.371343754447769	0.426152555479261	0.320607802569177	0.477943714384981	COVID-19-Related
286	General	0.414134699901776	-1	0.710020053700442	0.328706966971361	0.304461946521821	0.351519160295384	0.261338003410017	0.402028614004144	General
287	COVID-19-Related	0.432781888285499	1	0.740002531413445	0.398057727958683	0.371221394968348	0.426044138282575	0.320564562586325	0.477804515145276	COVID-19-Related
288	General	0.432781888285499	-1	0.740002531413445	0.32767871632239	0.303348152603249	0.350457638803684	0.260267595293483	0.401190799855057	General
289	COVID-19-Related	0.451429076669221	1	0.769985009126448	0.397808878827179	0.371111871848514	0.425775497046371	0.320437453581975	0.477665319354321	COVID-19-Related
290	General	0.451429076669221	-1	0.769985009126448	0.326652160564753	0.302292931107762	0.349505103597966	0.259200033956373	0.400350578772334	General
291	COVID-19-Related	0.470076265052944	1	0.79996748683945	0.397560119643907	0.370932391542321	0.425643545017381	0.320408800932344	0.477526127033659	COVID-19-Related
292	General	0.470076265052944	-1	0.79996748683945	0.325627307508199	0.301297987108483	0.348625543303894	0.258135324460573	0.39951094903677	General
293	COVID-19-Related	0.488723453436667	1	0.829949964552453	0.39731145073903	0.370528864529391	0.425517598501915	0.320380154457677	0.477386938204828	COVID-19-Related
294	General	0.488723453436667	-1	0.829949964552453	0.324604164893302	0.300395213863551	0.347373369121675	0.257073471753119	0.39867191535182	General
295	COVID-19-Related	0.507370641820389	1	0.859932442265456	0.39706287244205	0.370060476926644	0.425237702691675	0.320351514165892	0.477247752889368	COVID-19-Related
296	General	0.507370641820389	-1	0.859932442265456	0.323582740391332	0.299496048215687	0.346127471118511	0.256014480666543	0.39783348240608	General
297	COVID-19-Related	0.526017830204112	1	0.889914919978458	0.396814385081804	0.369592333893149	0.424991597096738	0.320309744822536	0.477108571108814	COVID-19-Related
298	General	0.526017830204112	-1	0.889914919978458	0.322563041604126	0.298618180404745	0.345068614860701	0.255032143979884	0.396995654873184	General
299	COVID-19-Related	0.544665018587835	1	0.919897397691462	0.396565988986459	0.369314288793625	0.424707676277113	0.320257903816625	0.4769693928847	COVID-19-Related
300	General	0.544665018587835	-1	0.919897397691462	0.321545076063968	0.297755651962889	0.344035309018034	0.254099869026407	0.396169632129559	General
301	COVID-19-Related	0.563312206971557	1	0.949879875404464	0.396317684483516	0.368838557383232	0.424268856330996	0.320206071462929	0.476830218238558	COVID-19-Related
302	General	0.563312206971557	-1	0.949879875404464	0.320528851233474	0.296920139505137	0.343055693425734	0.253169844904528	0.395343236042148	General
303	COVID-19-Related	0.58195939535528	1	0.979862353117467	0.396069471899803	0.368656079359836	0.424113141208217	0.320154247769744	0.476691047191917	COVID-19-Related
304	General	0.58195939535528	-1	0.979862353117467	0.319514374505485	0.29591485769515	0.342097267059815	0.252242074667316	0.394298654887975	General
305	COVID-19-Related	0.600606583739002	1	1.00984483083047	0.395821351561472	0.368625674214379	0.423903037534675	0.319931866065725	0.476551879766304	COVID-19-Related
306	General	0.600606583739002	-1	1.00984483083047	0.31850165320296	0.295023448979823	0.341091819548303	0.251316561298643	0.392844455627258	General
307	COVID-19-Related	0.619253772122725	1	1.03982730854347	0.395573323794001	0.368439610982099	0.423640447341282	0.319458691415056	0.476412715983243	COVID-19-Related
308	General	0.619253772122725	-1	1.03982730854347	0.317490694578881	0.294051500260176	0.339971045030155	0.250393307713384	0.391372638800263	General
309	COVID-19-Related	0.637900960506447	1	1.06980978625647	0.395325388922187	0.368082465525543	0.423369507922405	0.318985888771853	0.476273555864258	COVID-19-Related
310	General	0.637900960506447	-1	1.06980978625647	0.316481505816161	0.293073379177273	0.338845554742147	0.249472316757639	0.390009624847982	General
311	COVID-19-Related	0.65654814889017	1	1.09979226396948	0.395077547270147	0.367683858232331	0.423141983420981	0.318513458818921	0.476188680639287	COVID-19-Related
312	General	0.65654814889017	-1	1.09979226396948	0.315474094027562	0.2920530902264	0.337694494006386	0.248562881495062	0.388701579652492	General
313	COVID-19-Related	0.675195337273893	1	1.12977474168248	0.394829799161314	0.367261149541459	0.422970125159223	0.318041402236209	0.476119326775866	COVID-19-Related
314	General	0.675195337273893	-1	1.12977474168248	0.314468466255609	0.290973202304114	0.336639077627199	0.247659557819224	0.387503065259812	General
315	COVID-19-Related	0.693842525657615	1	1.15975721939548	0.394582144918436	0.366859114405965	0.422743119336924	0.31756971970082	0.476049973846685	COVID-19-Related
316	General	0.693842525657615	-1	1.15975721939548	0.31346462947252	0.289895674270327	0.335611816770592	0.246967536553644	0.386483508796061	General
317	COVID-19-Related	0.712489714041338	1	1.18973969710849	0.394334584863573	0.366510498850583	0.422560979121368	0.317098411887001	0.475980621854596	COVID-19-Related
318	General	0.712489714041338	-1	1.18973969710849	0.312462590580138	0.288987332735453	0.334651222037825	0.246448206102536	0.385148843440247	General
319	COVID-19-Related	0.731136902425061	1	1.21972217482149	0.394087119318093	0.366263255884285	0.422178664772808	0.316627479466144	0.47591127080245	COVID-19-Related
320	General	0.731136902425061	-1	1.21972217482149	0.311462356409866	0.288066151507999	0.333692891524958	0.245929621786535	0.383815909864783	General
321	COVID-19-Related	0.749784090808783	1	1.24970465253449	0.393839748602674	0.366102812360291	0.421972325034329	0.316156923106785	0.475836093378225	COVID-19-Related
322	General	0.749784090808783	-1	1.24970465253449	0.310463933722613	0.287129222854581	0.332683365745139	0.245411784088905	0.38305804991062	General
323	COVID-19-Related	0.768431279192506	1	1.27968713024749	0.393592473037299	0.365993791557958	0.421742524895121	0.315686743474604	0.475758958991144	COVID-19-Related
324	General	0.768431279192506	-1	1.27968713024749	0.309467329208742	0.286243152494698	0.331673803840941	0.244756636424478	0.382580072442306	General
325	COVID-19-Related	0.787078467576229	1	1.3096696079605	0.393345292941253	0.3659178419241	0.421457543347617	0.315216941232421	0.475681826385662	COVID-19-Related
326	General	0.787078467576229	-1	1.3096696079605	0.308472549488024	0.285402739952783	0.330607247299935	0.24358302287329	0.382077075700957	General
327	COVID-19-Related	0.805725655959951	1	1.3396520856735	0.393098208633122	0.365762822774328	0.421141451254744	0.314747517040196	0.475604695581179	COVID-19-Related
328	General	0.805725655959951	-1	1.3396520856735	0.307479601109598	0.284546742687888	0.329602007901142	0.242413235484979	0.380895352038152	General
329	COVID-19-Related	0.824372844343674	1	1.3696345633865	0.392851220430793	0.365517107909266	0.42075122688812	0.314278471555028	0.475246581715416	COVID-19-Related
330	General	0.824372844343674	-1	1.3696345633865	0.306488490551938	0.283602896075744	0.328544764768827	0.241247279186213	0.379713624694259	General
331	COVID-19-Related	0.843020032727396	1	1.39961704109951	0.392604328651447	0.365321385059324	0.420433622452039	0.313809805431154	0.474816230359372	COVID-19-Related
332	General	0.843020032727396	-1	1.39961704109951	0.305499224222824	0.282673910712341	0.327478826149332	0.240085158716097	0.378941741533875	General
333	COVID-19-Related	0.861667221111119	1	1.42959951881251	0.392357533611563	0.365058906993689	0.420154585904018	0.313341519319946	0.474689580974912	COVID-19-Related
334	General	0.861667221111119	-1	1.42959951881251	0.304511808459318	0.281728045637537	0.326453773328694	0.238926878627078	0.377827334736677	General
335	COVID-19-Related	0.880314409494841	1	1.45958199652551	0.392110835626909	0.364879578951002	0.419998375353374	0.312873613869912	0.474847065936372	COVID-19-Related
336	General	0.880314409494841	-1	1.45958199652551	0.303526249527749	0.280858970652284	0.325362673043587	0.237772443285847	0.376647412736977	General
337	COVID-19-Related	0.898961597878564	1	1.48956447423851	0.391864235012546	0.364565143215348	0.419777662558805	0.312406089726694	0.475004556166066	COVID-19-Related
338	General	0.898961597878564	-1	1.48956447423851	0.302542553623697	0.279891494658206	0.324290468200984	0.236873292351907	0.375464774733313	General
339	COVID-19-Related	0.917608786262287	1	1.51954695195152	0.391617732082822	0.364459981208272	0.41953624761102	0.311938947533067	0.475162051630196	COVID-19-Related
340	General	0.917608786262287	-1	1.51954695195152	0.30156072687199	0.278968677937649	0.323244149446496	0.235982646705575	0.374283620567123	General
341	COVID-19-Related	0.936255974646009	1	1.54952942966452	0.391371327151372	0.364195233229028	0.419259054283576	0.311472187928937	0.475132895951079	COVID-19-Related
342	General	0.936255974646009	-1	1.54952942966452	0.300580775326701	0.278076732897432	0.322199597530029	0.235094323511571	0.373103962424888	General
343	COVID-19-Related	0.954903163029732	1	1.57951190737752	0.391125020531114	0.363874222865404	0.419044234628135	0.311005811551343	0.475070847396343	COVID-19-Related
344	General	0.954903163029732	-1	1.57951190737752	0.299602704971152	0.27705266778115	0.321251211634404	0.234214129299909	0.371925812424265	General
345	COVID-19-Related	0.973550351413455	1	1.60949438509052	0.39087881253425	0.36349836969624	0.418829450438248	0.310539819034453	0.475008799869773	COVID-19-Related
346	General	0.973550351413455	-1	1.60949438509052	0.298626521717926	0.276141995317463	0.320291042886677	0.23333852778375	0.370749182613669	General
347	COVID-19-Related	0.992197539797177	1	1.63947686280353	0.390632703472261	0.363165120413203	0.418697519904708	0.310074211009564	0.474940456363152	COVID-19-Related
348	General	0.992197539797177	-1	1.63947686280353	0.297652231408879	0.275383100700392	0.319267021424045	0.232465206192155	0.369574084971857	General
349	COVID-19-Related	1.0108447281809	1	1.66945934051653	0.390386693655907	0.362909807217095	0.418689052680869	0.309609123122762	0.474871119752274	COVID-19-Related
350	General	1.0108447281809	-1	1.66945934051653	0.29667983981516	0.274273211968264	0.31814033154119	0.231594166027269	0.368400531407522	General
351	COVID-19-Related	1.02949191656462	1	1.69944181822953	0.390140783395223	0.362651567148527	0.418692377464166	0.309187446969923	0.474801784126946	COVID-19-Related
352	General	1.02949191656462	-1	1.69944181822953	0.29570935263724	0.273450637433896	0.317087516453763	0.230725408729001	0.367306203024711	General
353	COVID-19-Related	1.04813910494835	1	1.72942429594253	0.389894972999519	0.362182172009532	0.41862835928016	0.30896148378146	0.474730768057312	COVID-19-Related
354	General	1.04813910494835	-1	1.72942429594253	0.294740775504938	0.27256545818383	0.316056874045212	0.229805531098942	0.36646120720864	General
355	COVID-19-Related	1.06678629333207	1	1.75940677365554	0.389649262777378	0.361702677216443	0.418487306310276	0.308737574752113	0.474659339532914	COVID-19-Related
356	General	1.06678629333207	-1	1.75940677365554	0.293774113977462	0.271552232415963	0.315078246718045	0.228647180658155	0.365617034025456	General
357	COVID-19-Related	1.08543348171579	1	1.78938925136854	0.389403653036651	0.36133077996185	0.418252305527235	0.308514051711968	0.4745879121467	COVID-19-Related
358	General	1.08543348171579	-1	1.78938925136854	0.292809373543445	0.270561328354984	0.314128921554473	0.227909278109542	0.364773687896009	General
359	COVID-19-Related	1.10408067009951	1	1.81937172908154	0.389158144084459	0.360959227767082	0.417972910259336	0.30818738081562	0.474474888912243	COVID-19-Related
360	General	1.10408067009951	-1	1.81937172908154	0.291846559620994	0.269690122300829	0.313034812275405	0.227176016187934	0.363805737450008	General
361	COVID-19-Related	1.12272785848324	1	1.84935420679455	0.38891273622719	0.360861725812439	0.417641088143518	0.30748045666643	0.474266391506116	COVID-19-Related
362	General	1.12272785848324	-1	1.84935420679455	0.29088567755774	0.268778269869537	0.312006503436901	0.226164451008529	0.362703638939501	General
363	COVID-19-Related	1.14137504686696	1	1.87933668450755	0.388667429770495	0.360753345150266	0.41728463119612	0.306892773916214	0.474057903178962	COVID-19-Related
364	General	1.14137504686696	-1	1.87933668450755	0.289926732630894	0.267744909326584	0.311050193679841	0.225294637197369	0.361994923662628	General
365	COVID-19-Related	1.16002223525068	1	1.90931916222055	0.388422225019289	0.360554710962128	0.416926158898201	0.306528522348786	0.473849424005061	COVID-19-Related
366	General	1.16002223525068	-1	1.90931916222055	0.288969730047312	0.266724059831268	0.309997593379601	0.224489115511301	0.361318343205555	General
367	COVID-19-Related	1.1786694236344	1	1.93930163993355	0.388177122277747	0.360226637436411	0.416484547640123	0.306173659764549	0.47364095405868	COVID-19-Related
368	General	1.1786694236344	-1	1.93930163993355	0.288014674943553	0.265777900229288	0.308971080731698	0.223694589108579	0.360422711149445	General
369	COVID-19-Related	1.19731661201813	1	1.96928411764656	0.387932121849303	0.359834102023951	0.41606799540787	0.305819027166777	0.473431801375997	COVID-19-Related
370	General	1.19731661201813	-1	1.96928411764656	0.28706157238596	0.264867721945515	0.307990312040428	0.222902067099849	0.359286785841575	General
371	COVID-19-Related	1.21596380040185	1	1.99926659535956	0.387687224036648	0.35955653717896	0.416161093496295	0.305464624827744	0.473221837687457	COVID-19-Related
372	General	1.21596380040185	-1	1.99926659535956	0.286110427370727	0.264010618084638	0.306860653876836	0.222111550158018	0.358152438779721	General
373	COVID-19-Related	1.23461098878557	1	2.02924907307256	0.387442429141728	0.359172629072965	0.415983504398646	0.305110453018728	0.473011883511053	COVID-19-Related
374	General	1.23461098878557	-1	2.02924907307256	0.285161244823985	0.263021128327175	0.306007470397071	0.221317069650327	0.357019680504335	General
375	COVID-19-Related	1.25325817716929	1	2.05923155078556	0.387197737465744	0.359069328754345	0.415734768971905	0.304790560632319	0.472968584647235	COVID-19-Related
376	General	1.25325817716929	-1	2.05923155078556	0.284214029601888	0.262130126445203	0.304992280240165	0.220504666394605	0.355904709911573	General
377	COVID-19-Related	1.27190536555302	1	2.08921402849857	0.386953149309147	0.358943439480011	0.415411806285215	0.304519922301868	0.473204391722871	COVID-19-Related
378	General	1.27190536555302	-1	2.08921402849857	0.283268786490699	0.261363103454801	0.304006493686233	0.219747776275221	0.355182502536681	General
379	COVID-19-Related	1.29055255393674	1	2.11919650621157	0.386708664971639	0.358674625038134	0.415130693757072	0.304249419460087	0.473440211487862	COVID-19-Related
380	General	1.29055255393674	-1	2.11919650621157	0.282325520206889	0.26053774545905	0.303024697761233	0.218961744868781	0.354460954477043	General
381	COVID-19-Related	1.30919974232046	1	2.14917898392457	0.386464284752168	0.358450312587787	0.415191651944727	0.303979052227362	0.473388575634025	COVID-19-Related
382	General	1.30919974232046	-1	2.14917898392457	0.281384235397235	0.259722291198084	0.302165996429088	0.218177739111828	0.353740068415018	General
383	COVID-19-Related	1.32784693070418	1	2.17916146163758	0.38622000894893	0.358241632186181	0.41487263342047	0.303708820723733	0.473263999192037	COVID-19-Related
384	General	1.32784693070418	-1	2.17916146163758	0.280444936638926	0.258833000382616	0.301267211061027	0.217381222714449	0.353019847021448	General
385	COVID-19-Related	1.34649411908791	1	2.20914393935058	0.385975837859367	0.357862065200415	0.414554308525419	0.303440535277117	0.473137225547895	COVID-19-Related
386	General	1.34649411908791	-1	2.20914393935058	0.279507628439669	0.257745965038103	0.300392812092243	0.216370171963636	0.35230029295563	General
387	COVID-19-Related	1.36514130747163	1	2.23912641706358	0.385731771780162	0.357542444758605	0.414183961687213	0.303075939338831	0.473010455387878	COVID-19-Related
388	General	1.36514130747163	-1	2.23912641706358	0.278572315237804	0.25676635830734	0.299439580758892	0.215689838431396	0.351581408865287	General
389	COVID-19-Related	1.38378849585535	1	2.26910889477658	0.385487811007238	0.357319084220351	0.413733439501629	0.302866956070693	0.472883688728464	COVID-19-Related
390	General	1.38378849585535	-1	2.26910889477658	0.277639001402423	0.255890564054363	0.298488083908258	0.215011838785438	0.350863197386536	General
391	COVID-19-Related	1.40243568423907	1	2.29909137248959	0.38524395583576	0.356896240054905	0.413471222276748	0.302634366584092	0.472845993184366	COVID-19-Related
392	General	1.40243568423907	-1	2.29909137248959	0.276707691233492	0.255092616226584	0.297520469345109	0.214288107840811	0.350145661143864	General
393	COVID-19-Related	1.4210828726228	1	2.32907385020259	0.38500020656013	0.356495254622455	0.413321960629848	0.302361690198619	0.472955311616061	COVID-19-Related
394	General	1.4210828726228	-1	2.32907385020259	0.275778388961977	0.254182206453797	0.296499348480769	0.21351626302248	0.349428802750097	General
395	COVID-19-Related	1.43973006100652	1	2.35905632791559	0.384756563473986	0.356298464026776	0.413094035623309	0.3020902886915	0.473064632816235	COVID-19-Related
396	General	1.43973006100652	-1	2.35905632791559	0.274851098749976	0.253289112830425	0.295568571896315	0.212536393135966	0.348712624806371	General
397	COVID-19-Related	1.45837724939024	1	2.38903880562859	0.384513026870201	0.356020243911039	0.412793151172484	0.301826605481296	0.473173682752993	COVID-19-Related
398	General	1.45837724939024	-1	2.38903880562859	0.273925824690851	0.252292636311088	0.294599233203749	0.21141487002207	0.347997129902108	General
399	COVID-19-Related	1.47702443777397	1	2.4190212833416	0.384269597040879	0.355795314216988	0.41238948189054	0.301568197328106	0.472840585116542	COVID-19-Related
400	General	1.47702443777397	-1	2.4190212833416	0.273002570809377	0.251347618387106	0.29375679180785	0.210539305350718	0.347282320614987	General
