# Supplementary material for: An energizing role for motivation in information-seeking during the early phase of the COVID-19 pandemic
Source: Nat Commun. 2022 Apr 28;13:2310. doi: 10.1038/s41467-022-30011-5 (PMC9050882; doi:10.1038/s41467-022-30011-5)
Supplement: Supplementary file 4 — Source Data [file 41467_2022_30011_MOESM4_ESM.zip › figure_sources/fs2c_scatter.csv]

	questionId	type	block	correct	n	useful	useful_s
1	C_01_NU	Not useful	COVID-19-Related	0.616942909760589	543	1.22822335858529	0.874242778817489
2	C_02_NU	Not useful	COVID-19-Related	0.312903225806452	620	-0.0372294816459424	0.00650817140478078
3	C_03_NU	Not useful	COVID-19-Related	0.0478260869565217	460	-0.352803906416287	-0.209884601902796
4	C_04_NU	Not useful	COVID-19-Related	0.640625	384	0.0707071643247006	0.0805214891193045
5	C_05_NU	Not useful	COVID-19-Related	0.441860465116279	516	-1.75775814188802	-1.17327681470713
6	C_06_NU	Not useful	COVID-19-Related	0.282732447817837	527	-2.99721125455138	-2.02318312960929
7	C_07_NU	Not useful	COVID-19-Related	0.559701492537313	268	-4.14991423278721	-2.81360394537051
8	C_08_NU	Not useful	COVID-19-Related	0.206593406593407	455	-0.901405465621044	-0.586066584722129
9	C_09_NU	Not useful	COVID-19-Related	0.198198198198198	111	-0.152365581946719	-0.0724418894882581
10	C_10_NU	Not useful	COVID-19-Related	0.165137614678899	436	-0.834608797867778	-0.540263392041502
11	C_11_NU	Not useful	COVID-19-Related	0.615883306320908	617	-1.17845217425108	-0.776040489165803
12	C_12_NU	Not useful	COVID-19-Related	0.311977715877437	359	-1.60867646710447	-1.07104990871109
13	C_13_NU	Not useful	COVID-19-Related	0.188053097345133	452	0.381000507736822	0.293292968204448
14	C_14_NU	Not useful	COVID-19-Related	0.105431309904153	313	0.0799309525771906	0.0868463398159689
15	C_15_NU	Not useful	COVID-19-Related	0.0270833333333333	480	0.701692063741644	0.513194613373277
16	C_16_NU	Not useful	COVID-19-Related	0.502970297029703	505	0.340835710773256	0.265751535432743
17	C_17_NU	Not useful	COVID-19-Related	0.502155172413793	464	-0.39323567810538	-0.237609102111927
18	C_18_NU	Not useful	COVID-19-Related	0.669077757685353	553	-0.54107092703391	-0.338981320508716
19	C_19_NU	Not useful	COVID-19-Related	0.22841726618705	556	0.279647126337997	0.223793865731384
20	C_20_NU	Not useful	COVID-19-Related	0.292383292383292	407	-1.27670181219182	-0.843411321405884
21	C_21_NU	Not useful	COVID-19-Related	0.75609756097561	287	1.1297141244403	0.806693938671292
22	C_22_NU	Not useful	COVID-19-Related	0.183044315992293	519	0.417216554965165	0.31812670086096
23	C_23_NU	Not useful	COVID-19-Related	0.232365145228216	482	0.175449537824852	0.152344459884475
24	C_24_NU	Not useful	COVID-19-Related	0.547770700636943	471	-1.88940980900585	-1.26355177719474
25	C_25_NU	Not useful	COVID-19-Related	0.4004914004914	407	-0.345815083789104	-0.205092291145828
26	C_26_NU	Not useful	COVID-19-Related	0.488317757009346	428	0.231966027111299	0.191098423749583
27	C_27_U	Useful	COVID-19-Related	0.622073578595318	299	2.49442051957034	1.7424877749674
28	C_28_U	Useful	COVID-19-Related	0.737704918032787	427	1.34299025998988	0.952939676061084
29	C_29_U	Useful	COVID-19-Related	0.462790697674419	430	2.13704216956128	1.49742960102055
30	C_30_U	Useful	COVID-19-Related	0.693333333333333	225	1.74937230774626	1.23160021200411
31	C_31_U	Useful	COVID-19-Related	0.680306905370844	391	1.3065351349159	0.927942005157379
32	C_32_U	Useful	COVID-19-Related	0.443148688046647	343	2.00534019814286	1.4071201443336
33	C_33_U	Useful	COVID-19-Related	0.306451612903226	434	2.29535753817727	1.60598815007584
34	C_34_U	Useful	COVID-19-Related	0.585365853658537	369	2.01639935224431	1.41470352511039
35	C_35_U	Useful	COVID-19-Related	0.76010101010101	396	1.88948411379182	1.32767638264244
36	C_36_U	Useful	COVID-19-Related	0.674311926605505	436	1.09927917332381	0.78582436572548
37	C_37_U	Useful	COVID-19-Related	0.692307692307692	260	0.634590681347967	0.467182474590145
38	C_38_U	Useful	COVID-19-Related	0.637254901960784	102	2.01880974137054	1.41635635482925
39	C_39_U	Useful	COVID-19-Related	0.646551724137931	232	1.78906041043253	1.2588147703887
40	C_40_U	Useful	COVID-19-Related	0.636627906976744	344	2.26754017969007	1.58691348851694
41	C_41_U	Useful	COVID-19-Related	0.448275862068966	464	2.44987320589982	1.71194120340799
42	C_42_U	Useful	COVID-19-Related	0.801047120418848	191	2.50468836930304	1.74952854983748
43	C_43_U	Useful	COVID-19-Related	0.76158940397351	151	2.56567354444187	1.79134673959903
44	C_44_U	Useful	COVID-19-Related	0.67032967032967	273	1.46449909473208	1.03625958942342
45	C_45_U	Useful	COVID-19-Related	0.614624505928854	506	1.7660068829492	1.2430067189274
46	C_46_U	Useful	COVID-19-Related	0.127882599580713	477	1.20013895222581	0.854984999663663
47	C_47_U	Useful	COVID-19-Related	0.344	500	1.88775088126541	1.32648788647882
48	C_48_U	Useful	COVID-19-Related	0.496987951807229	332	1.58620893237772	1.11971733263605
49	C_49_U	Useful	COVID-19-Related	0.462093862815884	277	1.27792129871143	0.908321190271128
50	C_50_U	Useful	COVID-19-Related	0.676829268292683	328	-0.331810100932484	-0.195488923944337
51	C_51_U	Useful	COVID-19-Related	0.36078431372549	510	0.926439819637636	0.667306564075178
52	C_52_U	Useful	COVID-19-Related	0.657430730478589	397	1.39725615813395	0.990150385401569
53	NC_01_NU	Not useful	General	0.0792452830188679	265	-2.52634386984279	-1.70030430534674
54	NC_02_NU	Not useful	General	0.490813648293963	381	-2.21178150047815	-1.48460550930345
55	NC_03_NU	Not useful	General	0.352078239608802	409	-1.88184857548398	-1.25836695813782
56	NC_04_NU	Not useful	General	0.215686274509804	306	-1.72279636244969	-1.14930314694893
57	NC_05_NU	Not useful	General	0.417127071823204	362	-1.77085028206047	-1.18225423587334
58	NC_06_NU	Not useful	General	0.216494845360825	388	-1.71191786327693	-1.14184364319753
59	NC_07_NU	Not useful	General	0.244389027431421	401	-1.88884576279886	-1.26316500465101
60	NC_08_NU	Not useful	General	0.304250559284116	447	-2.14568125694126	-1.43927986218974
61	NC_09_NU	Not useful	General	0.295566502463054	406	-2.04918321680278	-1.37311011938023
62	NC_10_NU	Not useful	General	0.18960244648318	327	-3.0034325351253	-2.02744912853456
63	NC_11_NU	Not useful	General	0.251162790697674	430	-2.07800501825694	-1.39287353827239
64	NC_12_NU	Not useful	General	0.372340425531915	564	-2.20132946627114	-1.47743843716063
65	NC_13_NU	Not useful	General	0.334928229665072	418	-2.64684077290692	-1.78293032628617
66	NC_14_NU	Not useful	General	0.272076372315036	419	-2.28371754771121	-1.53393282970616
67	NC_15_NU	Not useful	General	0.331491712707182	543	-1.51429191263403	-1.00632940572952
68	NC_16_NU	Not useful	General	0.292803970223325	403	-0.745367266757225	-0.479069515429731
69	NC_17_NU	Not useful	General	0.300813008130081	492	-2.08065754115646	-1.39469240172087
70	NC_18_NU	Not useful	General	0.213114754098361	488	-1.66379312132187	-1.10884399063081
71	NC_19_NU	Not useful	General	0.434402332361516	686	-1.15814452609147	-0.762115316655988
72	NC_20_NU	Not useful	General	0.367424242424242	528	-1.34568451228722	-0.89071349994824
73	NC_21_NU	Not useful	General	0.238289205702648	491	-1.62029274037108	-1.0790153120846
74	NC_22_NU	Not useful	General	0.152466367713004	446	-1.4306467412218	-0.948973013085046
75	NC_23_NU	Not useful	General	0.241935483870968	620	-1.22734369173945	-0.809565927953262
76	NC_24_NU	Not useful	General	0.0729813664596273	644	-1.1021594631766	-0.72372575756303
77	NC_25_NU	Not useful	General	0.428370786516854	712	-0.000229447928676733	0.0318794920191799
78	NC_26_NU	Not useful	General	0.260647359454855	587	-2.09790863340838	-1.40652166100794
79	NC_27_U	Useful	General	0.364814814814815	540	0.921154039537208	0.663682047874735
80	NC_28_U	Useful	General	0.505464480874317	366	0.502926075722921	0.376898640029134
81	NC_29_U	Useful	General	0.40920716112532	391	0.991402747652359	0.711852341717066
82	NC_30_U	Useful	General	0.707692307692308	520	1.60657069228816	1.13367961015473
83	NC_31_U	Useful	General	0.149184149184149	429	-0.200916879395357	-0.105734035739456
84	NC_32_U	Useful	General	0.772802653399668	603	0.736584113430375	0.53712046669306
85	NC_33_U	Useful	General	0.707650273224044	366	1.22461062956081	0.871765491713556
86	NC_34_U	Useful	General	0.671480144404332	554	0.0151064364154791	0.0423954726686612
87	NC_35_U	Useful	General	0.592941176470588	425	0.657893079670198	0.483161179459321
88	NC_36_U	Useful	General	0.614855570839065	727	0.810323299831127	0.587684218994329
89	NC_37_U	Useful	General	0.695652173913043	345	0.97026708754416	0.697359392518702
90	NC_38_U	Useful	General	0.0443974630021142	473	1.17706232976687	0.839161111729473
91	NC_39_U	Useful	General	0.21021021021021	333	1.56485377678995	1.10507387302929
92	NC_40_U	Useful	General	0.589134125636672	589	0.0708866619651245	0.0806445725797014
93	NC_41_U	Useful	General	0.209125475285171	526	-0.341308244349976	-0.202001902925064
94	NC_42_U	Useful	General	0.501597444089457	313	2.26659152132281	1.586262983283
95	NC_43_U	Useful	General	0.164461247637051	529	1.34199591561163	0.952257843438589
96	NC_44_U	Useful	General	0.568144499178982	609	0.312585123846951	0.246379804478948
97	NC_45_U	Useful	General	0.425233644859813	428	1.6345839770946	1.15288862049559
98	NC_46_U	Useful	General	0.222030981067126	581	0.610076838297183	0.450373069055947
99	NC_47_U	Useful	General	0.430025445292621	393	0.507805922718809	0.38024480353882
100	NC_48_U	Useful	General	0.534420289855073	552	1.29782549500679	0.921969711503315
101	NC_49_U	Useful	General	0.427631578947368	456	0.788001366402714	0.572377829436061
102	NC_50_U	Useful	General	0.362886597938144	485	0.345245764738907	0.26877555681457
103	NC_51_U	Useful	General	0.6438127090301	598	0.368887436953788	0.284986905436784
104	NC_52_U	Useful	General	0.482051282051282	390	-0.544833768995241	-0.341561541666129
