# Supplementary material for: An energizing role for motivation in information-seeking during the early phase of the COVID-19 pandemic
Source: Nat Commun. 2022 Apr 28;13:2310. doi: 10.1038/s41467-022-30011-5 (PMC9050882; doi:10.1038/s41467-022-30011-5)
Supplement: Supplementary file 4 — Source Data [file 41467_2022_30011_MOESM4_ESM.zip › figure_sources/f3b.csv]

	block	negAff	block1	negAff_s	satisfaction	lb	ub	llb	uub	iv
1	COVID-19-Related	-0.87696500921752	1	-1.18124572743896	3.66081228497866	3.62676538666586	3.6955927266017	3.55709328994601	3.75993545433796	COVID-19-Related
2	General	-0.87696500921752	-1	-1.18124572743896	3.80700269577325	3.77522957338915	3.8377307636716	3.71721618147583	3.89796639405064	General
3	COVID-19-Related	-0.862289511417437	1	-1.16055955212637	3.6584478460073	3.6244131467027	3.69302553083887	3.55449774224763	3.75800008607645	COVID-19-Related
4	General	-0.862289511417437	-1	-1.16055955212637	3.80510993187443	3.77328326289062	3.83564274551081	3.71565890090349	3.89594642265749	General
5	COVID-19-Related	-0.847614013617355	1	-1.13987337681377	3.65608215527379	3.62183601734809	3.69036015098277	3.55193044983227	3.75610707878696	COVID-19-Related
6	General	-0.847614013617355	-1	-1.13987337681377	3.80321618617664	3.77132872969221	3.83350294156642	3.71410105037876	3.893798092572	General
7	COVID-19-Related	-0.832938515817272	1	-1.11918720150117	3.6537152157723	3.61962177590645	3.68798413216974	3.55021951530646	3.75417445914366	COVID-19-Related
8	General	-0.832938515817272	-1	-1.11918720150117	3.80132146024089	3.76922593137585	3.83161823596363	3.71254498940235	3.89180130595739	General
9	COVID-19-Related	-0.818263018017189	1	-1.09850102618858	3.6513470305059	3.61739770260056	3.68562760629638	3.54780556792429	3.75138681861889	COVID-19-Related
10	General	-0.818263018017189	-1	-1.09850102618858	3.79942575562771	3.76753529011711	3.82963668245791	3.71092678241376	3.88980331524767	General
11	COVID-19-Related	-0.803587520217106	1	-1.07781485087598	3.64897760248666	3.61530180368093	3.68319513134305	3.54539535710132	3.7485190980196	COVID-19-Related
12	General	-0.803587520217106	-1	-1.07781485087598	3.79752907389723	3.76557477123924	3.8277809711734	3.70923797248094	3.88780412244252	General
13	COVID-19-Related	-0.788912022417024	1	-1.05712867556338	3.64660693473578	3.61298369691667	3.68070005133432	3.54311562284875	3.74564933422758	COVID-19-Related
14	General	-0.788912022417024	-1	-1.05712867556338	3.79563141660924	3.76375516919774	3.82579105242131	3.70754848003626	3.88580372953678	General
15	COVID-19-Related	-0.774236524616941	1	-1.03644250025078	3.64423503028361	3.61073070016826	3.67834007843162	3.54095309390585	3.74277753221076	COVID-19-Related
16	General	-0.774236524616941	-1	-1.03644250025078	3.79373278532329	3.76185811085722	3.8237054902173	3.70585830605511	3.88380213852058	General
17	COVID-19-Related	-0.759561026816858	1	-1.01575632493819	3.64186189216981	3.60835814578311	3.67597123486847	3.53821876944313	3.73990369694669	COVID-19-Related
18	General	-0.759561026816858	-1	-1.01575632493819	3.79183318159881	3.76011607465389	3.82181446218896	3.70416745151484	3.8817993513794	General
19	COVID-19-Related	-0.744885529016775	1	-0.995070149625591	3.63948752344343	3.60590401896268	3.67344516747749	3.53570298168176	3.73713455964398	COVID-19-Related
20	General	-0.744885529016775	-1	-0.995070149625591	3.78993260699515	3.75842058213007	3.81991435179283	3.70247591739481	3.87979537009423	General
21	COVID-19-Related	-0.730210031216692	1	-0.974383974312994	3.63711192716298	3.60381912050584	3.67080766838779	3.53327590220985	3.73511973842379	COVID-19-Related
22	General	-0.730210031216692	-1	-0.974383974312994	3.78803106307167	3.75670539181844	3.81819974501175	3.70078370467642	3.87783435112259	General
23	COVID-19-Related	-0.71553453341661	1	-0.953697799000396	3.63473510639653	3.6014711845026	3.66836423149663	3.53107527743276	3.73272452081781	COVID-19-Related
24	General	-0.71553453341661	-1	-0.953697799000396	3.78612855138788	3.75481962441738	3.81646667743272	3.69909081434309	3.8758137413944	General
25	COVID-19-Related	-0.700859035616527	1	-0.933011623687799	3.63235706422179	3.59898917510035	3.66573919769397	3.52912830011084	3.73003264663606	COVID-19-Related
26	General	-0.700859035616527	-1	-0.933011623687799	3.78422507350346	3.75292753676227	3.81457228213579	3.69706844001142	3.87379192534559	General
27	COVID-19-Related	-0.686183537816444	1	-0.912325448375202	3.62997780372617	3.59697869143931	3.66312853269982	3.52709475055411	3.72733898628969	COVID-19-Related
28	General	-0.686183537816444	-1	-0.912325448375202	3.78232063097838	3.75125854502797	3.81262911184932	3.69501571326399	3.87176754298184	General
29	COVID-19-Related	-0.671508040016361	1	-0.891639273062605	3.62759732800692	3.59451287844227	3.66055399790465	3.52465799532937	3.72464356427241	COVID-19-Related
30	General	-0.671508040016361	-1	-0.891639273062605	3.78041522537296	3.7495006409476	3.81084025697208	3.69334621815031	3.86974838640842	General
31	COVID-19-Related	-0.656832542216279	1	-0.870953097750008	3.62521564017113	3.59187688508582	3.65803715482229	3.52207662998142	3.72194638451865	COVID-19-Related
32	General	-0.656832542216279	-1	-0.870953097750008	3.778508858248	3.7477043776353	3.80883793747548	3.69179797260402	3.86772505257543	General
33	COVID-19-Related	-0.642157044416196	1	-0.85026692243741	3.62283274333586	3.58960009422201	3.65541632427599	3.51940608150981	3.71924745097422	COVID-19-Related
34	General	-0.642157044416196	-1	-0.85026692243741	3.77660153116482	3.74570603622868	3.80709154088774	3.69026067861782	3.86570052243667	General
35	COVID-19-Related	-0.627481546616113	1	-0.829580747124813	3.62044864062818	3.58709119193952	3.65274891424811	3.51723015574217	3.71659708445713	COVID-19-Related
36	General	-0.627481546616113	-1	-0.829580747124813	3.77469324568534	3.74390279510638	3.80508206258445	3.6887143724115	3.86367479792479	General
37	COVID-19-Related	-0.61280604881603	1	-0.808894571812216	3.61806333518524	3.58465488191896	3.65029639758115	3.51520600074441	3.71384555232315	COVID-19-Related
38	General	-0.61280604881603	-1	-0.808894571812216	3.77278400337221	3.74197469895206	3.80299657960138	3.68696577323459	3.86164788096899	General
39	COVID-19-Related	-0.598130551015947	1	-0.788208396499619	3.61567683015436	3.58232180512947	3.64771002506467	3.51331604271126	3.71115094346974	COVID-19-Related
40	General	-0.598130551015947	-1	-0.788208396499619	3.77087380578884	3.74012677981855	3.80111194512622	3.68504610457757	3.85961977349513	General
41	COVID-19-Related	-0.583455053215865	1	-0.767522221187022	3.61328912869306	3.58012248233465	3.64531934721698	3.51149906029478	3.70879731180701	COVID-19-Related
42	General	-0.583455053215865	-1	-0.767522221187022	3.76896265449951	3.73830689325959	3.79936402825827	3.68297245910826	3.85755892728301	General
43	COVID-19-Related	-0.568779555415782	1	-0.746836045874425	3.61090023396916	3.57777995580886	3.64289463043593	3.50922616186384	3.70646334068864	COVID-19-Related
44	General	-0.568779555415782	-1	-0.746836045874425	3.76705055106946	3.73638705181692	3.79749486777508	3.68089787085646	3.85541161831007	General
45	COVID-19-Related	-0.554104057615699	1	-0.726149870561828	3.6085101491608	3.57543408868836	3.64055264346461	3.50707834015487	3.70412810664018	COVID-19-Related
46	General	-0.554104057615699	-1	-0.726149870561828	3.76513749706493	3.73431889268178	3.79568709454508	3.67902984521491	3.85326298983123	General
47	COVID-19-Related	-0.539428559815616	1	-0.705463695249231	3.6061188774565	3.57298674184293	3.63807869737743	3.50503848177427	3.7017916124086	COVID-19-Related
48	General	-0.539428559815616	-1	-0.705463695249231	3.76322349405328	3.73243286721089	3.79403188723692	3.67742742345032	3.8513750131448	General
49	COVID-19-Related	-0.524753062015534	1	-0.684777519936633	3.60372642205524	3.5707227251086	3.63569115036268	3.50299789105563	3.69945386074698	COVID-19-Related
50	General	-0.524753062015534	-1	-0.684777519936633	3.76130854360306	3.73059196637266	3.79210274709503	3.67583418998204	3.84946144554078	General
51	COVID-19-Related	-0.510077564215451	1	-0.664091344624036	3.6013327861665	3.5683902037307	3.63316701757818	3.50095656999915	3.6971148544146	COVID-19-Related
52	General	-0.510077564215451	-1	-0.664091344624036	3.75939264728407	3.72857691088242	3.79011145175627	3.67424420863337	3.84749358744291	General
53	COVID-19-Related	-0.495402066415368	1	-0.643405169311439	3.59893797301027	3.56604002107292	3.63084706879233	3.49891452061007	3.6947745961771	COVID-19-Related
54	General	-0.495402066415368	-1	-0.643405169311439	3.75747580666748	3.72662533523054	3.78792944271567	3.67265366896208	3.84555391397682	General
55	COVID-19-Related	-0.480726568615285	1	-0.622718993998842	3.59654198581717	3.56346106872361	3.62832342482697	3.49687174489863	3.69243308880656	COVID-19-Related
56	General	-0.480726568615285	-1	-0.622718993998842	3.75555802332584	3.72476369854376	3.78592961420873	3.67101004022948	3.84366643923849	General
57	COVID-19-Related	-0.466051070815202	1	-0.602032818686245	3.59414482782841	3.56110856037693	3.62588281253622	3.49482824488008	3.69009033508157	COVID-19-Related
58	General	-0.466051070815202	-1	-0.602032818686245	3.75363929883323	3.72290490584812	3.78397236456194	3.66924249867533	3.84181678809462	General
59	COVID-19-Related	-0.45137557301512	1	-0.581346643373647	3.5917465022959	3.55875502293512	3.62345855050527	3.49263050896099	3.68774633778742	COVID-19-Related
60	General	-0.45137557301512	-1	-0.581346643373647	3.75171963476529	3.72110741701173	3.7818226456362	3.66747426139078	3.83996619227812	General
61	COVID-19-Related	-0.436700075215037	1	-0.56066046806105	3.58934701248224	3.55653622611872	3.62065190598406	3.49010750230124	3.68540109971611	COVID-19-Related
62	General	-0.436700075215037	-1	-0.56066046806105	3.74979903269932	3.71930913548859	3.77979643116343	3.66584074253376	3.83811465331095	General
63	COVID-19-Related	-0.422024577414954	1	-0.539974292748453	3.58694636166077	3.55431148193909	3.61836702283527	3.48758344559699	3.68305037491614	COVID-19-Related
64	General	-0.422024577414954	-1	-0.539974292748453	3.74787749421434	3.717398194054	3.77792864284399	3.66430278065242	3.83626217271347	General
65	COVID-19-Related	-0.407349079614871	1	-0.519288117435856	3.58454455311564	3.5520229838737	3.61575301932222	3.48505834279051	3.68021394600979	COVID-19-Related
66	General	-0.407349079614871	-1	-0.519288117435856	3.74595502089117	3.71541814465389	3.77580841661215	3.66276450040413	3.83440269872761	General
67	COVID-19-Related	-0.392673581814788	1	-0.498601942123259	3.58214159014177	3.54969911173859	3.61311575717847	3.4825487602239	3.67721046668033	COVID-19-Related
68	General	-0.392673581814788	-1	-0.498601942123259	3.74403161431252	3.71354467748649	3.77356298306869	3.66113646952987	3.83207415332062	General
69	COVID-19-Related	-0.377998084014706	1	-0.477915766810662	3.57973747604492	3.54752358763937	3.61067335191662	3.4810201823226	3.67420490480691	COVID-19-Related
70	General	-0.377998084014706	-1	-0.477915766810662	3.74210727606301	3.7115238946402	3.77146233275523	3.65960768560588	3.83035271196957	General
71	COVID-19-Related	-0.363322586214623	1	-0.457229591498065	3.57733221414173	3.54491950892948	3.60818495744721	3.4797332041136	3.67175964923723	COVID-19-Related
72	General	-0.363322586214623	-1	-0.457229591498065	3.74018200772933	3.70953613102371	3.76935575177785	3.65743472004152	3.82863044947695	General
73	COVID-19-Related	-0.34864708841454	1	-0.436543416185467	3.57492580775971	3.54254902725406	3.6056823874199	3.4775463715691	3.66957364521373	COVID-19-Related
74	General	-0.34864708841454	-1	-0.436543416185467	3.73825581090023	3.70754008596141	3.76772523288496	3.65520852005709	3.82690736692658	General
75	COVID-19-Related	-0.333971590614457	1	-0.41585724087287	3.57251826023727	3.54017740145998	3.60339351093973	3.47502721140883	3.66738410886354	COVID-19-Related
76	General	-0.333971590614457	-1	-0.41585724087287	3.73632868716664	3.70552401299017	3.7656811412735	3.65328790142818	3.82511883894616	General
77	COVID-19-Related	-0.319296092814375	1	-0.395171065560273	3.57010957492375	3.53793047213991	3.60120049046901	3.47251262021939	3.66518958527899	COVID-19-Related
78	General	-0.319296092814375	-1	-0.395171065560273	3.73440063812172	3.70351839762434	3.76353755017724	3.65147678554642	3.82326266784358	General
79	COVID-19-Related	-0.304620595014292	1	-0.374484890247676	3.56769975517943	3.53588514105193	3.59882718481183	3.46999946915869	3.66299400162112	COVID-19-Related
80	General	-0.304620595014292	-1	-0.374484890247676	3.73247166536094	3.70176263777007	3.76168275483828	3.64974401656609	3.8212418726735	General
81	COVID-19-Related	-0.289945097214209	1	-0.353798714935079	3.56528880437555	3.53378696680801	3.59665386715632	3.4674853117872	3.66079736018847	COVID-19-Related
82	General	-0.289945097214209	-1	-0.353798714935079	3.73054177048214	3.69968415275323	3.75974386686747	3.64791195123145	3.81900923647	General
83	COVID-19-Related	-0.275269599414126	1	-0.333112539622482	3.56287672589428	3.5312417596349	3.59448819510496	3.46460148057084	3.65860433043511	COVID-19-Related
84	General	-0.275269599414126	-1	-0.333112539622482	3.72861095508561	3.69789126414735	3.75782470949237	3.6458132240266	3.81676930736077	General
85	COVID-19-Related	-0.260594101614043	1	-0.312426364309885	3.5604635231288	3.52844646921813	3.59231622544043	3.46145510855194	3.65578729282359	COVID-19-Related
86	General	-0.260594101614043	-1	-0.312426364309885	3.72667922077414	3.69605563819856	3.75600939330204	3.64383525405293	3.81452719646138	General
87	COVID-19-Related	-0.245918603813961	1	-0.291740188997287	3.55804919948326	3.5264397081735	3.59001745851565	3.45877051406895	3.65340229290573	COVID-19-Related
88	General	-0.245918603813961	-1	-0.291740188997287	3.72474656915312	3.69424682395472	3.75425863892272	3.6423605272353	3.81228370621931	General
89	COVID-19-Related	-0.231243106013878	1	-0.27105401368469	3.55563375837279	3.52398176711173	3.58762981421063	3.45622711907143	3.6512831125702	COVID-19-Related
90	General	-0.231243106013878	-1	-0.27105401368469	3.72281300183057	3.69236494328704	3.75243269605752	3.64075838534015	3.81027239123506	General
91	COVID-19-Related	-0.216567608213795	1	-0.250367838372093	3.5532172032235	3.52130301167218	3.58511497073523	3.45328243020613	3.64851114389496	COVID-19-Related
92	General	-0.216567608213795	-1	-0.250367838372093	3.72087852041723	3.69045310165121	3.75059398987177	3.63877703325485	3.80837351487897	General
93	COVID-19-Related	-0.201892110413712	1	-0.229681663059496	3.55079953747249	3.51890854980733	3.58281057883325	3.45101581063954	3.64628385900432	COVID-19-Related
94	General	-0.201892110413712	-1	-0.229681663059496	3.71894312652662	3.68849014918127	3.74896052197969	3.63675592800046	3.80647367599053	General
95	COVID-19-Related	-0.187216612613629	1	-0.208995487746899	3.54838076456785	3.51640690211978	3.58061140269927	3.44891929065163	3.64405551597889	COVID-19-Related
96	General	-0.187216612613629	-1	-0.208995487746899	3.71700682177508	3.68666021633186	3.74722244784361	3.63486371913518	3.80457226949806	General
97	COVID-19-Related	-0.172541114813547	1	-0.188309312434302	3.54596088796865	3.51372572673724	3.57829629858536	3.44682206900425	3.64181851476999	COVID-19-Related
98	General	-0.172541114813547	-1	-0.188309312434302	3.71506960778188	3.68460096915601	3.74515305295988	3.63339248111192	3.80238965053733	General
99	COVID-19-Related	-0.157865617013464	1	-0.167623137121704	3.54353991114493	3.51140240515939	3.57613821659745	3.44462931751224	3.63957947511449	COVID-19-Related
100	General	-0.157865617013464	-1	-0.167623137121704	3.71313148616925	3.6826653211931	3.74304821410554	3.631818610749	3.80017727206803	General
101	COVID-19-Related	-0.143190119213381	1	-0.146936961809107	3.54111783757768	3.50900767447553	3.57386975929604	3.44222963355671	3.63733937703902	COVID-19-Related
102	General	-0.143190119213381	-1	-0.146936961809107	3.71119245856245	3.68080875527192	3.74091018260558	3.63002383394263	3.79796360171883	General
103	COVID-19-Related	-0.128514621413298	1	-0.12625078649651	3.53869467075887	3.50657265661918	3.57138043321454	3.43970539841449	3.63509822302263	COVID-19-Related
104	General	-0.128514621413298	-1	-0.12625078649651	3.70925252658982	3.67888776202458	3.73888083339311	3.62822837848299	3.79574864198372	General
105	COVID-19-Related	-0.113839123613216	1	-0.105564611183913	3.53627041419139	3.50376814436376	3.56898813035663	3.43718127940313	3.63284711165506	COVID-19-Related
106	General	-0.113839123613216	-1	-0.105564611183913	3.70731169188286	3.6769572352161	3.73681883169864	3.62632487237557	3.79371381752122	General
107	COVID-19-Related	-0.0991636258131328	1	-0.0848784358713158	3.53384507138906	3.50130762782094	3.56678621542003	3.43471930398873	3.6303781004093	COVID-19-Related
108	General	-0.0991636258131328	-1	-0.0848784358713158	3.7053699560763	3.67541557500627	3.73500751396697	3.6242301426179	3.79177212873217	General
109	COVID-19-Related	-0.0844881280130499	1	-0.0641922605587186	3.53141864587661	3.49894173855498	3.56452548564126	3.43248113721256	3.62762735960606	COVID-19-Related
110	General	-0.0844881280130499	-1	-0.0641922605587186	3.7034273208081	3.67363004522582	3.73331711489813	3.62213449160956	3.78963378905703	General
111	COVID-19-Related	-0.0698126302129671	1	-0.0435060852461214	3.52899114118966	3.49634114121354	3.56181717406809	3.42980315002017	3.62486909493297	COVID-19-Related
112	General	-0.0698126302129671	-1	-0.0435060852461214	3.70148378771958	3.67167882216542	3.7314039756353	3.62009990405596	3.78749426221627	General
113	COVID-19-Related	-0.0551371324128844	1	-0.0228199099335244	3.52656256087469	3.49362130004571	3.55949671468824	3.42739266767133	3.6221084831405	COVID-19-Related
114	General	-0.0551371324128844	-1	-0.0228199099335244	3.69953935845544	3.66973216113556	3.72936280305579	3.61857361411127	3.78535154970353	General
115	COVID-19-Related	-0.0404616346128016	1	-0.00213373462092719	3.52413290848904	3.49121716148108	3.55731140677784	3.42508809945786	3.61934629053037	COVID-19-Related
116	General	-0.0404616346128016	-1	-0.00213373462092719	3.69759403466381	3.66791901258068	3.72744385609048	3.61664362102114	3.78320078895904	General
117	COVID-19-Related	-0.0257861368127188	1	0.01855244069167	3.52170218760085	3.48867333350032	3.55513067362426	3.42278273889862	3.61658025250576	COVID-19-Related
118	General	-0.0257861368127188	-1	0.01855244069167	3.69564781799634	3.66603776962911	3.72577373226345	3.61439297109215	3.78110701517603	General
119	COVID-19-Related	-0.0111106390126361	1	0.039238616004267	3.51927040178907	3.48641790451385	3.55285220790095	3.42047658907162	3.6138110025593	COVID-19-Related
120	General	-0.0111106390126361	-1	0.039238616004267	3.6937007101082	3.66422587626252	3.72399358507955	3.61213466603037	3.77933706947778	General
121	COVID-19-Related	0.00356485878744672	1	0.0599247913168642	3.5168375546434	3.48399067473787	3.55026982519398	3.41816965306084	3.61119625867072	COVID-19-Related
122	General	0.00356485878744672	-1	0.0599247913168642	3.69175271265821	3.66228322380691	3.72187221328928	3.60980536251765	3.77760528738867	General
123	COVID-19-Related	0.0182403565875295	1	0.0806109666294614	3.51440364976428	3.48149543558539	3.54781338772499	3.41586193395618	3.6089183350872	COVID-19-Related
124	General	0.0182403565875295	-1	0.0806109666294614	3.6898038273088	3.66034461480987	3.72000301553112	3.60734231650429	3.7758033910233	General
125	COVID-19-Related	0.0329158543876124	1	0.101297141942059	3.51196869076285	3.47913425628991	3.54545617085438	3.41328260421211	3.60663935769245	COVID-19-Related
126	General	0.0329158543876124	-1	0.101297141942059	3.68785405572615	3.6581582300948	3.71808197386498	3.60522179227769	3.7740426773148	General
127	COVID-19-Related	0.0475913521876951	1	0.121983317254656	3.50953268126091	3.47680285792766	3.54285705554491	3.41053389094952	3.60435932909918	COVID-19-Related
128	General	0.0475913521876951	-1	0.121983317254656	3.6859033995802	3.65606996811016	3.71598037218894	3.60298054779419	3.77228115911391	General
129	COVID-19-Related	0.0622668499877779	1	0.142669492567253	3.5070956248909	3.4741559927331	3.54046629350258	3.4077840989202	3.60207733874698	COVID-19-Related
130	General	0.0622668499877779	-1	0.142669492567253	3.68395186054468	3.65402293917279	3.71407513414775	3.60082054747297	3.77047987803517	General
131	COVID-19-Related	0.0769423477878607	1	0.16335566787985	3.50465752529584	3.47140394950104	3.53788593362207	3.40503323324902	3.59952340001654	COVID-19-Related
132	General	0.0769423477878607	-1	0.16335566787985	3.68199944029721	3.65177731188847	3.71203783457542	3.59855657809164	3.76820538603876	General
133	COVID-19-Related	0.0916178455879434	1	0.184041843192447	3.50221838612931	3.46903819418185	3.53511250366963	3.40228129907053	3.59685162165893	COVID-19-Related
134	General	0.0916178455879434	-1	0.184041843192447	3.68004614051932	3.64968930637875	3.70996073882458	3.59629655955293	3.76597909498274	General
135	COVID-19-Related	0.106293343388026	1	0.204728018505044	3.49977821105539	3.46662665111334	3.53250038043529	3.39952830152881	3.59417842575026	COVID-19-Related
136	General	0.106293343388026	-1	0.204728018505044	3.67809196289649	3.64754883234842	3.70802963916411	3.59409496723944	3.76415106271424	General
137	COVID-19-Related	0.120968841188109	1	0.225414193817641	3.49733700374864	3.46423924204844	3.52996755793985	3.39698392215351	3.5918230313686	COVID-19-Related
138	General	0.120968841188109	-1	0.225414193817641	3.67613690911822	3.64566355050304	3.70617283605694	3.59208983066549	3.76231856182379	General
139	COVID-19-Related	0.135644338988192	1	0.246100369130239	3.49489476789403	3.46182827226904	3.5277299795584	3.39523587085257	3.58963223236246	COVID-19-Related
140	General	0.135644338988192	-1	0.246100369130239	3.67418098087805	3.64369555373111	3.70435342471034	3.59008770762199	3.76047226167187	General
141	COVID-19-Related	0.150319836788275	1	0.266786544442836	3.49245150718691	3.4590233454036	3.5253462296555	3.39293609760022	3.58743683201051	COVID-19-Related
142	General	0.150319836788275	-1	0.266786544442836	3.67222417987364	3.6415582677295	3.70251227506446	3.58808479715885	3.75844314372594	General
143	COVID-19-Related	0.164995334588357	1	0.287472719755433	3.49000722533298	3.45660541284377	3.52308418453984	3.39025644804931	3.5852356939729	COVID-19-Related
144	General	0.164995334588357	-1	0.287472719755433	3.67026650780679	3.63969777766	3.70038602954617	3.58608110111413	3.75602338206513	General
145	COVID-19-Related	0.17967083238844	1	0.30815889506803	3.48756192604818	3.45440322929725	3.52100697528839	3.38757581140101	3.58243494379646	COVID-19-Related
146	General	0.17967083238844	-1	0.30815889506803	3.66830796638349	3.63761141174998	3.69815212596168	3.58399298345471	3.75398972469765	General
147	COVID-19-Related	0.194346330188523	1	0.328845070380627	3.48511561305871	3.45193114893523	3.51867475435298	3.38489419267176	3.5800764802453	COVID-19-Related
148	General	0.194346330188523	-1	0.328845070380627	3.66634855731395	3.63576379056082	3.696281972811	3.58198317574268	3.75206730409256	General
149	COVID-19-Related	0.209021827988606	1	0.349531245693225	3.48266829010092	3.44916981346819	3.5163627862974	3.38221159688825	3.57793699585833	COVID-19-Related
150	General	0.209021827988606	-1	0.349531245693225	3.66438828231267	3.63378061019744	3.69427493361282	3.58007428332299	3.75013785629836	General
151	COVID-19-Related	0.223697325788689	1	0.370217421005822	3.48021996092131	3.44679427043117	3.5138257170133	3.37952802908735	3.57540529445569	COVID-19-Related
152	General	0.223697325788689	-1	0.370217421005822	3.66242714309847	3.63178312078229	3.69224442904036	3.57806263898956	3.7476598044746	General
153	COVID-19-Related	0.238372823588771	1	0.390903596318419	3.47777062927642	3.44445549583087	3.51124990463266	3.37684349431593	3.57286459909911	COVID-19-Related
154	General	0.238372823588771	-1	0.390903596318419	3.6604651413945	3.62991176304943	3.69024843487414	3.57605322950162	3.7455885885483	General
155	COVID-19-Related	0.253048321388854	1	0.411589771631016	3.47532029893281	3.44186770770771	3.5087629236496	3.37415799763079	3.57032263339532	COVID-19-Related
156	General	0.253048321388854	-1	0.411589771631016	3.65850227892834	3.62804825852057	3.68833880967187	3.574043043933	3.74396569654547	General
157	COVID-19-Related	0.267723819188937	1	0.432275946943613	3.472868973667	3.43916974811455	3.50642504084253	3.37147154409851	3.56767495575527	COVID-19-Related
158	General	0.267723819188937	-1	0.432275946943613	3.65653855743198	3.62623195136151	3.68639820370732	3.57204131745639	3.74234217512753	General
159	COVID-19-Related	0.28239931698902	1	0.45296212225621	3.47041665726538	3.43635442661704	3.50391067480961	3.36878413879532	3.56501341962492	COVID-19-Related
160	General	0.28239931698902	-1	0.45296212225621	3.6545739786419	3.62425087355798	3.68437049198521	3.57004131390992	3.74059657588541	General
161	COVID-19-Related	0.297074814789102	1	0.473648297568807	3.46796335352421	3.43382687498691	3.5013416575688	3.36609578680704	3.56246897237473	COVID-19-Related
162	General	0.297074814789102	-1	0.473648297568807	3.65260854429907	3.62221304007967	3.68240862977081	3.56825255557359	3.73864226805483	General
163	COVID-19-Related	0.311750312589185	1	0.494334472881404	3.46550906624947	3.43122502719936	3.49908100392645	3.36340649322887	3.56016285134053	COVID-19-Related
164	General	0.311750312589185	-1	0.494334472881404	3.65064225614903	3.62011150871355	3.68095371182718	3.56657867956532	3.73672912790574	General
165	COVID-19-Related	0.326425810389268	1	0.515020648194002	3.4630537992569	3.4288105572843	3.49685687532126	3.36072735501423	3.55762245051189	COVID-19-Related
166	General	0.326425810389268	-1	0.515020648194002	3.64867511594187	3.61810241572737	3.67902130312054	3.56450280866715	3.73481509488084	General
167	COVID-19-Related	0.341101308189351	1	0.535706823506599	3.46059755637183	3.42615749966852	3.49469160491901	3.35816135353915	3.55506873747896	COVID-19-Related
168	General	0.341101308189351	-1	0.535706823506599	3.64670712543233	3.6161843015217	3.67710971098334	3.56216452687776	3.73294837483509	General
169	COVID-19-Related	0.355776805989434	1	0.556392998819196	3.45814034142921	3.42373562540097	3.49216521285527	3.35559449500876	3.55247191345918	COVID-19-Related
170	General	0.355776805989434	-1	0.556392998819196	3.64473828637976	3.61425664326742	3.67518851448319	3.55998557832816	3.731161458324	General
171	COVID-19-Related	0.370452303789516	1	0.577079174131793	3.45568215827347	3.42140500107556	3.4898693044141	3.35302678387543	3.54975851682242	COVID-19-Related
172	General	0.370452303789516	-1	0.577079174131793	3.64276860054823	3.61222986276543	3.67312837507586	3.5579639973741	3.72937018273774	General
173	COVID-19-Related	0.385127801589599	1	0.59776534944439	3.45322301075851	3.41915176120602	3.48767170931327	3.35045822459942	3.54741802975916	COVID-19-Related
174	General	0.385127801589599	-1	0.59776534944439	3.64079806970649	3.61018366379975	3.67118547323924	3.55594165344106	3.72757067890853	General
175	COVID-19-Related	0.399803299389682	1	0.618451524756987	3.45076290274758	3.41649639914351	3.48532849898949	3.34778970889766	3.54487418010402	COVID-19-Related
176	General	0.399803299389682	-1	0.618451524756987	3.63882669562806	3.60803791960671	3.66937791565503	3.55391854847025	3.72577037400628	General
177	COVID-19-Related	0.414478797189765	1	0.639137700069585	3.44830183811325	3.41409706327002	3.48290900879399	3.34461795345343	3.54232911141419	COVID-19-Related
178	General	0.414478797189765	-1	0.639137700069585	3.6368544800912	3.60576984861919	3.66762847849398	3.55189987862244	3.72396926915722	General
179	COVID-19-Related	0.429154294989847	1	0.659823875382182	3.44583982073732	3.41207158993699	3.48058820926365	3.34182546262496	3.53978282756288	COVID-19-Related
180	General	0.429154294989847	-1	0.659823875382182	3.634881424879	3.60354975382356	3.66585014888344	3.54988236187284	3.72216736548988	General
181	COVID-19-Related	0.44382979278993	1	0.680510050694779	3.44337685451075	3.40981917558932	3.4782004219791	3.33911248020758	3.53723533243633	COVID-19-Related
182	General	0.44382979278993	-1	0.680510050694779	3.63290753177938	3.60126491791152	3.6638455871316	3.54786409537478	3.72036466413519	General
183	COVID-19-Related	0.458505290590013	1	0.701196226007376	3.4409129433336	3.40743045154688	3.47562177014707	3.33639859684764	3.53468662993385	COVID-19-Related
184	General	0.458505290590013	-1	0.701196226007376	3.6309328025851	3.59926457426903	3.66171427304942	3.5458450810622	3.71837733276294	General
185	COVID-19-Related	0.473180788390096	1	0.721882401319973	3.43844809111493	3.40512827719227	3.47291334939702	3.33368381783621	3.53213672396778	COVID-19-Related
186	General	0.473180788390096	-1	0.721882401319973	3.62895723909382	3.59734596238891	3.65960957802478	3.54359256759668	3.71631156904509	General
187	COVID-19-Related	0.487856286190179	1	0.74256857663257	3.43598230177276	3.40242318752348	3.47012476234654	3.3309783912442	3.52958561846348	COVID-19-Related
188	General	0.487856286190179	-1	0.74256857663257	3.62698084310809	3.5953568836098	3.65777464258038	3.54132958925481	3.71423877930523	General
189	COVID-19-Related	0.502531783990261	1	0.763254751945167	3.43351557923397	3.39993799031507	3.46767533751506	3.32828145533654	3.52708245778994	COVID-19-Related
190	General	0.502531783990261	-1	0.763254751945167	3.62500361643541	3.59341998997789	3.65605691084402	3.53907048718334	3.71216496034284	General
191	COVID-19-Related	0.517207281790344	1	0.783940927257765	3.43104792743422	3.39745362739999	3.46529934985873	3.32558395758388	3.52520980552296	COVID-19-Related
192	General	0.517207281790344	-1	0.783940927257765	3.62302556088825	3.59123162129843	3.65432767302506	3.53681617320166	3.71020690062478	General
193	COVID-19-Related	0.531882779590427	1	0.804627102570362	3.42857935031791	3.3948494332946	3.4629092140395	3.32288559829879	3.52339435745319	COVID-19-Related
194	General	0.531882779590427	-1	0.804627102570362	3.62104667828402	3.58933518644503	3.65231512984614	3.53507774741758	3.70824736870537	General
195	COVID-19-Related	0.54655827739051	1	0.825313277882959	3.42610985183807	3.39223564082249	3.46059244839046	3.32018638268438	3.52064603781527	COVID-19-Related
196	General	0.54655827739051	-1	0.825313277882959	3.61906697044517	3.58748101545837	3.65029649972978	3.53271889733984	3.70601869499539	General
197	COVID-19-Related	0.561233775190592	1	0.845999453195556	3.42363943595628	3.38962093157306	3.45837832007459	3.31748631595104	3.51787745025964	COVID-19-Related
198	General	0.561233775190592	-1	0.845999453195556	3.61708643919916	3.58536497838831	3.64827863074175	3.53064646339526	3.7039268553479	General
199	COVID-19-Related	0.575909272990675	1	0.866685628508153	3.4211681066426	3.38704563806502	3.45588204930153	3.31469408661593	3.51538540575295	COVID-19-Related
200	General	0.575909272990675	-1	0.866685628508153	3.61510508637849	3.58305180738695	3.64620330422681	3.52871340233807	3.7018952960458	General
201	COVID-19-Related	0.590584770790758	1	0.88737180382075	3.41869586787553	3.38458292568066	3.45324115698066	3.31224961100663	3.51331540984259	COVID-19-Related
202	General	0.590584770790758	-1	0.88737180382075	3.61312291382074	3.58096516980471	3.64446640275033	3.52646997383305	3.69978099129846	General
203	COVID-19-Related	0.605260268590841	1	0.908057979133347	3.41622272364184	3.38203761669642	3.45070801675383	3.30989080420889	3.51134773796913	COVID-19-Related
204	General	0.605260268590841	-1	0.908057979133347	3.61113992336854	3.57893392262176	3.64269313145284	3.52397939275278	3.69766564680044	General
205	COVID-19-Related	0.619935766390924	1	0.928744154445945	3.41374867793658	3.37943625278326	3.44826764526654	3.30665172454508	3.50937942006154	COVID-19-Related
206	General	0.619935766390924	-1	0.928744154445945	3.60915611686965	3.57687294787907	3.64053246553328	3.52179228490405	3.69555356943123	General
207	COVID-19-Related	0.634611264191006	1	0.949430329758542	3.41127373476296	3.37681750652019	3.44574754357494	3.30394991379675	3.50741045797715	COVID-19-Related
208	General	0.634611264191006	-1	0.949430329758542	3.60717149617694	3.57492733181635	3.63863242128904	3.51988373047923	3.69347511613937	General
209	COVID-19-Related	0.649286761991089	1	0.970116505071139	3.40879789813226	3.37420682147455	3.44307408719111	3.30142683391757	3.50544085357674	COVID-19-Related
210	General	0.649286761991089	-1	0.970116505071139	3.60518606314841	3.57310333570358	3.63673447623161	3.51797453736876	3.69139565602159	General
211	COVID-19-Related	0.663962259791172	1	0.990802680383736	3.40632117206377	3.37154799913334	3.44057514997725	3.29880298481332	3.50346753771184	COVID-19-Related
212	General	0.663962259791172	-1	0.990802680383736	3.6031998196472	3.57129452881066	3.63488669302182	3.51606470723286	3.68931519090077	General
213	COVID-19-Related	0.678637757591255	1	1.01148885569633	3.40384356058469	3.36880712838086	3.43780074921827	3.29596485550064	3.50149173039501	COVID-19-Related
214	General	0.678637757591255	-1	1.01148885569633	3.60121276754162	3.56937791823413	3.63302588579741	3.51388540681279	3.68730838500913	General
215	COVID-19-Related	0.693313255391337	1	1.03217503100893	3.40136506773006	3.36636949607297	3.43536485456188	3.2931844992046	3.49951528198489	COVID-19-Related
216	General	0.693313255391337	-1	1.03217503100893	3.59922490870516	3.56719699021924	3.63102524975468	3.51152137686321	3.68545689585913	General
217	COVID-19-Related	0.70798875319142	1	1.05286120632153	3.39888569754269	3.36375531269639	3.43328631623125	3.29066034325606	3.49707500850151	COVID-19-Related
218	General	0.70798875319142	-1	1.05286120632153	3.59723624501648	3.56521233461007	3.6291748142129	3.50915633597657	3.68360464011692	General
219	COVID-19-Related	0.722664250991503	1	1.07354738163412	3.39640545407303	3.36116364290624	3.43117654905477	3.28813738231211	3.49478004105437	COVID-19-Related
220	General	0.722664250991503	-1	1.07354738163412	3.59524677835948	3.56332667990792	3.62720452182565	3.50701774060274	3.68175161914842	General
221	COVID-19-Related	0.737339748791586	1	1.09423355694672	3.39392434137915	3.35866572319019	3.42872392602069	3.28579128432315	3.49278441564502	COVID-19-Related
222	General	0.737339748791586	-1	1.09423355694672	3.59325651062322	3.5611357367127	3.62544541004173	3.50492571881523	3.68031428894893	General
223	COVID-19-Related	0.752015246591669	1	1.11491973225932	3.3914423635266	3.35611759322115	3.42598456202704	3.28310795954486	3.49078581138226	COVID-19-Related
224	General	0.752015246591669	-1	1.11491973225932	3.59126544370201	3.55918296325384	3.6234464824644	3.50277465371837	3.67868892641275	General
225	COVID-19-Related	0.766690744391751	1	1.13560590757192	3.38895952458838	3.35364787390975	3.42325653286296	3.28056504062572	3.48809546080305	COVID-19-Related
226	General	0.766690744391751	-1	1.13560590757192	3.5892735794954	3.55739402613702	3.62135584447038	3.5000135053765	3.67686035699603	General
227	COVID-19-Related	0.781366242191834	1	1.15629208288451	3.3864758286448	3.35122168980282	3.42054765889199	3.27803915773574	3.4853163212051	COVID-19-Related
228	General	0.781366242191834	-1	1.15629208288451	3.58728091990816	3.55525832366619	3.61932939101797	3.49806637735541	3.67545256741815	General
229	COVID-19-Related	0.796041739991917	1	1.17697825819711	3.38399127978343	3.34885365606165	3.41836733974784	3.27476257922793	3.48253586297407	COVID-19-Related
230	General	0.796041739991917	-1	1.17697825819711	3.58528746685032	3.5531295715799	3.61714581278662	3.49634059597811	3.67404433210415	General
231	COVID-19-Related	0.810717237792	1	1.19766443350971	3.38150588209904	3.34656077453949	3.4158874108463	3.27177058821275	3.4799129325068	COVID-19-Related
232	General	0.810717237792	-1	1.19766443350971	3.58329322223714	3.5509181483731	3.6150768939532	3.49418248424031	3.67263064947937	General
233	COVID-19-Related	0.825392735592083	1	1.2183506088223	3.37901963969344	3.34401321095423	3.41371290692758	3.26916036750155	3.47822280162283	COVID-19-Related
234	General	0.825392735592083	-1	1.2183506088223	3.58129818798918	3.54901438230165	3.61293827707063	3.49191596788657	3.67119929025834	General
235	COVID-19-Related	0.840068233392165	1	1.2390367841349	3.37653255667549	3.34140112909944	3.41164726144657	3.26655268488129	3.47653220036056	COVID-19-Related
236	General	0.840068233392165	-1	1.2390367841349	3.57930236603223	3.54697539224841	3.61105882049767	3.49007737871214	3.66942445740509	General
237	COVID-19-Related	0.854743731192248	1	1.2597229594475	3.37404463716093	3.33858141813493	3.40943306314968	3.26394432009939	3.47451088440192	COVID-19-Related
238	General	0.854743731192248	-1	1.2597229594475	3.57730575829736	3.54499582013698	3.60921416028728	3.48778367546085	3.66770254278211	General
239	COVID-19-Related	0.869419228992331	1	1.2804091347601	3.37155588527237	3.33592744619031	3.40685447141345	3.26090026104146	3.47206740492376	COVID-19-Related
240	General	0.869419228992331	-1	1.2804091347601	3.57530836672094	3.54291060196097	3.60714432628793	3.48530260932425	3.66613971577173	General
241	COVID-19-Related	0.884094726792414	1	1.30109531007269	3.36906630513914	3.33340431317355	3.40428848937569	3.25774731439336	3.46963140976476	COVID-19-Related
242	General	0.884094726792414	-1	1.30109531007269	3.57331019324458	3.54101610462852	3.60511892488278	3.482800174558	3.66467131925497	General
243	COVID-19-Related	0.898770224592496	1	1.32178148538529	3.36657590089727	3.33081281593006	3.40192965915204	3.25498201530492	3.46719805204489	COVID-19-Related
244	General	0.898770224592496	-1	1.32178148538529	3.57131123981519	3.53899954662645	3.60308838578896	3.48033141440965	3.66318994268422	General
245	COVID-19-Related	0.913445722392579	1	1.34246766069789	3.36408467668936	3.32810764350798	3.39946332237396	3.25224427177015	3.46476107309641	COVID-19-Related
246	General	0.913445722392579	-1	1.34246766069789	3.56931150838495	3.53675846145525	3.60111625511789	3.47783973981792	3.66131855925032	General
247	COVID-19-Related	0.928121220192662	1	1.36315383601048	3.36159263666451	3.3253950413325	3.39687696444353	3.24950579884697	3.46231803660479	COVID-19-Related
248	General	0.928121220192662	-1	1.36315383601048	3.56731100091134	3.5347334661688	3.59917568267895	3.47534706270223	3.65985398914942	General
249	COVID-19-Related	0.942796717992745	1	1.38384001132308	3.35909978497823	3.32290428291859	3.39448732056027	3.24676660202528	3.46012700809745	COVID-19-Related
250	General	0.942796717992745	-1	1.38384001132308	3.5653097193571	3.5327108622323	3.59722502975783	3.4728533868691	3.65838211021626	General
251	COVID-19-Related	0.957472215792828	1	1.40452618663568	3.3566061257924	3.3203480000407	3.39193637261023	3.24403248564846	3.45872733204254	COVID-19-Related
252	General	0.957472215792828	-1	1.40452618663568	3.56330766569026	3.53059317985975	3.5952148429943	3.47036461247088	3.65663077722121	General
253	COVID-19-Related	0.97214771359291	1	1.42521236194828	3.35411166327513	3.31775385270269	3.38966855792499	3.24108389745803	3.45679068408894	COVID-19-Related
254	General	0.97214771359291	-1	1.42521236194828	3.56130484188413	3.52854655270146	3.59321115197637	3.46800430464955	3.65475823259634	General
255	COVID-19-Related	0.986823211392993	1	1.44589853726087	3.35161640160069	3.31506084083734	3.38755059133312	3.23770621285036	3.45452762736139	COVID-19-Related
256	General	0.986823211392993	-1	1.44589853726087	3.55930124991731	3.52645946429962	3.59109968344006	3.46604368536933	3.65288235736306	General
257	COVID-19-Related	1.00149870919308	1	1.46658471257347	3.34912034494947	3.31244856485585	3.38544012576434	3.23482325931696	3.45225381223208	COVID-19-Related
258	General	1.00149870919308	-1	1.46658471257347	3.55729689177364	3.5243864412082	3.58903943037808	3.46408268728583	3.65100573346737	General
259	COVID-19-Related	1.01617420699316	1	1.48727088788607	3.34662349750784	3.30993352752845	3.38336478080007	3.23236176284966	3.4499742538865	COVID-19-Related
260	General	1.01617420699316	-1	1.48727088788607	3.55529176944227	3.52247143523714	3.58697980408968	3.46205683530718	3.64912836241041	General
261	COVID-19-Related	1.03084970479324	1	1.50795706319866	3.34412586346812	3.30711335248418	3.38124609627069	3.22990331694312	3.44768886538378	COVID-19-Related
262	General	1.03084970479324	-1	1.50795706319866	3.55328588491759	3.52048764516346	3.58513635491383	3.45984622278137	3.64725024569647	General
263	COVID-19-Related	1.04552520259332	1	1.52864323851126	3.34162744702847	3.30474360822142	3.37861664978981	3.2274544320363	3.44539872088039	COVID-19-Related
264	General	1.04552520259332	-1	1.52864323851126	3.55127924019926	3.51843701295669	3.58338937862804	3.45812812053925	3.64537138483308	General
265	COVID-19-Related	1.06020070039341	1	1.54932941382386	3.33912825239281	3.30213758830924	3.37618156228955	3.22488344598312	3.44310776879939	COVID-19-Related
266	General	1.06020070039341	-1	1.54932941382386	3.54927183729219	3.51655057702167	3.58177609664791	3.45624105829462	3.643491781331	General
267	COVID-19-Related	1.07487619819349	1	1.57001558913646	3.33662828377074	3.29961207311403	3.37386856485881	3.22214593995656	3.44081601207804	COVID-19-Related
268	General	1.07487619819349	-1	1.57001558913646	3.54726367820655	3.51435122169546	3.57993492363182	3.4542738175494	3.64161143670424	General
269	COVID-19-Related	1.08955169599357	1	1.59070176444905	3.33412754537749	3.29717001406393	3.37143721809287	3.21918651868297	3.4385234536596	COVID-19-Related
270	General	1.08955169599357	-1	1.59070176444905	3.54525476495774	3.51220052977219	3.57820345659133	3.45230596196942	3.63973035247007	General
271	COVID-19-Related	1.10422719379366	1	1.61138793976165	3.3316260414338	3.29441655617715	3.36910209372616	3.21600551925947	3.43623009649328	COVID-19-Related
272	General	1.10422719379366	-1	1.61138793976165	3.5432450995664	3.51020229286233	3.5764128744842	3.45033837195722	3.63784693518017	General
273	COVID-19-Related	1.11890269159374	1	1.63207411507425	3.32912377616586	3.29179682030741	3.36685777040112	3.21283210478111	3.4339359435342	COVID-19-Related
274	General	1.11890269159374	-1	1.63207411507425	3.54123468405839	3.50844540239816	3.57448911230726	3.44837244483789	3.63596156448456	General
275	COVID-19-Related	1.13357818939382	1	1.65276029038685	3.32662075380525	3.28904340173988	3.36468066658635	3.2096577597623	3.43164099774334	COVID-19-Related
276	General	1.13357818939382	-1	1.65276029038685	3.5392235204648	3.5063931411897	3.57243206486113	3.44611953616206	3.63407545771505	General
277	COVID-19-Related	1.1482536871939	1	1.67344646569944	3.32411697858882	3.28609635475375	3.36226538457095	3.20648249264881	3.42958376979846	COVID-19-Related
278	General	1.1482536871939	-1	1.67344646569944	3.5372116108219	3.50436061647658	3.57048413845338	3.44378563610753	3.63218861641253	General
279	COVID-19-Related	1.16292918499399	1	1.69413264101204	3.32161245475865	3.2833664931511	3.35964739300194	3.20359558323	3.42753288836918	COVID-19-Related
280	General	1.16292918499399	-1	1.69413264101204	3.53519895717118	3.5024633377877	3.56844551802782	3.44145089166869	3.63030104212121	General
281	COVID-19-Related	1.17760468279407	1	1.71481881632464	3.31910718656197	3.28063344129776	3.35721337080084	3.20113899543266	3.42548137441849	COVID-19-Related
282	General	1.17760468279407	-1	1.71481881632464	3.53318556155931	3.50044553158481	3.56647853215197	3.43911530605671	3.62876218528272	General
283	COVID-19-Related	1.19228018059415	1	1.73550499163723	3.31660117825107	3.27819887568229	3.35483429506117	3.19836918938463	3.42342923009222	COVID-19-Related
284	General	1.19228018059415	-1	1.73550499163723	3.53117142603813	3.49840596346947	3.56456041191839	3.436585900622	3.62702056540013	General
285	COVID-19-Related	1.20695567839424	1	1.75619116694983	3.31409443408323	3.27576777924697	3.35228867990609	3.19590404780503	3.42137645754002	COVID-19-Related
286	General	1.20695567839424	-1	1.75619116694983	3.52915655266463	3.49621708480859	3.56276067100027	3.43391765037	3.62508398267979	General
287	COVID-19-Related	1.22163117619432	1	1.77687734226243	3.31158695832065	3.27309823159645	3.34989823352492	3.19343838180837	3.4193230589153	COVID-19-Related
288	General	1.22163117619432	-1	1.77687734226243	3.52714094350096	3.49416752005068	3.56076094642833	3.43178347193823	3.62313788145834	General
289	COVID-19-Related	1.2363066739944	1	1.79756351757503	3.30907875523039	3.27062818056581	3.34760938375346	3.19097740929859	3.41726903637523	COVID-19-Related
290	General	1.2363066739944	-1	1.79756351757503	3.5251246006144	3.49214130331533	3.55908431812786	3.42967922817942	3.62119101558457	General
291	COVID-19-Related	1.25098217179448	1	1.81824969288762	3.30656982908426	3.26809250477896	3.34542909110678	3.18852521550576	3.41494686846201	COVID-19-Related
292	General	1.25098217179448	-1	1.81824969288762	3.52310752607736	3.49009004057167	3.55741776704868	3.42712367537915	3.61924338675215	General
293	COVID-19-Related	1.26565766959457	1	1.83893586820022	3.30406018415879	3.26520538553365	3.3431039939323	3.18607251574385	3.41260792040177	COVID-19-Related
294	General	1.26565766959457	-1	1.83893586820022	3.52108972196734	3.48803473826525	3.555549892646	3.42456714442466	3.61729499665842	General
295	COVID-19-Related	1.28033316739465	1	1.85962204351282	3.30154982473514	3.2626410751302	3.34123167939975	3.18361931379746	3.41026818261074	COVID-19-Related
296	General	1.28033316739465	-1	1.85962204351282	3.51907119036693	3.4858201071642	3.55356952038752	3.42208334187882	3.61562175393898	General
297	COVID-19-Related	1.29500866519473	1	1.88030821882541	3.29903875509901	3.26002686660772	3.33875057430329	3.18066181776401	3.40792765832972	COVID-19-Related
298	General	1.29500866519473	-1	1.88030821882541	3.51705193336381	3.48380029255115	3.551565865602	3.4198856024399	3.61411138919888	General
299	COVID-19-Related	1.30968416299481	1	1.90099439413801	3.29652697954064	3.25729549197449	3.33631450445616	3.17759382627824	3.40558635080566	COVID-19-Related
300	General	1.30968416299481	-1	1.90099439413801	3.51503195305069	3.48167218863745	3.54944524124163	3.41768714770397	3.61260054130072	General
301	COVID-19-Related	1.3243596607949	1	1.92168056945061	3.29401450235463	3.25446634379741	3.33377059131258	3.17452513005824	3.40324426329167	COVID-19-Related
302	General	1.3243596607949	-1	1.92168056945061	3.51301125152535	3.47943115965356	3.54742937686294	3.41548798034696	3.61120771492239	General
303	COVID-19-Related	1.33903515859498	1	1.94236674476321	3.29150132784	3.25202193011321	3.3315331174433	3.17145573654423	3.4009013990469	COVID-19-Related
304	General	1.33903515859498	-1	1.94236674476321	3.51098983089057	3.47732911191616	3.54538014641092	3.41328810304979	3.6096007024373	General
305	COVID-19-Related	1.35371065639506	1	1.9630529200758	3.28898746030002	3.24948095684135	3.32902482583145	3.16838565318001	3.39861658303297	COVID-19-Related
306	General	1.35371065639506	-1	1.9630529200758	3.50896769325415	3.4755315415563	3.5435819491366	3.41097437605928	3.60809738572338	General
307	COVID-19-Related	1.36838615419515	1	1.9837390953884	3.28647290404219	3.24689361457045	3.32659464941923	3.16531488741296	3.39645422034184	COVID-19-Related
308	General	1.36838615419515	-1	1.9837390953884	3.50694484072887	3.47372734792919	3.54172696638335	3.40861978773721	3.60658316908544	General
309	COVID-19-Related	1.38306165199523	1	2.004425270701	3.28395766337818	3.24430814756051	3.32456671172702	3.16224344669396	3.39429123023594	COVID-19-Related
310	General	1.38306165199523	-1	2.004425270701	3.50492127543246	3.47166636396527	3.53974100099643	3.40626959051941	3.60498050360906	General
311	COVID-19-Related	1.39773714979531	1	2.02511144601359	3.28144174262376	3.24192312516588	3.32225798821144	3.15917133847735	3.3921276152835	COVID-19-Related
312	General	1.39773714979531	-1	2.02511144601359	3.50289699948763	3.46966958296943	3.53785183207144	3.40391859994204	3.60304944466141	General
313	COVID-19-Related	1.41241264759539	1	2.04579762132619	3.27892514609872	3.23925411821163	3.31989307692094	3.15609857022092	3.38996337805594	COVID-19-Related
314	General	1.41241264759539	-1	2.04579762132619	3.50087201502199	3.46749104744206	3.53590393358528	3.40156681934049	3.60111764991276	General
315	COVID-19-Related	1.42708814539548	1	2.06648379663879	3.27640787812684	3.23650866030002	3.31752751196642	3.15302514938587	3.38779852112786	COVID-19-Related
316	General	1.42708814539548	-1	2.06648379663879	3.49884632416807	3.46548747401114	3.53396735348932	3.39921425205672	3.59918512100306	General
317	COVID-19-Related	1.44176364319556	1	2.08716997195138	3.27388994303579	3.23399449690256	3.315359470217	3.1499510834368	3.38563304707695	COVID-19-Related
318	General	1.44176364319556	-1	2.08716997195138	3.49681992906327	3.46340923327284	3.53227268116844	3.39686090143921	3.59725185957626	General
319	COVID-19-Related	1.45643914099564	1	2.10785614726398	3.2713713451571	3.2314643013322	3.31287833880719	3.14687637984164	3.38346430243692	COVID-19-Related
320	General	1.45643914099564	-1	2.10785614726398	3.49479283184987	3.46145994507	3.53040590093786	3.39450677084291	3.59531786728033	General
321	COVID-19-Related	1.47111463879573	1	2.12854232257658	3.26885208882611	3.22911170629999	3.31053700059737	3.14380104607168	3.38127945868241	COVID-19-Related
322	General	1.47111463879573	-1	2.12854232257658	3.49276503467499	3.45930725662691	3.52849935678896	3.39201669119838	3.59338314576727	General
323	COVID-19-Related	1.48579013659581	1	2.14922849788918	3.26633217838187	3.22662559736304	3.30799823513076	3.14072508960151	3.37909399249478	COVID-19-Related
324	General	1.48579013659581	-1	2.14922849788918	3.49073653969055	3.45725675146368	3.52668866741327	3.38949319308527	3.59178574771698	General
325	COVID-19-Related	1.50046563439589	1	2.16991467320177	3.26381161816712	3.22380046658292	3.30557853831746	3.13764851790904	3.37690790654465	COVID-19-Related
326	General	1.50046563439589	-1	2.16991467320177	3.48870734905328	3.45498523114033	3.52473884743425	3.38696885168079	3.58990243878225	General
327	COVID-19-Related	1.51514113219597	1	2.19060084851437	3.26129041252823	3.22138873839946	3.30316711868751	3.13457133847546	3.37472120350584	COVID-19-Related
328	General	1.51514113219597	-1	2.19060084851437	3.48667746492468	3.45273205819189	3.52278834195048	3.38429542017278	3.58828127471447	General
329	COVID-19-Related	1.52981662999606	1	2.21128702382697	3.25876856581514	3.21889579625514	3.3008000844929	3.13149355878524	3.37247209851443	COVID-19-Related
330	General	1.52981662999606	-1	2.21128702382697	3.484646889471	3.45043478463636	3.52091718299879	3.38151691604501	3.58666403304222	General
331	COVID-19-Related	1.54449212779614	1	2.23197319913957	3.25624608238128	3.2161868786723	3.29853113312058	3.12841518632613	3.3697000875465	COVID-19-Related
332	General	1.54449212779614	-1	2.23197319913957	3.48261562486322	3.44816758162417	3.51906076228725	3.37874911565212	3.58504627800082	General
333	COVID-19-Related	1.55916762559622	1	2.25265937445216	3.25372296658358	3.21366723730721	3.29609447723684	3.12533622858916	3.36754792112163	COVID-19-Related
334	General	1.55916762559622	-1	2.25265937445216	3.480583673277	3.44601510889072	3.51714652041086	3.3764093026362	3.58342801054191	General
335	COVID-19-Related	1.5738431233963	1	2.27334554976476	3.25119922278235	3.21090031667073	3.29386796091913	3.1222566930686	3.36541282705151	COVID-19-Related
336	General	1.5738431233963	-1	2.27334554976476	3.47855103689269	3.44369296801475	3.51521688160988	3.37406877627055	3.58180923161942	General
337	COVID-19-Related	1.58851862119639	1	2.29403172507736	3.24867485534129	3.20812097958337	3.29166280379025	3.11917658726202	3.36327296175122	COVID-19-Related
338	General	1.58851862119639	-1	2.29403172507736	3.47651771789528	3.44166425313294	3.51323108257612	3.37172753976519	3.58018994218958	General
339	COVID-19-Related	1.60319411899647	1	2.31471790038995	3.24614986862739	3.20529994848679	3.28912407936961	3.11609591867025	3.36107958995551	COVID-19-Related
340	General	1.60319411899647	-1	2.31471790038995	3.47448371847439	3.43980547577118	3.51085514936614	3.36922842728559	3.57857014321092	General
341	COVID-19-Related	1.61786961679655	1	2.33540407570255	3.24362426701093	3.20270832675426	3.28673790538833	3.11301469479741	3.35899373330514	COVID-19-Related
342	General	1.61786961679655	-1	2.33540407570255	3.47244904082423	3.437728855064	3.50885191300307	3.36669694823873	3.57694884878883	General
343	COVID-19-Related	1.63254511459664	1	2.35609025101515	3.24109805486537	3.20039122331173	3.28451151828011	3.10994418558197	3.35686073428819	COVID-19-Related
344	General	1.63254511459664	-1	2.35609025101515	3.47041368714359	3.435437197689	3.50694669227911	3.36417480064993	3.57531704312469	General
345	COVID-19-Related	1.64722061239672	1	2.37677642632775	3.23857123656739	3.19786965089132	3.28222949728192	3.10705540062621	3.35472715116199	COVID-19-Related
346	General	1.64722061239672	-1	2.37677642632775	3.4683776596358	3.43319724652532	3.50495769775158	3.36165185603581	3.57368472333928	General
347	COVID-19-Related	1.6618961101968	1	2.39746260164034	3.23604381649678	3.19503953067118	3.27971883423593	3.10416609215914	3.35265003982191	COVID-19-Related
348	General	1.6618961101968	-1	2.39746260164034	3.46634096050869	3.43099479927108	3.50301530554794	3.35935830394911	3.57205189041871	General
349	COVID-19-Related	1.67657160799688	1	2.41814877695294	3.2335157990364	3.19226886808358	3.27738358294691	3.10127626640112	3.3504506436778	COVID-19-Related
350	General	1.67657160799688	-1	2.41814877695294	3.4643035919746	3.42875058174254	3.50113458177422	3.35739433868722	3.5704185453515	General
351	COVID-19-Related	1.69124710579697	1	2.43883495226554	3.23098718857217	3.18963631560243	3.27520080735666	3.09838592957632	3.34831085801199	COVID-19-Related
352	General	1.69124710579697	-1	2.43883495226554	3.46226555625032	3.42674822551396	3.49945345691984	3.35540115828569	3.56878468912855	General
353	COVID-19-Related	1.70592260359705	1	2.45952112757813	3.22845798949302	3.18682491286538	3.27323777638777	3.09549508791277	3.34617049709391	COVID-19-Related
354	General	1.70592260359705	-1	2.45952112757813	3.46022685555707	3.42440579118777	3.49776520865342	3.35306090206541	3.56715032274313	General
355	COVID-19-Related	1.72059810139713	1	2.48020730289073	3.22592820619084	3.18441676507257	3.27100395273432	3.09260832040704	3.34402956342158	COVID-19-Related
356	General	1.72059810139713	-1	2.48020730289073	3.45818749212049	3.42238634919838	3.49603626157211	3.35071997046836	3.56551544719092	General
357	COVID-19-Related	1.73527359919722	1	2.50089347820333	3.22339784306043	3.18181991882719	3.26876959126809	3.08972716062103	3.34188805949588	COVID-19-Related
358	General	1.73527359919722	-1	2.50089347820333	3.45614746817056	3.41969979101703	3.4942972377214	3.34811208734765	3.56388006346995	General
359	COVID-19-Related	1.7499490969973	1	2.52157965351593	3.22086690449949	3.17915573885075	3.26653469488592	3.08651289284824	3.33974598782046	COVID-19-Related
360	General	1.7499490969973	-1	2.52157965351593	3.45410678594165	3.41742803981563	3.49216931968974	3.34538153894809	3.56224417258067	General
361	COVID-19-Related	1.76462459479738	1	2.54226582882852	3.21833539490859	3.17642469998291	3.26429558446149	3.08357768688535	3.3377096637059	COVID-19-Related
362	General	1.76462459479738	-1	2.54226582882852	3.45206544767242	3.41528926490088	3.48999463819777	3.34265008992528	3.56060777552588	General
363	COVID-19-Related	1.77930009259746	1	2.56295200414112	3.21580331869108	3.17370684228763	3.26202839325813	3.08089266719226	3.33553985561794	COVID-19-Related
364	General	1.77930009259746	-1	2.56295200414112	3.45002345560581	3.41325283591469	3.48788309413995	3.33991774538458	3.55889679240287	General
365	COVID-19-Related	1.79397559039755	1	2.58363817945372	3.21327068025313	3.1711320709058	3.25961317909987	3.07815673217	3.33335327375917	COVID-19-Related
366	General	1.79397559039755	-1	2.58363817945372	3.44798081198903	3.41115164888422	3.48594888982535	3.33718451043675	3.55705143180609	General
367	COVID-19-Related	1.80865108819763	1	2.60432435476631	3.21073748400363	3.16823867484257	3.25720392923276	3.07526871905046	3.33118086065511	COVID-19-Related
368	General	1.80865108819763	-1	2.60432435476631	3.44593751907353	3.40925230955159	3.4839279830689	3.33445676874548	3.55520541264464	General
369	COVID-19-Related	1.82332658599771	1	2.62501053007891	3.20820373435423	3.16571405735287	3.25479958902283	3.07238025162042	3.32903175120281	COVID-19-Related
370	General	1.82332658599771	-1	2.62501053007891	3.44389357911494	3.40732467356458	3.48204994687928	3.33175043437346	3.55335873632904	General
371	COVID-19-Related	1.83800208379779	1	2.64569670539151	3.20566943571922	3.16310859325281	3.25267294535253	3.0694913360939	3.32680437242429	COVID-19-Related
372	General	1.83800208379779	-1	2.64569670539151	3.44184899437304	3.40523731778054	3.48039599867229	3.32954059120175	3.55151140427393	General
373	COVID-19-Related	1.85267758159788	1	2.66638288070411	3.2031345925156	3.16018520437617	3.25055243871138	3.06660197868888	3.32460869890735	COVID-19-Related
374	General	1.85267758159788	-1	2.66638288070411	3.43980376711178	3.40286918861049	3.47847501211186	3.32698159190151	3.5496634178981	General
375	COVID-19-Related	1.86735307939796	1	2.6870690560167	3.20059920916297	3.15735817590946	3.24802946960565	3.06371218562739	3.32255547912371	COVID-19-Related
376	General	1.86735307939796	-1	2.6870690560167	3.43775789959919	3.40051179860583	3.47679228676306	3.32448768728577	3.54781477862451	General
377	COVID-19-Related	1.88202857719804	1	2.7077552313293	3.19806329008357	3.15451387084148	3.24559280643161	3.0608219631355	3.32045727074732	COVID-19-Related
378	General	1.88202857719804	-1	2.7077552313293	3.43571139410738	3.39814415474442	3.4745634166157	3.32227923407711	3.54599000062617	General
379	COVID-19-Related	1.89670407499813	1	2.7284414066419	3.19552683970218	3.15168750727305	3.24310447108333	3.05793131744334	3.31832137081123	COVID-19-Related
380	General	1.89670407499813	-1	2.7284414066419	3.43366425291251	3.39578451508211	3.47274049028628	3.32007022010148	3.54455709903512	General
381	COVID-19-Related	1.91137957279821	1	2.74912758195449	3.19298986244618	3.14893261164056	3.24058478793465	3.05504025478518	3.31618493527118	COVID-19-Related
382	General	1.91137957279821	-1	2.74912758195449	3.43161647829474	3.39370877263169	3.47082505085046	3.31786064814526	3.54312382283118	General
383	COVID-19-Related	1.92605507059829	1	2.76981375726709	3.19045236274546	3.1461898032593	3.23803140941766	3.05214878139943	3.31404796662743	COVID-19-Related
384	General	1.92605507059829	-1	2.76981375726709	3.42956807253822	3.39148177112689	3.46878715412562	3.31523666751149	3.54169017271039	General
385	COVID-19-Related	1.94073056839837	1	2.79049993257969	3.18791434503244	3.14343030451132	3.23552170707902	3.04925690352866	3.31191046738259	COVID-19-Related
386	General	1.94073056839837	-1	2.79049993257969	3.42751903793102	3.38917707402515	3.46700873769822	3.31267909200759	3.54025614936998	General
387	COVID-19-Related	1.95540606619846	1	2.81118610789229	3.18537581374202	3.14052353613491	3.23302333232365	3.04596239315333	3.30976232734713	COVID-19-Related
388	General	1.95540606619846	-1	2.81118610789229	3.42546937676515	3.38687164649911	3.46523781681571	3.31032512572682	3.53882175350845	General
389	COVID-19-Related	1.97008156399854	1	2.83187228320488	3.18283677331158	3.13771299052148	3.23060664398025	3.04266541543087	3.3076095835391	COVID-19-Related
390	General	1.97008156399854	-1	2.83187228320488	3.42341909133651	3.3847304265548	3.46342814853783	3.30806394059991	3.53738698582554	General
391	COVID-19-Related	1.98475706179862	1	2.85255845851748	3.18029722818097	3.13503291389652	3.22822368910027	3.03959385111956	3.30560413410994	COVID-19-Related
392	General	1.98475706179862	-1	2.85255845851748	3.42136818394482	3.38260035770371	3.46146313152032	3.30625041767921	3.53595184702222	General
393	COVID-19-Related	1.99943255959871	1	2.87324463383008	3.17775718279246	3.13232161312468	3.22595585866437	3.03673192226079	3.30403771078025	COVID-19-Related
394	General	1.99943255959871	-1	2.87324463383008	3.41931665689364	3.3806806256717	3.45973811223874	3.30443652454916	3.53444378231627	General
395	COVID-19-Related	2.01410805739879	1	2.89393080914267	3.17521664159076	3.12927126083986	3.22373550967861	3.03386963799825	3.30247102304683	COVID-19-Related
396	General	2.01410805739879	-1	2.89393080914267	3.41726451249032	3.37863806448002	3.4580447738859	3.30237825558284	3.53280968515622	General
397	COVID-19-Related	2.02878355519887	1	2.91461698445527	3.17267560902297	3.12645946817371	3.22141876153285	3.03100700408056	3.30041150958629	COVID-19-Related
398	General	2.02878355519887	-1	2.91461698445527	3.41521175304595	3.37623183829819	3.45629754898869	3.30016432039299	3.53116331937411	General
399	COVID-19-Related	2.04345905299895	1	2.93530315976787	3.17013408953862	3.12416181902702	3.21890132553681	3.02814402625981	3.29825886364167	COVID-19-Related
400	General	2.04345905299895	-1	2.93530315976787	3.41315838087534	3.37409724120087	3.45464879746815	3.29794985241157	3.52925011577276	General
