# Supplementary material for: An energizing role for motivation in information-seeking during the early phase of the COVID-19 pandemic
Source: Nat Commun. 2022 Apr 28;13:2310. doi: 10.1038/s41467-022-30011-5 (PMC9050882; doi:10.1038/s41467-022-30011-5)
Supplement: Supplementary file 4 — Source Data [file 41467_2022_30011_MOESM4_ESM.zip › figure_sources/f5d.csv]

	PID	negAff	coronaAff	variable	value
1	A01913642LJT7L89AFM2F	-0.665636699628942	0.352471244172638	Job Loss	No
2	A03846191RWU57N8DCK72	-0.252525602033099	-0.317789685242039	Job Loss	Yes
3	A0467121226LDESR9HWNF	-0.746117207848922	0.683521651810847	Job Loss	Yes
4	A074332538R4YYDPXNF01	0.451038788245194	0.149408544238971	Job Loss	Yes
5	A078695018HXVN442SXBR	0.316143622038658	-0.19729474764862	Job Loss	Yes
6	A09354962P34U7ILOPYKP	-0.478130157042053	0.87148329733426	Job Loss	Yes
7	A094612415T5EHTYKXTQ	-0.605016520679521	-0.740754939854089	Job Loss	No
8	A1009Y097CTQOY	-0.364139433123554	-0.28485447066773	Job Loss	Yes
9	A100WC5RYQOZ5O	-0.665636699628942	-0.414218355780473	Job Loss	No
10	A101TNXQVR2UPO	1.26907094338759	0.130366221765535	Job Loss	Yes
11	A101WUMP4O5DY7	-0.726300980345211	-0.950515968380783	Job Loss	No
12	A10249252O9I20MRSOBVF	-0.652694954734813	-1.26531031783524	Job Loss	No
13	A103RIJB54A2XY	-0.456089842399466	-0.149900254201885	Job Loss	No
14	A104OJ913SFB2V	0.123850568350379	0.137415138763223	Job Loss	No
15	A104RROXFLSTR6	-0.562634024881605	0.60241882054518	Job Loss	No
16	A106MX66IVHW6T	-0.727618400941137	-0.137752874359987	Job Loss	No
17	A106X5YTVYPF43	-0.478130157042053	0.605802081112305	Job Loss	Yes
18	A107RJSS561Y7R	-0.830621075688474	-1.24373500860552	Job Loss	No
19	A10B0TJT2QTH8D	0.735088351768038	-0.0619588586043134	Job Loss	Yes
20	A10C5YNDOLSTYO	0.708904593629841	0.100835993838927	Job Loss	No
21	A10EME2GN75W5Y	-0.830621075688474	-1.16704947724606	Job Loss	No
22	A10FUUUZMNOPWI	0.211271620212747	0.442579018222345	Job Loss	No
23	A10IH65BZAFLAM	0.663983832399327	0.722152273501618	Job Loss	No
24	A10IJ2B94MS2MX	-0.456089842399466	-0.243145084019409	Job Loss	No
25	A10IS3MH6S2E8S	-0.462986794321084	0.233795266548193	Job Loss	No
26	A10IZOZGBH42K	0.0593759343306015	-0.292241246024651	Job Loss	No
27	A10JXHOJ0ORHE4	0.136342137703456	-0.34998060736	Job Loss	No
28	A10MYM62UL2AIM	0.576852791883481	0.59339729382769	Job Loss	Yes
29	A10PP7EID8P1YJ	0.871716929166675	0.803635825979151	Job Loss	No
30	A10S54RM47RZ8N	-0.544274158814486	-0.243468475155344	Job Loss	Yes
31	A10VC2DIMC7K7L	-0.746117207848922	0.13743180759834	Job Loss	Yes
32	A10XW6SNPNQX16	-0.397649648822073	0.689711795070565	Job Loss	No
33	A10ZWTCLFOJP16	0.518412598306088	-0.701307859544577	Job Loss	No
34	A110JBKYAC0WAW	0.193485817125265	0.419593783967701	Job Loss	No
35	A111ERBYMJ3IAA	1.17698858018144	1.00352598908211	Job Loss	Yes
36	A114BI2ZRYWKC0	0.00479019582356501	0.0540450406522443	Job Loss	No
37	A114JRUBJ5IN7D	-0.724076893206335	-0.989781064431456	Job Loss	No
38	A1154EZYFNAZUS	0.850434460121809	-0.610134188143323	Job Loss	No
39	A1170R3LBXZQCR	1.42203898926892	0.196798504899764	Job Loss	No
40	A119AFY5T1240	-0.830621075688474	-0.328563594517135	Job Loss	No
41	A11GKE11SVPEQX	0.630841522637043	0.156187932653501	Job Loss	Yes
42	A11INP8G8WTCAH	1.61926888865235	-0.0096917408787645	Job Loss	No
43	A11LG8NBTHZ2GT	1.14243207549418	1.08767418888391	Job Loss	Yes
44	A11PIARI7WALAX	-0.170989178948712	-0.0266597235603671	Job Loss	No
45	A11PMM3WIX5B6W	1.46414235332885	0.208183156785332	Job Loss	Yes
46	A11Q3D9ADJUKHP	0.249558834207826	0.608268143946825	Job Loss	No
47	A11Q8U6QTT8KGF	-0.830621075688474	-0.473454517456274	Job Loss	No
48	A11S43P3WNLIZD	-0.337029469872652	-0.216204494869782	Job Loss	No
49	A11SDQ8ZAJ8D24	-0.746117207848922	0.360888533481318	Job Loss	No
50	A11SVF9ZNHO1EW	0.122936233291871	-0.0653754495189739	Job Loss	No
51	A11SWJL3M0TTLA	0.434283995587536	-0.305070804022794	Job Loss	No
52	A11U1B6RB71MGE	0.485865611594713	0.202189065043244	Job Loss	No
53	A11W0ZZNWZ6XBZ	0.125547138990711	0.0370163441735642	Job Loss	No
54	A11YS0T8MV3Q7C	-0.160194180235967	-0.229852992209269	Job Loss	No
55	A120PN22KW0VPY	-0.58113283178939	0.633220716874017	Job Loss	Yes
56	A121FRZFN86KC1	1.44851713872311	0.67226564343601	Job Loss	Yes
57	A1238R4MJ8FJJS	-0.0411338077091528	0.157182870573451	Job Loss	No
58	A123KWRQA4CZDI	1.48618266797144	-0.37358336990961	Job Loss	No
59	A124E03UMDZAA9	1.62510336976881	1.14670019391758	Job Loss	No
60	A1251G78LIS2M3	-0.50065232356941	-0.622503873334139	Job Loss	No
61	A1257WMSPCDED1	1.09650807196146	-0.441807270286354	Job Loss	No
62	A125C43418Q3CY	-0.263196854983304	-0.905764658520218	Job Loss	No
63	A1263R4WB5L2N2	-0.112548985371319	-0.165433540960075	Job Loss	No
64	A126GD9UDKQTBZ	-0.277533361430851	-1.42376238498537	Job Loss	Yes
65	A1271V1YNO76YA	-0.192265092052835	0.103963467606892	Job Loss	No
66	A129CHASJEXB0B	0.19386799622234	0.315560596082193	Job Loss	Yes
67	A12C01LD8TO3Y8	1.05438669991983	0.927063076662653	Job Loss	Yes
68	A12D6RE5LHCB4P	-0.830621075688474	-0.622419310179647	Job Loss	Yes
69	A12DNOBDOWBU11	1.64656962143176	1.11939472550344	Job Loss	Yes
70	A12EJQCFEXP9GH	0.238862960566022	-0.645735220476719	Job Loss	No
71	A12F0ZEB4IZXGO	0.807575889429385	0.617234444242357	Job Loss	No
72	A12FT25CLY2RDH	0.0308538700857246	0.131963780637547	Job Loss	No
73	A12KCP6HY9MPVL	-0.527021605329935	-1.03301424953842	Job Loss	Yes
74	A12KYOMRAHRP9L	-0.58113283178939	-0.580117111115191	Job Loss	No
75	A12LUCWLAPTZW1	-0.478130157042053	-0.158925882434509	Job Loss	No
76	A12NNJKHIZP1TY	-0.830621075688474	-0.695187405272808	Job Loss	No
77	A12NO2MNOIREXA	-0.562634024881605	0.0281184762493502	Job Loss	No
78	A12NRUZCF3AM9D	-0.830621075688474	0.404438039525596	Job Loss	No
79	A12O9P1OTMJOPW	0.724636781241774	-0.363257065365087	Job Loss	No
80	A12OZ7P7Z41SJI	-0.830621075688474	-0.313623185847665	Job Loss	No
81	A12PS3JOFNUGO3	1.9537105995251	0.781455864592756	Job Loss	Yes
82	A12QAMOVOOO4MZ	1.46011899370928	0.66822460486027	Job Loss	No
83	A12RHNNC7NCF61	-0.609057888280792	0.743762040302969	Job Loss	No
84	A12SJSJIUR3A23	-0.135186420838215	0.666375199326308	Job Loss	Yes
85	A12TZ1W76AGOF9	-0.52455402044124	-0.892716267316347	Job Loss	No
86	A12UOIO3KBRF7M	0.469754347433397	0.326563630956327	Job Loss	Yes
87	A12UVL1N7N8A61	-0.240674688455947	-0.0952083106071302	Job Loss	No
88	A12WCK58YDGTKB	-0.830621075688474	-0.462759250126937	Job Loss	No
89	A12XVSIL669PVI	-0.746117207848922	-0.511668503921581	Job Loss	No
90	A12YDC38G39DKV	0.955407384792062	0.3932874716497	Job Loss	Yes
91	A12YGHUPJN155L	-0.66161334000937	0.515414947956617	Job Loss	No
92	A12YH2UTVOOEQ3	-0.559092517146803	-0.344668361285059	Job Loss	Yes
93	A12ZT13RZNT924	0.3911234846986	-0.921006786006804	Job Loss	No
94	A131XFNQWV2KW	0.746026671290928	1.01930279582802	Job Loss	Yes
95	A135KBDD2NH8GU	-0.746117207848922	-0.231588582823094	Job Loss	Yes
96	A1362Z1A98OYI0	-0.746117207848922	0.111234886641511	Job Loss	No
97	A136TLVBJV40HC	-0.830621075688474	-0.555319267694224	Job Loss	No
98	A137J62UJA804S	-0.562634024881605	-0.470096100720234	Job Loss	No
99	A138PYLPSV9T67	-0.298002418261552	0.509269864920991	Job Loss	No
100	A138V0KDC826EE	-0.585156191408963	0.625175193562018	Job Loss	No
101	A13AJVQRLSEW2Z	-0.00676806744183149	1.19451156050964	Job Loss	No
102	A13BBAG3UAD2X6	-0.184561283857795	-0.580133999935019	Job Loss	No
103	A13BK5JUWKXL4A	0.931970883206196	0.919498278974635	Job Loss	No
104	A13C8E3CBY2SPE	-0.0667402507781401	-0.531782770179743	Job Loss	No
105	A13CFYL1AW272Y	-0.746117207848922	-0.882082170826171	Job Loss	No
106	A13EQP94EMIEAM	1.23625363801396	0.776820085291745	Job Loss	Yes
107	A13GKVDKWJ2B06	-0.830621075688474	-0.885581578825834	Job Loss	No
108	A13H9GFVW51ORM	0.246573381470962	0.98274824219359	Job Loss	Yes
109	A13HG27UUHB0DN	1.30602026461043	1.44128442493638	Job Loss	Yes
110	A13HNPMA8SJ9M5	-0.394108141087271	0.429450333037955	Job Loss	No
111	A13I8IIP7O3WFC	0.560795094104004	0.828314095333314	Job Loss	No
112	A13K4ZUUSMJPIQ	0.167931197635553	-0.216315745888015	Job Loss	Yes
113	A13LAT8QCT8TVJ	-0.243476716610059	0.908986263537115	Job Loss	No
114	A13NVCIC58XDIY	0.564336601838806	0.668524704275854	Job Loss	No
115	A13PFYGHIOD0VO	0.95908783336753	0.679802660761895	Job Loss	No
116	A13QHSMJ1WJQPR	0.198805690900421	0.36779705918441	Job Loss	No
117	A13QSCEHVHJ3Z8	0.590291408407292	1.01023786913317	Job Loss	No
118	A13RYEV98JL01L	0.299024345475345	0.556059860246253	Job Loss	No
119	A13SO6PY3RRKAE	-0.478130157042053	0.577538600391355	Job Loss	No
120	A13TU47FU6GP14	0.590400276100966	-0.189502145023803	Job Loss	No
121	A13V48JKIQ4727	-0.14413648245649	0.151952897699814	Job Loss	No
122	A13VP87EMEEGML	1.66564249131918	1.30649619726667	Job Loss	No
123	A13WTEQ06V3B6D	0.180429379698529	0.674927836841887	Job Loss	No
124	A13X040X0P23L2	0.379321429112573	0.568176630409506	Job Loss	No
125	A13XQZ3464NIJX	-0.830621075688474	0.268013165200335	Job Loss	No
126	A13ZT30CMV5X01	-0.456089842399466	0.497321521175995	Job Loss	No
127	A1406RT7A3SK91	-0.830621075688474	-0.120264556936935	Job Loss	No
128	A1407TD8XKIBN0	-0.208611116476268	0.642723757975529	Job Loss	No
129	A140JKRQOG93BA	0.272637055733122	0.833677271360662	Job Loss	No
130	A140YK07NHCPOF	-0.559092517146803	-1.01539830476256	Job Loss	No
131	A142UVY0NHR97M	0.377311911136687	-0.173288012453094	Job Loss	No
132	A142WDKXKIGZ2J	-0.234526654991784	0.238773463804098	Job Loss	No
133	A142ZRU284W9O	-0.630024280077272	0.685685947544728	Job Loss	No
134	A145JLUJION1KO	-0.231547758195664	-0.313849628792964	Job Loss	No
135	A146ZI1ZDFPW3N	0.163452531924046	0.307123052681343	Job Loss	No
136	A148ADVOTXXSI9	0.0285517017980823	0.789555110222131	Job Loss	Yes
137	A149XKIX8E4E1	0.579961816444545	1.36179003912193	Job Loss	No
138	A14A19HCOT76N0	-0.562634024881605	-0.368071296347963	Job Loss	No
139	A14CFBPUTP0XU	-0.746117207848922	-0.72247719649598	Job Loss	Yes
140	A14CPQKP46VJQK	-0.724076893206335	-0.581994478525243	Job Loss	Yes
141	A14E0Y5HPALKZN	1.48264116023664	0.216639055919102	Job Loss	No
142	A14E1BJEBDKBPF	0.108599726844324	-0.13534786476065	Job Loss	No
143	A14EVJ76ZAKIZA	0.439941608061995	0.12496605783112	Job Loss	No
144	A14F2LNRHR7591	-0.259173495363731	1.08260531413456	Job Loss	Yes
145	A14IUDKXTY3SMH	-0.727618400941137	0.145812932299175	Job Loss	Yes
146	A14JTJ450QYZTT	0.779146158135015	0.0967063958530868	Job Loss	No
147	A14KLFYT7OCKDS	-0.474588649307251	-0.580656961040275	Job Loss	No
148	A14L7ICRNLCAQY	-0.170989178948712	0.215582103638065	Job Loss	No
149	A14M0EGTFP2U4O	1.57917936623609	0.229978167554095	Job Loss	No
150	A14MRDBNY76DQS	-0.291105466339934	0.526597593572156	Job Loss	No
151	A14MW5BIUAW2RP	-0.456089842399466	0.140448164774921	Job Loss	No
152	A14NELG02XUU6L	-0.478130157042053	0.360834295464109	Job Loss	Yes
153	A14NPQJGNAS03F	-0.577109472169817	0.249212556113162	Job Loss	No
154	A14OPFM8OFA4WF	1.1268894978024	0.905260154644394	Job Loss	No
155	A14OQZ3PZN70QW	-0.343677363203284	1.09451981519381	Job Loss	No
156	A14OT0A0N057FL	-0.746117207848922	-0.624142097496248	Job Loss	No
157	A14QHWM66FV1K6	0.542296287196219	0.22626679112946	Job Loss	No
158	A14QJRHNWLSIMB	-0.0735656385518248	-0.23884747456149	Job Loss	No
159	A14YGZCKCKBSA1	1.47103930525047	0.731664752375578	Job Loss	Yes
160	A14Z1JSAR9JEON	-0.830621075688474	-0.939034869751271	Job Loss	No
161	A14ZSKGOOASNLV	0.850452468103508	-0.581361609956817	Job Loss	No
162	A1518CYJ8XQYIJ	0.166857274789446	-0.0445620423772257	Job Loss	No
163	A1519KIAPI6IX9	-0.639573025366783	-0.617367960488841	Job Loss	No
164	A152OI3N7VA7A1	-0.272745600272815	0.0191211314997895	Job Loss	No
165	A152U0GRFOTI1U	-0.195707749193716	0.261981818701222	Job Loss	No
166	A1538UZ2M9R1GL	0.931523695901931	-0.913827474009695	Job Loss	No
167	A1561P9VVA3C1C	0.00479019582356501	0.907405524981375	Job Loss	No
168	A1580MT585M44G	0.359461099842015	1.24670418826459	Job Loss	No
169	A159800JKC8IQO	0.564336601838806	0.207114050071028	Job Loss	No
170	A159JTOUYQG3R5	0.786399649112958	0.387003123202321	Job Loss	No
171	A15AFRH8OMAU48	-0.521613051446463	0.923393022394337	Job Loss	No
172	A15C9E3UKM1J1F	-0.281556721050423	-0.510521633436338	Job Loss	No
173	A15CPZE1AR28NA	1.15405193846205	0.738323446889603	Job Loss	Yes
174	A15E73SZC5083S	1.66368323407565	0.861040984288404	Job Loss	No
175	A15F2JTVAJXITI	-0.0982124789237722	0.853858650226723	Job Loss	No
176	A15J1TJ75G35SR	-0.66161334000937	-0.425800963299194	Job Loss	No
177	A15JI9ZIILGCAK	-0.478130157042053	0.113137185432799	Job Loss	No
178	A15K3N6VEJFJ2W	0.74047564558024	1.10516759774926	Job Loss	No
179	A15LPXZLC6NUHT	0.7638774825856	-0.365370001997991	Job Loss	No
180	A15NL9LIS9BDJ	1.33572399993247	0.837767007477975	Job Loss	No
181	A15NMGHFGAWT9	-0.628778026654038	0.997151809759595	Job Loss	No
182	A15OFKSPXEV95T	-0.746117207848922	0.079493965640967	Job Loss	No
183	A15PHPJA7AWCS3	0.847503385421711	0.286933277467071	Job Loss	No
184	A15PQEKFJZTB0	-0.58113283178939	0.362262476143669	Job Loss	No
185	A15RV1D2RA1MES	-0.58113283178939	-0.520187086798564	Job Loss	Yes
186	A15SJZQBR8I3B3	-0.496628963949838	0.191953971708802	Job Loss	No
187	A15SWT9YFH2CDC	-0.830621075688474	-1.68314012530299	Job Loss	No
188	A15T9HDPHV3X7Q	-0.830621075688474	-0.292438473507774	Job Loss	No
189	A15TK068MPVLQK	1.08894320460709	-0.111624388994132	Job Loss	No
190	A15TM7050JAXO8	1.56403600351513	1.02984607406539	Job Loss	Yes
191	A15UCCTMGXN62R	0.498381801639388	-1.35920500710999	Job Loss	No
192	A15XBIWP72E16W	0.919485869793863	0.888459228093153	Job Loss	Yes
193	A15XIKX3PI7SLK	-0.830621075688474	-1.00367566857011	Job Loss	No
194	A15XX0WDRG29E7	-0.630024280077272	1.31901059471357	Job Loss	No
195	A15Y215D57OSO5	-0.628778026654038	-0.782621559297345	Job Loss	No
196	A15YGNTVVBSSY4	1.51870732303332	0.946099271077864	Job Loss	Yes
197	A15ZVBPW77R3RU	-0.456089842399466	0.0395260247165092	Job Loss	No
198	A15ZVTA3GEND0K	0.46181577897624	0.522123703022553	Job Loss	Yes
199	A165JJ5VZPS2UX	-0.442517737490383	-0.369301079616884	Job Loss	No
200	A165NT5C5RXGJQ	-0.397649648822073	-0.376790637679446	Job Loss	No
201	A166A2M31CW2C7	0.524445475901547	0.0449963022184703	Job Loss	No
202	A16965Z4BC93ZG	-0.243149613181831	-0.201140714565482	Job Loss	No
203	A16AQAXVYIXJT5	1.11165143468243	0.599506439272365	Job Loss	No
204	A16BN2PGX1F3Y3	0.831012391015251	1.1678344431734	Job Loss	Yes
205	A16CFI8QK47N77	-0.559092517146803	-1.2207196017091	Job Loss	No
206	A16COX42VSF6PJ	0.398488151453115	0.601080931469273	Job Loss	No
207	A16D58XMMILYIC	0.776393672630275	-0.267142975741919	Job Loss	No
208	A16F1JFXBPY43L	-0.830621075688474	0.0228908539296967	Job Loss	No
209	A16K3CX6M52MR2	-0.456089842399466	-0.979862902722668	Job Loss	No
210	A16MVQ4ZEI5T60	-0.206601598500382	-0.267710089033362	Job Loss	No
211	A16NVU66D09MGY	-0.107761224213283	-0.341480519688335	Job Loss	No
212	A16OH8XXYY0AAS	-0.830621075688474	-0.843673747701901	Job Loss	Yes
213	A16PZ1KM9MXQ86	0.00479019582356501	1.06049423153501	Job Loss	No
214	A16QMV29HEMQYB	0.657024098963258	0.168565165085277	Job Loss	No
215	A16RUQQ6QPUJWE	0.40136174375516	0.409828221781996	Job Loss	Yes
216	A16S88S5UJ1JVA	-0.00706071775358768	0.667813863831727	Job Loss	No
217	A16SJ5D3DKUEXJ	-0.446541097109955	-0.189320183357499	Job Loss	No
218	A16TB6KOY5OX79	-0.151067249975684	-0.850075073386249	Job Loss	No
219	A16XDO6MW9ZKMI	0.132800629968654	-0.033912522021109	Job Loss	No
220	A16YNZYIUKOBBT	-0.66161334000937	0.207006433641833	Job Loss	No
221	A16Z9FSSF1X74O	-0.830621075688474	-0.0852667238668992	Job Loss	Yes
222	A1710X6OIQP62Q	-0.746117207848922	-0.909737410417549	Job Loss	No
223	A1714NRZBZ07XV	0.159290231463808	0.742353889014785	Job Loss	No
224	A171UXH8M8F6HS	-0.830621075688474	-1.38592464247042	Job Loss	No
225	A177J5SXHHOPZJ	-0.665636699628942	-0.763261775974101	Job Loss	No
226	A1796LS6AV4UH3	0.676500022444002	-0.367922955312206	Job Loss	No
227	A17AMTRIYI2Z2D	-0.746117207848922	-0.428302359743042	Job Loss	No
228	A17B7VJJGR1942	-0.727618400941137	-0.76531195525479	Job Loss	No
229	A17DCL91HGO22N	-0.746117207848922	-0.0801822716478727	Job Loss	Yes
230	A17DF0LKIB2YHN	1.53260653137063	0.745673385222808	Job Loss	Yes
231	A17EYA41O9YR16	1.27999125492878	0.813971782600839	Job Loss	Yes
232	A17FB78KGK0UC9	-0.750140567468495	0.0332511432829527	Job Loss	No
233	A17FGZ1I5P9RZA	1.34154047306724	0.453990323507267	Job Loss	No
234	A17GYAKQX4BK32	1.3796384854893	0.693626826626215	Job Loss	No
235	A17JKGM4LAAMVB	0.287920609351403	-0.0364120263120971	Job Loss	No
236	A17KI4FBDUCAT5	-0.287563958605132	0.126102019663485	Job Loss	No
237	A17LWFDOQOYQXS	1.49869885801612	0.999963036144197	Job Loss	Yes
238	A17NKYG4VJR4CB	-0.830621075688474	-0.131340907112602	Job Loss	No
239	A17OINLIDZ0C14	0.439941608061995	-1.20303538061149	Job Loss	No
240	A17PJ0GVFQX0DN	-0.830621075688474	-1.30166148114413	Job Loss	No
241	A17R3LJROD935L	-0.544274158814486	-0.112351442223452	Job Loss	No
242	A17SIN9Y5GGOF6	-0.459770290974933	-0.635255417988846	Job Loss	No
243	A17SLU61U3MD6Q	-0.259034554523066	-0.537155523871266	Job Loss	Yes
244	A17TLDNMY6UBP	-0.317169140602093	0.642564703391853	Job Loss	No
245	A17YHLSRIOLN3R	1.58607631815771	0.148136226802966	Job Loss	No
246	A17ZJQAV0Y1ZN2	0.0297979552213165	-0.11071276090726	Job Loss	No
247	A17ZVVX3UPFKA5	0.601384476386725	0.405752912889329	Job Loss	Yes
248	A181703TIUFIAW	1.3881313159144	0.539056611087964	Job Loss	Yes
249	A181GRR8BG61MK	-0.259173495363731	-0.00244515191140217	Job Loss	No
250	A182IHVF66SX19	-0.830621075688474	-1.21740527476754	Job Loss	Yes
251	A182WW6YHD3BC0	0.82009207947406	-0.120398624754035	Job Loss	No
252	A1830K739YTBQP	-0.746117207848922	1.0193492455548	Job Loss	No
253	A184LB0RXXRQL7	-0.240674688455947	0.189251988879117	Job Loss	No
254	A1852Q3JI2SO7N	1.09453782203855	-0.28713750029516	Job Loss	No
255	A189N0JT5DMGNF	0.751861152407395	0.0556424021385451	Job Loss	No
256	A18AF41GEHY320	-0.456089842399466	-0.421909867757808	Job Loss	No
257	A18BMKC5VOLMPT	1.00670855615795	0.503018741334936	Job Loss	Yes
258	A18E16UFE351U6	-0.544274158814486	-0.0146602904190368	Job Loss	No
259	A18E40NA5DJQCR	1.83465022699829	1.13617202814012	Job Loss	Yes
260	A18FPXIJYCTETD	-0.746117207848922	0.00776670844884551	Job Loss	No
261	A18GJ9MYYO6GCQ	0.665037108298501	1.0949128869384	Job Loss	No
262	A18GV1FNDFP6W5	-0.126839192180166	-0.608695606356967	Job Loss	No
263	A18I0F70S24E9H	0.0116588172826886	0.147713011917231	Job Loss	Yes
264	A18LEJN6676F08	0.648840469678359	-0.344859671958833	Job Loss	Yes
265	A18M2MEO1JIKKZ	0.340045318910488	0.17672421008635	Job Loss	No
266	A18M6DW7W83BUI	-0.830621075688474	-0.24129740399917	Job Loss	No
267	A18N6O1EAXISBW	0.780565167996491	0.602995230488096	Job Loss	No
268	A18PT5FR05GXHN	-0.170989178948712	-0.361585024719783	Job Loss	No
269	A18QU0YQB6Q8DF	0.564336601838806	0.637307105525827	Job Loss	No
270	A18RDBJFY3QWZL	-0.3936262892025	0.132051437197736	Job Loss	No
271	A18RZOVD2HVQRW	0.252417057493406	0.256105332002015	Job Loss	Yes
272	A18SITL4AXWM06	1.45057024841977	0.848873181299997	Job Loss	Yes
273	A18SXC3JEN1O0U	-0.665636699628942	-0.812275646558023	Job Loss	No
274	A1904GJD3QTHT3	-0.272745600272815	0.163138915488017	Job Loss	Yes
275	A1933TTVORKK09	-0.0536499977538278	0.727214843961298	Job Loss	No
276	A1935KYSE7C33V	1.27309430300716	0.890297446502508	Job Loss	Yes
277	A194LNJMH7GKUA	-0.746117207848922	0.413286275212292	Job Loss	No
278	A1976X69Q9LQB2	0.465357286711042	0.200486669118571	Job Loss	Yes
279	A197FECF831H95	-0.746117207848922	0.37861615906865	Job Loss	No
280	A19BZSL0LVFBO2	0.0285517017980823	-0.132308342088887	Job Loss	Yes
281	A19C6T7B0H4PAQ	0.696370395603467	-0.26969492319248	Job Loss	No
282	A19CQGJBJOE1CJ	-0.273991853696049	0.0675438609149295	Job Loss	No
283	A19D0SH9AQX9S9	-0.830621075688474	0.00702024223554538	Job Loss	No
284	A19EULRYQWVM5U	0.888920471975524	0.495723286129548	Job Loss	No
285	A19GFLTQYX2RF0	0.0747863636242552	0.326684004447973	Job Loss	Yes
286	A19HLB95FVWUYS	-0.830621075688474	-0.757596765920313	Job Loss	No
287	A19IQ1X74EMI8R	1.13840871587461	0.0707860205915238	Job Loss	Yes
288	A19L3B4HLK4EP5	-0.746117207848922	-0.66136084812412	Job Loss	No
289	A19L8SNH73AX1Z	-0.746117207848922	-1.06186615730015	Job Loss	No
290	A19LWJNRM7XB3J	0.503529231766581	-0.854067505048541	Job Loss	Yes
291	A19O7OCARDFGDS	1.63178856664518	0.786408897166859	Job Loss	Yes
292	A19OW4DYYFIJDG	0.0909649942626988	-0.650874510285425	Job Loss	No
293	A19PHCM3FHZMC1	-0.272745600272815	0.36624593750801	Job Loss	No
294	A19QAXXJHKGVMJ	1.19615530252198	-0.574758424223261	Job Loss	No
295	A19U33UC2XZ6G9	-0.830621075688474	0.104635121243159	Job Loss	No
296	A19UBZFVUWL1ES	-0.463793650594506	-0.349725679219867	Job Loss	No
297	A19V3A2N7GWL77	-0.746117207848922	0.0493425376363724	Job Loss	No
298	A19VIY0T4L2I4Z	-0.291105466339934	0.348679943932928	Job Loss	No
299	A19WJI22YHTGGD	0.568359961458379	0.925241386329231	Job Loss	No
300	A19XPBY3DNKMEC	0.0892940636631173	0.639991167347144	Job Loss	No
301	A1A006227X28SA	-0.562634024881605	0.0556315240704062	Job Loss	No
302	A1A5FALL3V22CB	-0.337029469872652	-0.38108333430115	Job Loss	No
303	A1A6P3VOR53H7D	-0.337029469872652	0.598691194023313	Job Loss	Yes
304	A1A8TN89Y1EIZU	0.265585355354961	-0.694606495458269	Job Loss	Yes
305	A1A9HMKABODJKJ	0.55000009539126	0.684213052844915	Job Loss	No
306	A1ABCSYKUYVIDW	0.964682450798988	-0.535405623394539	Job Loss	Yes
307	A1ADAWW4IHPCQ7	1.54462286154883	0.38151267618491	Job Loss	No
308	A1AF25FCVKC87X	-0.830621075688474	-0.793610434629783	Job Loss	No
309	A1AF6EW9YUMER9	-0.160194180235967	0.46086867987868	Job Loss	No
310	A1AFHUTZVP7LIN	0.41100434149779	-0.509280921150451	Job Loss	No
311	A1AG2BEPMZ8WEX	-0.830621075688474	-1.54445554744402	Job Loss	No
312	A1AG4HTYU7G4ZK	0.0285517017980823	-0.32636615952594	Job Loss	No
313	A1AIMKA54UBYIQ	-0.746117207848922	-0.712064470079435	Job Loss	No
314	A1AJG4BGSRPC93	1.42109194209818	1.14712817246042	Job Loss	No
315	A1AKL5YH9NLD2V	-0.746117207848922	-1.10546720467948	Job Loss	No
316	A1AKRYHM22KQJO	0.479832733999254	-0.758782064290051	Job Loss	Yes
317	A1AOFLBJO1XS5V	-0.765162287932688	-0.462923561857607	Job Loss	No
318	A1AOHX6PDWESG9	0.858387326907835	0.623665942156861	Job Loss	No
319	A1APTDKLFABADG	-0.746117207848922	-0.939841472197509	Job Loss	No
320	A1ARVYX1OWJRUK	-0.291105466339934	-0.856837939683525	Job Loss	No
321	A1AYF97XRQ5T97	-0.17204509381312	-0.340205481209463	Job Loss	No
322	A1AYFPD1RFW8P5	-0.562634024881605	-0.0890836539474614	Job Loss	No
323	A1AYQ8E01NSY5Z	-0.317169140602093	0.329763959005831	Job Loss	No
324	A1AZDAD63P6RF8	-0.724076893206335	0.218827841165535	Job Loss	No
325	A1AZLJ3R5FQ9B7	-0.647137892721157	0.609885742835918	Job Loss	No
326	A1AZTE5W2MF1TU	-0.746117207848922	-0.109553077939679	Job Loss	No
327	A1AZV2XOQK7RSW	0.977447699434649	0.436786721276292	Job Loss	No
328	A1B0PLLNCTEUP6	-0.559092517146803	-0.569216085010682	Job Loss	No
329	A1B14CS9DW7008	-0.746117207848922	-0.46351810337422	Job Loss	No
330	A1B179AI3LZKWS	-0.456089842399466	-0.465148593683482	Job Loss	No
331	A1B2V27QSGPT6W	-0.281556721050423	-0.270964876667253	Job Loss	No
332	A1B3BQEXT42AUT	-0.830621075688474	-0.150730168343208	Job Loss	No
333	A1B3OND8ULPLC9	-0.830621075688474	-1.13121929553556	Job Loss	Yes
334	A1B5SSGMTAQ9B5	0.524445475901547	-0.289223000918715	Job Loss	Yes
335	A1B76WYZ47BQJ	1.5207391726587	-0.342412075490531	Job Loss	No
336	A1B8I2TOS7KDNC	-0.156170820616394	0.0568262985391839	Job Loss	Yes
337	A1B9DG2CEXAZ4L	-0.412608138951416	-0.0552747564549718	Job Loss	No
338	A1B9M6QGSSMDUP	-0.0756903123964146	-0.503406059636658	Job Loss	No
339	A1B9X8YOKD92UK	0.648840469678359	-0.482991009515436	Job Loss	No
340	A1B9ZYDOF377TD	0.87090351695251	1.07080806236069	Job Loss	No
341	A1BAS5CVIT22MU	-0.665636699628942	0.769883157738763	Job Loss	No
342	A1BAZGK681JBY9	-0.830621075688474	-0.883803105067199	Job Loss	Yes
343	A1BBZIR1PS3PF3	1.75014635915874	0.846435389973991	Job Loss	No
344	A1BBZTQRCDOF74	-0.474588649307251	-1.32246016917319	Job Loss	No
345	A1BCWDFSY5CZ04	0.140930365396688	0.0643008984096288	Job Loss	No
346	A1BD1GI273RPFF	-0.830621075688474	0.71648578799405	Job Loss	No
347	A1BE2PC1ZOHYGD	-0.665636699628942	-0.573125248655982	Job Loss	No
348	A1BFAWAVBF462B	1.17698858018144	0.151989154985549	Job Loss	No
349	A1BGW6IPXQQJ0R	-0.830621075688474	-0.805102364165353	Job Loss	No
350	A1BI90XZ0GR5G6	-0.643114533101585	0.0909826695479911	Job Loss	No
351	A1BIENE9M8DX6H	1.56666317619142	1.08941246318831	Job Loss	No
352	A1BIZOBD0JGDUW	0.602916466145641	-0.150810788956871	Job Loss	No
353	A1BJFYHXK6YDX1	-0.55506915752723	0.924719790806395	Job Loss	No
354	A1BJRKY8NOA4N	-0.559092517146803	0.711723659733754	Job Loss	No
355	A1BLCXYR83O2IX	-0.228641913142968	0.284568777240666	Job Loss	Yes
356	A1BPD5MQKP11TV	0.232547533316871	0.512094541067545	Job Loss	No
357	A1BPK8PW74W93S	1.04857022678506	0.18227071336744	Job Loss	Yes
358	A1BRNG1G4BFUGC	0.333397425579856	-0.00614328025706516	Job Loss	No
359	A1BWV45RKR6SP1	0.669060467918074	0.321042923632368	Job Loss	No
360	A1BZMONU8QDPFQ	-0.0797136720159873	1.30785541207642	Job Loss	No
361	A1BZNPQ0H7ZSER	-0.830621075688474	-1.29509619819042	Job Loss	No
362	A1C0VM17EX96SQ	-0.463793650594506	0.363788843998074	Job Loss	No
363	A1C1V5NOGHGR1O	-0.152629312881592	-0.35277105942889	Job Loss	No
364	A1C3EDF8Y07YET	-0.309604273247719	-1.14161825794157	Job Loss	No
365	A1C59M3HPCO503	0.428090694484842	-0.17212423570008	Job Loss	No
366	A1C5SQZ045W0L5	-0.830621075688474	-0.63062304445647	Job Loss	No
367	A1C5T9VNTCXU44	-0.58113283178939	0.239034992135553	Job Loss	No
368	A1C5Z8GSJ1CH1S	-0.408461092669591	-0.960085122184251	Job Loss	No
369	A1C7FYEMNBNZEC	-0.128130608256288	0.310275842615321	Job Loss	No
370	A1C7WICX236U5Z	-0.0376103079560497	0.290368926542409	Job Loss	No
371	A1CA6ZXKK09ZRI	-0.124416344083244	0.460289869496925	Job Loss	No
372	A1CC1ESUM2JWJ2	1.57917936623609	0.449615375062536	Job Loss	No
373	A1CC8JF57E7OIJ	-0.197052853210871	0.935484580174313	Job Loss	Yes
374	A1CDDS7NQPDMTO	-0.402923519710128	-1.12800846334839	Job Loss	No
375	A1CE2XPYCDRHVZ	0.810431473749732	-0.215892197266348	Job Loss	No
376	A1CE3DR200PXSS	-0.66161334000937	0.7053950360593	Job Loss	No
377	A1CFU5GDMFE639	0.109324860329818	0.395876777807225	Job Loss	No
378	A1CHLNLYSO10MP	1.27309430300716	-0.147063544457211	Job Loss	Yes
379	A1CINWYLYY8SGL	-0.456089842399466	-0.595737318467421	Job Loss	No
380	A1CJEDY6GQVPMD	0.382862936847375	0.255418545452537	Job Loss	No
381	A1CO5ONFXX6VLN	-0.0839997182387653	0.447499377322448	Job Loss	No
382	A1CQPRZUT6BW44	0.729820837764808	0.203168047006951	Job Loss	Yes
383	A1CR7O77ZW0QQU	-0.160194180235967	0.504424515068643	Job Loss	Yes
384	A1CRSKSQP4Q1T6	0.645298961943557	0.21839924609761	Job Loss	Yes
385	A1CSCD4EOGH7U6	1.16918384914206	0.223951850867505	Job Loss	No
386	A1CSDIX05PK9V	-0.724076893206335	-1.23466542083753	Job Loss	No
387	A1CSFGLJI4CMU5	1.5451227214153	0.728142494181379	Job Loss	Yes
388	A1CTUG0RUGCY48	0.287920609351403	0.31997212021134	Job Loss	No
389	A1CTUOAP4TGXHE	-0.664689397748974	0.442916845555423	Job Loss	No
390	A1CUDBHABW56JO	-0.17204509381312	-1.45319416850555	Job Loss	No
391	A1CUDX7TTS2W61	-0.66161334000937	-0.323251266205426	Job Loss	No
392	A1CUQR0X6P3N3R	0.549453235299299	0.194317660221413	Job Loss	No
393	A1CW0W7Q2NLDDJ	-0.727618400941137	0.776395840004271	Job Loss	No
394	A1CWIZ7489ITS9	0.59058947767398	-0.479195398115778	Job Loss	Yes
395	A1CYD871I8ZQKK	1.37561512586973	0.209062245997566	Job Loss	Yes
396	A1D1C8B2LOLEUI	0.111334378305704	0.445725812893121	Job Loss	Yes
397	A1D4I1QYL9713I	1.46011899370928	-0.24311307046947	Job Loss	No
398	A1D6EX611HQ5N5	0.551292237124387	0.049554941199775	Job Loss	No
399	A1D7YTWPCBQ46Y	-0.727618400941137	-0.737082116137849	Job Loss	No
400	A1D96X2VVDA8EP	0.545837794931021	-0.311631555010238	Job Loss	Yes
401	A1D980FQ47H0CH	-0.448524975045091	0.0182990578618497	Job Loss	Yes
402	A1DAQPLKVDNYTA	-0.830621075688474	-1.26376091351989	Job Loss	No
403	A1DBVSPGQDWD9K	0.786399649112958	-0.0872547753021757	Job Loss	No
404	A1DDO4IC39P8YE	-0.830621075688474	-0.953839064867856	Job Loss	Yes
405	A1DG4HJSGWVI4C	-0.830621075688474	-0.218918687767007	Job Loss	No
406	A1DIKLERUZ5WS0	1.09296656422666	0.139754618730602	Job Loss	Yes
407	A1DJHIUIWWA98B	0.660442324664525	0.213354194240477	Job Loss	Yes
408	A1DKVUTOBPQH11	-0.0721488046616126	-0.32935721383414	Job Loss	No
409	A1DLELKT6OB0AP	0.369502365160806	-0.410755885418725	Job Loss	Yes
410	A1DLUDLH3L7MGA	-0.0536499977538278	-0.416534287774759	Job Loss	No
411	A1DNC2UKP1IMP1	-0.562634024881605	-1.24421979812344	Job Loss	No
412	A1DNJ3C38BJ0MJ	-0.17204509381312	-0.218181963517511	Job Loss	No
413	A1DP4BJKMEF6LS	0.0308538700857246	0.113635598622762	Job Loss	No
414	A1DPSC5CV2W7GU	-0.291105466339934	0.659044702709913	Job Loss	No
415	A1DQPM5CVDL4Q5	0.766986507146664	0.431993858021838	Job Loss	No
416	A1DSD2F8BUVMX9	-0.830621075688474	-0.386459448008439	Job Loss	No
417	A1DU08Y8CU5VDH	0.375518797621492	-0.310622672661384	Job Loss	Yes
418	A1DV6N4XA0D8SN	0.786399649112958	0.462800923313331	Job Loss	Yes
419	A1DVCUCOTAC0JQ	-0.746117207848922	-0.073975267664744	Job Loss	No
420	A1DVND6M3FKF2O	-0.456089842399466	-0.462768192074923	Job Loss	Yes
421	A1DVVGOBFQTSI2	-0.830621075688474	-0.860717794353329	Job Loss	No
422	A1DWO1ER21A6HL	-0.830621075688474	-0.446802856783762	Job Loss	No
423	A1DXSFFL5HZ1NX	-0.394108141087271	-0.69450497883653	Job Loss	No
424	A1DYD6X6S0DWA1	0.392767180059008	-0.122577590666526	Job Loss	No
425	A1DZMZTXWOM9MR	-0.665636699628942	-0.897149694652253	Job Loss	No
426	A1E0R13CDZA2PP	-0.197052853210871	-0.0174907068460791	Job Loss	Yes
427	A1E2564JNF0CVJ	0.242550021851389	0.0724619474350333	Job Loss	No
428	A1E2O2A1N1AEGK	-0.746117207848922	-0.175247230795232	Job Loss	No
429	A1E3N1Y6XG1898	-0.665636699628942	-0.34500588311373	Job Loss	No
430	A1E5ET8E7V8YSN	-0.313145780982521	0.0301905257180353	Job Loss	No
431	A1EA6I7W1VZ1JR	1.09370471363213	0.252203880964607	Job Loss	Yes
432	A1EAIXWWNH7Q56	0.379033102468618	-0.544488037394586	Job Loss	No
433	A1EANHB3WAIFA1	1.284339618937	0.68976378420896	Job Loss	No
434	A1EDA4OJE4PN7X	-0.0376103079560497	1.02242418684056	Job Loss	Yes
435	A1EDN55K4IF2GD	-0.727618400941137	-0.659878555891836	Job Loss	No
436	A1EFWFEGH5HUS8	1.03499156593523	0.226645986256043	Job Loss	No
437	A1EGD98S2MCHV6	1.33751711344766	0.569773119096063	Job Loss	No
438	A1EH9BPKYXFBS5	-0.0376103079560497	0.152454643518676	Job Loss	No
439	A1EIIUHD39ZSBZ	-0.243149613181831	-0.278241058813425	Job Loss	No
440	A1EIKI2CBBKLEV	-0.746117207848922	0.156291063945194	Job Loss	No
441	A1EKBD6Y56PY75	1.10385221118735	1.06981813563133	Job Loss	No
442	A1EMF0INSZGGSK	-0.238068162726586	0.174461240752097	Job Loss	No
443	A1ENLHLS8YOFYJ	-0.474588649307251	-0.679758498619608	Job Loss	No
444	A1ENLYKNCDSW2H	0.538272927576647	1.06617855981742	Job Loss	Yes
445	A1EQ1LHEEIQ3UA	-0.830621075688474	-0.564347128061722	Job Loss	Yes
446	A1ERMRNNR0CZ2Y	0.0308538700857246	-0.136620366320629	Job Loss	No
447	A1ES32SEXF3RRK	0.62236232022416	-0.0825164289782637	Job Loss	No
448	A1ESE7TQKTRK9D	0.766986507146664	0.778468934723118	Job Loss	Yes
449	A1ETEW9WH37WDS	-0.562634024881605	0.218313618942109	Job Loss	No
450	A1EVH06U8IJ6PW	0.214337053053041	0.152934803077403	Job Loss	Yes
451	A1EX3NSVZSD334	-0.255493046788264	0.189089262467367	Job Loss	Yes
452	A1EX9PH5R5V4IX	-0.746117207848922	-1.12901912034221	Job Loss	No
453	A1EXE7IDAJGETB	-0.562634024881605	0.180553270786279	Job Loss	No
454	A1EYKKNDNSUDYC	-0.359069784515239	-0.0127995367820488	Job Loss	No
455	A1F0CROK8QWSOE	-0.0564520259079397	0.270426062753928	Job Loss	No
456	A1F0R49500PH1M	0.995946506342434	1.05176129482931	Job Loss	Yes
457	A1F1BIPJR11LSR	0.432544796273907	-0.418010832836052	Job Loss	No
458	A1F30LIEAI8UIU	-0.0851001168452594	0.470560838560755	Job Loss	Yes
459	A1F3T7QDY503UP	-0.376512676558615	0.0691568235394171	Job Loss	No
460	A1F46RJTOXQM4J	0.945549544056023	1.19306591410973	Job Loss	No
461	A1F53E17DX517K	-0.830621075688474	-0.594413571017597	Job Loss	No
462	A1FC1CH1OXZXJ	0.623406783047613	1.11504323707613	Job Loss	No
463	A1FDT9TI1EUTUT	1.07398590543411	0.3412872438444	Job Loss	Yes
464	A1FEE9CT6UZSP1	0.183505480683333	0.786023147661717	Job Loss	No
465	A1FEU4Q4R90SR1	-0.337029469872652	-0.642301957994857	Job Loss	No
466	A1FFFKTNHW8EDR	-0.291105466339934	0.407380601121172	Job Loss	No
467	A1FFXLT2HCBY9U	-0.54552041223772	-0.251430225304031	Job Loss	No
468	A1FH0Y12VSXUMK	-0.830621075688474	0.936078043025831	Job Loss	No
469	A1FH1O46FOKOVA	-0.66161334000937	-1.38547133091038	Job Loss	No
470	A1FH90231E356N	0.67894113157231	-0.607169515722042	Job Loss	No
471	A1FI71PFT1MZ4T	0.410954080765441	-0.967534286436117	Job Loss	Yes
472	A1FI8RYU0LZNMD	0.0755997758384206	0.298829398579478	Job Loss	No
473	A1FJINS24NQMIE	0.518412598306088	-0.0261074391009354	Job Loss	No
474	A1FKQY4MCJL15W	-0.830621075688474	-0.0394882842077049	Job Loss	No
475	A1FLEFIVFT809G	-0.0536499977538278	0.40624223963485	Job Loss	No
476	A1FMAQAJT2M7NU	-0.0839997182387653	-0.737258344739798	Job Loss	No
477	A1FNA7IS6HB59	-0.830621075688474	-0.214007852286031	Job Loss	No
478	A1FO1SROGRL5RH	0.113055569637635	-0.0709593797226951	Job Loss	No
479	A1FO7OWXKNWXNP	-0.330565001124771	0.262104551685127	Job Loss	No
480	A1FQJ5IQ4OLA21	-0.17204509381312	0.0260151278270712	Job Loss	No
481	A1FRMRR1PGEE5V	0.0969978718581576	0.00112161271419406	Job Loss	No
482	A1FS8SBR4SDWYG	0.769910360181059	0.378646520290025	Job Loss	No
483	A1FSVE7X49YV8Q	-0.746117207848922	-0.538052810300834	Job Loss	No
484	A1FTR8DJIKGD8H	-0.0639631445818017	0.815784591665728	Job Loss	No
485	A1FUR4UJ0S46W6	-0.360790975847169	0.0106380595239981	Job Loss	No
486	A1FVXS8IM5QYO8	-0.830621075688474	-0.0927340007095647	Job Loss	No
487	A1FXGW5C0H4L3T	1.43405531944712	0.184159890771702	Job Loss	Yes
488	A1G0FB2Z9MZLL7	0.832323652645675	0.984259246814614	Job Loss	No
489	A1G36KQ18HYPK3	-0.0269210470241459	-0.295346917071094	Job Loss	No
490	A1G452MFAS690B	-0.166201417790675	0.260438694010796	Job Loss	Yes
491	A1G4XEP9R5JAWG	0.189805368549798	0.682926569547973	Job Loss	No
492	A1G6F1HWIS2K2K	0.00294525872909494	0.223014502583133	Job Loss	No
493	A1G7GSCKWC9UBC	0.967441722951967	-0.553591359616415	Job Loss	No
494	A1G8OA3QHTR0WI	-0.562634024881605	0.977075207255832	Job Loss	No
495	A1G98YIYUDP5YS	0.295299413157792	0.441550878414791	Job Loss	No
496	A1GA1XT19QX930	-0.440050152601688	-0.28166180028165	Job Loss	No
497	A1GAE58VK66J6J	-0.830621075688474	-0.207678494378784	Job Loss	No
498	A1GD7ISOXO1XFZ	-0.135686280704685	-0.943603533346831	Job Loss	No
499	A1GFQC0Y2YKEFL	-0.643114533101585	-0.132625074499021	Job Loss	No
500	A1GFW1H3PQWH8I	-0.0690424190657825	-0.340322479856341	Job Loss	No
501	A1GH0MRSP4N2T9	-0.255493046788264	-0.595843371075105	Job Loss	Yes
502	A1GKCV2GZCGA3U	0.220846005543008	0.235337442545423	Job Loss	No
503	A1GKD3NG1NNHRP	-0.124830819275283	1.36081566315399	Job Loss	No
504	A1GNV8C2792XF	-0.441271484067149	0.34921631129049	Job Loss	No
505	A1GR1AQ22RDYL	-0.746117207848922	-0.019801690777051	Job Loss	Yes
506	A1GRLZL4F72RBJ	-0.628778026654038	-1.09229749475267	Job Loss	No
507	A1GSXZTM5ERUQI	0.707928658868864	0.194482517590613	Job Loss	No
508	A1GW1KUUGM85SN	-0.746117207848922	-0.0621172182372319	Job Loss	No
509	A1GWCNUPQPA9JR	1.47103930525047	0.371745793908699	Job Loss	No
510	A1GWP1FQ8P3S42	1.65116704403097	0.681310512107232	Job Loss	Yes
511	A1GY6XMHLCXX54	-0.830621075688474	-1.04261524465721	Job Loss	No
512	A1H10CSZD1ICW9	0.768642304500124	0.819251698561534	Job Loss	Yes
513	A1H47GTSBAPDTW	-0.746117207848922	-0.391035742342301	Job Loss	Yes
514	A1H4TUDQ142D63	0.600884616520255	0.57481473928779	Job Loss	Yes
515	A1H5SUG5DZOZ8Z	-0.273510001811278	0.229236819227202	Job Loss	No
516	A1H79B2R5YN20Y	-0.287082106720361	1.13608731366361	Job Loss	No
517	A1H8IKYOVX8AWA	0.33760420978218	0.0335615555268416	Job Loss	No
518	A1HA7GB7GLQZES	0.243025261026261	-0.373573439121473	Job Loss	Yes
519	A1HAEDUFPS233D	-0.58113283178939	-0.199456910039208	Job Loss	No
520	A1HAUG6TQMDFEH	0.568359961458379	-0.149887686226316	Job Loss	No
521	A1HD8KHOUPQ1K4	1.30961006493796	-0.243615008667592	Job Loss	No
522	A1HGWSRY89ORVD	1.83465022699829	0.468306982084672	Job Loss	No
523	A1HIFA234B4LTH	-0.130588998239005	-0.186551250937854	Job Loss	No
524	A1HIKQZSF99PNF	0.284022562560277	0.508298315938077	Job Loss	No
525	A1HK2QWRGZT46N	0.966527387893458	0.286277296223374	Job Loss	Yes
526	A1HM2VBI4T638R	1.52856516376936	0.937657249200134	Job Loss	No
527	A1HMO9XPRPUPWJ	0.786399649112958	0.337713637361285	Job Loss	No
528	A1HNNX44U3OF0X	-0.639573025366783	-0.284224002734713	Job Loss	No
529	A1HNXZQKJA4Z56	-0.746117207848922	0.414009738798817	Job Loss	No
530	A1HOEA3Y6W3FPZ	-0.577109472169817	-0.0170889553287853	Job Loss	No
531	A1HP506HGINWSV	-0.830621075688474	-0.200369023485216	Job Loss	No
532	A1HPB1RJTRKAWJ	1.24543475024152	0.938436349134344	Job Loss	No
533	A1HSGWFVXK2MYZ	-0.830621075688474	-0.862583502491246	Job Loss	No
534	A1HX76XWAQ1EJV	-0.63240779385682	0.513792358410116	Job Loss	No
535	A1I3QYJJU5ACFR	-0.830621075688474	-1.34597191827243	Job Loss	No
536	A1I6HF7HYK32BD	-0.275047768560457	-1.34353723799638	Job Loss	No
537	A1I6LWJWGKXOUU	0.149914242612539	0.497972907824785	Job Loss	No
538	A1I6X5ES5VRBO	1.76266254920341	1.02202563859398	Job Loss	Yes
539	A1I838YA5409C1	0.19382872816937	-0.129384749020768	Job Loss	No
540	A1I9CDOVITYA4C	0.897838649377605	-0.0655548498862971	Job Loss	No
541	A1IAK1JCYVR3R5	0.260737131480267	-0.0387639256765257	Job Loss	Yes
542	A1IBHJJ5P2PW3C	-0.830621075688474	-0.811983993664241	Job Loss	No
543	A1IDTE46L2A3OB	-0.502013845932184	0.767229886329458	Job Loss	No
544	A1IE5IF0ICHUFE	-0.218883432404346	0.311476470588041	Job Loss	No
545	A1IHFT9QVJ5H94	-0.562634024881605	0.00441013767971125	Job Loss	No
546	A1IHK9WV6QSWHC	-0.830621075688474	0.0235091075441109	Job Loss	No
547	A1IHTCPLESXB0M	-0.031757818857884	-0.494721538127798	Job Loss	No
548	A1II44VKF9GM0I	0.0104844860427191	-0.273130762215329	Job Loss	Yes
549	A1IK5L733Q9JV	0.801543011833926	-0.471262781043312	Job Loss	No
550	A1IL81UMEC9OJI	0.262292906211145	-0.564538528978705	Job Loss	No
551	A1INS1BWU3S0NQ	-0.242976856743589	0.14090863830819	Job Loss	No
552	A1IO30MPZ8WEYN	0.420380330349059	-0.503807169503997	Job Loss	Yes
553	A1IRT5KE42KIIF	1.52808331188459	0.909721306531441	Job Loss	No
554	A1ISZU2F6I12RW	-0.263057914142639	-0.480309696341459	Job Loss	No
555	A1IU0NW30MBWZW	-0.409826939101194	-0.34833778816118	Job Loss	No
556	A1IUH9D7N69VS	-0.830621075688474	-1.24650208980561	Job Loss	No
557	A1IW3K0541EHQL	1.01404010807032	0.349982650629583	Job Loss	Yes
558	A1IW9V75GCJ58P	0.251372594669954	0.636465988494396	Job Loss	No
559	A1IXVPKQT4DXTG	0.660442324664525	-0.231410566984817	Job Loss	No
560	A1IY5GFG9BOFTU	-0.830621075688474	-0.471679501874905	Job Loss	No
561	A1IZUMK7R8O98N	1.34105862118247	0.117274346783256	Job Loss	Yes
562	A1J4N2SE30LCUH	0.782376289493385	0.321964230614168	Job Loss	No
563	A1J7C1JVQ7WIR4	1.66966585093876	0.682698104366002	Job Loss	Yes
564	A1J7N95EW8EGCX	0.985940529859751	0.481999962167807	Job Loss	No
565	A1J9HM7JFPUO7U	0.848381350425152	0.972357535943995	Job Loss	No
566	A1JBQ2BEO3GABM	-0.746117207848922	-0.0461235231531069	Job Loss	No
567	A1JCNCTB5DNXF8	-0.259173495363731	0.669541035486323	Job Loss	No
568	A1JEOIZVMJ0M2B	-0.643114533101585	-0.918119541798358	Job Loss	No
569	A1JGZD9FUDYJ30	-0.362037229270403	-0.217304791153335	Job Loss	No
570	A1JH50STB9BOB6	-0.830621075688474	-0.115680623443742	Job Loss	No
571	A1JIJQ94EJFQDP	-0.0150701334469932	0.256493907960392	Job Loss	No
572	A1JJEEH1Q8SMYK	-0.830621075688474	0.0541485687236953	Job Loss	No
573	A1JKSAQ8UNCE7B	-0.746117207848922	0.171841590668309	Job Loss	Yes
574	A1JLYIQ4HT4KQC	-0.746117207848922	-0.0958132841095212	Job Loss	No
575	A1JM5XNB4NCZR6	-0.830621075688474	-0.686872484242074	Job Loss	No
576	A1JMGGA9QG5BM8	-0.0645931322132155	-0.137728965891553	Job Loss	No
577	A1JNDBFZZBTEA0	0.858887186774305	0.236002740634419	Job Loss	No
578	A1JOQZMCHJXKUQ	0.439941608061995	0.230719779373038	Job Loss	Yes
579	A1JPFK0JQLTJTC	1.05964939898656	0.445137256746373	Job Loss	Yes
580	A1JRDVIWSHBLSO	-0.825972753866759	0.315326498234561	Job Loss	No
581	A1JRN57212EKQO	1.0510591387798	0.0384970601013998	Job Loss	Yes
582	A1JTOUQAD12LQR	-0.628778026654038	-1.10603160172001	Job Loss	No
583	A1JW11G1QUNMGN	-0.562634024881605	-0.467828695177252	Job Loss	Yes
584	A1JYCCE97AVRNZ	0.220846005543008	-0.431874467109729	Job Loss	No
585	A1JZBGKFQ8ZERR	1.46011899370928	0.132841502653122	Job Loss	No
586	A1K3DY7ZLUWVNO	-0.727618400941137	0.150769766520876	Job Loss	No
587	A1K48Q7FHSE5HS	-0.746117207848922	-0.245992339127301	Job Loss	No
588	A1K9ZOE126MC50	-0.830621075688474	-1.32153991394843	Job Loss	No
589	A1KAGPLVMIQPUS	-0.66161334000937	-0.000332489778244158	Job Loss	No
590	A1KAXTIUA8RW8T	1.3477065145131	1.16250170226848	Job Loss	No
591	A1KBQ30L5IJCAI	-0.746117207848922	0.514223787045346	Job Loss	No
592	A1KE4O7G03MBWS	0.298840920892594	0.815335276537282	Job Loss	No
593	A1KEDEBF4KAUOH	-0.66161334000937	-0.215476478370858	Job Loss	No
594	A1KFHUDQAOGWKG	-0.230503295372211	-0.749103406129499	Job Loss	No
595	A1KFIQBETMB81I	-0.156170820616394	-0.506101753247857	Job Loss	No
596	A1KGCOR8OXYR72	-0.746117207848922	-0.00562166515567555	Job Loss	No
597	A1KHU9NP7QJ3QR	-0.85905547442108	-0.321460426783393	Job Loss	No
598	A1KIL2V6SMJBGX	-0.746117207848922	0.688444587142965	Job Loss	No
599	A1KISM3Y1012KD	0.501008974315681	-0.230818363737374	Job Loss	No
600	A1KJ9LYACAKIM6	-0.609057888280792	-0.173919600717802	Job Loss	No
601	A1KKEOGQK1QNYR	0.667339276586143	0.525611200519281	Job Loss	No
602	A1KKGUUNKT870M	-0.639573025366783	-1.01988137105345	Job Loss	No
603	A1KLAENKSW9J0H	-0.214166465854756	0.33708241257909	Job Loss	No
604	A1KLEFLVIXWD9O	0.723986356648341	1.10347512619463	Job Loss	No
605	A1KN6VG14MOP2V	0.333562842180908	0.556528974017818	Job Loss	Yes
606	A1KNLRK58MR1DS	1.21845674092085	0.492894539671118	Job Loss	No
607	A1KO7TK02NAU7Y	1.10781727663587	0.838824688762405	Job Loss	Yes
608	A1KOMHV7RQBUN6	-0.726300980345211	-0.790086206335659	Job Loss	No
609	A1KQ7F6KKWPWJB	-0.830621075688474	0.457218091246058	Job Loss	No
610	A1KQYE5EOLSUEK	-0.372067826444684	0.133651233334317	Job Loss	No
611	A1KRTXSNGQZPFN	-0.665636699628942	0.887246901127258	Job Loss	No
612	A1KRUENFWCYHZ5	0.19386799622234	0.280158813342113	Job Loss	No
613	A1KTPYX40PRLVW	1.14243207549418	1.16902381400483	Job Loss	No
614	A1KWIJXTC47YWE	1.64762553629617	0.892156991665762	Job Loss	No
615	A1KWURTI0IEWLC	0.0285517017980823	0.288524571902346	Job Loss	Yes
616	A1KX1CMLUCQNFX	0.43237674070762	0.469599085542063	Job Loss	No
617	A1KXYURHCYHKOL	-0.13815386559338	-0.0738438171002158	Job Loss	No
618	A1KYT873YSD49A	0.991798551977392	0.378636499828575	Job Loss	No
619	A1L1NNFVKS3G8T	1.13257423475814	0.927460168792699	Job Loss	No
620	A1L1S0IAPZB4MO	0.0315191465532468	-0.442468428854621	Job Loss	No
621	A1L285JVL5O3ZN	-0.46503990401774	0.211669114216476	Job Loss	Yes
622	A1L2N1X8U8Z3W7	-0.665636699628942	-0.689704475384599	Job Loss	No
623	A1L31CS1RMBKIW	1.14908260779005	0.816523068393324	Job Loss	Yes
624	A1L3ARWV2WH2OT	1.57068653581099	1.11027790203111	Job Loss	No
625	A1L5H5KX16J1LS	-0.55506915752723	0.322273089565547	Job Loss	No
626	A1L677O8032TL1	-0.830621075688474	-1.20992927410901	Job Loss	No
627	A1L6PDKOO1J6KV	-0.470565289687678	0.228506530128468	Job Loss	Yes
628	A1LAXI7PVUA3U7	-0.0690424190657825	-0.128223245236022	Job Loss	No
629	A1LBJQ7K0AW5U3	0.326000613791768	-0.0265179742883881	Job Loss	No
630	A1LCP3BTB9321I	-0.562634024881605	-0.523191741666941	Job Loss	No
631	A1LF01EM2Q2GHY	0.481553925331184	0.757274902802476	Job Loss	No
632	A1LFOS4GL90HWU	-0.220936542101002	0.491374552543206	Job Loss	No
633	A1LGVAOEP77C1P	-0.830621075688474	0.295811405442421	Job Loss	No
634	A1LII4M7CS6C9I	-0.830621075688474	-0.165693383749262	Job Loss	No
635	A1LO2HMG2E89FT	1.24897625797632	0.320131967676423	Job Loss	No
636	A1LOUZD99NZCT2	-0.275047768560457	-0.434605407748682	Job Loss	No
637	A1LOXC6QUGTW08	-0.746117207848922	-1.21383407378036	Job Loss	No
638	A1LRJ4U04532TM	0.443316972068455	-1.20311651258952	Job Loss	No
639	A1LT09WHF7N1TQ	0.0172817651766415	-0.614843426647425	Job Loss	No
640	A1LT20N3SAY32C	-0.3936262892025	0.730474557389961	Job Loss	No
641	A1LVKTQYZPUKTL	-0.830621075688474	-0.37923503529281	Job Loss	No
642	A1LWWVCY9FPIAW	-0.830621075688474	-0.765587873188179	Job Loss	No
643	A1LXLCY38R49KH	-0.639573025366783	-0.541538456999292	Job Loss	No
644	A1LZXNOD36P7C4	0.4519579382402	0.526851129165052	Job Loss	No
645	A1M24593XO5Z3C	-0.830621075688474	0.10036821705785	Job Loss	No
646	A1M2JTGPLA82HU	-0.628778026654038	0.61598923084038	Job Loss	No
647	A1M3SEPC14JDAH	-0.362037229270403	0.291278859280086	Job Loss	No
648	A1M6H64QMCIKIA	1.33371448195658	0.350474180320111	Job Loss	No
649	A1M6QJN94UY4F7	0.874445024687312	-0.274418688403543	Job Loss	No
650	A1M72PY5UHLF27	-0.443573652354791	0.557168680565756	Job Loss	No
651	A1M7MQE7YW402F	-0.444487987413299	0.364630971954632	Job Loss	No
652	A1M8158Q3WJ7LP	0.9426601441381	0.595095317057884	Job Loss	No
653	A1M8BYIP0KZJZX	-0.830621075688474	-0.864499305988197	Job Loss	No
654	A1MAAPY9K1G1YR	0.691100782560661	-0.305252378642212	Job Loss	No
655	A1MAFL9GFUEU8N	1.54059950192926	0.0664972484612374	Job Loss	No
656	A1MBEQJXRP50O	-0.197052853210871	0.297110003981774	Job Loss	No
657	A1MBHB3NORABG6	-0.639573025366783	-0.177658053817183	Job Loss	No
658	A1MBTUKAS1R5A8	0.314898618672071	-0.0396982046103106	Job Loss	No
659	A1MCDM4BGRBWDY	-0.830621075688474	0.0100932404990433	Job Loss	No
660	A1MEEY4M9GP8BX	-0.746117207848922	-0.37395546516858	Job Loss	No
661	A1MGNXJMXRWTLY	-0.17204509381312	-0.72488784865927	Job Loss	No
662	A1MH9ISP7UBIUO	0.137249916821221	-0.344921873915799	Job Loss	No
663	A1MHYUYIYC2T9K	0.287920609351403	0.277952531719418	Job Loss	No
664	A1MIB492BU9KIQ	-0.830621075688474	-0.953599024095581	Job Loss	No
665	A1MIYNSRG2PMMK	-0.830621075688474	0.585000116500411	Job Loss	No
666	A1MJX6Q6BTWA6	0.345413755758061	0.731312511984761	Job Loss	No
667	A1MKEVJ528HX10	0.37197728988669	0.477764416782167	Job Loss	Yes
668	A1MLC5120NVORM	-0.562634024881605	-0.120346677768371	Job Loss	No
669	A1MLURB7UQZ228	0.87090351695251	0.70595172548605	Job Loss	Yes
670	A1MM8TSLCHVMNK	0.812463323375117	-0.103457965309305	Job Loss	No
671	A1MMERRH2H76O8	0.372424477190955	0.181675923289132	Job Loss	No
672	A1MOK8UVLG7FJK	0.40136174375516	-0.145279547965542	Job Loss	No
673	A1MOZ5G9FQCVQQ	1.17253273738813	1.21235212311438	Job Loss	No
674	A1MPWQLBFERXFV	0.0288836201628082	-0.976858923744821	Job Loss	No
675	A1MQFY02IBORD6	-0.397649648822073	0.7642244670334	Job Loss	Yes
676	A1MRDYDYI78N92	-0.154931481169235	-0.218957494141695	Job Loss	Yes
677	A1MTX8NEE99FHT	0.9660992846892	0.306128702030843	Job Loss	Yes
678	A1MTXO7LSTJIMX	-0.665636699628942	-0.68204057510478	Job Loss	No
679	A1MXFLSLWA4O5X	-0.337029469872652	0.310504869018035	Job Loss	No
680	A1MXTPL6J0ZR00	-0.642656780467279	-0.553123892273003	Job Loss	No
681	A1MYJ3ZVE90I7W	-0.478130157042053	0.881004861341389	Job Loss	No
682	A1N0C42VNM385M	0.746508523175698	0.456232542452805	Job Loss	No
683	A1N0CS9OIWPO9X	0.0959419569937495	-0.133481346975379	Job Loss	No
684	A1N16ZU0FNQEY6	-0.459770290974933	0.408269502942318	Job Loss	No
685	A1N20GC9EU68W7	-0.746117207848922	0.0830672105399815	Job Loss	No
686	A1N2O9SRQSVL03	-0.746117207848922	0.689121834707699	Job Loss	No
687	A1N35VV9QURKHX	-0.397649648822073	0.163075602635456	Job Loss	No
688	A1N3I6B31HUU1G	-0.746117207848922	-0.714998174505326	Job Loss	No
689	A1N3KH4UAF3PM	-0.09156458559314	0.304106286508083	Job Loss	No
690	A1N4YC8WPV2U0Q	0.46181577897624	0.646129951118732	Job Loss	No
691	A1N6RL4HOT02K4	0.0308538700857246	0.368826076647999	Job Loss	No
692	A1N71B6QU2R0LA	1.17698858018144	0.629285419223267	Job Loss	No
693	A1N8BW04V76ZSY	-0.66161334000937	-0.584983307130017	Job Loss	No
694	A1N956KBC4G13I	1.54816436928364	0.546679629032162	Job Loss	Yes
695	A1NAFUPBPLK3E	0.661504795469677	-0.535129197718157	Job Loss	No
696	A1NAO6N7BEJWRN	-0.724076893206335	-0.159645469883265	Job Loss	No
697	A1NCO5A4JYHGKQ	-0.456089842399466	0.279845457462315	Job Loss	No
698	A1NDMFN9A5G25G	-0.665636699628942	-0.5869363326074	Job Loss	No
699	A1NF7ZVE9UT241	0.542296287196219	0.802106305548189	Job Loss	No
700	A1NFBKUYYVUYWF	-0.830621075688474	-0.698935066783013	Job Loss	No
701	A1NG48IBSA8B76	-0.558610665262032	-0.372656659142697	Job Loss	No
702	A1NGXQMOBCXDC3	-0.428181231042836	0.551891339763429	Job Loss	No
703	A1NH5540TH3FOW	-0.259173495363731	-0.332234476447636	Job Loss	No
704	A1NHTBY5YB9JH7	-0.830621075688474	-0.00333294667410307	Job Loss	No
705	A1NITMHYG5YL3H	-0.830621075688474	0.277328699804963	Job Loss	No
706	A1NKKZP1IV9VX5	0.134039969415813	0.404861985636823	Job Loss	No
707	A1NLJ1L4VCQYV2	-0.746117207848922	-0.601399816280013	Job Loss	No
708	A1NMYQY4IRFUZ0	-0.168021734193547	0.456705451788145	Job Loss	Yes
709	A1NNB3BK77OKH	0.22165286181643	-0.102809242809689	Job Loss	No
710	A1NO6ZM4D7A6AB	0.516880608547172	0.719091840719264	Job Loss	No
711	A1NPH1NMPOZGC6	1.87323009130512	0.987084880799623	Job Loss	Yes
712	A1NPNGSMSQC0B4	-0.830621075688474	0.258573158272797	Job Loss	No
713	A1NQBLUXICRGG6	-0.830621075688474	0.289418747117066	Job Loss	No
714	A1NQMP8N76KM52	0.923094754221397	0.383913022868386	Job Loss	Yes
715	A1NRVHUOTX0CNE	-0.474588649307251	0.316931578843013	Job Loss	No
716	A1NSHNH3MNFRGW	-0.58113283178939	-0.340815314931173	Job Loss	No
717	A1NSI8SYE5ICQI	0.274043638373733	-0.681549724351492	Job Loss	No
718	A1NUO93OHZREC3	-0.0559521660414701	0.390264947943191	Job Loss	Yes
719	A1NYOZS2X8QJV4	-0.335973555008244	0.360298249721944	Job Loss	No
720	A1NZ8KPVRZ3RF8	1.22373744796928	0.269037901508393	Job Loss	Yes
721	A1O0BGHFTMPQM0	-0.66161334000937	-1.05998417690662	Job Loss	No
722	A1O0CH3V7EFWU5	0.0962346073055057	-0.68162938141003	Job Loss	Yes
723	A1O0PJZ62CAPR3	-0.172959428871628	0.538199220174567	Job Loss	No
724	A1O1ADBQ6FU5WS	0.479832733999254	-0.0506957984785583	Job Loss	No
725	A1O4W7F05T6HY0	0.359626516443068	-0.00751917013714477	Job Loss	No
726	A1OA4IW422FPKD	-0.342772656228718	0.774948488920137	Job Loss	Yes
727	A1OAR421WY7JR3	-0.58113283178939	-0.867396841266093	Job Loss	No
728	A1OB3NPURPFKVZ	0.854363967288262	0.566323058192908	Job Loss	Yes
729	A1OBAKX81G0B55	-0.255493046788264	-0.244546960583701	Job Loss	No
730	A1OBV7OTINLUUH	0.0880891756022856	-0.312747146034325	Job Loss	No
731	A1OCWSR3HKP0TB	-0.559092517146803	-0.340064834291523	Job Loss	Yes
732	A1OD9OA9B34FL	0.559449167893074	0.0228473543632803	Job Loss	No
733	A1OEKKM0UDI34M	-0.746117207848922	0.0820873821512382	Job Loss	No
734	A1OF209KZR3X7I	-0.0784743325688276	0.399445446657653	Job Loss	No
735	A1OGK0I33HXVMM	-0.35801386965083	-0.102896713254929	Job Loss	No
736	A1OKICYG132K6G	0.13987445053228	-0.0343576879001645	Job Loss	Yes
737	A1OMBPOIWLGNCU	1.84716641704296	0.947706998267815	Job Loss	Yes
738	A1OP4A871T5RS	-0.276768959892387	-0.109610500116178	Job Loss	Yes
739	A1OPNXBF2N5Q2K	-0.830621075688474	-0.392936175995345	Job Loss	No
740	A1OPS3F4FVTG96	-0.58113283178939	1.05641761919054	Job Loss	Yes
741	A1OSRB1Q63XXWZ	1.46011899370928	0.252590515651091	Job Loss	Yes
742	A1OU9O4WETRJBL	-0.746117207848922	-0.85859646376995	Job Loss	No
743	A1OV86I0FAFAM1	1.17344707244664	0.857994033162803	Job Loss	No
744	A1OVLRLLB683I7	-0.665636699628942	-0.12733123230736	Job Loss	No
745	A1OXULMA374UY3	0.234418110452091	0.728748877802813	Job Loss	No
746	A1OZ5IWGMT5WNR	1.2385558063016	1.10160995537934	Job Loss	No
747	A1OZV77H2MQJH0	1.24495289835675	0.599004805276459	Job Loss	No
748	A1OZW41AT4LL93	1.13840871587461	0.496271214442946	Job Loss	Yes
749	A1P0FQLK9DV81B	0.586858768366164	0.724325982027901	Job Loss	Yes
750	A1P0MXIDPXPW07	0.251361142628998	-0.470834437811899	Job Loss	No
751	A1P0S4D851EKX4	0.487879453238399	0.446889476909085	Job Loss	Yes
752	A1P2PEQIFXWKYW	-0.456089842399466	-0.190987139104801	Job Loss	No
753	A1P2UGDGVH9FL1	0.742485163556126	0.443232256892167	Job Loss	No
754	A1P2VPR72DLRBL	0.0190029565085719	-0.219270452043292	Job Loss	Yes
755	A1P458P1C6JOXP	-0.746117207848922	-0.253778257237411	Job Loss	No
756	A1P5GPJMPOGP8F	-0.197052853210871	0.90693857479403	Job Loss	Yes
757	A1P6LFEAY9MWAY	-0.830621075688474	-0.358062304756931	Job Loss	No
758	A1P6LILHQ0C3KV	0.705919140892978	0.129664117532494	Job Loss	No
759	A1P7SR0R2B60C7	-0.830621075688474	0.409865956973046	Job Loss	No
760	A1P8B4DV6YZ8UQ	0.0593759343306015	0.30414970177491	Job Loss	No
761	A1P8TUHKN8M62X	-0.343677363203284	-0.378321368616372	Job Loss	Yes
762	A1P9376YFWN4MF	-0.25424679336503	-0.0661728379140828	Job Loss	Yes
763	A1P9U0LHB4P25D	-0.628778026654038	-0.414735916266214	Job Loss	No
764	A1PAL7VZPOI875	-0.09156458559314	0.229266819045902	Job Loss	No
765	A1PAMVTKGCXSWQ	-0.456089842399466	-0.568915042093917	Job Loss	No
766	A1PCWTYZ6KCIBJ	-0.474588649307251	-0.640447237244721	Job Loss	No
767	A1PF5EI8E6KNJ9	0.932470743072666	7.76093987351936e-05	Job Loss	No
768	A1PHDT66U6IK4Q	-0.527021605329935	0.256888463481637	Job Loss	No
769	A1PJXYGR9B5L2Z	-0.343677363203284	-0.823926281229324	Job Loss	Yes
770	A1PLHQ0UARV9CM	-0.175775803120936	-0.318727595694038	Job Loss	No
771	A1PLO26EPGN0JR	-0.252525602033099	-0.0564886965053698	Job Loss	No
772	A1POAW2RQBTBXB	0.64194351775674	-0.974447192685553	Job Loss	No
773	A1PP1FS377QA79	1.56757751124993	0.477971296553209	Job Loss	No
774	A1PP6DN7HB6Q9P	-0.665636699628942	-1.03638721824823	Job Loss	No
775	A1PQ7MDJGRCA05	1.01293324331095	-0.161594693605221	Job Loss	No
776	A1PR1H1I7DLZ7E	-0.0416336675756224	0.136013549661826	Job Loss	No
777	A1PRNTS6WY93GG	0.930731185723706	0.571084211289303	Job Loss	Yes
778	A1PSGM4OZX6PYT	-0.665636699628942	-0.645351125257035	Job Loss	No
779	A1PSY86OP2JO0R	0.056769408601241	0.46854797758016	Job Loss	No
780	A1PTMQFRYIX2B8	0.195838246145257	0.44998860187865	Job Loss	No
781	A1PTX4IB9R34LI	-0.830621075688474	-1.34400631312268	Job Loss	No
782	A1PU54BKFDVRHG	0.687459602038163	0.347856928095114	Job Loss	No
783	A1PUYLIDAH0PDD	-0.478130157042053	0.699625032194045	Job Loss	No
784	A1PVBXVZ1L7AN9	0.142656371665117	0.360279265524721	Job Loss	No
785	A1PWDGUTJEGA36	0.0558616294834761	0.0332741385149605	Job Loss	No
786	A1PWHFVXHKZ87P	0.361937497806431	-0.141545101018343	Job Loss	Yes
787	A1PYODCHRF96S8	0.60374869551675	1.16526922946019	Job Loss	No
788	A1PZ51LBRX8JUO	-0.220954550082701	0.438104019122255	Job Loss	No
789	A1Q27X84KILQHI	-0.830621075688474	-0.012601034624125	Job Loss	No
790	A1Q4ZOXZ0Y7K6I	-0.559092517146803	-0.386653912929664	Job Loss	No
791	A1Q7OOR64JJRCO	-0.562634024881605	0.233166029203573	Job Loss	No
792	A1Q9FY7KT901II	-0.830621075688474	-0.0937482891322384	Job Loss	No
793	A1QAV4WLP22X98	0.115496678765942	0.28158331695558	Job Loss	Yes
794	A1QAWECOJYKVO4	-0.031757818857884	-0.430716466920555	Job Loss	No
795	A1QB42OYEG1553	0.362836463848475	0.276566939771244	Job Loss	No
796	A1QB7UN0E5WK9Y	-0.558610665262032	0.172950456836191	Job Loss	Yes
797	A1QD59RBT65WZ2	-0.746117207848922	-0.139133194651527	Job Loss	No
798	A1QFKWTPCNB98K	-0.547455406523034	-0.0925818732004816	Job Loss	No
799	A1QGBYG8FAN98B	0.133856544833062	0.829605433744344	Job Loss	No
800	A1QHEGQIWUO46H	-0.830621075688474	-0.27182136117156	Job Loss	No
801	A1QHJGHKDIG3T5	-0.0605469496754459	0.570590677040482	Job Loss	No
802	A1QHX8206URBEZ	-0.746117207848922	-0.000731370587611904	Job Loss	No
803	A1QIR3JFR56TKL	-0.665636699628942	0.114116354981967	Job Loss	No
804	A1QJX8U3IIL5XQ	0.61938342342804	0.588061239881559	Job Loss	No
805	A1QK90OHMNVT6N	-0.557357076041445	0.042338669944953	Job Loss	No
806	A1QN093HO611IU	-0.194999743514215	-0.311008006327104	Job Loss	Yes
807	A1QNSTTYHRGJAT	0.520422116281975	-0.45067642694457	Job Loss	Yes
808	A1QOW9G8Z8EQFU	1.00821363779612	-0.427621409626272	Job Loss	No
809	A1QP386CNBUVJ2	1.42109194209818	0.596681434317768	Job Loss	No
810	A1QQ3IZHQRYAZU	0.698379913579354	0.558526061372078	Job Loss	No
811	A1QQ5ED267TLQG	-0.305458417922253	0.0656580228309907	Job Loss	Yes
812	A1QS9XMNC5TGML	1.36008376371711	1.07198523249953	Job Loss	Yes
813	A1QSUIQRZFQ85E	-0.456089842399466	-0.514878841161737	Job Loss	No
814	A1QSX2OFU487XU	-0.255493046788264	1.11664147218293	Job Loss	No
815	A1QUQ0TV9KVD4C	-0.463793650594506	-0.208543576803928	Job Loss	No
816	A1QVOBBLEV4ONC	0.417901293419408	-0.565428442224535	Job Loss	No
817	A1QWHC1A72MYA1	0.433026648158678	0.939802367193128	Job Loss	No
818	A1QXBYE81CP9N9	-0.639573025366783	-0.690612094262388	Job Loss	No
819	A1QXUAY8OB3CSW	-0.830621075688474	-0.946104145025965	Job Loss	No
820	A1QXW6HGZCSSNV	0.0297979552213165	-0.736520862091129	Job Loss	No
821	A1QYGPU1NDUMWW	0.606939825765213	0.846045065578951	Job Loss	Yes
822	A1QZ9KWB3JBABZ	0.109014202036363	0.115187816293659	Job Loss	No
823	A1R0689JPSQ3OF	0.806480706512007	-0.460484795918898	Job Loss	No
824	A1R3GL71O3AXAY	-0.562634024881605	-0.231063876164791	Job Loss	No
825	A1R66QUSIZZ175	-0.746117207848922	-0.368176973288368	Job Loss	No
826	A1R9K4PUO1XAHK	0.46181577897624	0.34762522608345	Job Loss	No
827	A1RAGQEYV6A3WQ	-0.362037229270403	-0.598392449659601	Job Loss	Yes
828	A1RB7Z3S354W0X	-0.746117207848922	-0.692885925971082	Job Loss	No
829	A1RBRXU7WN9U1E	-0.830621075688474	-0.817140026534343	Job Loss	No
830	A1RDGPR72UW206	-0.830621075688474	-0.868490536688561	Job Loss	No
831	A1RDRK3QTM7U96	-0.66161334000937	0.149284477690024	Job Loss	No
832	A1RF7T0DE51BKN	0.814472841351003	-0.29673183501789	Job Loss	No
833	A1RG0JH5X98J	0.397432236588707	0.712363156613319	Job Loss	No
834	A1RG6ML4GYFJS2	-0.440050152601688	-0.274227582613138	Job Loss	No
835	A1RGSNOT32WEBZ	-0.17376628514505	-0.0112837009762473	Job Loss	Yes
836	A1RH3X41J9J05R	-0.562634024881605	0.492312275501378	Job Loss	No
837	A1RHBKSDCWZTUC	0.95138402517249	0.0932192137903727	Job Loss	No
838	A1RK314J53UK1N	-0.304376539909538	0.207214682598343	Job Loss	No
839	A1RKHN69EI6ZPK	0.886961214731987	-0.465793919574278	Job Loss	No
840	A1RL6LTB8DSNVE	-0.0797136720159873	-0.13512964429206	Job Loss	No
841	A1RLH8I9D9S2WW	-0.474588649307251	0.327754133163668	Job Loss	No
842	A1RN068TK01BX2	0.711037683429928	0.774995606706203	Job Loss	No
843	A1RU6WFH3S3YCN	1.31901830653988	-0.367022364252487	Job Loss	No
844	A1RVDON2TVXMSM	1.46011899370928	0.53603799363509	Job Loss	No
845	A1RVPFV5X3EVTM	-0.0316377795989693	-0.0151942989834476	Job Loss	No
846	A1RZH4UROQ1LGW	0.218543837255366	0.949602365141902	Job Loss	Yes
847	A1RZJN7U08N4Y5	-0.05843385218519	0.657463234614616	Job Loss	No
848	A1RZL0QPWH1G5U	0.444393070885825	0.922955125509111	Job Loss	No
849	A1RZT7L92M3XY0	-0.609057888280792	-1.31482792922737	Job Loss	No
850	A1S0A750FA3IU0	0.465857146577511	-0.13654540552514	Job Loss	No
851	A1S0PFQIECS6G0	-0.272745600272815	-0.224986502944126	Job Loss	Yes
852	A1S1K7134S2VUC	-0.44407351222126	0.221021400880979	Job Loss	No
853	A1S315FYTGY9GL	-0.830621075688474	-0.455840228369623	Job Loss	No
854	A1S5KQVM900NE	-0.727618400941137	-0.122323423053782	Job Loss	No
855	A1S6QWSCBRYSFZ	0.0468935598835026	-0.0925700358514492	Job Loss	No
856	A1S7Q62ACAP8KQ	0.823615579227163	0.592076204637221	Job Loss	Yes
857	A1S7TSQ81RWIDX	1.42910399675682	0.751101023620178	Job Loss	No
858	A1S7WGRS6BVBGW	-0.746117207848922	-0.41379972516695	Job Loss	No
859	A1SC3CR9BN0HZW	-0.160194180235967	1.2896731316805	Job Loss	No
860	A1SCNO7L71ITFY	-0.376512676558615	0.940798409392966	Job Loss	No
861	A1SE65F2EN67HH	0.155896859475649	0.545231143332516	Job Loss	No
862	A1SFBJ5WW2OZTI	-0.337029469872652	-0.246920108265324	Job Loss	No
863	A1SG9O7LIQ0ECG	0.166857274789446	-0.119633197183027	Job Loss	No
864	A1SGGLWPW4CJBD	0.971465082571539	0.0715912517596767	Job Loss	No
865	A1SGKA1BOU2V48	-0.665636699628942	-0.0381534339383223	Job Loss	No
866	A1SJ4EZTJFESUU	-0.665636699628942	0.669092845918415	Job Loss	No
867	A1SKAGZXTWZW9D	0.175968721968721	0.107067518173483	Job Loss	Yes
868	A1SKBBTD0PJI6G	0.786399649112958	0.677905468631891	Job Loss	No
869	A1SKZ58VFQE70L	1.78872622346557	0.868555975978692	Job Loss	No
870	A1SLNK93AC4ILL	0.478521472368829	0.637546019267575	Job Loss	No
871	A1SLR72L2E2Y7Z	-0.562634024881605	0.191756694736189	Job Loss	No
872	A1SMT4I1ESNON1	-0.362037229270403	-0.52057614273945	Job Loss	No
873	A1SMYB7YESWB29	1.9537105995251	0.958618160224418	Job Loss	No
874	A1SNOZPH262FF7	1.08962912802154	0.596758842428742	Job Loss	Yes
875	A1SNPPP82IRMND	1.22726094772238	0.368363950099173	Job Loss	No
876	A1SP2O6HJB8LYZ	-0.643114533101585	-0.678190255299707	Job Loss	No
877	A1SSYN7TXMTJS4	-0.830621075688474	-0.149843057281358	Job Loss	No
878	A1SX9DT3XHX845	0.514871090571286	-0.398452139143557	Job Loss	No
879	A1SZ8I0NTKCZH0	0.687420333985193	0.899710334396759	Job Loss	Yes
880	A1SZDRGIW0DDCR	-0.255493046788264	0.380926721995622	Job Loss	No
881	A1T05OU2YMZZ6N	-0.14598141955096	0.462179853111863	Job Loss	Yes
882	A1T0ND039EWAVV	-0.746117207848922	-0.387239906829446	Job Loss	No
883	A1T0S48O0CMXBC	-0.746117207848922	0.139204175839495	Job Loss	No
884	A1T2VJVO106DJZ	0.379321429112573	-0.196739989172963	Job Loss	No
885	A1T4USY27Q12RS	-0.830621075688474	-0.15683523162296	Job Loss	No
886	A1T6TPNU64ZH9F	0.127823667237603	0.029729626172586	Job Loss	No
887	A1T8EFHGSEE3RD	0.377311911136687	0.564129441886505	Job Loss	No
888	A1T9DIHRO0PFXS	-0.830621075688474	-1.28414827423374	Job Loss	No
889	A1TA1YLL5TAME9	1.75186755049067	1.16797926237164	Job Loss	Yes
890	A1TA2I82B8DJSA	-0.547490662160636	-0.00681374169733148	Job Loss	No
891	A1TARNH07A75CG	-0.443573652354791	0.185454841116145	Job Loss	No
892	A1TBRQBLEJI3O5	-0.830621075688474	-1.01364433318023	Job Loss	No
893	A1TC14EZIN2DKF	-0.830621075688474	-0.33111488935455	Job Loss	No
894	A1TCDQNDVZFTLE	1.03588789301204	0.282924105349288	Job Loss	No
895	A1TCURESP0T0NM	-0.428181231042836	-0.831621546355287	Job Loss	Yes
896	A1TF7X4CLT1UFZ	-0.00676806744183149	-1.0489297610304	Job Loss	No
897	A1TFM21LY53X5V	-0.750140567468495	-0.5602861406759	Job Loss	No
898	A1TFMJZSWS5MAY	-0.643114533101585	0.0219465366635243	Job Loss	Yes
899	A1TGBCLWRWTR92	0.379321429112573	0.0126849654063303	Job Loss	No
900	A1TGZ063G5UKEC	-0.830621075688474	-0.27436441315442	Job Loss	No
901	A1TI5K7PKFIB50	-0.371585974559913	0.172448090409868	Job Loss	No
902	A1TICE0HGSHQQ7	-0.343677363203284	-0.0004412435118981	Job Loss	No
903	A1TKEQDOVT6CQC	1.68218204098343	0.58674056071703	Job Loss	Yes
904	A1TM6E8F7B9RLM	1.25474363184602	0.48937766183315	Job Loss	Yes
905	A1TMZLYXQAK8Q0	1.09650807196146	0.138111797672506	Job Loss	No
906	A1TN78CO1Q1YO7	1.04187050987515	0.531819986822317	Job Loss	No
907	A1TNAK7Q0IH8VO	-0.830621075688474	-0.707332764962697	Job Loss	No
908	A1TNS228AVVV09	-0.746117207848922	-0.451449292474361	Job Loss	No
909	A1TQBVHU3U1A0T	0.909001529374574	-0.0811940262203542	Job Loss	No
910	A1TRDJC53XD6D	-0.544274158814486	-0.536023235493144	Job Loss	No
911	A1TRWC1E9GI836	-0.135071151898676	0.133863155227248	Job Loss	No
912	A1TSJY4RCQHI4O	-0.14598141955096	-0.308105151667229	Job Loss	No
913	A1TW2BZRRS874Z	0.657963287734875	0.613036372158763	Job Loss	No
914	A1TX9TNB4487EI	-0.404048352068038	-0.612873690504829	Job Loss	Yes
915	A1TY42P3W9C33B	-0.291105466339934	-0.107729132466509	Job Loss	No
916	A1TYDVHEFPZC86	0.170134368092896	0.488887881250321	Job Loss	No
917	A1TYMXIYUUUL6F	-0.50065232356941	-0.0635094167839253	Job Loss	No
918	A1TYOYOVSFXDZA	0.0124940040186053	-0.200631502190049	Job Loss	No
919	A1TZARLMBLCJ8X	-0.441271484067149	-0.783054896311579	Job Loss	No
920	A1TZP0563TMGLK	0.0891538727658047	0.000273729832338913	Job Loss	No
921	A1TZX1LNE2DYG3	0.486672467868135	0.276468965626293	Job Loss	No
922	A1U0MBEO3T0G6Z	-0.255493046788264	0.113213986623497	Job Loss	No
923	A1U3I75OPL8UZA	-0.562634024881605	0.16340555803543	Job Loss	No
924	A1U43WUOJQBK5T	-0.85905547442108	-0.400954984685736	Job Loss	No
925	A1U46YK7C5HEY1	0.977447699434649	0.610404623340909	Job Loss	No
926	A1U5GZ0UAK016Q	0.156970055194466	-0.388270592481756	Job Loss	Yes
927	A1U8VXESVQPZFJ	1.29513461764975	0.498000695912702	Job Loss	No
928	A1U900VU304Z62	1.54816436928364	0.755427873760405	Job Loss	Yes
929	A1U9OFN61RWNTL	-0.478130157042053	-0.215643585050201	Job Loss	No
930	A1UA3NAIZI4G32	1.58607631815771	0.44168357983629	Job Loss	No
931	A1UBV2NP7OVDVV	-0.446541097109955	-0.524174735380372	Job Loss	No
932	A1UCB0D27PY623	0.0959419569937495	-0.543382631313578	Job Loss	No
933	A1UDOSYE75OYYI	-0.628778026654038	0.09177528902627	Job Loss	Yes
934	A1UEJZNQZFC8Y6	-0.746117207848922	-0.00559251057715876	Job Loss	No
935	A1UH66XLAH3SMZ	-0.252525602033099	-0.359049181959531	Job Loss	No
936	A1UI4GK3R37A2C	1.26057811296249	0.488322761376076	Job Loss	No
937	A1UILN84MTMKSW	-0.294785914915401	0.330338546642577	Job Loss	No
938	A1UJ2M1AKWMNLC	1.27309430300716	-0.190267052510434	Job Loss	No
939	A1UJU2YCP2KPSF	1.05792820765463	-0.175547836184973	Job Loss	No
940	A1UKZRDH1T231M	-0.379289782754954	-0.797401278672738	Job Loss	No
941	A1ULMH4RTTFOIV	-0.647137892721157	-0.761047259705343	Job Loss	Yes
942	A1UN602ORDJ2FB	-0.665636699628942	0.309288888949859	Job Loss	No
943	A1UOF38Y071BUQ	0.913024888994146	0.991696035239383	Job Loss	No
944	A1UOKRZL8MCQ9A	-0.252525602033099	0.00761310231259332	Job Loss	No
945	A1UOQ41DGNFFMZ	-0.149522927285762	0.0550190625621578	Job Loss	No
946	A1UPAKOGIJGRFP	0.0569083494419066	-0.319388342077402	Job Loss	Yes
947	A1UPJ64GJNJTRO	-0.727618400941137	-1.39683561957547	Job Loss	No
948	A1USR9JCAMDGM3	-0.830621075688474	-0.427914063447874	Job Loss	No
949	A1UTBDKOQ2MKUD	0.735088351768038	0.399579663285043	Job Loss	No
950	A1UU0TO3YEKC3O	-0.727618400941137	0.180112216531502	Job Loss	No
951	A1UW0C6QZOT3E7	-0.830621075688474	-0.810406419132792	Job Loss	No
952	A1UX6QVXLZVISN	0.56236635191589	0.752375201454624	Job Loss	No
953	A1UXTOUNYQLFT6	-0.291105466339934	0.10922828320265	Job Loss	No
954	A1UYPBWQDB7GJ9	-0.830621075688474	0.226644476665739	Job Loss	No
955	A1UZN21EAN1HZ4	-0.160194180235967	-0.0580973215313127	Job Loss	No
956	A1V1JNPU0KOA3X	-0.830621075688474	0.494267055007902	Job Loss	No
957	A1V2H0UF94ATWY	-0.630024280077272	0.165193144709319	Job Loss	No
958	A1V452IC9NYQ5T	0.347610186264863	-0.138408056402471	Job Loss	No
959	A1V4C33CB1UQSP	0.955425392773761	0.313544246747921	Job Loss	Yes
960	A1V5VJE32G7HDE	1.26057811296249	-0.312226404524685	Job Loss	No
961	A1V625STSR79PI	0.439941608061995	0.837527414576691	Job Loss	No
962	A1V6SY68M9WKH0	0.530279957018014	-1.06837124889733	Job Loss	No
963	A1V6Y0QTRDA58T	-0.128130608256288	-0.362884336042167	Job Loss	No
964	A1V76L0ZY5Y2HE	-0.0690424190657825	1.12328572488892	Job Loss	No
965	A1V82SWG9MABGO	1.79274958308514	0.886629782337756	Job Loss	No
966	A1V8WIV6DIH69B	-0.630024280077272	1.0765205768376	Job Loss	No
967	A1V9K9L46WR7JD	-0.252525602033099	1.01837250640546	Job Loss	No
968	A1VCAMP3XM62R4	-0.66161334000937	0.0273708815626168	Job Loss	No
969	A1VDTBKV00F67C	0.109324860329818	0.729339886913853	Job Loss	No
970	A1VE1CAMPSYRHE	-0.746117207848922	0.360140510107641	Job Loss	No
971	A1VE6XGZ47GGS	0.63946448082709	0.187732393221284	Job Loss	No
972	A1VF3WAZ8YS8K2	-0.478130157042053	-0.864557460962244	Job Loss	No
973	A1VF67FW7QPIUB	1.48931192624782	0.838802937269226	Job Loss	Yes
974	A1VFRCYMWGWWCZ	0.191814886525684	0.0139429335640135	Job Loss	No
975	A1VGC8ZJW3XTCQ	-0.161250095100375	-0.393425371138206	Job Loss	No
976	A1VGQQPI02FE31	1.284339618937	0.195159634447435	Job Loss	No
977	A1VLBDB9W8NR3U	1.23451443870033	0.738269303947861	Job Loss	No
978	A1VMF8BTZ6U299	-0.830621075688474	-0.15547144510741	Job Loss	No
979	A1VMPZVVVZUCS4	1.34912334840331	0.0377220826356419	Job Loss	Yes
980	A1VPD12Q3TBJNY	-0.0321837460908783	0.360941116857264	Job Loss	No
981	A1VPE05UDNFKGV	-0.25424679336503	0.502855186277472	Job Loss	No
982	A1VQNDZXV9XV0O	1.15403393048035	-0.246645893359307	Job Loss	No
983	A1VR49TB3Q4BV8	0.0535594611958337	-0.562960885426348	Job Loss	No
984	A1VS5B3MN6FA9C	-0.611853563959281	0.453819019038928	Job Loss	Yes
985	A1VTJH9GMUM2Q3	-0.558610665262032	-0.303261660379377	Job Loss	No
986	A1VVXZYA3TPHP0	-0.746117207848922	0.491358711381457	Job Loss	No
987	A1VWJ6LH1E3GLN	-0.139209780457788	0.818667362325459	Job Loss	Yes
988	A1VXA00LGMUQ9E	0.874944884553781	0.286240808077875	Job Loss	No
989	A1VXTB6W3DK8A2	1.84716641704296	0.809983353071456	Job Loss	Yes
990	A1W3FO0D77CF5T	0.0408771274228167	0.420279832511212	Job Loss	No
991	A1W4V2D8YUAJEH	-0.398585243951852	0.535706842198585	Job Loss	No
992	A1W5X0MOUK2BE9	0.627448150648884	0.568432875618777	Job Loss	No
993	A1W88DFV19WHAC	0.82154666191463	0.283892577423551	Job Loss	Yes
994	A1W9JVX9RHZAI9	-0.527021605329935	-0.051635613394104	Job Loss	No
995	A1WAA3TZ8U3253	1.54059950192926	0.768572174506516	Job Loss	Yes
996	A1WEN4S934ZZ1U	0.973424339815076	0.154891959735203	Job Loss	No
997	A1WFLJPHKNV31G	-0.66161334000937	0.645367003105631	Job Loss	No
998	A1WGRJBTGURKP0	-0.746117207848922	-0.490962469967639	Job Loss	No
999	A1WH32GYQOHIRQ	-0.746117207848922	0.317411612926731	Job Loss	No
1000	A1WKF2VH7TV0H2	0.0229010032996983	-0.566390855541195	Job Loss	Yes
1001	A1WLLC6O7Y58J3	0.92036902822003	0.74474224392555	Job Loss	No
1002	A1WM9NDK30R4Z8	0.808490224487893	0.347724845264241	Job Loss	Yes
1003	A1WOCD9SAYI07V	0.19382872816937	-0.0320995140886847	Job Loss	Yes
1004	A1WOE0RMND9RQR	1.03851506568834	-0.356289603488319	Job Loss	No
1005	A1WQACYPLESVGL	0.786399649112958	-0.119246916760547	Job Loss	No
1006	A1WRS3267IB72X	1.59009967777729	0.490750023936299	Job Loss	Yes
1007	A1WUJJCASTMOZ8	1.72227156339968	0.370154736275653	Job Loss	No
1008	A1WUUIFHTNQA9Y	-0.830621075688474	0.00791611201913375	Job Loss	No
1009	A1WWBR9G8K6MQK	-0.58113283178939	0.00565531147880686	Job Loss	No
1010	A1WXEIXHGPAKMJ	0.723986356648341	0.0567403858467765	Job Loss	Yes
1011	A1WXKEGOTQVUSK	1.03267138966589	0.354585951951433	Job Loss	Yes
1012	A1WZBK5PRHBW3H	-0.160194180235967	0.475954455236605	Job Loss	No
1013	A1WZQ615V4663D	0.966527387893458	0.663489935800996	Job Loss	No
1014	A1X0EXH1Z96GOJ	-0.16654432883478	-0.0149104819933333	Job Loss	No
1015	A1X1OL9L162X8Q	-0.461016544398168	-0.155815025579087	Job Loss	No
1016	A1X33FXNW4BCMI	-0.0529847212863055	-0.562984813762019	Job Loss	Yes
1017	A1X3DX4ACJAL58	0.661504795469677	-0.027928460468871	Job Loss	No
1018	A1X3YR4OLS50R9	-0.456089842399466	0.114923665968864	Job Loss	No
1019	A1X53DM4NR6P07	0.865069035836043	0.612528135857223	Job Loss	No
1020	A1X84T4EFW04GZ	-0.605016520679521	-0.24027820021536	Job Loss	No
1021	A1XCD78DIGGURQ	0.383920732776845	-0.298013217562817	Job Loss	No
1022	A1XDLU7D50OR8U	-0.66161334000937	-0.217460162082807	Job Loss	No
1023	A1XDXQJDVS2J7D	-0.559092517146803	-0.0970774886028075	Job Loss	No
1024	A1XF5RNH7DP3BZ	0.938867835127815	0.386434129775672	Job Loss	No
1025	A1XF83MKJG5I4I	0.091474049035146	0.65340609613277	Job Loss	No
1026	A1XH62A94I3U61	0.807575889429385	-0.0192397535772806	Job Loss	No
1027	A1XIXFVPISZ2PJ	0.0486037585360538	-0.520348599526359	Job Loss	No
1028	A1XKF67DMQQ0JE	0.0584796072537922	0.503979542300516	Job Loss	No
1029	A1XKKCQI4Z31TS	-0.562634024881605	-0.746619342261545	Job Loss	No
1030	A1XKT6BO1YCNXB	0.186717604060004	0.473051975972804	Job Loss	No
1031	A1XMA0AODEQF1J	-0.830621075688474	0.460949196570499	Job Loss	No
1032	A1XMQHX3NZD8UM	0.797569912946702	0.553553205112911	Job Loss	Yes
1033	A1XMTO1NDPOUJ0	-0.482153516661625	-0.347220131879698	Job Loss	No
1034	A1XNY2BBDX4B0N	-0.438976229755581	-0.235301815131998	Job Loss	Yes
1035	A1XROYOHUNP8FW	0.985026194801243	0.22604994425052	Job Loss	No
1036	A1XSAWSI8Q9U7M	1.75014635915874	0.682372696307586	Job Loss	Yes
1037	A1XTW0OWN2WPBQ	-0.830621075688474	-0.967101913927461	Job Loss	Yes
1038	A1XUXY84RLKDTW	-0.562634024881605	0.506403802567068	Job Loss	No
1039	A1XZD3ZCEAAMAW	0.518412598306088	1.05280288977303	Job Loss	Yes
1040	A1Y0TVTUOA8C61	-0.746117207848922	-0.469994143732235	Job Loss	No
1041	A1Y0Y6U906ABT5	-0.830621075688474	-0.56628366318448	Job Loss	No
1042	A1Y1TLWQU7WDDA	1.34105862118247	-0.57460325585593	Job Loss	No
1043	A1Y3W8KKAU1S0J	0.946446330494409	-0.401519743327104	Job Loss	Yes
1044	A1Y4PK1XCHCF6Q	1.38653543741092	-0.161700237094571	Job Loss	Yes
1045	A1Y508FNU04ZLH	-0.58113283178939	0.996164975687412	Job Loss	No
1046	A1Y784OOM59O4D	0.433958991198885	0.449893880338552	Job Loss	No
1047	A1Y7TYVUO3Q8U4	-0.461016544398168	0.349043542722693	Job Loss	No
1048	A1Y9395AXC1FS0	0.0892940636631173	0.00985415116098084	Job Loss	No
1049	A1YBXECKQ3QOAS	-0.397649648822073	-0.146024959913254	Job Loss	No
1050	A1YC7MOY5M4VFR	0.930157122744068	1.23415467166863	Job Loss	No
1051	A1YFBMTOZ6EDJV	-0.112238327077864	-0.271845460853094	Job Loss	Yes
1052	A1YFLIT0E5OJG4	-0.0215864257741488	0.207245886490832	Job Loss	No
1053	A1YGJPSS0T3O6J	-0.746117207848922	0.896021757300086	Job Loss	No
1054	A1YIAB21ZCMYQJ	-0.830621075688474	-1.4350177294891	Job Loss	No
1055	A1YIE68LKBFUSD	0.422664132619671	0.447735858316804	Job Loss	Yes
1056	A1YJ2S3HSOFWHF	-0.643114533101585	-0.523241356935684	Job Loss	No
1057	A1YMIA0664RNFF	-0.192265092052835	-0.363894873699165	Job Loss	No
1058	A1YP0ALFCGYVJA	-0.830621075688474	-0.984803838950628	Job Loss	No
1059	A1YQW5R6JJ3TTP	0.262292906211145	-0.753252615546941	Job Loss	Yes
1060	A1YS1V62IH2MET	0.948368445186996	0.00900368788859954	Job Loss	No
1061	A1YSO7FP15WS4H	-0.508699042808556	0.0506872596516272	Job Loss	No
1062	A1YT6E0W0SDP0R	-0.746117207848922	-0.75239094962877	Job Loss	No
1063	A1YY9C43J4LJTF	0.538272927576647	1.06449926959225	Job Loss	Yes
1064	A1YYNWQHIDQ0G6	1.75416971877831	0.776415399968153	Job Loss	No
1065	A1YZ0ETOCJO1B2	-0.639573025366783	0.536495720947361	Job Loss	No
1066	A1YZGNNPWZDPHS	-0.58113283178939	-0.0914093196854373	Job Loss	No
1067	A1Z0OXPK52VETL	0.504076091858542	0.393583345260501	Job Loss	No
1068	A1Z15PP1UDD1Y7	-0.478130157042053	-0.0121977850369658	Job Loss	Yes
1069	A1Z1O6MMOB3UWW	-0.830621075688474	-0.435432427418584	Job Loss	No
1070	A1Z24GGH2RGG8R	0.0630901985036452	0.226411558012321	Job Loss	No
1071	A1Z2ZGPJRGG0G3	-0.536570350619445	-0.31499202005623	Job Loss	No
1072	A1Z386FRACX11C	-0.213498550422	0.267336551703142	Job Loss	No
1073	A1Z5Z91DMII10Z	-0.746117207848922	-0.552668735797167	Job Loss	No
1074	A1Z8VN97YAD6XB	-0.727618400941137	-0.0476085536573974	Job Loss	No
1075	A1ZA8VDQL9DMLD	-0.315798318383323	0.183578293097482	Job Loss	Yes
1076	A1ZAGA05V3SYTU	-0.239103430644061	-0.540285842464024	Job Loss	No
1077	A1ZB2NY0F9QNP0	-0.630024280077272	-0.319449562065953	Job Loss	No
1078	A1ZE0MLGKWQLM8	-0.216913182481429	0.402253384322289	Job Loss	No
1079	A1ZG38B8TJF5ZH	-0.830621075688474	-0.630625747788185	Job Loss	No
1080	A1ZHX6QVK82TIP	0.127531016925847	0.639172656594071	Job Loss	No
1081	A1ZHYS5O0CKLXB	0.284980489339555	-0.51222088441829	Job Loss	No
1082	A1ZI4NP3NGHH9D	0.311664107344221	-0.976473705593647	Job Loss	No
1083	A1ZI4VU6650Q8B	-0.830621075688474	-0.853320562482241	Job Loss	No
1084	A1ZIIU5H8A40Z3	-0.463793650594506	-0.389624002710716	Job Loss	No
1085	A1ZIYWQ0PVQCSS	0.992591062155618	-0.597763215810507	Job Loss	Yes
1086	A1ZK0SDOQA746N	-0.830621075688474	-0.94084136862581	Job Loss	No
1087	A1ZK2YLW30ZNAG	0.377121942503165	0.0141098393908329	Job Loss	No
1088	A1ZLMSH2TS8HWH	-0.746117207848922	-0.896884986238646	Job Loss	No
1089	A1ZM5GIL2U6PUO	-0.462986794321084	-1.28736535356488	Job Loss	No
1090	A1ZNFKB1SIW3ZI	-0.325178556295499	0.65010702139928	Job Loss	Yes
1091	A1ZNMX8WJCDKQQ	0.552320271660601	0.104040852478589	Job Loss	No
1092	A1ZOFPPZVYQ0Z8	0.413877933799835	-0.112137308411458	Job Loss	No
1093	A1ZOUTSXTIA4U6	-0.100057416018242	0.687192149197011	Job Loss	Yes
1094	A1ZSF0TMW419EK	0.406980981878217	0.107271475701602	Job Loss	No
1095	A1ZSW2VIS2D0C5	0.847948867251415	1.17786567303468	Job Loss	Yes
1096	A1ZVC2VT88SYEP	-0.830621075688474	-0.905542670952422	Job Loss	No
1097	A1ZW3Z8T0H3GJT	-0.746117207848922	-0.684115780856026	Job Loss	No
1098	A1ZWJLAAID2DVR	0.113055569637635	-0.224181526469418	Job Loss	No
1099	A1ZXP156QIHR8W	-0.559092517146803	-0.166400881834356	Job Loss	No
1100	A1ZYP9CJWF4KBB	-0.371585974559913	0.0903744992261847	Job Loss	No
1101	A1ZZ44UDY2GOGZ	0.728009716267914	0.391069738544453	Job Loss	No
1102	A200QDO8WE5TFK	-0.746117207848922	0.27410338686881	Job Loss	No
1103	A2051CN5YPVQD	-0.394108141087271	0.956235492701912	Job Loss	No
1104	A207DVJ897EVJV	0.307628054731953	0.0361949908237479	Job Loss	No
1105	A207VJ1R8SGGG5	0.820493386015456	0.283587293409856	Job Loss	No
1106	A2089VNLXY0HH7	-0.210624958119954	-0.0380097863327068	Job Loss	No
1107	A2090SRVQLWA3F	-0.13815386559338	0.731659279360307	Job Loss	No
1108	A20A6FE6SXP1JG	0.703135120720565	0.0331456567220393	Job Loss	No
1109	A20ASMCESA51U4	-0.746117207848922	-1.58543650069391	Job Loss	No
1110	A20C6GI2WN7JG0	-0.830621075688474	-0.929486469438529	Job Loss	Yes
1111	A20D1AG6LIS469	-0.599482421613179	0.614265168003276	Job Loss	No
1112	A20DBHCEPSXU4S	1.75014635915874	0.70440891896119	Job Loss	No
1113	A20EHQ0P1UTK6E	0.547133059029957	0.791511837320873	Job Loss	No
1114	A20EU0UH5K3VGE	0.049536101576261	-0.374330300316988	Job Loss	No
1115	A20GG0DIOTDYN8	-0.178692987143752	0.382223310523322	Job Loss	Yes
1116	A20HKFERTTE7CZ	1.63108598663192	0.718152394116059	Job Loss	Yes
1117	A20IA63WXHF683	1.27999125492878	0.30789534351917	Job Loss	No
1118	A20K3Y13J7378R	0.514535811586233	0.570511689789408	Job Loss	Yes
1119	A20L334C46ID2Q	1.15403393048035	-0.434200883997564	Job Loss	No
1120	A20N9KRXNOKBRG	-0.727618400941137	0.168878790781142	Job Loss	No
1121	A20QXCW2IQ1JTI	-0.27640929092323	0.270258472198032	Job Loss	No
1122	A20R9K3NM82YRK	0.0428702002639299	0.300221869735392	Job Loss	Yes
1123	A20RU9H40EONUN	-0.321400333368488	0.809138141885014	Job Loss	No
1124	A20RVM3V1A3DKX	-0.746117207848922	-0.611094226153541	Job Loss	No
1125	A20SOQX9LVMKA9	0.26476049109984	0.797303233601478	Job Loss	Yes
1126	A20SXG1DHDIDI7	1.15001057086078	0.288141647856109	Job Loss	No
1127	A20TGG2YM39KUL	0.0410432711511588	0.410649740099477	Job Loss	No
1128	A20TTE08MM7X4Q	1.07800926505368	0.164582068089682	Job Loss	No
1129	A20UTHBHOFCS0Y	-0.536570350619445	-0.360301739230186	Job Loss	No
1130	A20VH0U95N7M0T	-0.830621075688474	-0.629542176067966	Job Loss	No
1131	A20Z34FHDT3TNJ	0.248893557740303	0.0147179514476449	Job Loss	No
1132	A210KT620VZTWZ	0.307951406018104	0.829767654239156	Job Loss	No
1133	A210LEIYCBS9TW	1.22373744796928	0.796148802997457	Job Loss	Yes
1134	A210MGLW4DX30A	-0.193774750162251	0.320532003743302	Job Loss	No
1135	A2115OWJ0CKOB3	0.636824139500153	-1.29152503132145	Job Loss	No
1136	A2127GZJV2AID2	-0.727618400941137	0.716502103046692	Job Loss	No
1137	A212OY08MFDGU3	0.427011778544918	0.382322562198149	Job Loss	Yes
1138	A213CX3NWZN0Z	1.00108389258072	-0.20490545285307	Job Loss	No
1139	A2169P51P2FX79	1.31531626987432	0.9569076677409	Job Loss	Yes
1140	A2193AXCY5XJC4	1.85070792477777	1.18436238485188	Job Loss	Yes
1141	A2196WCNDZULFS	-0.746117207848922	0.162488117757237	Job Loss	No
1142	A219Y0MX694TM2	0.226353383231247	0.625805693575558	Job Loss	No
1143	A21BXRUD15TQL8	-0.58113283178939	-0.0625419243640159	Job Loss	No
1144	A21DGFFM8MBO6J	-0.58113283178939	-0.085026393750596	Job Loss	No
1145	A21DJDOTHDLWND	-0.360790975847169	-0.119979571902469	Job Loss	No
1146	A21E09MHX5ER1U	-0.193029493591298	0.633661197048089	Job Loss	No
1147	A21ESMYFZ9EZLY	0.989963889479324	0.0969890820331535	Job Loss	Yes
1148	A21FGUVA1AVISE	-0.830621075688474	0.809815727034932	Job Loss	No
1149	A21H886K2FVNLG	1.27818013343189	0.443903392278781	Job Loss	No
1150	A21II81KN9ZLEC	0.554960612987537	0.642285730784662	Job Loss	No
1151	A21J53NJURUGOJ	-0.0756903123964146	-0.458084599985549	Job Loss	No
1152	A21KGSK2BDVWOA	-0.109122746576056	0.660930663231311	Job Loss	Yes
1153	A21KRIS0LBYYQB	-0.54552041223772	-0.308143249064685	Job Loss	No
1154	A21LONLNBOB8Q	-0.727618400941137	-1.05112536195085	Job Loss	No
1155	A21OI3HYUF3J07	-0.106090293613701	-0.506686249599693	Job Loss	No
1156	A21OS9KG7JNHR7	0.0308538700857246	-0.546185223799126	Job Loss	No
1157	A21P1T8EW4NHOU	-0.58113283178939	-0.218506781421501	Job Loss	Yes
1158	A21PJS2V06OJRE	1.72810604451615	0.155241958141551	Job Loss	No
1159	A21Q1I7IAZBRX0	-0.52455402044124	0.214035110524033	Job Loss	No
1160	A21Q7FCKM86VL8	-0.830621075688474	-0.452921305532749	Job Loss	No
1161	A21QJYYUY3QONX	-0.210624958119954	0.441478063271843	Job Loss	No
1162	A21QSJIMHCW3N8	-0.0251279335089508	-0.0401139247793677	Job Loss	No
1163	A21QUJTIIAOX2W	-0.830621075688474	-1.0916950495961	Job Loss	No
1164	A21RG48A9K95AM	-0.357249468112367	-0.401319351967895	Job Loss	No
1165	A21STU4Z97J2Z6	-0.58113283178939	-0.679766614137826	Job Loss	No
1166	A21SVM7079V6OP	-0.665636699628942	-0.578651969994005	Job Loss	No
1167	A21TBK48OBJYSX	-0.17204509381312	0.2707639585353	Job Loss	No
1168	A21TM2CB9HS7IM	-0.830621075688474	0.542316405722788	Job Loss	No
1169	A21V037YB7SXZM	1.05792820765463	0.392101918185921	Job Loss	No
1170	A21W6704ES6YYZ	0.137398052567864	0.263798181626809	Job Loss	No
1171	A21WYUEYXMVW81	1.43914114987185	0.881810058330247	Job Loss	No
1172	A21XQYRKFFHL4A	0.643505848428361	-0.00463890956662744	Job Loss	No
1173	A21XSR8BER3AUQ	0.848381350425152	0.48419442173164	Job Loss	No
1174	A21YYZG5Z8IZZ2	0.967027247759928	-0.307800878004972	Job Loss	No
1175	A21ZIB3KHPF0YF	0.333397425579856	1.28726386810936	Job Loss	No
1176	A22012GC5JSH0C	-0.643114533101585	0.350913627466126	Job Loss	No
1177	A2202M6EJ76RQ6	0.840340072362738	0.600033983607195	Job Loss	No
1178	A220CQRMPT29DB	-0.160871387617532	0.523184714888695	Job Loss	No
1179	A220LB7PQCTML8	0.0297979552213165	0.353597083676466	Job Loss	Yes
1180	A220ZCMBT1YMMU	0.932885218264705	-0.467409849289214	Job Loss	Yes
1181	A221PNPQRV4FC4	0.340045318910488	-0.313327028775296	Job Loss	No
1182	A221XDGE9GU3ZR	1.08045037418199	0.845664018931837	Job Loss	Yes
1183	A2223XYV804AY7	0.68339697436562	0.512893041824073	Job Loss	Yes
1184	A222R4PNCF08OF	1.37298795319343	0.181437008972546	Job Loss	No
1185	A2251X4Z0421VE	-0.456089842399466	-0.555406625602694	Job Loss	No
1186	A226PPE8EN1W8M	1.9537105995251	0.409422617713996	Job Loss	No
1187	A2287HLNN9EZ56	0.115357737925277	0.0426289488757862	Job Loss	No
1188	A2288UJIEQNG8Q	-0.746117207848922	-0.374794760377496	Job Loss	No
1189	A229P2RGMNP3X7	-0.724076893206335	-0.812092359990001	Job Loss	No
1190	A229SEF35EGTSF	0.312928368749154	-0.226007334926813	Job Loss	No
1191	A22BBAU24IEHPL	-0.609057888280792	-0.339986712887277	Job Loss	No
1192	A22CL4GL9WCX6B	0.977447699434649	0.0248198174668015	Job Loss	Yes
1193	A22DDO8NILSX6O	-0.141695373328182	-0.566594436725188	Job Loss	No
1194	A22DF0EWILGRLV	-0.628778026654038	0.487124805283985	Job Loss	No
1195	A22DL4DE4DYB0	-0.296032168338636	-1.84759143398301	Job Loss	No
1196	A22EBXRMK6TOTJ	-0.478130157042053	-0.122286626602993	Job Loss	No
1197	A22FL38PKQ6L2V	0.688404342214219	0.923393022394337	Job Loss	No
1198	A22FZYXGNHKWBG	-0.627056835322108	0.505115008612192	Job Loss	Yes
1199	A22IZOMCX82N21	-0.746117207848922	-0.610664730111872	Job Loss	No
1200	A22JZM6BEETFWF	0.628113427116407	0.742703456617469	Job Loss	No
1201	A22KRF782ELLB0	0.493569419789753	-0.860556199673389	Job Loss	No
1202	A22LB4O4UZ7F0	-0.830621075688474	-0.868708907119496	Job Loss	No
1203	A22LQL0UHAOMC9	-0.0547059126182359	0.0986551993904418	Job Loss	No
1204	A22NU39DIQOJZ	-0.129662598015204	0.813348764273565	Job Loss	No
1205	A22QAT6UTN9T51	0.847467015366644	0.322646757403961	Job Loss	Yes
1206	A22RR2Q0OC1JQ0	-0.00107810089047775	-0.0862519827773311	Job Loss	No
1207	A22UMPYYQBXT0F	-0.830621075688474	-0.412581808428114	Job Loss	No
1208	A22VT515WQ4SQ8	-0.830621075688474	-1.65063710284791	Job Loss	No
1209	A22WWSTT8TU7G1	-0.830621075688474	0.955674719863489	Job Loss	Yes
1210	A22X6J5V33NZBM	-0.830621075688474	0.0455707473037264	Job Loss	Yes
1211	A22Z9ZOONZIRTA	-0.746117207848922	-0.232371473482676	Job Loss	No
1212	A22ZYDQ7VRH6EL	-0.153546286905335	0.602264424615915	Job Loss	No
1213	A230VUDYOCRZ4N	-0.442517737490383	1.10252525683319	Job Loss	No
1214	A2311L4YQ9PP81	-0.830621075688474	-0.0529860117774087	Job Loss	No
1215	A2317T0VK1GNUR	-0.58113283178939	0.00885235307730592	Job Loss	No
1216	A231NY4QEQ58PJ	-0.562634024881605	-0.604626727899205	Job Loss	No
1217	A2347ZAOML9WO0	-0.724076893206335	0.496574978725948	Job Loss	No
1218	A234SQAJKIG8VD	-0.562634024881605	0.111732406191986	Job Loss	No
1219	A235NRCVMOX2I8	-0.830621075688474	-0.282688152881687	Job Loss	No
1220	A237F8I5UDKP9C	-0.175012538568284	0.237938864887874	Job Loss	No
1221	A239JNU2N6RC4U	1.26345170526453	0.377008708824023	Job Loss	Yes
1222	A23A1WMFNPETYQ	1.9537105995251	0.795875052995847	Job Loss	No
1223	A23B8D2WG3R7U7	1.34105862118247	0.765736017797459	Job Loss	Yes
1224	A23B9UVYZ52CL0	1.55151981347045	0.623591325563959	Job Loss	No
1225	A23BWWRR7J5XLS	-0.474588649307251	0.0563897883398284	Job Loss	No
1226	A23DD0PHYTOIEJ	-0.746117207848922	0.0212246074711896	Job Loss	No
1227	A23DLELKE6EJJG	1.16217022184913	0.622560555336535	Job Loss	No
1228	A23FEELMFHLC9K	0.744464340619307	0.591140650591524	Job Loss	No
1229	A23G1L7KYHK9F2	-0.830621075688474	-1.19146566140746	Job Loss	No
1230	A23HANYTQPADUC	-0.341070837473923	-1.38906219341805	Job Loss	No
1231	A23J9GGZBV4XBB	1.36219295448069	0.951951391202914	Job Loss	Yes
1232	A23JDP71XAI983	0.352561508955163	-0.17419057699475	Job Loss	Yes
1233	A23JXRIKFX8PDN	0.214337053053041	0.760490202401927	Job Loss	Yes
1234	A23KH0CK7RRUGX	0.560723171920739	0.443866496429652	Job Loss	No
1235	A23LDUAOAOR2AS	-0.746117207848922	-0.558567713212917	Job Loss	No
1236	A23MOF1WG1Z6KB	-0.216145318550569	1.16411408603119	Job Loss	Yes
1237	A23NUJAGS4J5N	0.191814886525684	0.738398610043232	Job Loss	No
1238	A23OR0D1FCUVMM	-0.562634024881605	-0.10102528117013	Job Loss	No
1239	A23PQPECIUVKHC	-0.397649648822073	0.25702697473229	Job Loss	No
1240	A23PQYQ6A2I076	0.969882832080274	0.388252868962196	Job Loss	No
1241	A23PSX2ZO4F65Q	0.00479019582356501	-1.02169659533945	Job Loss	No
1242	A23QZ2H4FC58NO	0.49904707810691	1.47702443777397	Job Loss	No
1243	A23R7EV4QAKK72	0.134521821300584	0.307297327757436	Job Loss	No
1244	A23RV6X0S99O37	0.26310631842531	0.23510490385481	Job Loss	No
1245	A23S3TBFRILU5H	0.00479019582356501	-0.553710563545274	Job Loss	No
1246	A23SGBJULXN5DO	1.15807529808162	0.274804697627382	Job Loss	No
1247	A23TH591R5OPKP	1.0619515672742	-0.0385789152095608	Job Loss	No
1248	A23VWLX98JNB0Z	-0.830621075688474	-0.755836802123941	Job Loss	No
1249	A23WEAVGAOC5XZ	0.583317260631362	0.917168164820851	Job Loss	No
1250	A245CPNDUDHUYX	-0.184561283857795	-0.196989752149911	Job Loss	No
1251	A247PDSKLZU86P	0.00479019582356501	0.707956044359473	Job Loss	Yes
1252	A249EWKM1EOARK	-0.50065232356941	0.476583440580865	Job Loss	No
1253	A249LDVPG27XCE	0.960692906776991	0.0758044652685637	Job Loss	No
1254	A249M2F9FFNIK2	0.786399649112958	0.024067901950043	Job Loss	No
1255	A24BGPSHNP81J2	-0.746117207848922	-0.683934841875058	Job Loss	No
1256	A24BRTWG07T53Z	-0.830621075688474	-0.578841175340001	Job Loss	No
1257	A24G5XZLX3RDE2	0.365460997559535	0.424385584847724	Job Loss	No
1258	A24GY3MMDG63PB	0.425605101614448	0.762664286679082	Job Loss	No
1259	A24HQUKF2FJD9K	-0.462072459262576	0.100392150580546	Job Loss	No
1260	A24KTQUSXL8SYJ	0.296038892738482	0.105458115286035	Job Loss	Yes
1261	A24KZEEOBETVFU	0.874445024687312	0.204953809015312	Job Loss	Yes
1262	A24LB89P1BPKKF	0.786399649112958	0.266756011922196	Job Loss	Yes
1263	A24LU0MRKT8DGJ	0.00545011062740488	0.32753291549942	Job Loss	Yes
1264	A24MXG2JZ8FZAS	0.815138117818526	-0.532385918508354	Job Loss	No
1265	A24NKUCAX1LURL	1.90786736312669	0.941506677181373	Job Loss	No
1266	A24OEE808T0JYP	-0.746117207848922	-0.233225017585923	Job Loss	Yes
1267	A24PTBOBOPCO6J	0.111334378305704	-0.159200739371428	Job Loss	No
1268	A24TQ5DGWOQ9OF	-0.830621075688474	-0.938724906418495	Job Loss	No
1269	A24U8YRM7WXRNT	-0.746117207848922	-0.204346282840454	Job Loss	No
1270	A24UI9QFKXGUVP	-0.428181231042836	0.705479725168247	Job Loss	No
1271	A24W1M0GILRCJ3	-0.339996914627816	-0.240958656553208	Job Loss	No
1272	A24WQ0ZEGXHX6J	0.808439963755544	-0.739237958189972	Job Loss	No
1273	A24Y8VN9D23XXJ	0.508571202704822	0.425687707279607	Job Loss	No
1274	A24YK0MTFM2TRL	-0.830621075688474	-0.550283218769166	Job Loss	No
1275	A250FES5PFCGK9	-0.825972753866759	-0.879340043848207	Job Loss	No
1276	A251N8FMMMA2CC	0.985026194801243	0.437680921393661	Job Loss	No
1277	A251VJ52J128F2	-0.746117207848922	0.1900225767427	Job Loss	No
1278	A252PMEYW7EUQC	-0.337029469872652	0.258105665933576	Job Loss	No
1279	A254FEZ9QOZWVE	-0.830621075688474	-1.40706293886989	Job Loss	No
1280	A255RBA8P0K0XV	-0.408461092669591	-0.164954765152434	Job Loss	No
1281	A2567IHLKR4TC3	0.514439499418865	0.256946594974138	Job Loss	Yes
1282	A256TEBRYMUPN2	-0.0982124789237722	-0.608191597031612	Job Loss	No
1283	A258IQXX7F3Z8O	-0.178692987143752	-0.452312366413569	Job Loss	No
1284	A259BAVW85T0NT	0.115357737925277	0.500246918243531	Job Loss	No
1285	A259UZJQOOVE4V	-0.0720098638209471	0.214737089255238	Job Loss	Yes
1286	A25BDZJ7E8I0PG	-0.830621075688474	-1.44219956284319	Job Loss	No
1287	A25C9ZUAFG5YG	1.86920673168555	0.821275014580145	Job Loss	Yes
1288	A25CAT0W9W97Z8	-0.830621075688474	-0.508615599619261	Job Loss	Yes
1289	A25D6C2CBLAGHG	-0.211430849136067	-0.0478764301144462	Job Loss	No
1290	A25F4TGI1HAZLZ	0.366516912423943	-0.732793344103505	Job Loss	No
1291	A25FNSFSB048DL	0.00479019582356501	-0.983833448903806	Job Loss	No
1292	A25KNEDYU3MK7Z	0.0154614487737699	1.20288671877028	Job Loss	Yes
1293	A25L52U60U9WID	-0.262389998709882	-0.135186555156067	Job Loss	No
1294	A25L985XCNESXE	-0.456089842399466	0.59054658070332	Job Loss	Yes
1295	A25MXD9JGMI000	-0.254764574105923	-0.996719126235544	Job Loss	No
1296	A25MZY0FNQAK5H	-0.337029469872652	-0.110358653833735	Job Loss	No
1297	A25N0K40JAZTN1	-0.830621075688474	-1.50719180874647	Job Loss	No
1298	A25N8DM670K4MA	1.77675404736445	1.08309728141626	Job Loss	Yes
1299	A25NZKEWQAGAXS	-0.533028842884643	0.0512140657750183	Job Loss	No
1300	A25OK203N0QYH2	0.68339697436562	0.377784813133533	Job Loss	No
1301	A25PFSORDO3SWQ	-0.0941891193041995	-1.27035374788482	Job Loss	No
1302	A25PQTWHOMESAT	0.928429375471394	0.417864191984848	Job Loss	No
1303	A25QGOHUCI73L1	0.417901293419408	0.574704946916521	Job Loss	No
1304	A25QWZD2F0XSEX	-0.830621075688474	-0.103485045358308	Job Loss	No
1305	A25R2OI9L2Q1OW	-0.830621075688474	0.855365723838773	Job Loss	No
1306	A25S8BTK83Z7VE	0.165920116812741	-0.203426247022358	Job Loss	No
1307	A25TOEZW3SJ7A4	-0.478130157042053	-0.307682159427731	Job Loss	No
1308	A25XF7JNDKL995	-0.830621075688474	-0.781859287808084	Job Loss	No
1309	A25ZA4IBIEZGNC	-0.362037229270403	0.471364424230057	Job Loss	Yes
1310	A25ZOL1H79DW0P	-0.0864853111091592	0.861081837017885	Job Loss	No
1311	A25ZZOSL7MVU22	0.411868415823949	-0.365946193562155	Job Loss	Yes
1312	A2614ANM1HPEG7	-0.665636699628942	-0.623659955671747	Job Loss	Yes
1313	A264ST1NX9PDLI	-0.665636699628942	-0.328455831450176	Job Loss	No
1314	A2658LN9LNAR1D	-0.193029493591298	0.215687771384729	Job Loss	No
1315	A26A4HEBGP2MOX	-0.647137892721157	0.275441171456124	Job Loss	No
1316	A26AUG4RQ1MYXW	-0.665636699628942	-0.43207605393168	Job Loss	No
1317	A26BD0RJYMCZ65	-0.456089842399466	-0.728981687480234	Job Loss	No
1318	A26CQM6HONTHLF	-0.337029469872652	-0.649685040562146	Job Loss	No
1319	A26EBSO9W8VK9	0.569638568958508	0.283444496148635	Job Loss	No
1320	A26GDUUFGPAYUL	-0.830621075688474	0.0882197835092584	Job Loss	No
1321	A26L91YL0GDGD8	0.973424339815076	0.450910176632636	Job Loss	No
1322	A26LOVXF4QZZCO	0.111334378305704	-0.989647742827983	Job Loss	No
1323	A26M997VYVK0E6	-0.50065232356941	-0.0388878002915774	Job Loss	No
1324	A26NDTM6EU6MSX	-0.270246246635163	-0.137296703153676	Job Loss	No
1325	A26PG3B9BZ65K8	-0.830621075688474	-0.158589426514354	Job Loss	No
1326	A26QEU31JWTAGC	-0.544274158814486	-0.555111176375484	Job Loss	No
1327	A26RO8GGTQAXGG	-0.609057888280792	-0.736692293523846	Job Loss	Yes
1328	A26SF9CTNKKBYB	-0.746117207848922	-0.597813191958323	Job Loss	Yes
1329	A26ST4UX73VPLW	-0.380536036178188	-0.67710529195335	Job Loss	No
1330	A26T17KHYA5S3S	-0.665636699628942	-0.678414958888965	Job Loss	No
1331	A26TA3HGBFSPYH	0.435900240460723	0.930710272635495	Job Loss	No
1332	A26TP6KBY866VC	0.598893106526068	-0.00627305325788717	Job Loss	No
1333	A26U3I04KNBNLK	1.55151981347045	0.817941081689185	Job Loss	No
1334	A26Z9IGSVWNUIO	-0.639573025366783	-0.730342650232422	Job Loss	No
1335	A26ZU3BN4GKL4Y	0.549861154550594	-0.39892187977997	Job Loss	No
1336	A271F67YTO8HNG	0.554960612987537	1.23873471914486	Job Loss	No
1337	A271V19C06841K	-0.055970174023169	0.854511199807387	Job Loss	No
1338	A272X64FOZFYLB	-0.440050152601688	-0.916080664297001	Job Loss	No
1339	A274V7TN4K4ICV	-0.178077971408579	-0.924378277269371	Job Loss	No
1340	A27861Q24LU68U	-0.375609334179486	0.301506111714792	Job Loss	No
1341	A279YSE7NB16M0	-0.830621075688474	-0.500710969668464	Job Loss	No
1342	A27A3Z6J7745DI	0.79042300873253	0.583823156764977	Job Loss	No
1343	A27B4N0RVPJ9I8	-0.66161334000937	-0.425734806466299	Job Loss	No
1344	A27BB9H1CLOW1U	1.52858317175106	0.625188619862941	Job Loss	No
1345	A27CEAL8PWSAG5	-0.210143106235184	0.950356469828825	Job Loss	No
1346	A27CZKFUKF2LTT	-0.357249468112367	0.0197600929840958	Job Loss	No
1347	A27E6HBQJ3YFWY	-0.322710971406804	-0.320602376981326	Job Loss	No
1348	A27EV0216FCLJW	-0.13643267426145	-0.426996035738745	Job Loss	No
1349	A27F3CFU0GK2OO	0.645465105671899	0.557528651729478	Job Loss	Yes
1350	A27F7YNICYO6LP	1.22266352512317	0.666599276893792	Job Loss	Yes
1351	A27GRRV1AJD39S	0.111334378305704	0.658734890540676	Job Loss	No
1352	A27INSDNTACWAM	0.379321429112573	0.909753572762476	Job Loss	No
1353	A27KDTUI0H1KJV	1.02511571721749	0.350357644528749	Job Loss	Yes
1354	A27L7NE1J1WQDH	1.68572354871823	0.385836557012153	Job Loss	No
1355	A27LB1XYMOJ216	1.40304032249466	0.408755644960732	Job Loss	No
1356	A27LVTP9RWWKDA	-0.294785914915401	-0.115074635884671	Job Loss	No
1357	A27OGR8XDNXFJN	-0.746117207848922	-0.183261636858457	Job Loss	Yes
1358	A27P5MJ4OFA4UZ	-0.830621075688474	-0.514886411874649	Job Loss	No
1359	A27T7EID225TC3	0.0834257669490746	0.86632108117595	Job Loss	No
1360	A27U34JQKVDTA3	-0.830621075688474	-1.06091314684656	Job Loss	No
1361	A27V13Q11KUFHM	-0.463793650594506	0.315288580689664	Job Loss	No
1362	A27VFM67RPD2L5	0.0308538700857246	-0.147459696412339	Job Loss	No
1363	A27W025UEXS1G0	0.0211569890495711	-0.647266154338269	Job Loss	No
1364	A27Y4NEIQQH00M	-0.830621075688474	-0.295452703155037	Job Loss	No
1365	A281KWRV448TWL	0.0285336938163833	0.030096868054983	Job Loss	No
1366	A281Q8U3T9H7JS	-0.160194180235967	0.4077449410007	Job Loss	No
1367	A283A2IPJL14N	-0.17204509381312	0.0705337181800679	Job Loss	Yes
1368	A2852RLME6S2IX	-0.830621075688474	-1.1280478163572	Job Loss	No
1369	A2866TYG0D96LM	-0.0740193817968332	-0.128902603690215	Job Loss	Yes
1370	A286798DZB9U9O	0.483856093618827	0.309183165983886	Job Loss	No
1371	A2868HFLIU4V0C	0.476817561891308	-0.952362242382472	Job Loss	No
1372	A286W816CMIZL9	0.415431183630022	0.1575679035555	Job Loss	No
1373	A288RSAGJBLY9	0.485600107868954	0.0263348545566054	Job Loss	No
1374	A288TV72SGDQWE	-0.09156458559314	-0.463251793098134	Job Loss	No
1375	A289D98Z4GAZ28	-0.830621075688474	-0.00491501705870154	Job Loss	No
1376	A28DQD7YAJX8RM	1.05457276346781	0.637509239346099	Job Loss	Yes
1377	A28F63CQV2TQAQ	-0.66161334000937	0.989645737926018	Job Loss	No
1378	A28G4QO0DRY8OZ	-0.54552041223772	0.50130441651654	Job Loss	No
1379	A28HXF0W09319G	0.724604011348749	0.516655221969388	Job Loss	No
1380	A28J7H4TH29DC3	-0.343677363203284	0.510624128293628	Job Loss	No
1381	A28JANGJRFGGAZ	0.85658983342316	0.24622345912966	Job Loss	No
1382	A28MDXDNK6QHMS	0.156562135943171	-0.854274856284909	Job Loss	No
1383	A28MU2EZMX6KCA	-0.338750661204582	0.0722047721607256	Job Loss	No
1384	A28N4YR1LYTKOC	1.78872622346557	0.584270489077217	Job Loss	No
1385	A28O14EZHBC2U6	0.0190029565085719	-0.494030178315787	Job Loss	No
1386	A28P3ZGZB3XG9P	0.487897461220098	-0.00287214248781133	Job Loss	No
1387	A28QLC59N0E25Y	-0.343677363203284	-0.739808609891494	Job Loss	No
1388	A28QZ8YDI84V0R	-0.66161334000937	0.989688257552501	Job Loss	No
1389	A28RAZB2S5TF4N	1.52808331188459	0.631237865966446	Job Loss	Yes
1390	A28RL79ONUXTET	0.751861152407395	-0.164317714991348	Job Loss	No
1391	A28SYXQL3YOKVL	-0.544274158814486	-0.226033402457487	Job Loss	No
1392	A28TIENUWLMMIP	0.985700666174743	0.494069206123289	Job Loss	No
1393	A28TXHXPVNZ0KN	-0.830621075688474	0.0476944410280183	Job Loss	No
1394	A28UFQCMUT3MNS	0.149914242612539	0.794728864334345	Job Loss	No
1395	A28VE2YSRYE3B8	-0.746117207848922	-0.800153332210317	Job Loss	No
1396	A28VOJYW06BFXN	0.44733855458341	1.19732946543607	Job Loss	No
1397	A28WN2SVVIH1T9	1.26057811296249	0.27762815017677	Job Loss	Yes
1398	A28Y4CEFC3NK1V	-0.66161334000937	-0.0579580238884771	Job Loss	No
1399	A292QSLC0BUT0O	-0.0941891193041995	0.109789251953632	Job Loss	No
1400	A294A6GI34E9OI	-0.377618852155372	-0.00347954364006443	Job Loss	Yes
1401	A2959L16M8OES7	-0.830621075688474	0.21191627047092	Job Loss	No
1402	A296WX3QFEK7A0	-0.11546628246497	-0.39838907857443	Job Loss	No
1403	A297ZA3UNS5GUX	-0.559092517146803	-0.908535610886714	Job Loss	No
1404	A298AYDS89U2HF	-0.241730603320355	-0.293290352682878	Job Loss	No
1405	A29BS9X0OM988X	0.0535594611958337	-0.450387641087319	Job Loss	No
1406	A29GJGXFU9BQQG	-0.47410679742248	-0.126243272946261	Job Loss	Yes
1407	A29IBF8K3G9BYZ	-0.337029469872652	0.38351273847267	Job Loss	No
1408	A29KUIEVPK8WB4	-0.830621075688474	-0.504882164023257	Job Loss	No
1409	A29PKMLH38N148	-0.417509978092631	-0.128903594840625	Job Loss	No
1410	A29RROPO0Z90XV	1.06112314089267	0.649801541778514	Job Loss	No
1411	A29SMGPDP7K9NU	0.961390001655172	0.543517250563258	Job Loss	Yes
1412	A29UTRIO0AA4Q5	-0.746117207848922	0.182234257488154	Job Loss	No
1413	A29VTPJZUONSEG	-0.169742925525477	-0.284368154529472	Job Loss	No
1414	A2A07LB5EG953J	0.866880157332937	0.602937693828043	Job Loss	No
1415	A2A08F9GQ2IFG7	1.05792820765463	-0.435377842431615	Job Loss	No
1416	A2A1D52ZPSW6L9	-0.665636699628942	-0.844391176207526	Job Loss	Yes
1417	A2A1FS0KVLJ9ZT	-0.259173495363731	0.384051748370866	Job Loss	No
1418	A2A26J0H5YQK9B	-0.441753335951919	-0.92627616758097	Job Loss	No
1419	A2A2CEBYMI2UNJ	-0.58113283178939	0.149818280761174	Job Loss	Yes
1420	A2A2WK36YOPXX3	0.552658444699895	0.176185657917851	Job Loss	No
1421	A2A4Q3XU50SBE2	0.496372283663501	-0.0988786419444282	Job Loss	No
1422	A2A6FH0F7LD9ND	0.969882832080274	0.963229008274404	Job Loss	Yes
1423	A2A7AMQ6QR5EZ6	-0.746117207848922	0.122393960239177	Job Loss	No
1424	A2A7O6KYJ9GS8A	0.0768394733209115	0.304670118271776	Job Loss	Yes
1425	A2A7R0WEEFC3OX	-0.746117207848922	-0.580273076646286	Job Loss	No
1426	A2A87BDNAB4W1X	1.35759817084671	0.541199459117922	Job Loss	Yes
1427	A2A8UN76TB18FH	-0.397649648822073	-0.667156591384742	Job Loss	No
1428	A2A8YVGW9PSY25	0.0297979552213165	-0.319025090889592	Job Loss	No
1429	A2A91NSJ5LMGOT	-0.746117207848922	-0.38738140346949	Job Loss	No
1430	A2A95LW49NBG2E	0.707910650887165	0.716891323089658	Job Loss	Yes
1431	A2A98Q5JZSKFAN	0.672933894017602	-0.0863224481157042	Job Loss	Yes
1432	A2AAFWAAS9C1QC	-0.54552041223772	0.91579980525801	Job Loss	No
1433	A2AAKB4Z4M8QMF	-0.158141070539311	0.796618149869417	Job Loss	Yes
1434	A2ADH36WFL6AK6	-0.746117207848922	-0.0697791910676946	Job Loss	No
1435	A2AEOKSD4FN2FT	-0.830621075688474	-0.2107196759555	Job Loss	No
1436	A2AFAWJX5LTUVN	-0.474588649307251	-0.237288328838329	Job Loss	No
1437	A2AGU9ANONDYTS	0.483856093618827	-0.0539888774157809	Job Loss	No
1438	A2AJSEYVBTRBB3	1.16093088240197	0.986400424844038	Job Loss	No
1439	A2AKWJQZHDQEXM	-0.562634024881605	-0.216452929194273	Job Loss	No
1440	A2ALT6DMDZBZER	1.28752145770265	0.658489367449188	Job Loss	Yes
1441	A2AM62BHO8G9MB	-0.281556721050423	0.165939611364459	Job Loss	No
1442	A2AMQX0BQZXG9N	-0.244698048075519	0.0150595610617189	Job Loss	No
1443	A2APG8MSLJ6G2K	-0.482153516661625	1.08441389918195	Job Loss	No
1444	A2APLCDM5WB4D	1.0704443976993	0.0416155875519659	Job Loss	No
1445	A2ARBS1CHRQFNL	-0.441271484067149	-1.04221483187251	Job Loss	No
1446	A2AS2Z9P0VV2NP	-0.639573025366783	0.366061482717392	Job Loss	No
1447	A2ASTDMWBCFIP0	0.808439963755544	-0.182673777968523	Job Loss	No
1448	A2ATBS6XTIZE89	-0.456089842399466	0.0707716786960869	Job Loss	No
1449	A2ATXOR5WL2S0Q	-0.074119054584529	0.216270808530811	Job Loss	No
1450	A2AU47UQON6TL9	-0.296032168338636	-0.317043962542914	Job Loss	No
1451	A2AY9FXPXCAC5F	-0.830621075688474	0.0536330057669447	Job Loss	No
1452	A2AZYU1CT24O0K	0.603863513316375	-0.796680546537665	Job Loss	No
1453	A2B01MEFSL5R97	-0.71156070316166	-0.255357866549486	Job Loss	No
1454	A2B1R81A8Q15RD	1.16322532216945	0.0720846744795017	Job Loss	Yes
1455	A2B4GWF7MF7AOB	1.46011899370928	0.399625991107184	Job Loss	No
1456	A2B4NOB02ERQCL	-0.259173495363731	-0.324392352427703	Job Loss	No
1457	A2BABNE11OM5GW	0.333397425579856	-0.105275852593574	Job Loss	No
1458	A2BBFG0J0TJI78	0.639482488808789	0.574608323862222	Job Loss	No
1459	A2BF3A9KYSEFPO	0.0268305104661519	0.346952980212702	Job Loss	Yes
1460	A2BGRGVU9HG0C6	-0.830621075688474	0.273735158886568	Job Loss	No
1461	A2BIH4XUWQKM0W	-0.746117207848922	-0.545040105738309	Job Loss	No
1462	A2BK45LZGGWPLX	0.53243844646018	0.630524448303351	Job Loss	No
1463	A2BL6ZVUM0B9C8	0.230394750832518	0.521033059805868	Job Loss	No
1464	A2BNKLTYKMRUHG	1.16850937776856	0.447950292516115	Job Loss	No
1465	A2BNOEYZ3VRW2R	-0.117933867353665	0.587674475780173	Job Loss	No
1466	A2BO5EHUGAW48Q	-0.750140567468495	0.0747568725696509	Job Loss	No
1467	A2BOYVIC716BAC	-0.746117207848922	-0.277740710326999	Job Loss	No
1468	A2BPXWBO2OSJRP	-0.577109472169817	-0.40361564521745	Job Loss	No
1469	A2BRZKFG6WAVER	-0.830621075688474	-0.0820047893248625	Job Loss	No
1470	A2BSULOV6QDJ0P	-0.643596384986355	-1.12186553557587	Job Loss	No
1471	A2BV7O07LVX731	0.0124940040186053	-0.587913149891972	Job Loss	No
1472	A2BVUVKIS50IR8	-0.66161334000937	-0.42355002603167	Job Loss	No
1473	A2BVVFXMQU8AC7	1.08604499161344	0.392351683229513	Job Loss	No
1474	A2BYH95KYWMIAM	0.847467015366644	0.0939073900181711	Job Loss	No
1475	A2BYI9Q8O5OLK2	-0.496628963949838	0.114754884654948	Job Loss	Yes
1476	A2BYP3ED0YXI5R	0.358328755805529	0.731802752852115	Job Loss	No
1477	A2C2EYU3RF43RV	0.876454542663198	0.373781283719169	Job Loss	Yes
1478	A2C2OADPDWVCSK	-0.0695242709505531	-0.323020252921759	Job Loss	No
1479	A2C2RTM1W48P5B	-0.830621075688474	-0.655141636627694	Job Loss	No
1480	A2C54JB2A8I1YO	-0.544274158814486	-0.288217467834158	Job Loss	No
1481	A2C6KUVF0FAIY8	-0.830621075688474	-0.339862333959366	Job Loss	No
1482	A2C73Y1COWCA51	-0.746117207848922	-0.563670739955694	Job Loss	No
1483	A2C7A6E70NYNUI	1.07355342226037	0.722208959062626	Job Loss	No
1484	A2C84POENS2UNY	-0.830621075688474	-0.364219157859674	Job Loss	No
1485	A2CA2CUWD2BH07	-0.830621075688474	-0.209304607498974	Job Loss	No
1486	A2CAMPAA7650H2	-0.371585974559913	0.583756023672273	Job Loss	No
1487	A2CF2BD4Q0ZDJN	0.520404108300276	0.215066873819244	Job Loss	No
1488	A2CHD0TNWHFW1R	-0.133465229506285	0.749158165032092	Job Loss	Yes
1489	A2CLPLB5VJJBTG	0.45794055510331	0.958416693554024	Job Loss	No
1490	A2CM4LDI7GNDNW	0.259564810690508	-0.904400494013762	Job Loss	No
1491	A2CMO5HWAOR2JI	0.321546512002703	0.341641447146589	Job Loss	No
1492	A2CSGR33WTRXO0	0.614518321131807	0.220829654485319	Job Loss	No
1493	A2CSV75E3JT58Y	1.56312166845662	1.14736129553885	Job Loss	Yes
1494	A2CTCKTL2LL5V	0.962985880158656	0.402068433676713	Job Loss	No
1495	A2CTYI27O1NF0E	0.967441722951967	0.175661341970847	Job Loss	No
1496	A2CUR35USFG0HG	0.421433606248232	0.313562044531504	Job Loss	Yes
1497	A2CVOAPAPF9GFP	-0.830621075688474	-1.82199257932924	Job Loss	No
1498	A2CWDE1Z2Y737H	-0.746117207848922	-0.368835997898116	Job Loss	No
1499	A2CY1TSQ3KKP5Q	-0.643114533101585	-0.412060583321558	Job Loss	No
1500	A2CYY9VKYH1W45	0.662451842640411	-0.24508260172507	Job Loss	No
1501	A2D0QT8HAGV27Z	-0.830621075688474	0.11229476764375	Job Loss	No
1502	A2D0V7HDG9LVKP	-0.746117207848922	-0.467886097333535	Job Loss	No
1503	A2D29YTN8FLONY	0.296538752604951	0.937195537821483	Job Loss	No
1504	A2D4PM9I6UX3Z0	-0.830621075688474	-0.991044137948715	Job Loss	No
1505	A2D522C4MOFNOF	-0.397649648822073	-0.180984488921068	Job Loss	No
1506	A2D69P2UUEUVE7	0.531524111401672	-0.362654297425847	Job Loss	No
1507	A2D70C0LG6MJH9	0.133856544833062	-0.164643124074437	Job Loss	No
1508	A2D98V3ZYWDMJO	-0.609057888280792	-1.46221931832245	Job Loss	No
1509	A2D9V2OIM57QEL	0.659386409800117	0.927901394613936	Job Loss	Yes
1510	A2DA2TNS2AHBM0	-0.58113283178939	-0.200574148941532	Job Loss	No
1511	A2DAZ0CJ3VKS80	0.157907213171171	0.00162856311813568	Job Loss	No
1512	A2DD5TYSKNCLA6	-0.71156070316166	-0.528144888668761	Job Loss	No
1513	A2DDPSXH2X96RF	1.27600475918883	0.964357729862959	Job Loss	No
1514	A2DDXYTEVDV5F5	-0.830621075688474	0.0326550443735588	Job Loss	No
1515	A2DF8W7SDWLURD	0.155748723729006	0.568819872232683	Job Loss	No
1516	A2DFN1612YMN00	0.758491037756328	-0.0706528024339545	Job Loss	No
1517	A2DH56FQ0H2SP4	-0.830621075688474	-0.147984721406831	Job Loss	No
1518	A2DJRC68Z48R83	0.485865611594713	0.974878543189477	Job Loss	No
1519	A2DLD38JDKHLUK	0.111334378305704	0.680438930318227	Job Loss	No
1520	A2DLH5XGBNYXWS	0.129544858569533	0.135078108959826	Job Loss	No
1521	A2DLZTI18H2IGX	-0.726300980345211	-0.087363950161863	Job Loss	No
1522	A2DN1X8OLF5SST	-0.272606659432149	0.0208803268944388	Job Loss	No
1523	A2DNEPVF6DTLGH	1.12319974268428	0.773366191442703	Job Loss	Yes
1524	A2DNLHS1RSTF5R	-0.830621075688474	-1.09668264408946	Job Loss	No
1525	A2DNWDHMMBSHWT	-0.281556721050423	1.12819545286255	Job Loss	Yes
1526	A2DQFF9PSUG2G	1.27999125492878	-0.134903096557418	Job Loss	No
1527	A2DSSNN45FH4PG	-0.160194180235967	-0.144856431049551	Job Loss	No
1528	A2DU0TGJDZWUCV	0.695888543718697	-0.107946683025989	Job Loss	Yes
1529	A2DU8NPRWIR4YJ	0.908087194316065	-0.567211958832499	Job Loss	Yes
1530	A2DUVVTCCN7ZSZ	-0.66161334000937	-0.156802064936671	Job Loss	No
1531	A2DVV59R1CQU6T	0.195838246145257	-0.492828057714583	Job Loss	No
1532	A2DX9PJPZFJ2WW	-0.544274158814486	-0.955000069526239	Job Loss	No
1533	A2E0LU8V4EUX5C	1.9537105995251	1.25674933355167	Job Loss	Yes
1534	A2E3S8D0Q7MYYA	1.26502624401745	0.839967800937688	Job Loss	No
1535	A2E4CLKIGUR0FY	-0.544274158814486	-0.56301026172242	Job Loss	No
1536	A2E6PMTB9K9MH6	0.961390001655172	0.696792591172658	Job Loss	No
1537	A2E746SZEOVYXS	-0.325178556295499	-0.673028005341662	Job Loss	No
1538	A2E9SIW7FU445E	0.521569244634267	0.504704227226998	Job Loss	No
1539	A2EDX4E7Y3PM8D	0.115496678765942	0.923906614108142	Job Loss	No
1540	A2EED3HLTA96CP	0.991473547588741	1.26009223910653	Job Loss	No
1541	A2EEDPXELN2U8G	-0.830621075688474	-0.607586714887211	Job Loss	No
1542	A2EGVA0ZQMDREH	1.06550670302122	0.17605342707358	Job Loss	No
1543	A2EHJ92UJUHP7C	-0.26022941022814	-0.624798155437335	Job Loss	No
1544	A2EJ06OGI9671Q	-0.0892624173054977	0.124631904122844	Job Loss	No
1545	A2EKCMS8IKV57N	-0.830621075688474	0.581006427296033	Job Loss	No
1546	A2EKD7TWQHEO9X	-0.830621075688474	0.0211554354207471	Job Loss	No
1547	A2EKT0GDVMQKHO	-0.321637048560697	0.678596771055857	Job Loss	No
1548	A2EMVL9KAQZ54T	0.803047855006845	-0.140903885138488	Job Loss	No
1549	A2EN9R04J4G85Y	1.48355549529515	0.964359677191382	Job Loss	Yes
1550	A2EOMP0EJUE36Q	-0.379289782754954	-0.422303489148413	Job Loss	No
1551	A2EPBSY0VPI38S	-0.830621075688474	-0.751561222680248	Job Loss	No
1552	A2EQQRAR68U53R	0.168413049520324	-0.489215541390528	Job Loss	No
1553	A2ESBX4C2Q6TQY	-0.830621075688474	0.637811951474661	Job Loss	Yes
1554	A2EUOGFKVQ2JH3	0.277924676757627	0.273813912004768	Job Loss	No
1555	A2EW08X2I87RXL	1.27013341419274	0.574296920199598	Job Loss	No
1556	A2EXM21XS6NZV5	-0.0374713671153842	0.479591434637552	Job Loss	No
1557	A2EZWGKDXQ1YMG	-0.222010464947109	0.15403698732693	Job Loss	No
1558	A2F2DDH12YU4AK	-0.830621075688474	-1.13541314393132	Job Loss	No
1559	A2F4VXJYPTC5QJ	0.508571202704822	0.685987725711928	Job Loss	No
1560	A2F5AZQ55LXHKT	-0.830621075688474	-1.80607046988022	Job Loss	No
1561	A2F6ZZGWUODNRT	0.356584868574735	-0.072416288479228	Job Loss	No
1562	A2F7LX6PG5ZDRT	-0.746117207848922	-0.290165343418299	Job Loss	No
1563	A2FAJQUVSEXZRN	0.955407384792062	0.803949718657005	Job Loss	No
1564	A2FARB7LA24AU8	-0.360790975847169	0.309616339338469	Job Loss	No
1565	A2FBR207LOF7FK	0.424067334865269	0.887972135644126	Job Loss	No
1566	A2FBT0BSFOV91D	1.31717493229234	0.744355832405075	Job Loss	Yes
1567	A2FC6G4YCZPSRG	0.0114380891541972	1.14226038766263	Job Loss	No
1568	A2FE6HDHREXIJ5	-0.746117207848922	0.114012961563413	Job Loss	No
1569	A2FFWG1B6E7XFR	0.786399649112958	0.319313396679509	Job Loss	No
1570	A2FIMX1INRS3OG	1.6471436844114	0.745176780409567	Job Loss	Yes
1571	A2FJYDSAE26ILV	0.131554376545419	0.56236410266983	Job Loss	Yes
1572	A2FKFD7SNBI2YG	-0.746117207848922	-0.105942627647315	Job Loss	No
1573	A2FKUDYC5IKBHZ	-0.492605604330265	0.272498243093936	Job Loss	Yes
1574	A2FL477TMKC91L	-0.474588649307251	-0.159008429026476	Job Loss	No
1575	A2FMSGRVFC2OL7	-0.605016520679521	-0.147789432710969	Job Loss	Yes
1576	A2FN0MPGK61HW	0.156970055194466	-0.0636344313602604	Job Loss	No
1577	A2FN6RMCQ40T0N	-0.262389998709882	-0.110170996822404	Job Loss	Yes
1578	A2FO6J0H70OW05	-0.359069784515239	0.0178473425909076	Job Loss	No
1579	A2FOUSWQDYHIE0	-0.520512652839969	0.712825346974165	Job Loss	No
1580	A2FPCCVXZWHGZF	-0.459631350134268	0.686962088760789	Job Loss	No
1581	A2FQON8PKT8ZB1	1.48709700302995	1.26433189437513	Job Loss	No
1582	A2FQQ6M82TDCVS	-0.830621075688474	-1.1827869047495	Job Loss	No
1583	A2FRQCIXDOC4U	-0.223413996564106	0.263243469850054	Job Loss	No
1584	A2FS9J42NUQGZ0	-0.627056835322108	-0.836495501737269	Job Loss	No
1585	A2FT1GOR8OWM83	-0.830621075688474	0.401877232079952	Job Loss	No
1586	A2FUMA4UR6S920	-0.298160722565486	-0.0929593969673455	Job Loss	No
1587	A2FUPODRRCESB	0.604907976139828	-0.023953180907589	Job Loss	No
1588	A2FVASNI6ZJ8EL	-0.313145780982521	0.0574846070505786	Job Loss	Yes
1589	A2FWZR12905V6J	-0.259173495363731	0.0881358414994729	Job Loss	No
1590	A2FXRHVBPMSXRF	-0.559092517146803	-1.34741707907556	Job Loss	No
1591	A2FZ3ALZ2LNQK6	0.168201434784097	1.01443957929956	Job Loss	No
1592	A2G2S14YIRXEKP	1.66966585093876	0.283966789488648	Job Loss	No
1593	A2G2V7KXNMUUT2	-0.643114533101585	-0.198121847560779	Job Loss	No
1594	A2G3G60TB7HCJE	-0.727618400941137	0.641078913850836	Job Loss	No
1595	A2G54R18A85SRG	0.185807648970976	-0.510319214012916	Job Loss	No
1596	A2G5J5BO3G76O8	0.191565827934698	-0.00648228434274865	Job Loss	No
1597	A2G5Q1ET66M7CO	0.64194351775674	-0.747174990851234	Job Loss	No
1598	A2G5RVYFXV68BD	-0.559092517146803	-1.20677463158347	Job Loss	No
1599	A2G7N0X0PNX0EE	0.977447699434649	-0.358890479244831	Job Loss	No
1600	A2GALIYUWAIPNV	0.261236991346737	0.153369578349232	Job Loss	Yes
1601	A2GC0APIBUNEHC	0.341717499566716	0.198910395606454	Job Loss	No
1602	A2GC6RYOYAZAP7	-0.830621075688474	-0.212769307257432	Job Loss	No
1603	A2GDA7QID977M9	0.214337053053041	0.565455582489805	Job Loss	No
1604	A2GDDDS9ZOKTV2	0.634022111346041	0.899597658174298	Job Loss	No
1605	A2GFU1QB3HGIX7	-0.562634024881605	-0.127100227373386	Job Loss	No
1606	A2GH9BGZDSD5GL	0.32990040158714	0.794033956111914	Job Loss	Yes
1607	A2GHGJP29KRWOQ	-0.562634024881605	-0.184109996920791	Job Loss	No
1608	A2GHME4F11G828	-0.0935741035690262	-0.182929955789955	Job Loss	No
1609	A2GHUMR28IWO9F	1.66966585093876	0.893607840741851	Job Loss	No
1610	A2GJJZ0IPRUIV3	-0.0543989162112834	0.366436548370865	Job Loss	Yes
1611	A2GJK2MDTHNQ6Q	0.349455123359333	-0.740100041355148	Job Loss	No
1612	A2GLJJU0ODRB8K	0.308252930007899	-0.565183256486482	Job Loss	No
1613	A2GLSQQQE9UZA6	-0.0925181887046181	-0.219475048866199	Job Loss	Yes
1614	A2GOYSTIL3LOV1	0.451043603181692	-0.203289984091416	Job Loss	No
1615	A2GRWJOOSAT94F	-0.362037229270403	0.0904988661302309	Job Loss	No
1616	A2GTJ0BD4CG1A2	-0.281556721050423	-0.390704614017044	Job Loss	No
1617	A2GUJX2E6LDLIT	-0.0905086707287319	-0.540717949264336	Job Loss	No
1618	A2GV95V6FCIWDJ	-0.562634024881605	-0.240743207728241	Job Loss	No
1619	A2GV9WSNSPX53	0.50838777812207	-0.189195668952002	Job Loss	No
1620	A2GVON0W6E874S	-0.830621075688474	-0.068629120559431	Job Loss	No
1621	A2GWKYTGPE5GG6	0.734157749732076	0.441373501667479	Job Loss	Yes
1622	A2GY6KFEGAZ9IE	-0.0460943253054306	-0.122678196441013	Job Loss	No
1623	A2GYIYSU8ZXJP3	0.835865160380477	0.169208718129644	Job Loss	No
1624	A2GZ00IMOT6L3X	1.05438669991983	0.30830674106949	Job Loss	Yes
1625	A2GZNOA5CIVKUB	0.478702693170756	-0.63264257026951	Job Loss	No
1626	A2H0A9JR2ZDR24	-0.830621075688474	-0.17978387932969	Job Loss	No
1627	A2H0BNXVZ5ZFI1	-0.287082106720361	0.159331130144167	Job Loss	Yes
1628	A2H1QUGX0SOUMH	-0.212962421297527	0.312939507067495	Job Loss	No
1629	A2H26V03AYCIYC	-0.58113283178939	0.116823179209178	Job Loss	No
1630	A2H3FU6UF65MSY	0.286973562180668	0.0985251508537208	Job Loss	Yes
1631	A2H4SM7PEAK10H	-0.727618400941137	0.0214511205398549	Job Loss	No
1632	A2H557RQ3T3LPX	-0.705746750447673	-0.400531980998345	Job Loss	No
1633	A2H8GNSEVUJXYL	-0.830621075688474	-2.17650110203589	Job Loss	No
1634	A2H8HVANGF4A58	-0.263196854983304	1.0025294625341	Job Loss	No
1635	A2HAP8SUY3WYKR	-0.830621075688474	-0.433899795355311	Job Loss	No
1636	A2HHGI5CNSS5PD	-0.252525602033099	-0.0325709329010193	Job Loss	No
1637	A2HJDLSU95MH8Q	-0.746117207848922	-1.61174966334128	Job Loss	No
1638	A2HJYX70UQW9XR	0.351396372621171	-0.294245521915541	Job Loss	No
1639	A2HM35CWB7IIFM	0.322602426867111	-0.336720046221808	Job Loss	No
1640	A2HM5WU1XILZJ1	-0.332162939240373	0.592213400955263	Job Loss	No
1641	A2HMMAYQ3SDKTH	-0.544274158814486	-0.0104139110052111	Job Loss	No
1642	A2HN8BC8HIXR6W	0.812170673063361	0.161222243711752	Job Loss	Yes
1643	A2HQ1Q625B60QK	-0.643596384986355	-0.24037196734015	Job Loss	No
1644	A2HQPA08B2DM7X	-0.430026168137306	0.0423296257182819	Job Loss	Yes
1645	A2HRUFTA09371Y	-0.746117207848922	-0.967894935212275	Job Loss	No
1646	A2HSE8RZ1ZWDGQ	-0.746117207848922	-0.818429892743416	Job Loss	No
1647	A2HTWWXOZT9EW1	-0.00706071775358768	0.111812221042918	Job Loss	No
1648	A2HU2D8889A2FV	-0.337029469872652	0.383200924395846	Job Loss	Yes
1649	A2HUH7IJ8DZBY4	0.828999385091201	0.870520512637633	Job Loss	No
1650	A2HUJ0TBVDOE71	-0.746117207848922	-0.349778467773631	Job Loss	No
1651	A2HVC8SI20PCJ7	-0.550295166140349	-0.218781408356389	Job Loss	No
1652	A2HVJ3DDE6JJ8Z	0.0288836201628082	0.274850323623801	Job Loss	No
1653	A2HWAF70TDLANC	-0.0875412259735673	0.233673568399669	Job Loss	No
1654	A2HWVOAY0YG55M	0.214502469654094	0.153770191089735	Job Loss	No
1655	A2HX4Z5J0044QI	-0.442517737490383	0.113432632085288	Job Loss	No
1656	A2I0PVB0364CE	-0.359984119573747	0.294139479794412	Job Loss	No
1657	A2I37S7GQR6X1H	0.439941608061995	-0.257449867558036	Job Loss	No
1658	A2I3IM3RJO2OL0	1.04855221880336	1.20505224429929	Job Loss	No
1659	A2I43BDUPAM00C	0.377329919118386	-0.270497002060741	Job Loss	No
1660	A2I4VNAS21FXCE	-0.0756903123964146	-0.184043386039611	Job Loss	Yes
1661	A2I8YALVTOJN49	-0.360790975847169	-1.04932581599624	Job Loss	No
1662	A2I988BSR2YYU3	-0.830621075688474	-0.297588275483159	Job Loss	No
1663	A2I9PUZT19ZBO8	-0.830621075688474	-1.09955102543817	Job Loss	No
1664	A2ICIX8VY76GM8	-0.323957224830038	-0.441745589239304	Job Loss	Yes
1665	A2IE3YJW0SR10N	1.43245944094364	0.716272068551223	Job Loss	No
1666	A2IFW22AWCAE25	1.66966585093876	0.905300386463756	Job Loss	Yes
1667	A2IFZ6L86C5QYW	-0.277533361430851	-0.137735500991289	Job Loss	No
1668	A2IG8L25SNKXYI	1.65116704403097	1.05863200900332	Job Loss	Yes
1669	A2IGPW784OFV3D	-0.665636699628942	-0.328362962531872	Job Loss	No
1670	A2ILOETVW46AIY	-0.665636699628942	-0.617741180739778	Job Loss	No
1671	A2IMAGGCST8170	-0.29311498431582	-1.27615071134304	Job Loss	No
1672	A2IOHBFHRC6LT4	-0.830621075688474	0.369962133124279	Job Loss	No
1673	A2IP3ZAFYGV8M9	-0.463793650594506	-1.10036171687065	Job Loss	No
1674	A2ISPT28181D14	-0.628778026654038	-0.432774247055759	Job Loss	No
1675	A2ISZFUVE0DJBG	-0.665636699628942	-0.819024672153346	Job Loss	No
1676	A2IYR9HF66R029	-0.66161334000937	-0.0678678107755694	Job Loss	No
1677	A2IZAD6SRVCPRY	-0.496628963949838	-0.0483952321370044	Job Loss	No
1678	A2J18K5IUQ2K4G	1.15757543821515	-0.762832764446152	Job Loss	No
1679	A2J43FWL1Z0FV1	0.723986356648341	0.680271929075573	Job Loss	No
1680	A2J5N770I859WE	1.15848977327366	0.778810023538169	Job Loss	No
1681	A2J6MMNWUJQUXS	0.751843144425696	-0.0260641187740137	Job Loss	No
1682	A2J6T9ELNZ97JH	-0.437591035491681	0.368877175174192	Job Loss	No
1683	A2J7PY1ANTEK16	-0.229123765027739	1.09827526447524	Job Loss	No
1684	A2J9BA9L4DYHHC	-0.643114533101585	0.154837764126097	Job Loss	No
1685	A2J9U65SKT4TJW	-0.830621075688474	-0.621285540629034	Job Loss	No
1686	A2JA8QB8PGYGHJ	1.9537105995251	1.40187491043103	Job Loss	Yes
1687	A2JBNDG0U9IA6I	-0.830621075688474	-0.773455269820085	Job Loss	No
1688	A2JBRES2IGFATN	1.02312065477914	1.01277504119112	Job Loss	No
1689	A2JD1QZEPKPD6L	-0.32701708901908	-0.189355949130173	Job Loss	No
1690	A2JGWDPGYD5X0N	-0.160194180235967	0.126895434792895	Job Loss	No
1691	A2JH4QBXGHJ47M	1.145724524638	1.08094624176163	Job Loss	Yes
1692	A2JI8LMB1EEQ4Z	-0.250223433745457	-0.426108354724291	Job Loss	No
1693	A2JKVAB2TIVMH2	-0.58113283178939	-0.146818109692704	Job Loss	No
1694	A2JO89Y1R0FBQZ	-0.353226108492794	-0.237291054643973	Job Loss	No
1695	A2JP2AKYT7CMS8	0.645984885358012	0.0181307065577819	Job Loss	No
1696	A2JQPSIVUCW92T	-0.830621075688474	0.0659124045365038	Job Loss	No
1697	A2JRHMWW3E6OPL	0.945549544056023	0.352843998167751	Job Loss	Yes
1698	A2JTIULYK1B15I	-0.474588649307251	0.0127120186676516	Job Loss	No
1699	A2JTSH1VPJQ8FR	-0.830621075688474	-0.297699133861433	Job Loss	No
1700	A2JW59JRBWUMR2	-0.474588649307251	-0.609195018675172	Job Loss	No
1701	A2JZQHB8N6LS7T	1.31007828881051	0.304696765236034	Job Loss	No
1702	A2K2TC4OKSRLZB	-0.536570350619445	-0.576270944865047	Job Loss	No
1703	A2K4U5E1LC9O3J	-0.337029469872652	0.135031488439492	Job Loss	No
1704	A2K54VYAGSEL2O	0.19382872816937	0.849828437837848	Job Loss	No
1705	A2K5E6GZDXCVOE	0.0274777789519752	-0.0251491902874348	Job Loss	Yes
1706	A2K5S80NT1PKK4	0.214337053053041	0.369473006330024	Job Loss	No
1707	A2K607J3Z68WRR	-0.544274158814486	-0.283724491737179	Job Loss	No
1708	A2K7AVZWEC9B14	-0.830621075688474	0.458366711410445	Job Loss	No
1709	A2K99X0CHP1J58	0.920619829495513	0.842495336923969	Job Loss	Yes
1710	A2K9GTLNTRZTEZ	0.107792870570902	0.106588755162559	Job Loss	No
1711	A2K9PB0U45O0MU	0.320881235535181	0.206005834290301	Job Loss	No
1712	A2KDYSLV030FVX	-0.830621075688474	-1.52423961014998	Job Loss	No
1713	A2KED6T6BO622W	-0.239453356990486	0.13812406801645	Job Loss	No
1714	A2KI4KPW7CCJ4D	-0.152490372040927	-1.05461720755208	Job Loss	No
1715	A2KJC61HA06JEF	0.122005631255909	-0.0933698346062712	Job Loss	Yes
1716	A2KMHUYFMCXRJ9	1.27999125492878	0.749935479169068	Job Loss	No
1717	A2KQ0UDTDBD9CM	-0.197052853210871	0.383504877990928	Job Loss	No
1718	A2KROBPV0YPE4A	1.04700789611344	1.01314004294194	Job Loss	No
1719	A2KRPK3GQR0GA9	-0.830621075688474	-0.166298982204983	Job Loss	No
1720	A2KRWSCXNUNMAJ	-0.559092517146803	-1.07791231440019	Job Loss	No
1721	A2KS4K0MBUG3E2	-0.174054611789006	-0.341800274885972	Job Loss	No
1722	A2KSAAQBU5R0F6	-0.337029469872652	-0.844889564596211	Job Loss	No
1723	A2KSI0U1IE3FY2	-0.830621075688474	0.185619871345225	Job Loss	No
1724	A2KULPQLIRYC9D	0.354381825358034	-0.103925168829134	Job Loss	No
1725	A2KWADVDUGF4JG	-0.252525602033099	-0.352297836386801	Job Loss	No
1726	A2KWSG6ZSC6TNQ	-0.639573025366783	-0.202365318579011	Job Loss	No
1727	A2KXMQWKUDMNGL	-0.830621075688474	-0.251569737070165	Job Loss	No
1728	A2KYCU98JHHL5D	0.240566143916254	-0.736034072533026	Job Loss	Yes
1729	A2L0431B6MIFD3	-0.830621075688474	-0.131893686489204	Job Loss	No
1730	A2L1699AZ4DDMV	0.723986356648341	1.08650408836867	Job Loss	No
1731	A2L28PTFAAWNGT	1.46011899370928	0.476569788210409	Job Loss	No
1732	A2L3RT12ZODMYS	0.68937959122873	-0.263112762649278	Job Loss	No
1733	A2L3X4ZZ0J2DZ2	0.322602426867111	0.225329798242839	Job Loss	No
1734	A2L6GCRFAKUEXF	-0.665636699628942	-1.15612944535167	Job Loss	No
1735	A2L8BI5CRPR5WP	0.133856544833062	0.357776142791235	Job Loss	No
1736	A2L8HCVROEVHGI	0.685406492341506	0.340440733321529	Job Loss	No
1737	A2L9D6KILSNTI3	0.286973562180668	0.10945072513642	Job Loss	No
1738	A2LAE5LO34AK	-0.746117207848922	-0.272735942816458	Job Loss	No
1739	A2LAMCJLVCRQ4T	0.568359961458379	0.0703407117758984	Job Loss	No
1740	A2LAWUYEMWODHH	0.0308538700857246	-0.994463493021044	Job Loss	No
1741	A2LC2DS8OH7NCA	-0.00600480288917957	-0.836794926924075	Job Loss	No
1742	A2LCFORIW0NF1S	-0.830621075688474	-1.37090998341647	Job Loss	No
1743	A2LD6J5JQGH99G	0.295299413157792	0.0488701830937884	Job Loss	No
1744	A2LDR8464HOYCM	-0.3936262892025	-0.637040100353909	Job Loss	No
1745	A2LE8VTSBGZ70X	-0.830621075688474	-0.348676280760696	Job Loss	No
1746	A2LEV5PO7CO4ND	-0.339515062743046	0.399343406990788	Job Loss	No
1747	A2LF84L3K71GR2	1.75014635915874	0.870705072860502	Job Loss	No
1748	A2LGGU6XX7Y9S9	0.0308538700857246	0.204320473314651	Job Loss	No
1749	A2LJTCHPRZLGS7	-0.830621075688474	-1.5004867271125	Job Loss	No
1750	A2LL81ERU0Y7E6	-0.0739691210644843	0.327707283292721	Job Loss	No
1751	A2LMAE6UDBTZM7	0.321546512002703	-0.210560894605309	Job Loss	No
1752	A2LMM3Y4MYE97S	-0.712539438223676	0.19087877276826	Job Loss	No
1753	A2LMOLM5WPUSGL	0.742171155770792	0.866850569416104	Job Loss	No
1754	A2LNSDYHEAUYGX	1.19816482049787	0.43605672162693	Job Loss	Yes
1755	A2LPP288NK76W4	-0.643114533101585	0.105664522534564	Job Loss	No
1756	A2LVCS009DMEAT	-0.830621075688474	0.313065880460295	Job Loss	No
1757	A2LXXG4SNGUTHW	-0.746117207848922	-1.58819535966005	Job Loss	No
1758	A2LZ4EHNJP4KR2	0.476051362579443	-0.94151242078927	Job Loss	No
1759	A2LZ8CUUOZK2NG	-0.830621075688474	-0.497023195719936	Job Loss	No
1760	A2LZPLBCR55EOH	0.314898618672071	1.06339246610731	Job Loss	No
1761	A2M09E79WPGOHN	-0.206601598500382	-0.299449904828218	Job Loss	Yes
1762	A2M47ONTL35B3A	-0.325178556295499	-0.352442528779058	Job Loss	No
1763	A2M55RDN9UDPXJ	1.17779543645487	-0.0371138902642689	Job Loss	Yes
1764	A2M59R65OZRNNX	0.156562135943171	-0.400025052395738	Job Loss	No
1765	A2M6WBKD5ELV4X	1.73164755225095	0.936240485293323	Job Loss	No
1766	A2M7MHPPSTVBAW	-0.639573025366783	-0.391665875201806	Job Loss	No
1767	A2M84GYULQ2D5T	0.136342137703456	-0.27357230340812	Job Loss	No
1768	A2M8R4MP1Y3T3I	-0.647137892721157	0.487819674406025	Job Loss	No
1769	A2MCMD1228NCMP	1.56206575359221	0.73132874417321	Job Loss	Yes
1770	A2MEFJWLG046O8	1.76668590882298	0.5907056754066	Job Loss	No
1771	A2MEM0P4XT9PN7	0.410954080765441	0.794704952479626	Job Loss	Yes
1772	A2METANSJXXHRO	-0.441271484067149	-0.738143590306722	Job Loss	No
1773	A2MF0OZ7Q0J4UP	-0.727618400941137	-0.449789852298814	Job Loss	No
1774	A2MIHK4G8FN5FO	0.601070455529428	0.638232017462889	Job Loss	Yes
1775	A2MIVO1CV1VL9W	0.19382872816937	0.101935630766282	Job Loss	No
1776	A2MKXI4KCRRI7Y	-0.830621075688474	-2.23376605058684	Job Loss	No
1777	A2ML0070M8FDK1	0.363498087473807	0.589910477291813	Job Loss	No
1778	A2MMVR6HYF5IC3	-0.291105466339934	-1.06511278234332	Job Loss	Yes
1779	A2MNUOYSOH00ZH	0.0468935598835026	0.547127047426435	Job Loss	Yes
1780	A2MPOAEQ25ZJAD	-0.830621075688474	-0.00580349939214776	Job Loss	No
1781	A2MPW5P3ERJCN0	0.435900240460723	0.638436169459038	Job Loss	No
1782	A2MQMMCVZJTFL2	-0.830621075688474	-0.185647803448488	Job Loss	No
1783	A2MT0GKZ7UJ1LF	1.15001057086078	0.653910152014191	Job Loss	No
1784	A2MTG9A2XFYFN3	-0.643114533101585	0.424202766022171	Job Loss	No
1785	A2MUIT2O917CH2	-0.559092517146803	-0.326555672406576	Job Loss	No
1786	A2MUOR5H62S8OG	-0.072773128373599	-0.241689569976434	Job Loss	No
1787	A2MWAXV1YRK5GH	-0.830621075688474	-0.191312858271092	Job Loss	No
1788	A2MX5YW3DSQ61W	-0.485898248036499	-0.238959611586335	Job Loss	No
1789	A2MX9B3EOEGOU	0.188273378790882	0.501180507194586	Job Loss	Yes
1790	A2MXCAOE5DE728	-0.643114533101585	-0.557185937394725	Job Loss	No
1791	A2MYLV7DGUL42B	-0.746117207848922	0.810300493972291	Job Loss	No
1792	A2N1DLRPX126KB	-0.562634024881605	-0.38052318631647	Job Loss	No
1793	A2N2GFB33ZMYGF	-0.643114533101585	-0.636011457244339	Job Loss	No
1794	A2N6JJIEE9PTWJ	-0.562634024881605	-0.818345776989562	Job Loss	No
1795	A2N86S1MAMJLCX	0.234418110452091	0.396034013622534	Job Loss	No
1796	A2N8FYNKM133KF	0.214502469654094	0.377871015393602	Job Loss	Yes
1797	A2N93IVSZXSB73	-0.830621075688474	-0.438820749457989	Job Loss	No
1798	A2N9U74YIPDQ9F	0.0482967621291013	0.249960434545628	Job Loss	No
1799	A2NA6X1SON3KFH	1.37159176625016	-1.39161635756596	Job Loss	No
1800	A2NA7JIPZ32XGF	0.931231045590175	0.711235331245429	Job Loss	No
1801	A2ND52KJ1AIYEK	-0.442517737490383	0.314418476116613	Job Loss	No
1802	A2NEFRREWF33YP	1.11098351924968	1.07271684550444	Job Loss	No
1803	A2NFZVM71SZYAK	1.78872622346557	-0.0644699775431667	Job Loss	No
1804	A2NG9VG27O9G75	-0.85035611815752	-0.242379853001936	Job Loss	No
1805	A2NGMLBFZ3YQP5	-0.239453356990486	-0.0296153129717282	Job Loss	No
1806	A2NI22SB1OFE1S	-0.830621075688474	-0.72762651746449	Job Loss	No
1807	A2NI76IVRWRTR3	-0.665636699628942	0.159792491913468	Job Loss	No
1808	A2NIG9U9WU0AFU	-0.277533361430851	0.658971585240166	Job Loss	Yes
1809	A2NJ6AR78O07FD	-0.318669603805532	-0.658644650185255	Job Loss	No
1810	A2NKW6JBEM4LL4	-0.746117207848922	0.0826760559144491	Job Loss	No
1811	A2NKWQBUT6Y0RA	-0.562634024881605	-0.0926968569115398	Job Loss	No
1812	A2NL6MCB900CI8	0.352079657070392	0.436053300011838	Job Loss	No
1813	A2NMLTECRDWFN2	0.313316368180806	0.955073175430979	Job Loss	No
1814	A2NO3OTBZYY43Z	-0.830621075688474	-0.854103071579254	Job Loss	No
1815	A2NOA2YRKVTIBQ	-0.66161334000937	0.555915681151532	Job Loss	No
1816	A2NPFAXL7796SP	0.711952018488437	0.758073897765923	Job Loss	No
1817	A2NQ0I7IYH7FI9	0.0500179534610317	-0.135951876360626	Job Loss	No
1818	A2NRJAXQ68DFIM	-0.727618400941137	-0.786359238518846	Job Loss	No
1819	A2NWE1P2HMDELQ	-0.277533361430851	0.337075277083948	Job Loss	Yes
1820	A2NXHJ905WLGAA	-0.746117207848922	-0.742287726213169	Job Loss	No
1821	A2NZ7RMSBXESNI	-0.830621075688474	-0.364133162501316	Job Loss	No
1822	A2O040KR3U0LY2	-0.830621075688474	-0.723979250587968	Job Loss	No
1823	A2O2H0KOFOE5QI	-0.436008785000416	0.368664828319346	Job Loss	Yes
1824	A2O2O2X7PGR8XW	-0.746117207848922	-0.119899860891116	Job Loss	No
1825	A2O5CSFPWOSU5A	0.0438462269465847	0.0132240142667932	Job Loss	No
1826	A2O6FHJDSLPNT	0.754501493734331	0.375641501000607	Job Loss	No
1827	A2O7A5F06LBQMT	0.691240973457973	0.365467465219005	Job Loss	Yes
1828	A2O7LNRIBPIHAF	-0.746117207848922	-0.546931983144886	Job Loss	No
1829	A2O7QAQQFQFAOO	1.84716641704296	1.03318956436783	Job Loss	Yes
1830	A2O8Y9565NFYDL	-0.665636699628942	0.213210975365334	Job Loss	No
1831	A2OA3ZDP0Y3Q9U	0.548058846129421	0.438825569562444	Job Loss	No
1832	A2OATZCX1YXE77	-0.746117207848922	-0.441659473473739	Job Loss	No
1833	A2OF19CJKBCSGW	1.34105862118247	-0.0680889118913761	Job Loss	No
1834	A2OFN0A5CPLH57	0.0308538700857246	-0.0262573792952778	Job Loss	No
1835	A2OFWHV8IP7HK	-0.830621075688474	-0.530624944601009	Job Loss	No
1836	A2OGF317RQ2GJX	-0.643114533101585	-0.730495208827482	Job Loss	No
1837	A2OGSS4SBSMTWT	-0.746117207848922	0.413563372952727	Job Loss	No
1838	A2OHAJ9VVMP90Q	-0.830621075688474	-0.764956116121808	Job Loss	No
1839	A2OJGG20PFZ6MD	-0.128130608256288	-0.0123714528412796	Job Loss	No
1840	A2ONILC0LZKG6Y	-0.58113283178939	-1.19276717816923	Job Loss	No
1841	A2OOGRWLEWNBDO	-0.240491263873195	-0.236060245005397	Job Loss	No
1842	A2OPYRV3GLAPS1	0.0950063618639704	-0.676510149882592	Job Loss	No
1843	A2ORM8KUSXB1O0	-0.456089842399466	-0.127704868540569	Job Loss	No
1844	A2OROMUVBD1NVC	1.58607631815771	0.935467868159669	Job Loss	No
1845	A2OTDMCV8CZWML	0.092211247685933	-0.332781525432749	Job Loss	No
1846	A2OUE4DHCB8W1F	1.04221792730954	0.584417631320283	Job Loss	Yes
1847	A2OVOVZBJYUO	-0.409826939101194	-0.692304816846653	Job Loss	Yes
1848	A2OVX9UW5WANQE	1.66966585093876	1.12103296935301	Job Loss	No
1849	A2OW2CIT4H7364	0.297785006028186	0.40703554917242	Job Loss	No
1850	A2OX1NQGYUX6XS	-0.339515062743046	-0.875467497211505	Job Loss	No
1851	A2OX8TSRCU6NKD	-0.830621075688474	-0.86285403767487	Job Loss	No
1852	A2OXN3I18SYPYR	-0.830621075688474	-0.866931800095649	Job Loss	No
1853	A2OY35DYQC79DW	1.480338991949	0.691998861124175	Job Loss	Yes
1854	A2OYA9178RSQ5W	-0.105590433747232	1.29534380139765	Job Loss	Yes
1855	A2P15P6F3C50H8	-0.0875412259735673	0.27033330514803	Job Loss	No
1856	A2P2Y9VTSX41XS	-0.562634024881605	-0.0687387904805451	Job Loss	No
1857	A2P3UQZWK9Y3B3	-0.825972753866759	-0.184775943663979	Job Loss	No
1858	A2P5UUGSWI9OFD	1.67058018599727	0.804772689038363	Job Loss	Yes
1859	A2P7Z2TKGACY2E	-0.830621075688474	-0.132265127979559	Job Loss	No
1860	A2P8V5SKYLL5I4	-0.830621075688474	-0.587904739774009	Job Loss	No
1861	A2PBE7GWQ5JOWZ	0.723986356648341	0.156516009067875	Job Loss	No
1862	A2PBRGT71DUYOY	-0.239453356990486	-0.345985284130467	Job Loss	No
1863	A2PBYJGWVOA933	0.0694337343925591	0.0354072218849558	Job Loss	No
1864	A2PH5T3HCCCXIN	-0.11546628246497	-0.407009259700539	Job Loss	No
1865	A2PHH5EZP2LD8N	-0.537052202504216	0.588520039460416	Job Loss	No
1866	A2PIFMM4Q2I9ZS	0.767900842205173	0.143869736616981	Job Loss	No
1867	A2PJBSDDN22XIX	-0.820194166833603	-0.0929299536228742	Job Loss	Yes
1868	A2PJPPZIDN8886	0.485865611594713	0.52850569182665	Job Loss	No
1869	A2PLGAESYY1CRE	-0.255493046788264	0.317138721125837	Job Loss	No
1870	A2PLJREKV92BZN	-0.628778026654038	-0.866478993345537	Job Loss	No
1871	A2PM26BWEKPWIR	0.493179377222399	-0.116344601789898	Job Loss	No
1872	A2PMO8Z7ICE720	0.444148392264319	0.517410768339731	Job Loss	No
1873	A2PMR2U39PQ1UH	0.0737124407781482	-0.037201352449992	Job Loss	No
1874	A2PMZAPZ4K40E5	-0.25424679336503	-1.07450122649875	Job Loss	No
1875	A2PN1H89SQF28M	-0.203060090765579	-0.279143602020552	Job Loss	No
1876	A2PO11FGJ524Q2	0.523389561037139	0.25012591848065	Job Loss	Yes
1877	A2PQN6EIDHNJWJ	-0.746117207848922	0.349817187476089	Job Loss	No
1878	A2PR3J6Z0LBT1R	-0.103615368887817	0.826107942472934	Job Loss	Yes
1879	A2PSR3CMNR1R9X	-0.746117207848922	-0.397217533615018	Job Loss	No
1880	A2PT807IOVL21E	-0.87696500921752	0.228220830620994	Job Loss	No
1881	A2PTTSUG7NF42Q	-0.830621075688474	-0.397956405739945	Job Loss	No
1882	A2PXHPL4KYIQIF	1.1271347512785	-0.0238004120743882	Job Loss	No
1883	A2PYYLXFG947LB	-0.66161334000937	-0.368992475499617	Job Loss	No
1884	A2PZSX2A2K5BL2	-0.540111858354247	0.30676073171533	Job Loss	No
1885	A2Q2QWG1NL9BZD	1.06402268495256	0.16831245958654	Job Loss	Yes
1886	A2Q3KN46PUMMX2	0.770341951333481	0.791896989906697	Job Loss	No
1887	A2Q3W2ZT4H63LY	0.109342868311517	-0.85258475055488	Job Loss	No
1888	A2Q4Z6CADBW6WD	-0.337029469872652	-1.31845533380305	Job Loss	No
1889	A2Q6692Z44JOBI	-0.830621075688474	0.365348677547512	Job Loss	No
1890	A2Q7BWWDXGQJQR	-0.830621075688474	-1.22165407358072	Job Loss	No
1891	A2Q9AL83FVQ1A9	-0.830621075688474	-1.46587210555464	Job Loss	Yes
1892	A2QDLFKBP4F1TT	-0.558610665262032	0.687063614285621	Job Loss	No
1893	A2QFO6O5TKWJ0B	0.0308538700857246	-0.11754888373028	Job Loss	No
1894	A2QIWWNL33VJ3J	-0.0679865042013744	-0.347725740893013	Job Loss	No
1895	A2QJ8Y4J9M28UC	1.27309430300716	0.232273479131015	Job Loss	Yes
1896	A2QJEJM2JSQNA8	0.520903968166745	0.993029521229651	Job Loss	No
1897	A2QJP5BZ7B523H	-0.830621075688474	-0.839905555038323	Job Loss	No
1898	A2QL10WIANBBFS	-0.830621075688474	-0.888618579559716	Job Loss	No
1899	A2QNVAMUHLUVMU	-0.746117207848922	-0.480665652423792	Job Loss	Yes
1900	A2QO8TLJCJDXU2	-0.58113283178939	-0.809374622054119	Job Loss	No
1901	A2QP9ZGIW4R7C2	-0.746117207848922	0.624197425506391	Job Loss	No
1902	A2QQFGD7K7AHK8	-0.830621075688474	-1.07481948077102	Job Loss	No
1903	A2QRB6L1MCJ53G	-0.746117207848922	-0.61998713582708	Job Loss	No
1904	A2QU4SCDLP99XC	-0.353087167652129	0.194035138287961	Job Loss	No
1905	A2QUXO9OJY69QM	-0.830621075688474	-0.0127262853649361	Job Loss	No
1906	A2QV4U8A9DPF2G	-0.746117207848922	-0.774059613183854	Job Loss	No
1907	A2QVKRLZK0IAM1	-0.830621075688474	-0.0589674254469969	Job Loss	No
1908	A2QX2B50DM45E2	-0.630024280077272	-0.462610697195458	Job Loss	No
1909	A2QX3YJXAAHHVV	-0.746117207848922	-0.255949309468621	Job Loss	No
1910	A2QZ3YIRT3IVVC	1.87323009130512	0.691918550758926	Job Loss	No
1911	A2QZ5KE7HCMQYR	1.57917936623609	0.225401415786113	Job Loss	Yes
1912	A2R1LWOGQJTGRL	0.90993056856361	0.472624027425012	Job Loss	No
1913	A2R2S6NU372T3W	-0.609057888280792	-0.570569034294794	Job Loss	Yes
1914	A2R4VE3B2C55QC	1.5025014895072	-0.696480912472465	Job Loss	Yes
1915	A2R585DBT6PLLO	-0.210624958119954	0.653796493151023	Job Loss	No
1916	A2R6ZZXURYYVVV	1.21532017884986	0.337938329949731	Job Loss	No
1917	A2R70075W2LYPA	-0.665636699628942	-0.940507004853862	Job Loss	No
1918	A2R75YFKVALBXE	-0.375609334179486	0.662087188599846	Job Loss	No
1919	A2R89RXGEVG05I	0.785917797228187	0.618361826015395	Job Loss	No
1920	A2R8OFKJ5REXOW	0.467366804686928	1.1813305199013	Job Loss	Yes
1921	A2RBBL8G1QMVX9	-0.830621075688474	-0.720076237780996	Job Loss	No
1922	A2RBG0G82ULSZC	-0.206601598500382	0.0981570993439902	Job Loss	No
1923	A2RBNMRC6942T0	0.407106294706663	0.480296860168958	Job Loss	Yes
1924	A2RBVMD2HTBCZ9	-0.830621075688474	0.822032645053162	Job Loss	No
1925	A2RCYLKY072XXO	-0.428181231042836	0.196038533471573	Job Loss	No
1926	A2RGIULFG1GWF5	0.524445475901547	1.02270525446156	Job Loss	No
1927	A2RHE12CJSKCRE	-0.830621075688474	0.176222905612914	Job Loss	No
1928	A2RIEOYZMWVXMX	1.33340382366313	1.03325227357686	Job Loss	Yes
1929	A2RJCI477KUTEI	1.03851506568834	0.771116916777232	Job Loss	No
1930	A2RJN060P6LYUD	0.276318754365236	-1.38835960066718	Job Loss	No
1931	A2RLOB9VH2XSRT	-0.643114533101585	0.555516018086575	Job Loss	Yes
1932	A2RLY2I4U06ETD	0.0248712532226147	0.437190297978033	Job Loss	Yes
1933	A2RMJNF6IPI42F	1.05792820765463	0.456899792758862	Job Loss	No
1934	A2RMQ5CCDH4DD1	0.548206981876064	0.374295877538743	Job Loss	Yes
1935	A2RMR0ZSQ575XZ	-0.456089842399466	-0.426823863465622	Job Loss	No
1936	A2RNCA7PK35LHT	-0.830621075688474	-0.635037034805696	Job Loss	No
1937	A2RNV5O4FHGRMA	0.557835864542422	-0.218262597193413	Job Loss	No
1938	A2ROYRYXZR9QHF	0.170892086449974	0.424325190693885	Job Loss	No
1939	A2RQMEPIHW5BOS	0.143397950285383	-0.812523346007372	Job Loss	No
1940	A2RRDATXKQ8HHC	-0.746117207848922	-0.340657763567071	Job Loss	No
1941	A2RSG8IMB0ZOB5	0.142176618819922	0.747584393494923	Job Loss	No
1942	A2RSHXMN7VW1ZO	1.77022741655779	0.393637861489391	Job Loss	Yes
1943	A2RT88YOU8VHKO	0.46181577897624	0.573371627330002	Job Loss	Yes
1944	A2RTJ6BDY0DZVZ	0.280481054825474	0.485843618341158	Job Loss	No
1945	A2RUHO7I7Y4XFA	-0.441271484067149	-0.321992581055004	Job Loss	No
1946	A2RWM6YBCOMWRQ	0.289000361010964	0.208755312988697	Job Loss	No
1947	A2RX8O7XVZ46AE	-0.830621075688474	0.561106318261336	Job Loss	No
1948	A2RXLVPQMKBCV8	-0.830621075688474	-0.892937244586497	Job Loss	No
1949	A2RXPKNWAN4692	-0.830621075688474	-1.17380191515575	Job Loss	No
1950	A2RYV661AZYCBP	1.50157245031816	1.25134318922974	Job Loss	No
1951	A2S00V7RUU121E	-0.665636699628942	-0.521493078958495	Job Loss	No
1952	A2S0MB5JFG8DF	-0.830621075688474	-0.0838759836996406	Job Loss	No
1953	A2S1ICS5N1X1KV	-0.562634024881605	0.101554178583834	Job Loss	No
1954	A2S2XDI50LCWN7	-0.0605469496754459	-0.500342976275941	Job Loss	Yes
1955	A2S3SV1LQTKJ8K	-0.830621075688474	0.967019359444128	Job Loss	No
1956	A2S5GPVIUV8RJI	0.191814886525684	0.131017180265519	Job Loss	No
1957	A2S64AUN7JI7ZS	-0.160194180235967	-0.384554560677108	Job Loss	No
1958	A2S65LTZV3PROT	0.499913791398303	-0.300141163949444	Job Loss	Yes
1959	A2S6IZABJ10VR4	-0.746117207848922	-0.586783926802879	Job Loss	No
1960	A2SAWJZQM8GTF6	0.0613690071717148	0.521535419359719	Job Loss	No
1961	A2SB9HU5RD9QCP	-0.220732378668558	0.958983638780651	Job Loss	No
1962	A2SD10MLZVQZXV	-0.343677363203284	0.108723742036726	Job Loss	No
1963	A2SD7GN80U31GW	1.36449512276833	0.26835287051727	Job Loss	No
1964	A2SDZSRUWAD1YN	-0.609057888280792	1.12093728476883	Job Loss	Yes
1965	A2SGICJH9F28RP	-0.830621075688474	-0.315466457218778	Job Loss	No
1966	A2SJC9VRBGNC58	-0.746117207848922	-0.0206606344451184	Job Loss	No
1967	A2SMPT2VQV8HUI	-0.665636699628942	0.104264750757497	Job Loss	No
1968	A2SOHTPWH4VGP5	-0.291105466339934	-0.710517821454201	Job Loss	No
1969	A2SRXFK73C1QE9	-0.544274158814486	-0.512823437841362	Job Loss	No
1970	A2SS3OZESN3C5U	0.403082935087091	-0.405296515499605	Job Loss	No
1971	A2SSTILVHXNI64	0.0969978718581576	0.964726871491576	Job Loss	No
1972	A2STG331R3P3FK	0.280475277835212	-1.27160699031053	Job Loss	No
1973	A2SULQE4M8C3CM	-0.577109472169817	-0.559159621913811	Job Loss	No
1974	A2SURMB5BUU88	-0.639573025366783	-0.789562474188158	Job Loss	No
1975	A2SUSP7BO7ZCPM	-0.362037229270403	0.111616759788702	Job Loss	No
1976	A2SV6TAIJO32BX	-0.830621075688474	-0.654608536270347	Job Loss	No
1977	A2SXHM6A2VRFHN	0.75432873729609	0.360371010586564	Job Loss	No
1978	A2T1JYVKKQQHH9	0.343994745896585	-0.226089242466398	Job Loss	No
1979	A2T5UVJCDX3C5	0.645316969925255	1.04066527904869	Job Loss	Yes
1980	A2T675UCHNTSSW	-0.240674688455947	-0.418732137819639	Job Loss	No
1981	A2T6GO4GVK8OJZ	1.87323009130512	1.17662370263153	Job Loss	Yes
1982	A2T76WC6F2XW6N	-0.0416336675756224	0.4628054757365	Job Loss	No
1983	A2T78E7VI6R56P	1.24897625797632	-0.32350158068173	Job Loss	No
1984	A2T79473SWZ0L6	-0.421551345693903	0.742890876349498	Job Loss	No
1985	A2T9GR0UCUVDXG	-0.830621075688474	-0.38632804763044	Job Loss	No
1986	A2TAFLACRRV5EP	-0.746117207848922	-0.147537072121203	Job Loss	No
1987	A2TBRGKD7KHO5C	0.189805368549798	0.025993377916952	Job Loss	No
1988	A2TBWLOHTZNK54	0.252435065475105	-0.240030809289489	Job Loss	Yes
1989	A2TCZ9IUCUN3KC	-0.474588649307251	0.299065760155952	Job Loss	No
1990	A2TDAI42SCGC8X	-0.746117207848922	-0.542143844124727	Job Loss	No
1991	A2TG7EEQ2XG2IK	0.609564359476273	-0.615846948010222	Job Loss	No
1992	A2TKHXY755FAM	-0.746117207848922	-0.278205033581222	Job Loss	No
1993	A2TOA704O1ML6A	0.977447699434649	0.109917170652184	Job Loss	No
1994	A2TQCFGBNUR05	1.16495424202154	0.917312659164531	Job Loss	No
1995	A2TR5OKDOA2HON	1.65965987445607	0.749849734748545	Job Loss	Yes
1996	A2TSEQ0K6MLVK3	-0.66161334000937	-0.767218012116051	Job Loss	No
1997	A2TTRW1EE029C7	0.406050379842255	0.892314474168691	Job Loss	No
1998	A2TTT2JCERR0SX	0.0890943105053369	0.419202417017118	Job Loss	No
1999	A2TUUIV61CR0C7	-0.830621075688474	0.0542699594077529	Job Loss	No
[truncated: 10,893 more rows]
