# Supplementary material for: An energizing role for motivation in information-seeking during the early phase of the COVID-19 pandemic
Source: Nat Commun. 2022 Apr 28;13:2310. doi: 10.1038/s41467-022-30011-5 (PMC9050882; doi:10.1038/s41467-022-30011-5)
Supplement: Supplementary file 4 — Source Data [file 41467_2022_30011_MOESM4_ESM.zip › figure_sources/f5a.csv]

	date	variable	value	se	n
1	2020-03-16	Non-Specific Anxiety	-0.0175526518020782	0.0369404738034991	382
2	2020-03-19	Non-Specific Anxiety	0.0558877269424465	0.0471917486421007	217
3	2020-04-09	Non-Specific Anxiety	-0.0200687271624743	0.0372652622634826	355
4	2020-03-30	Non-Specific Anxiety	0.0796223387311358	0.0419421176786328	366
5	2020-04-13	Non-Specific Anxiety	0.00105762900051128	0.0411210073448393	341
6	2020-05-07	Non-Specific Anxiety	0.0125879918618633	0.0467467888785736	262
7	2020-04-06	Non-Specific Anxiety	-0.00677014773054253	0.0394211143688755	337
8	2020-04-02	Non-Specific Anxiety	0.0242076359258039	0.0355168723304344	388
9	2020-05-04	Non-Specific Anxiety	-0.148701370847701	0.0393081682318665	264
10	2020-04-27	Non-Specific Anxiety	0.0221104697445653	0.0498583324738886	250
11	2020-03-13	Non-Specific Anxiety	-0.121483366776054	0.0413076734882168	276
12	2020-04-20	Non-Specific Anxiety	-0.0694281471334728	0.0445994490649713	255
13	2020-03-26	Non-Specific Anxiety	-0.00428769059996721	0.0392176728392436	359
14	2020-03-23	Non-Specific Anxiety	0.131629515306272	0.063598843898167	137
15	2020-04-16	Non-Specific Anxiety	0.0120968662990987	0.0375593123209387	349
16	2020-04-23	Non-Specific Anxiety	-0.0200661869562285	0.0463417411795543	253
17	2020-04-30	Non-Specific Anxiety	-0.0122877109019679	0.0456551414268199	249
18	2020-03-24	Non-Specific Anxiety	0.146933016726358	0.0547251433240238	202
19	2020-03-20	Non-Specific Anxiety	0.171510700770313	0.0752126988054124	106
20	2020-03-12	Non-Specific Anxiety	-0.261643920440067	0.121503151690821	25
21	2020-03-16	COVID-19 Concern	-0.116855646914495	0.035910920962966	382
22	2020-03-19	COVID-19 Concern	0.0549319285060906	0.04020898187893	217
23	2020-04-09	COVID-19 Concern	-0.0234369178506935	0.0337195807989153	355
24	2020-03-30	COVID-19 Concern	0.102192903274425	0.0328840675098922	366
25	2020-04-13	COVID-19 Concern	0.00972250035936624	0.0330595052459954	341
26	2020-05-07	COVID-19 Concern	-0.0436778831045362	0.0356692115840678	262
27	2020-04-06	COVID-19 Concern	0.0865112135025323	0.0328573198750606	337
28	2020-04-02	COVID-19 Concern	0.0528052394391209	0.0305284552666117	388
29	2020-05-04	COVID-19 Concern	-0.0599618107251905	0.034092607612856	264
30	2020-04-27	COVID-19 Concern	-0.0111025954014711	0.0396775677412214	250
31	2020-03-13	COVID-19 Concern	-0.209563222519437	0.0433090404792198	276
32	2020-04-20	COVID-19 Concern	-0.0147394296483146	0.0386588459311885	255
33	2020-03-26	COVID-19 Concern	0.0897691710230664	0.0341419104462132	359
34	2020-03-23	COVID-19 Concern	0.19250544443303	0.0506311167559762	137
35	2020-04-16	COVID-19 Concern	0.00124428306073482	0.0324245874083627	349
36	2020-04-23	COVID-19 Concern	-0.0537808814601544	0.0400341257887537	253
37	2020-04-30	COVID-19 Concern	-0.0474481800887522	0.0379578155352776	249
38	2020-03-24	COVID-19 Concern	0.118858392424155	0.046587392206555	202
39	2020-03-20	COVID-19 Concern	-0.0880773017893829	0.0702135974984683	106
40	2020-03-12	COVID-19 Concern	-0.179655957317194	0.111002990469218	25
