# Supplementary material for: An energizing role for motivation in information-seeking during the early phase of the COVID-19 pandemic
Source: Nat Commun. 2022 Apr 28;13:2310. doi: 10.1038/s41467-022-30011-5 (PMC9050882; doi:10.1038/s41467-022-30011-5)
Supplement: Supplementary file 4 — Source Data [file 41467_2022_30011_MOESM4_ESM.zip › figure_sources/fs4a+b.csv]

	block	known_s	coronaAff	block1	coronaAff_s	waited	lb	ub	llb	uub
1	COVID-19-Related	-1	-2.23376605058684	1	-3.39657664027113	0.594079334532354	0.556363427559451	0.634656649796414	0.476373762555026	0.697542154744054
2	General	-1	-2.23376605058684	-1	-3.39657664027113	0.766606845626709	0.74488331713157	0.789476986652584	0.697126303005392	0.831043869827
3	COVID-19-Related	0	-2.23376605058684	1	-3.39657664027113	0.619783201220589	0.590689709009498	0.651778526076731	0.532305833721258	0.699875873540736
4	General	0	-2.23376605058684	-1	-3.39657664027113	0.690086748169331	0.66580822561819	0.715402565663929	0.61321452157745	0.763697308680062
5	COVID-19-Related	1	-2.23376605058684	1	-3.39657664027113	0.64408367807316	0.612167622607828	0.678101242913245	0.549936834699538	0.726350281798638
6	General	1	-2.23376605058684	-1	-3.39657664027113	0.600601964624971	0.559257298737634	0.644456837235919	0.484685212059285	0.71809533258393
7	COVID-19-Related	-1	-2.21511886220311	1	-3.36763873122348	0.596935048359151	0.559665473738644	0.637444560549801	0.480042801259418	0.69923152268423
8	General	-1	-2.21511886220311	-1	-3.36763873122348	0.767249364217646	0.745588565296144	0.789882197296576	0.698546494996351	0.831225353761573
9	COVID-19-Related	0	-2.21511886220311	1	-3.36763873122348	0.621928781430456	0.593128411305998	0.653643433012292	0.535113420785939	0.701072213047525
10	General	0	-2.21511886220311	-1	-3.36763873122348	0.690803336460256	0.666850230083542	0.715974277597204	0.614278261404177	0.763953022587924
11	COVID-19-Related	1	-2.21511886220311	1	-3.36763873122348	0.645536860660878	0.61374065180098	0.679376887705622	0.552133250263649	0.727058555315631
12	General	1	-2.21511886220311	-1	-3.36763873122348	0.60135389166306	0.560290986704676	0.644880493799343	0.486229438712178	0.717865672926789
13	COVID-19-Related	-1	-2.19647167381939	1	-3.33870082217582	0.599785061250991	0.562930922656157	0.639895382058423	0.483937323306628	0.700897294050799
14	General	-1	-2.19647167381939	-1	-3.33870082217582	0.76789059362655	0.746260885608182	0.790225405747526	0.699962892095999	0.831553471767083
15	COVID-19-Related	0	-2.19647167381939	1	-3.33870082217582	0.624069932540605	0.595599945190957	0.655594866733136	0.537918784288085	0.702265812201119
16	General	0	-2.19647167381939	-1	-3.33870082217582	0.691519009582332	0.667794752382353	0.716580257274466	0.615415573900496	0.764208544824526
17	COVID-19-Related	1	-2.19647167381939	1	-3.33870082217582	0.646987608814908	0.615438167244565	0.680649857965674	0.554327633430035	0.727764804315239
18	General	1	-2.19647167381939	-1	-3.33870082217582	0.60210549032666	0.561419259488026	0.64540001640764	0.487773928301286	0.717635899690349
19	COVID-19-Related	-1	-2.17782448543567	1	-3.30976291312817	0.602629178569543	0.566089944903676	0.642411502161296	0.487833797564167	0.702687070558916
20	General	-1	-2.17782448543567	-1	-3.30976291312817	0.76853053229752	0.747005204099177	0.790826065235767	0.701375477464681	0.831990870816455
21	COVID-19-Related	0	-2.17782448543567	1	-3.30976291312817	0.626206574247339	0.598118900369122	0.657520861355687	0.540721748561109	0.703668308439367
22	General	0	-2.17782448543567	-1	-3.30976291312817	0.692233763841961	0.668718524927852	0.717101369218472	0.616556870754271	0.76446387534775
23	COVID-19-Related	1	-2.17782448543567	1	-3.30976291312817	0.64843589461051	0.617161187543019	0.681920140379782	0.556519900489506	0.728469908242196
24	General	1	-2.17782448543567	-1	-3.30976291312817	0.602856753530405	0.562611677882187	0.645781087789942	0.489318651361119	0.717419858802866
25	COVID-19-Related	-1	-2.15917729705195	1	-3.28082500408052	0.605467207149337	0.569401544909904	0.644922520141614	0.491731750737466	0.704611791180421
26	General	-1	-2.15917729705195	-1	-3.28082500408052	0.769169178706475	0.747892678398302	0.791203107404657	0.702784234526097	0.832102841198422
27	COVID-19-Related	0	-2.15917729705195	1	-3.28082500408052	0.628338626939639	0.600508460587971	0.659464633220074	0.543522138543868	0.705125120260194
28	General	0	-2.15917729705195	-1	-3.28082500408052	0.6929475955705	0.669424232954788	0.717606654160218	0.617763867220932	0.764693750528668
29	COVID-19-Related	1	-2.15917729705195	1	-3.28082500408052	0.649881690320871	0.619030673160804	0.683055008016283	0.558697327975819	0.729173865416062
30	General	1	-2.15917729705195	-1	-3.28082500408052	0.603607674196389	0.563686238532254	0.646242469356332	0.490863578408348	0.717495708362013
31	COVID-19-Related	-1	-2.14053010866822	1	-3.25188709503287	0.608298955353764	0.57265219540465	0.647393635733053	0.495630708812258	0.706529254909364
32	General	-1	-2.14053010866822	-1	-3.25188709503287	0.769806531361083	0.748751240439483	0.79148659675883	0.704189146967254	0.832210711535492
33	COVID-19-Related	0	-2.14053010866822	1	-3.25188709503287	0.630466011711288	0.602840755875417	0.661431220305798	0.54631977982397	0.70657775461588
34	General	0	-2.14053010866822	-1	-3.25188709503287	0.693660501124345	0.670217431204432	0.718134607262767	0.619160338340774	0.764825932916814
35	COVID-19-Related	1	-2.14053010866822	1	-3.25188709503287	0.651324968419565	0.62093401727328	0.684102157885131	0.56070354802224	0.729876674176392
36	General	1	-2.14053010866822	-1	-3.25188709503287	0.604358245254558	0.564733173517303	0.646673257486064	0.492408679944057	0.717575264844917
37	COVID-19-Related	-1	-2.1218829202845	1	-3.22294918598521	0.611124233130214	0.575811621500077	0.649812198925458	0.499530197285208	0.708451903470001
38	General	-1	-2.1218829202845	-1	-3.22294918598521	0.770442588800683	0.749507511576211	0.791832901904373	0.705590198738396	0.83231655491007
39	COVID-19-Related	0	-2.1218829202845	1	-3.22294918598521	0.632588650372748	0.6052968844918	0.663358297734913	0.54911553566005	0.707886819680995
40	General	0	-2.1218829202845	-1	-3.22294918598521	0.694372476885004	0.671213826380425	0.718630538353568	0.620554839485181	0.764732550888387
41	COVID-19-Related	1	-2.1218829202845	1	-3.22294918598521	0.652765701582969	0.622823598042568	0.685145066281957	0.562707783604122	0.730682978403538
42	General	1	-2.1218829202845	-1	-3.22294918598521	0.605108459643092	0.565922633733479	0.647105102815172	0.493953926455997	0.717636829953095
43	COVID-19-Related	-1	-2.10323573190078	1	-3.19401127693756	0.613942852064327	0.578906228043164	0.652234219295545	0.503430998722819	0.710428944900204
44	General	-1	-2.10323573190078	-1	-3.19401127693756	0.771077349596214	0.750330869858458	0.792223925690533	0.706987374052901	0.832422343284747
45	COVID-19-Related	0	-2.10323573190078	1	-3.19401127693756	0.634706465462801	0.607812926836682	0.665175407491154	0.551910765572239	0.709137508637643
46	General	0	-2.10323573190078	-1	-3.19401127693756	0.695083519259175	0.672197804601529	0.719127207628833	0.621947350393855	0.764639137427057
47	COVID-19-Related	1	-2.10323573190078	1	-3.19401127693756	0.654203862692649	0.624545430093771	0.686187295326859	0.564709970979339	0.731537630765557
48	General	1	-2.10323573190078	-1	-3.19401127693756	0.605858310308797	0.566829146725385	0.647601421653733	0.495499288420838	0.717659677107942
49	COVID-19-Related	-1	-2.08458854351705	1	-3.16507336788991	0.616754625433318	0.581916400307289	0.654707712804113	0.507336209074698	0.712421017171774
50	General	-1	-2.08458854351705	-1	-3.16507336788991	0.771710812350138	0.751205432329494	0.792717578054484	0.708380657387137	0.832528076670726
51	COVID-19-Related	0	-2.08458854351705	1	-3.16507336788991	0.636819380259932	0.61013815456331	0.667105167144853	0.554702719423878	0.710385031452262
52	General	0	-2.08458854351705	-1	-3.16507336788991	0.695793624678814	0.673012831609341	0.719677700375934	0.623227967765127	0.764545692534889
53	COVID-19-Related	1	-2.08458854351705	1	-3.16507336788991	0.655639424837696	0.626264108167339	0.687309854768898	0.566710046673524	0.732390561920905
54	General	1	-2.08458854351705	-1	-3.16507336788991	0.606607790207484	0.567784616870614	0.647943771221654	0.497044736306429	0.717682522954849
55	COVID-19-Related	-1	-2.06594135513333	1	-3.13613545884225	0.619559368258347	0.584897997324114	0.657555772615176	0.511242894153141	0.714581059604733
56	General	-1	-2.06594135513333	-1	-3.13613545884225	0.772342975696357	0.752021622519199	0.793301209960361	0.7097706871107	0.832685019869019
57	COVID-19-Related	0	-2.06594135513333	1	-3.13613545884225	0.638927318793469	0.612399614280452	0.669030818209777	0.557432670917987	0.711667922042841
58	General	0	-2.06594135513333	-1	-3.13613545884225	0.696502789601211	0.673864276431657	0.720209126927146	0.624321226825812	0.764452216213964
59	COVID-19-Related	1	-2.06594135513333	1	-3.13613545884225	0.657072361317023	0.62812548029509	0.688505934852007	0.569006954596491	0.733241769001943
60	General	1	-2.06594135513333	-1	-3.13613545884225	0.607356892304363	0.568791640755517	0.648342937460485	0.498425787839012	0.717705367493697
61	COVID-19-Related	-1	-2.04729416674961	1	-3.1071975497946	0.622356897355891	0.587858042588792	0.660296657267439	0.515148205787167	0.716731327332326
62	General	-1	-2.04729416674961	-1	-3.1071975497946	0.772973838300137	0.752932378618285	0.793759296175241	0.7111592077254	0.832865799336357
63	COVID-19-Related	0	-2.04729416674961	1	-3.1071975497946	0.64103020585445	0.614619728329585	0.670875923508345	0.559937659273819	0.71306906409635
64	General	0	-2.04729416674961	-1	-3.1071975497946	0.697211010509057	0.674758216484226	0.720715786747279	0.625413220273276	0.764358708466372
65	COVID-19-Related	1	-2.04729416674961	1	-3.1071975497946	0.658502645641622	0.629790745157808	0.689673713527276	0.571140329127117	0.734091249185344
66	General	1	-2.04729416674961	-1	-3.1071975497946	0.608105609574418	0.56987628226788	0.648796886788917	0.499457873811271	0.717728210724365
67	COVID-19-Related	-1	-2.02864697836589	1	-3.07825964074695	0.625147031388094	0.590827879414779	0.662519588244356	0.518839982110933	0.718871767275829
68	General	-1	-2.02864697836589	-1	-3.07825964074695	0.77360339885802	0.753720222707887	0.794278699588101	0.712264420947541	0.833043643723067
69	COVID-19-Related	0	-2.02864697836589	1	-3.07825964074695	0.643127967006254	0.616835082283731	0.672736320373594	0.562439597532217	0.714466129060811
70	General	0	-2.02864697836589	-1	-3.07825964074695	0.697918283910511	0.67571680994628	0.721219153522582	0.626482974222494	0.764508502409589
71	COVID-19-Related	1	-2.02864697836589	1	-3.07825964074695	0.659930251536784	0.631435491032127	0.690962961726251	0.573162871651602	0.73493899969201
72	General	1	-2.02864697836589	-1	-3.07825964074695	0.608853935002805	0.571108257788507	0.649186830688463	0.500562979726579	0.717751052646734
73	COVID-19-Related	-1	-2.00999978998216	1	-3.0493217316993	0.627929590912061	0.593973184577525	0.664774530722087	0.522111224441663	0.721002327933845
74	General	-1	-2.00999978998216	-1	-3.0493217316993	0.774231656097748	0.754531576023609	0.794778043727763	0.713217212320657	0.833221335695408
75	COVID-19-Related	0	-2.00999978998216	1	-3.0493217316993	0.645220528594946	0.619093594169035	0.674759668214701	0.564938362116635	0.715857847435125
76	General	0	-2.00999978998216	-1	-3.0493217316993	0.698624606339269	0.676432046321276	0.721717208402171	0.627535077616114	0.764787610250949
77	COVID-19-Related	1	-2.00999978998216	1	-3.0493217316993	0.661355152944263	0.633095890093586	0.692012383865959	0.575182970413605	0.73573939674419
78	General	1	-2.00999978998216	-1	-3.0493217316993	0.609601861585226	0.572063984268397	0.649576574697985	0.5024718815897	0.717773893260685
79	COVID-19-Related	-1	-1.99135260159844	1	-3.02038382265164	0.630704398428063	0.597107628855191	0.667300311986222	0.525380571891685	0.723122959378218
80	General	-1	-1.99135260159844	-1	-3.02038382265164	0.77485860877817	0.755302556419053	0.795222548977246	0.714168107717305	0.833411503253083
81	COVID-19-Related	0	-1.99135260159844	1	-3.02038382265164	0.647307817759372	0.621326088132396	0.676806235340713	0.567433830092481	0.717340775121947
82	General	0	-1.99135260159844	-1	-3.02038382265164	0.699329974354625	0.677367864656997	0.722308522095645	0.628585974303552	0.76506648827058
83	COVID-19-Related	1	-1.99135260159844	1	-3.02038382265164	0.662777324024412	0.634715685486335	0.693030015850076	0.577200561013558	0.736389938511191
84	General	1	-1.99135260159844	-1	-3.02038382265164	0.610349382328318	0.573152680822756	0.649966118394321	0.504014745630027	0.717796732566098
85	COVID-19-Related	-1	-1.97270541321472	1	-2.99144591360399	0.633471278426632	0.600415276174249	0.669932977681508	0.528647744948234	0.725233613249503
86	General	-1	-1.97270541321472	-1	-2.99144591360399	0.775484255689161	0.756068814841383	0.795623283130679	0.715117102419007	0.833661049007183
87	COVID-19-Related	0	-1.97270541321472	1	-2.99144591360399	0.64938976244098	0.623543300930079	0.678750112201419	0.569925879190735	0.71891303551916
88	General	0	-1.97270541321472	-1	-2.99144591360399	0.700034384541532	0.678317805309044	0.722905191400672	0.629635655739853	0.76534513641509
89	COVID-19-Related	1	-1.97270541321472	1	-2.99144591360399	0.66419673915827	0.636285923155433	0.694176902581861	0.579215579382724	0.737061649336682
90	General	1	-1.97270541321472	-1	-2.99144591360399	0.611096490250035	0.574222535705395	0.650355461355341	0.505223157631239	0.717819570562856
91	COVID-19-Related	-1	-1.954058224831	1	-2.96250800455634	0.636230057434508	0.603501716145706	0.672241298712405	0.531912464844831	0.727334242752001
92	General	-1	-1.954058224831	-1	-2.96250800455634	0.776108595651529	0.75683595612983	0.79610621969394	0.716064191768499	0.834048617974357
93	COVID-19-Related	0	-1.954058224831	1	-2.96250800455634	0.651466291393373	0.62582600851352	0.680736095538601	0.572482182360745	0.720067542051128
94	General	0	-1.954058224831	-1	-2.96250800455634	0.700737833510668	0.679126602674706	0.723584152179083	0.630684113424398	0.765623554631731
95	COVID-19-Related	1	-1.954058224831	1	-2.96250800455634	0.665613372949598	0.637928849095662	0.695220214524791	0.581227961791003	0.737929893607057
96	General	1	-1.954058224831	-1	-2.96250800455634	0.611843178380034	0.575337966194722	0.650813983693288	0.506718713645357	0.717842407250837
97	COVID-19-Related	-1	-1.93541103644727	1	-2.93357009550869	0.638980564059418	0.606666925887637	0.674863397388847	0.535174453656346	0.729253175053654
98	General	-1	-1.93541103644727	-1	-2.93357009550869	0.776731627516924	0.757538653076118	0.796653158300573	0.717061699269016	0.834359719911788
99	COVID-19-Related	0	-1.93541103644727	1	-2.93357009550869	0.653537334191582	0.628087581378482	0.68253067081178	0.575346908546875	0.721549825226789
100	General	0	-1.93541103644727	-1	-2.93357009550869	0.701440317898489	0.679961481607656	0.724090078674375	0.631731338901138	0.765901742868404
101	COVID-19-Related	1	-1.93541103644727	1	-2.93357009550869	0.667027200226885	0.639588187504513	0.696438288691621	0.583237644854639	0.738796286865063
102	General	1	-1.93541103644727	-1	-2.93357009550869	0.612589439760053	0.576495106582497	0.65130729257185	0.508365353511016	0.717861401165464
103	COVID-19-Related	-1	-1.91676384806355	1	-2.90463218646103	0.641722629033661	0.609713193666682	0.677387998718568	0.538664826989583	0.730991486741184
104	General	-1	-1.91676384806355	-1	-2.90463218646103	0.777353350167754	0.758495556508083	0.797205676925236	0.718362681236662	0.834450828304387
105	COVID-19-Related	0	-1.91676384806355	1	-2.90463218646103	0.655602821241072	0.630428561823994	0.684258954564357	0.578206579345435	0.722846839946213
106	General	0	-1.91676384806355	-1	-2.90463218646103	0.70214183436729	0.681001649110992	0.724593551414669	0.63277732375882	0.766179701073655
107	COVID-19-Related	1	-1.91676384806355	1	-2.90463218646103	0.668438196045302	0.641514765383124	0.697698408520654	0.585244565543834	0.739656510925725
108	General	1	-1.91676384806355	-1	-2.90463218646103	0.613335267444296	0.577571843861581	0.651637830436547	0.510012577335765	0.717877668938547
109	COVID-19-Related	-1	-1.89811665967983	1	-2.87569427741338	0.644456085256472	0.612686718634475	0.679729129488173	0.542633076604307	0.732722726277444
110	General	-1	-1.89811665967983	-1	-2.87569427741338	0.777973762517081	0.759304964244612	0.797596981499623	0.719660012337588	0.834541885119329
111	COVID-19-Related	0	-1.89811665967983	1	-2.87569427741338	0.657662683786464	0.632670314428935	0.686196223662946	0.58106101216518	0.724114896475264
112	General	0	-1.89811665967983	-1	-2.87569427741338	0.702842379605258	0.68192647116377	0.72503491830912	0.633822059631207	0.766457429196671
113	COVID-19-Related	1	-1.89811665967983	1	-2.87569427741338	0.669846335688606	0.643300524679742	0.698880036789167	0.587250913420438	0.740385393892255
114	General	1	-1.89811665967983	-1	-2.87569427741338	0.614080654499812	0.578638810573718	0.652031004094932	0.511674069809425	0.717893933974905
115	COVID-19-Related	-1	-1.87946947129611	1	-2.84675636836573	0.647180767835141	0.615712587524703	0.682058718832591	0.546468510799353	0.734445497648649
116	General	-1	-1.87946947129611	-1	-2.84675636836573	0.778592863508535	0.760065364104829	0.79801679291351	0.720748955154175	0.834705035902813
117	COVID-19-Related	0	-1.87946947129611	1	-2.84675636836573	0.659716853919982	0.634959310863478	0.687998113792412	0.583912843644963	0.725604248383504
118	General	0	-1.87946947129611	-1	-2.84675636836573	0.703541950326527	0.682685499526065	0.725473311016439	0.6348655381973	0.766734927187288
119	COVID-19-Related	1	-1.87946947129611	1	-2.84675636836573	0.671251594671012	0.64515528433526	0.700025517099277	0.589264339243715	0.741290804122137
120	General	1	-1.87946947129611	-1	-2.84675636836573	0.614825594006876	0.579697323869466	0.652540857124962	0.51333530442174	0.717769367238464
121	COVID-19-Related	-1	-1.86082228291238	1	-2.81781845931808	0.649896514124876	0.618802956560901	0.684601698054114	0.54992893307231	0.73615581958148
122	General	-1	-1.86082228291238	-1	-2.81781845931808	0.779210652116212	0.760864375824165	0.798536644680217	0.721551534503434	0.83491764168181
123	COVID-19-Related	0	-1.86082228291238	1	-2.81781845931808	0.661765264589613	0.637398788847864	0.68977581959074	0.586773446995178	0.727131354252393
124	General	0	-1.86082228291238	-1	-2.81781845931808	0.704240543271226	0.683421294644303	0.726010608513029	0.635907751181553	0.767011222244568
125	COVID-19-Related	1	-1.86082228291238	1	-2.81781845931808	0.672653948739011	0.646704979220351	0.701149292752213	0.591433302820083	0.742218613369064
126	General	1	-1.86082228291238	-1	-2.81781845931808	0.615570079059367	0.580866773473844	0.653031168903297	0.514996244497764	0.717592464315309
127	COVID-19-Related	-1	-1.84217509452866	1	-2.78888055027042	0.65260316376737	0.621822921476481	0.686943770218169	0.553682616438278	0.737980531300548
128	General	-1	-1.84217509452866	-1	-2.78888055027042	0.77982712734458	0.761587313125822	0.799054437698126	0.722353800756642	0.83513002767518
129	COVID-19-Related	0	-1.84217509452866	1	-2.78888055027042	0.66380784960699	0.639861294087477	0.69154793724554	0.589278743986787	0.728653139358318
130	General	0	-1.84217509452866	-1	-2.78888055027042	0.704938155205536	0.68421203815223	0.726482190070762	0.636948690354088	0.767282183526662
131	COVID-19-Related	1	-1.84217509452866	1	-2.78888055027042	0.67405337387314	0.648418358070485	0.702350873286524	0.593861826478761	0.743102288226587
132	General	1	-1.84217509452866	-1	-2.78888055027042	0.616314102765148	0.581922440531432	0.653495302959132	0.516656853388583	0.717415492001912
133	COVID-19-Related	-1	-1.82352790614494	1	-2.75994264122277	0.655300558728074	0.624763367661989	0.68941088654474	0.557430184664191	0.739840711337941
134	General	-1	-1.82352790614494	-1	-2.75994264122277	0.780442288228378	0.762321705363633	0.799584117276342	0.723295592885048	0.835342193970839
135	COVID-19-Related	0	-1.82352790614494	1	-2.75994264122277	0.665844543654987	0.642467736614688	0.693199794155224	0.591814619713942	0.730169586775611
136	General	0	-1.82352790614494	-1	-2.75994264122277	0.705634782921731	0.685135541857176	0.726906959876773	0.637988347530902	0.76744974531367
137	COVID-19-Related	1	-1.82352790614494	1	-2.75994264122277	0.675449846289717	0.650232144943287	0.703586564334751	0.59628576449416	0.744000957130244
138	General	1	-1.82352790614494	-1	-2.75994264122277	0.617057658246441	0.582981536215442	0.654114541787676	0.518317094474551	0.717238450329227
139	COVID-19-Related	-1	-1.80488071776122	1	-2.73100473217512	0.657988543332145	0.62768315014271	0.691546536079825	0.561171221554093	0.741451531007845
140	General	-1	-1.80488071776122	-1	-2.73100473217512	0.781056133832515	0.763188049302286	0.799993244225008	0.724433901911265	0.835554140657048
141	COVID-19-Related	0	-1.80488071776122	1	-2.73100473217512	0.667875282295029	0.645022251766807	0.694959283880206	0.594918542174308	0.731680680011166
142	General	0	-1.80488071776122	-1	-2.73100473217512	0.706330423238227	0.686037191991608	0.727465382164432	0.639079816677606	0.767396606621245
143	COVID-19-Related	1	-1.80488071776122	1	-2.73100473217512	0.676843342442517	0.651953966668238	0.704690971566021	0.598705007279092	0.74489756128828
144	General	1	-1.80488071776122	-1	-2.73100473217512	0.617800738640205	0.584077930749408	0.654535996537324	0.519976931168513	0.717061188065391
145	COVID-19-Related	-1	-1.78623352937749	1	-2.70206682312747	0.660666964299054	0.630549125718	0.693761246381583	0.564905313867759	0.743055833522686
146	General	-1	-1.78623352937749	-1	-2.70206682312747	0.781668663251969	0.764001192983136	0.800468737472066	0.725113587454526	0.835765867822407
147	COVID-19-Related	0	-1.78623352937749	1	-2.70206682312747	0.669900001974114	0.647251183887264	0.696740847769238	0.598014879071778	0.733186403003132
148	General	0	-1.78623352937749	-1	-2.70206682312747	0.707025072999628	0.686870053660026	0.728033682791972	0.640188915336444	0.767343450979425
149	COVID-19-Related	1	-1.78623352937749	1	-2.70206682312747	0.678233839024411	0.653613864304591	0.705715114993062	0.601119446146919	0.745792097882232
150	General	1	-1.78623352937749	-1	-2.70206682312747	0.618543337098508	0.5851165877036	0.654842362306704	0.521636326919035	0.716880273934886
151	COVID-19-Related	-1	-1.76758634099377	1	-2.67312891407981	0.663335670775845	0.63333559248631	0.69592436926306	0.568632051499247	0.744653602143828
152	General	-1	-1.76758634099377	-1	-2.67312891407981	0.782279875611686	0.764759204813222	0.800984060439343	0.726156411655322	0.835977375555858
153	COVID-19-Related	0	-1.76758634099377	1	-2.67312891407981	0.671918640031549	0.649554513041161	0.698396502300299	0.600915861458617	0.734686740119553
154	General	0	-1.76758634099377	-1	-2.67312891407981	0.707718729076768	0.687849452913966	0.728583938893217	0.641296518564474	0.767290278387542
155	COVID-19-Related	1	-1.76758634099377	1	-2.67312891407981	0.679621312968958	0.655251101221825	0.70681933114196	0.603528973329658	0.746684564152471
156	General	1	-1.76758634099377	-1	-2.67312891407981	0.619285446788906	0.58612345460569	0.655330327365459	0.52329524521361	0.716699289681306
157	COVID-19-Related	-1	-1.74893915261005	1	-2.64419100503216	0.665994514369027	0.636427405402284	0.698182051429713	0.57235102765248	0.746425768332515
158	General	-1	-1.74893915261005	-1	-2.64419100503216	0.782889770066467	0.765491925344787	0.801392838990015	0.727099819177871	0.836188663946684
159	COVID-19-Related	0	-1.74893915261005	1	-2.64419100503216	0.673931134705397	0.651819888127465	0.700144357483036	0.60372530509268	0.736180669321315
160	General	0	-1.74893915261005	-1	-2.64419100503216	0.708411388366752	0.688827062199308	0.729099936271002	0.642402616584556	0.767242838441195
161	COVID-19-Related	1	-1.74893915261005	1	-2.64419100503216	0.681005741451942	0.656880265020827	0.708154116501301	0.605940609905533	0.747518306513848
162	General	1	-1.74893915261005	-1	-2.64419100503216	0.62002706089481	0.58718224214748	0.655743865505537	0.52492876937783	0.716518235336204
163	COVID-19-Related	-1	-1.73029196422633	1	-2.61525309598451	0.668643349175083	0.639400940682286	0.700430185991912	0.576067094738607	0.748238713127743
164	General	-1	-1.73029196422633	-1	-2.61525309598451	0.783498345800874	0.766230421612426	0.80178239835548	0.727820065018851	0.836399733084506
165	COVID-19-Related	0	-1.73029196422633	1	-2.61525309598451	0.675937425138634	0.654116031806129	0.701783994430178	0.606203442879833	0.737554187789599
166	General	0	-1.73029196422633	-1	-2.61525309598451	0.709103047792993	0.689792772843234	0.729622632978004	0.643507199680935	0.767515841285303
167	COVID-19-Related	1	-1.73029196422633	1	-2.61525309598451	0.682387101892872	0.658495797088186	0.709231030373488	0.608094399708125	0.748344509755804
168	General	1	-1.73029196422633	-1	-2.61525309598451	0.62076817261586	0.588196337171867	0.65607341504754	0.526466810146086	0.716337110931215
169	COVID-19-Related	-1	-1.7116447758426	1	-2.58631518693685	0.671282031809594	0.642365964676008	0.702654852804032	0.579777569713676	0.750034457308483
170	General	-1	-1.7116447758426	-1	-2.58631518693685	0.784105602029111	0.767023267705752	0.802113030909293	0.728544006556088	0.83661058305928
171	COVID-19-Related	0	-1.7116447758426	1	-2.58631518693685	0.677937451385017	0.656340947649597	0.703640126023285	0.608655140862463	0.738912971885697
172	General	0	-1.7116447758426	-1	-2.58631518693685	0.709793704305254	0.690669629291996	0.73030599602165	0.644610258199497	0.767788619898359
173	COVID-19-Related	1	-1.7116447758426	1	-2.58631518693685	0.683765371956427	0.660060914592109	0.710152521694659	0.610205801385073	0.749168916310496
174	General	1	-1.7116447758426	-1	-2.58631518693685	0.621508775168295	0.589297390498708	0.656402814317777	0.52800434843009	0.716155916498052
175	COVID-19-Related	-1	-1.69299758745888	1	-2.5573772778892	0.673910421434966	0.645208241593518	0.704990907953745	0.583479048700032	0.751821368142941
176	General	-1	-1.69299758745888	-1	-2.5573772778892	0.784711537994923	0.767816891650367	0.802452166574632	0.729266736764859	0.836821213961304
177	COVID-19-Related	0	-1.69299758745888	1	-2.5573772778892	0.67993115441466	0.658530309144319	0.705383496117028	0.611101366757924	0.740267198028947
178	General	0	-1.69299758745888	-1	-2.5573772778892	0.710483354879683	0.691446800074736	0.730928373722084	0.645711782548035	0.768061174235041
179	COVID-19-Related	1	-1.69299758745888	1	-2.5573772778892	0.685140529553862	0.661480862054703	0.711160270043617	0.612257372816406	0.749991524139012
180	General	1	-1.69299758745888	-1	-2.5573772778892	0.622248861785321	0.590284863103619	0.656674776282051	0.529541355186232	0.71597465206851
181	COVID-19-Related	-1	-1.67435039907516	1	-2.52843936884155	0.676528379786739	0.648097750919672	0.707513325280367	0.587066147680111	0.753599697525429
182	General	-1	-1.67435039907516	-1	-2.52843936884155	0.785316152971482	0.768583031484495	0.803103173328357	0.730104754070955	0.837031625881206
183	COVID-19-Related	0	-1.67435039907516	1	-2.52843936884155	0.681918476119324	0.660712924633214	0.707073496017627	0.613542009935902	0.741616855800183
184	General	0	-1.67435039907516	-1	-2.52843936884155	0.711171996518842	0.692262860221659	0.731545659693909	0.6468117631965	0.768333504250633
185	COVID-19-Related	1	-1.67435039907516	1	-2.52843936884155	0.686512552844357	0.662994023876407	0.712154747487768	0.614138553641245	0.750812331245826
186	General	1	-1.67435039907516	-1	-2.52843936884155	0.622988425717477	0.591409242311437	0.657056555291806	0.531077801411278	0.715793317674465
187	COVID-19-Related	-1	-1.65570321069143	1	-2.4995014597939	0.679135771198498	0.650976457361015	0.709891179131949	0.590434795786823	0.755369426463062
188	General	-1	-1.65570321069143	-1	-2.4995014597939	0.785919446261278	0.769343332752569	0.803777300141276	0.731473399614778	0.837474095846115
189	COVID-19-Related	0	-1.65570321069143	1	-2.4995014597939	0.683899359317412	0.662870835424971	0.708797046619678	0.615976960859937	0.742961935075624
190	General	0	-1.65570321069143	-1	-2.4995014597939	0.711859626251746	0.693150607191424	0.732181768938307	0.64791019067725	0.768605609901028
191	COVID-19-Related	1	-1.65570321069143	1	-2.4995014597939	0.687881420236329	0.664675982305807	0.713214370663323	0.616016326994276	0.751631335678676
192	General	1	-1.65570321069143	-1	-2.4995014597939	0.623727460233004	0.592463909292357	0.657245351118033	0.532613658144552	0.715611913347873
193	COVID-19-Related	-1	-1.63705602230771	1	-2.47056355074624	0.681732462625347	0.653844192502654	0.712059181541714	0.593794978086385	0.757130536929257
194	General	-1	-1.63705602230771	-1	-2.47056355074624	0.786521417196005	0.770132821139756	0.804205416920658	0.732837639414363	0.837660152028591
195	COVID-19-Related	0	-1.63705602230771	1	-2.47056355074624	0.685873747758678	0.665058328335851	0.710422155283535	0.618406111104936	0.74433130331894
196	General	0	-1.63705602230771	-1	-2.47056355074624	0.712546241133892	0.694065144489349	0.732786962400531	0.649007055585294	0.768877068231382
197	COVID-19-Related	1	-1.63705602230771	1	-2.47056355074624	0.689247110388685	0.666427113891166	0.714249187304608	0.617890642952795	0.752448535528444
198	General	1	-1.63705602230771	-1	-2.47056355074624	0.624465958618204	0.593422761771822	0.657651540481408	0.534148896470109	0.715430439120773
199	COVID-19-Related	-1	-1.61840883392399	1	-2.44162564169859	0.684318323665976	0.656638347519939	0.714581757094616	0.597146402441011	0.758890056210852
200	General	-1	-1.61840883392399	-1	-2.44162564169859	0.787122065136447	0.770777104865445	0.80462610550294	0.734197461772901	0.837825568836909
201	COVID-19-Related	0	-1.61840883392399	1	-2.44162564169859	0.687841586128644	0.66732557923759	0.712149195184769	0.62083113004866	0.745850901421631
202	General	0	-1.61840883392399	-1	-2.44162564169859	0.713231838247284	0.694974462499308	0.73327966479839	0.65010234857853	0.769147556021179
203	COVID-19-Related	1	-1.61840883392399	1	-2.44162564169859	0.690609602212037	0.667975337158199	0.715413512437185	0.619879418231168	0.753263928929025
204	General	1	-1.61840883392399	-1	-2.44162564169859	0.625203914177806	0.594378289390497	0.658112224913797	0.535683487518906	0.715248895025281
205	COVID-19-Related	-1	-1.59976164554027	1	-2.41268773265094	0.686893226583292	0.659621328391331	0.71693286497845	0.600488779924673	0.760650489740966
206	General	-1	-1.59976164554027	-1	-2.41268773265094	0.787721389472366	0.771427002429544	0.805165917642249	0.735538910850267	0.837985345711378
207	COVID-19-Related	0	-1.59976164554027	1	-2.41268773265094	0.689802820052731	0.669477456215399	0.713825367692766	0.623250160933545	0.747364532413341
208	General	0	-1.59976164554027	-1	-2.41268773265094	0.713916414700466	0.696003887112687	0.733781837735491	0.651196901168345	0.769417820290263
209	COVID-19-Related	1	-1.59976164554027	1	-2.41268773265094	0.691968874869864	0.669616247705042	0.716578559714504	0.622188896297395	0.754086276765987
210	General	1	-1.59976164554027	-1	-2.41268773265094	0.625941320235326	0.595366500715754	0.658426892179738	0.53721740247096	0.715067281093598
211	COVID-19-Related	-1	-1.58111445715654	1	-2.38374982360329	0.689457046323623	0.662721797969759	0.719249607988303	0.603821824915637	0.762395133272608
212	General	-1	-1.58111445715654	-1	-2.38374982360329	0.788319389622382	0.772094828224878	0.805554370004087	0.736332487906708	0.83813925253061
213	COVID-19-Related	0	-1.58111445715654	1	-2.38374982360329	0.691757396100094	0.671486626237687	0.715561032438741	0.625663062499441	0.748872183197622
214	General	0	-1.58111445715654	-1	-2.38374982360329	0.714599967628541	0.696656152574862	0.734282493341982	0.652254513378514	0.769687860997073
215	COVID-19-Related	1	-1.58111445715654	1	-2.38374982360329	0.693324907779629	0.671090434260298	0.717822814034597	0.624500089848212	0.754912688381386
216	General	1	-1.58111445715654	-1	-2.38374982360329	0.626678170133426	0.596418922747287	0.658864895278954	0.538750612557503	0.715023144637062
217	COVID-19-Related	-1	-1.56246726877282	1	-2.35481191455563	0.692009660534502	0.665560607517291	0.721652926542277	0.60714525518649	0.764122306220009
218	General	-1	-1.56246726877282	-1	-2.35481191455563	0.788916065033855	0.772828005771692	0.80604890435304	0.737124530089848	0.838306291811976
219	COVID-19-Related	0	-1.56246726877282	1	-2.35481191455563	0.693705261787181	0.67348903245592	0.717402567500849	0.627922102010779	0.750373841162857
220	General	0	-1.56246726877282	-1	-2.35481191455563	0.715282494193202	0.697483713299708	0.734790344154874	0.653314883575051	0.769970461506185
221	COVID-19-Related	1	-1.56246726877282	1	-2.35481191455563	0.694677680613844	0.672625968979012	0.718909928209117	0.626812214695538	0.755734989030625
222	General	1	-1.56246726877282	-1	-2.35481191455563	0.627414457234269	0.597481998626594	0.659360872061579	0.540283089063124	0.715071940172403
223	COVID-19-Related	-1	-1.5438200803891	1	-2.32587400550798	0.694550949581014	0.668452225273177	0.723853851089738	0.610458791991595	0.765840777224672
224	General	-1	-1.5438200803891	-1	-2.32587400550798	0.789511415182773	0.773534377756316	0.806405633976525	0.73791503521342	0.838771383908815
225	COVID-19-Related	0	-1.5438200803891	1	-2.32587400550798	0.695646365580992	0.67561852567803	0.718999435569542	0.630394587195452	0.751797085057379
226	General	0	-1.5438200803891	-1	-2.32587400550798	0.71596399158275	0.698373293442107	0.73559051004636	0.654347774764765	0.770231478059198
227	COVID-19-Related	1	-1.5438200803891	1	-2.32587400550798	0.696027173301094	0.674229636844541	0.720049926388091	0.628999965193669	0.756490138939517
228	General	1	-1.5438200803891	-1	-2.32587400550798	0.628150174919877	0.598482872388924	0.65981005372819	0.541814803327905	0.715113583155551
229	COVID-19-Related	-1	-1.52517289200538	1	-2.29693609646033	0.697080796560735	0.671391870723685	0.726003874474766	0.613762160151949	0.767550533913939
230	General	-1	-1.52517289200538	-1	-2.29693609646033	0.790105439573625	0.77412759217635	0.806879537453817	0.738704001125808	0.838811458554035
231	COVID-19-Related	0	-1.52517289200538	1	-2.29693609646033	0.697580656902067	0.677757359779937	0.720582779762577	0.633028615134147	0.753183863961746
232	General	0	-1.52517289200538	-1	-2.29693609646033	0.716644457012113	0.699227062051416	0.736280925427065	0.655430843729779	0.770504063650001
233	COVID-19-Related	1	-1.52517289200538	1	-2.29693609646033	0.697373366027007	0.675852545190822	0.721065272935719	0.631069280741432	0.757367422909749
234	General	1	-1.52517289200538	-1	-2.29693609646033	0.628885316592483	0.599362108057061	0.660305669150961	0.54288464888844	0.715155206857214
235	COVID-19-Related	-1	-1.50652570362165	1	-2.26799818741268	0.699599087317235	0.674188368861375	0.728440182907067	0.617055088137368	0.769264790950861
236	General	-1	-1.50652570362165	-1	-2.26799818741268	0.790698137739285	0.774847793215975	0.807272301803596	0.739711656800652	0.838946535719538
237	COVID-19-Related	0	-1.50652570362165	1	-2.26799818741268	0.699508086127175	0.679847836245712	0.72215131937403	0.635717879630329	0.754818513868102
238	General	0	-1.50652570362165	-1	-2.26799818741268	0.717323887722868	0.70006780734007	0.736995182934588	0.65659819805257	0.770724273313241
239	COVID-19-Related	1	-1.50652570362165	1	-2.26799818741268	0.698716239235176	0.67729608175065	0.722001113909456	0.633317532248096	0.758213745519665
240	General	1	-1.50652570362165	-1	-2.26799818741268	0.629619875674885	0.600620580441665	0.660581644737925	0.543947214070084	0.714773095518341
241	COVID-19-Related	-1	-1.48787851523793	1	-2.23906027836502	0.70210571045218	0.676997872094869	0.730843873242045	0.620337308145982	0.770968311189364
242	General	-1	-1.48787851523793	-1	-2.23906027836502	0.791289509240887	0.77567166928971	0.807743294744491	0.740762750004082	0.839218309143243
243	COVID-19-Related	0	-1.48787851523793	1	-2.23906027836502	0.70142860459173	0.68186205112365	0.723692526122106	0.638370472252348	0.75633474312387
244	General	0	-1.48787851523793	-1	-2.23906027836502	0.718002280983257	0.700936384697534	0.737522096583317	0.657751914098328	0.770886698395436
245	COVID-19-Related	1	-1.48787851523793	1	-2.23906027836502	0.700055773628041	0.678808937473356	0.722995286689062	0.635684993806028	0.759040177686488
246	General	1	-1.48787851523793	-1	-2.23906027836502	0.630353845610789	0.601590082567475	0.661072610995457	0.545009379152611	0.714291054104678
247	COVID-19-Related	-1	-1.46923132685421	1	-2.21012236931737	0.704600557336022	0.679720335435919	0.732823158319415	0.623608556180977	0.772654812911653
248	General	-1	-1.46923132685421	-1	-2.21012236931737	0.791879553667703	0.776487412032224	0.80819065608192	0.741346714616971	0.83948970681552
249	COVID-19-Related	0	-1.46923132685421	1	-2.21012236931737	0.703342164591922	0.683963624851157	0.725252724511642	0.641014812037141	0.757808453930693
250	General	0	-1.46923132685421	-1	-2.21012236931737	0.7186796340882	0.701791954378274	0.738076592200729	0.658736481860878	0.771225725620559
251	COVID-19-Related	1	-1.46923132685421	1	-2.21012236931737	0.701391950167714	0.680468094871665	0.724070072083901	0.63738970030845	0.759864677277005
252	General	1	-1.46923132685421	-1	-2.21012236931737	0.631087219865166	0.602537724309091	0.661482979056759	0.546077948124985	0.713808508716871
253	COVID-19-Related	-1	-1.45058413847049	1	-2.18118446026972	0.707083522117286	0.682531391998292	0.734724971126017	0.626868572124568	0.774332530465372
254	General	-1	-1.45058413847049	-1	-2.18118446026972	0.792468270637024	0.777278401241629	0.808749035410356	0.742262122397883	0.839760728952675
255	COVID-19-Related	0	-1.45058413847049	1	-2.18118446026972	0.705248719386568	0.685936320852788	0.72678014864785	0.643650609232968	0.759275034047439
256	General	0	-1.45058413847049	-1	-2.18118446026972	0.719355944359312	0.702567386552787	0.738593509544067	0.659753080207342	0.771577993306097
257	COVID-19-Related	1	-1.45058413847049	1	-2.18118446026972	0.702724750076762	0.681867746550329	0.725284841326144	0.639119573619804	0.760687242671114
258	General	1	-1.45058413847049	-1	-2.18118446026972	0.631819991924587	0.603492833645631	0.661809283815549	0.547151030707857	0.713607337268156
259	COVID-19-Related	-1	-1.43193695008676	1	-2.15224655122206	0.709554501730475	0.685137158262928	0.736764989631453	0.629578150428264	0.775976093515164
260	General	-1	-1.43193695008676	-1	-2.15224655122206	0.793055659794024	0.777943710833564	0.80911997539967	0.743301414938277	0.839961610882414
261	COVID-19-Related	0	-1.43193695008676	1	-2.15224655122206	0.707148223198684	0.688064074649223	0.728334310854924	0.646277732535915	0.760735537071285
262	General	0	-1.43193695008676	-1	-2.15224655122206	0.720031209144913	0.703346126009008	0.739120127437479	0.660679727329294	0.771757387819374
263	COVID-19-Related	1	-1.43193695008676	1	-2.15224655122206	0.704054154838939	0.683372988975657	0.726548112273335	0.640820802220426	0.761507872295926
264	General	1	-1.43193695008676	-1	-2.15224655122206	0.632552155297574	0.604316594718432	0.662141958444282	0.548223671006937	0.713429618432673
265	COVID-19-Related	-1	-1.41328976170304	1	-2.12330864217441	0.712013395902585	0.687884974422148	0.738663695226322	0.632252045585951	0.777059074646244
266	General	-1	-1.41328976170304	-1	-2.12330864217441	0.793641720811647	0.778627670968925	0.809486064467094	0.744337955434678	0.840251740726077
267	COVID-19-Related	0	-1.41328976170304	1	-2.12330864217441	0.709040631216787	0.690210238707587	0.729909065561437	0.64889605264286	0.762172534406318
268	General	0	-1.41328976170304	-1	-2.12330864217441	0.720705425820038	0.704070375587307	0.739656804973525	0.661711086908443	0.771948306161322
269	COVID-19-Related	1	-1.41328976170304	1	-2.12330864217441	0.705380146199875	0.684956280494206	0.72757180305345	0.642518494629661	0.76232362762363
270	General	1	-1.41328976170304	-1	-2.12330864217441	0.633283703514939	0.605097888938661	0.662481324317917	0.549752442689639	0.71329469215092
271	COVID-19-Related	-1	-1.39464257331932	1	-2.09437073312676	0.714460107158257	0.690677404196732	0.740558844130454	0.634917818491405	0.778417590594544
272	General	-1	-1.39464257331932	-1	-2.09437073312676	0.794226453390469	0.779378778050138	0.810034527976638	0.745371739472294	0.840360311058596
273	COVID-19-Related	0	-1.39464257331932	1	-2.09437073312676	0.710925899595911	0.692379561969941	0.731538149037423	0.651505442270711	0.763069281327999
274	General	0	-1.39464257331932	-1	-2.09437073312676	0.721378591786448	0.704829037582288	0.740194680031834	0.66275023981781	0.772121406619877
275	COVID-19-Related	1	-1.39464257331932	1	-2.09437073312676	0.706702706167711	0.68647248068254	0.728551968198082	0.644212615659479	0.763136259355791
276	General	1	-1.39464257331932	-1	-2.09437073312676	0.634014630130119	0.606089687393631	0.662989737602007	0.551490287539633	0.713396277522362
277	COVID-19-Related	-1	-1.3759953849356	1	-2.06543282407911	0.716894540823572	0.693400755648726	0.742766646256916	0.638142756344203	0.780045821423479
278	General	-1	-1.3759953849356	-1	-2.06543282407911	0.794809857258577	0.780219174909332	0.810599743698125	0.746402762741736	0.840468818008632
279	COVID-19-Related	0	-1.3759953849356	1	-2.06543282407911	0.712803985458365	0.694482221316143	0.733077684358677	0.654105776174712	0.764189953868122
280	General	0	-1.3759953849356	-1	-2.06543282407911	0.722050704472634	0.705632930051716	0.740710776876937	0.663787822318183	0.772303647041297
281	COVID-19-Related	1	-1.3759953849356	1	-2.06543282407911	0.708021817013696	0.687948388454797	0.729640661924955	0.645903469725713	0.763943142726198
282	General	1	-1.3759953849356	-1	-2.06543282407911	0.634744928719516	0.607533203511195	0.663353517860134	0.553238814593667	0.713497838514916
283	COVID-19-Related	-1	-1.35734819655187	1	-2.03649491503145	0.719316605028496	0.696002562304264	0.745047771074427	0.641478422871566	0.78166544352056
284	General	-1	-1.35734819655187	-1	-2.03649491503145	0.795391932171436	0.781134423544626	0.811211965084093	0.747208656578134	0.840603521696349
285	COVID-19-Related	0	-1.35734819655187	1	-2.03649491503145	0.71467484689421	0.696494254711626	0.734774053583378	0.656696931165815	0.76583670266992
286	General	0	-1.35734819655187	-1	-2.03649491503145	0.722721761333824	0.706451930164407	0.741180642948423	0.664826571109626	0.772484804629424
287	COVID-19-Related	1	-1.35734819655187	1	-2.03649491503145	0.709337461272727	0.689455294035189	0.73073670633251	0.647606942433809	0.76474812352228
288	General	1	-1.35734819655187	-1	-2.03649491503145	0.635474592882831	0.608590800258779	0.663779335892856	0.554986025020041	0.713599375122304
289	COVID-19-Related	-1	-1.33870100816815	1	-2.0075570059838	0.721726210708004	0.698325198786291	0.747217318367247	0.644802147757732	0.783275272602891
290	General	-1	-1.33870100816815	-1	-2.0075570059838	0.795972677911764	0.781922018519734	0.811748078014104	0.747910409878768	0.840809198275111
291	COVID-19-Related	0	-1.33870100816815	1	-2.0075570059838	0.716538442961476	0.69850560253933	0.736357476444512	0.659278786127126	0.76695234043164
292	General	0	-1.33870100816815	-1	-2.0075570059838	0.723391759851985	0.707183301793505	0.741637750716485	0.665864060936181	0.772905666859844
293	COVID-19-Related	1	-1.33870100816815	1	-2.0075570059838	0.710649621743849	0.690848390828478	0.731783174205017	0.649306664817238	0.765551200443188
294	General	1	-1.33870100816815	-1	-2.0075570059838	0.636203616243394	0.60964174444824	0.664065429106175	0.556734546354276	0.713700887338256
295	COVID-19-Related	-1	-1.32005381978443	1	-1.97861909693615	0.724123271601887	0.700776713560813	0.749407153530589	0.648111962297964	0.78487570919341
296	General	-1	-1.32005381978443	-1	-1.97861909693615	0.796552094289394	0.78255765854526	0.812221177761484	0.74861269412966	0.841126546488342
297	COVID-19-Related	0	-1.32005381978443	1	-1.97861909693615	0.718394733686111	0.700568556571762	0.738004195579684	0.661851222029414	0.768075413688223
298	General	0	-1.32005381978443	-1	-1.97861909693615	0.724060697535828	0.707948947388944	0.742080856506212	0.666899948293858	0.773494829209692
299	COVID-19-Related	1	-1.32005381978443	1	-1.97861909693615	0.711958281490706	0.692236737716311	0.732842012654187	0.651002601968557	0.76635237223227
300	General	1	-1.32005381978443	-1	-1.97861909693615	0.636931992448493	0.610546699669003	0.664415040004247	0.558483804742388	0.713802375156517
301	COVID-19-Related	-1	-1.3014066314007	1	-1.9496811878885	0.726507704253264	0.703413927624113	0.751674391078798	0.651407608757859	0.786467548836195
302	General	-1	-1.3014066314007	-1	-1.9496811878885	0.797130181141149	0.783275663951368	0.812707448500994	0.749313666189554	0.841349890383157
303	COVID-19-Related	0	-1.3014066314007	1	-1.9496811878885	0.720243680061668	0.702630631418141	0.739711431742801	0.664414121945698	0.769389240067146
304	General	0	-1.3014066314007	-1	-1.9496811878885	0.724728571920806	0.708777653264633	0.742669980322909	0.667934225672063	0.773771461612015
305	COVID-19-Related	1	-1.3014066314007	1	-1.9496811878885	0.713263423841946	0.693642838846659	0.73406241608916	0.652976503039912	0.76715163767691
306	General	1	-1.3014066314007	-1	-1.9496811878885	0.637659715169702	0.611512793560584	0.664953392710765	0.559550888378191	0.713903838570836
307	COVID-19-Related	-1	-1.28275944301698	1	-1.92074327884084	0.728879428005809	0.706045365652345	0.753791497561416	0.654688834563243	0.788247370411383
308	General	-1	-1.28275944301698	-1	-1.92074327884084	0.797706938330706	0.783861868229996	0.813189749294422	0.750073844543828	0.841424044064896
309	COVID-19-Related	0	-1.28275944301698	1	-1.92074327884084	0.722085244048734	0.704473636565948	0.741306158516767	0.666967371064893	0.770697839468254
310	General	0	-1.28275944301698	-1	-1.92074327884084	0.725395380569114	0.709563241215941	0.743205012224082	0.668966885618441	0.774039621865118
311	COVID-19-Related	1	-1.28275944301698	1	-1.92074327884084	0.714565032391578	0.694989467340631	0.735233834019851	0.655050899239095	0.767948995608358
312	General	1	-1.28275944301698	-1	-1.92074327884084	0.638386778103204	0.612264586532779	0.665472509335444	0.560581654554919	0.714005277574976
313	COVID-19-Related	-1	-1.26411225463326	1	-1.89180536979319	0.731238364999726	0.708526503749013	0.756041730231943	0.657955392356344	0.790283580956607
314	General	-1	-1.26411225463326	-1	-1.89180536979319	0.798282365748465	0.784604950177514	0.813753075967599	0.751173726952721	0.841555077087471
315	COVID-19-Related	0	-1.26411225463326	1	-1.89180536979319	0.723919388574104	0.70651299206786	0.742981159404586	0.669497522600103	0.771781532495983
316	General	0	-1.26411225463326	-1	-1.89180536979319	0.726061121069685	0.710319610178127	0.743714750464478	0.670041786504038	0.774307556358964
317	COVID-19-Related	1	-1.26411225463326	1	-1.89180536979319	0.715863090999286	0.696470871596865	0.736261727031378	0.65712255153515	0.768744444901563
318	General	1	-1.26411225463326	-1	-1.89180536979319	0.639113174970113	0.613400326656197	0.665961527038362	0.56217773279963	0.71410669216271
319	COVID-19-Related	-1	-1.24546506624954	1	-1.86286746074554	0.733584440166474	0.711197056686365	0.758035399287645	0.661208357622546	0.791797288153584
320	General	-1	-1.24546506624954	-1	-1.86286746074554	0.79885646331141	0.785388725684315	0.814290333873863	0.752270355848161	0.841524583183107
321	COVID-19-Related	0	-1.24546506624954	1	-1.86286746074554	0.725746077529697	0.70852092301316	0.744722358228414	0.67158039749708	0.772819041293823
322	General	0	-1.24546506624954	-1	-1.86286746074554	0.726725791038185	0.711100705615337	0.744304350207964	0.671412824454298	0.774564009277681
323	COVID-19-Related	1	-1.24546506624954	1	-1.86286746074554	0.717157583790695	0.697837249199191	0.737245506367269	0.659188235256286	0.769460377579063
324	General	1	-1.24546506624954	-1	-1.86286746074554	0.639838899516791	0.614240948033262	0.666317687225298	0.563847895438334	0.714139298829908
325	COVID-19-Related	-1	-1.22681787786581	1	-1.83392955169789	0.735917581222278	0.713695013458006	0.760056754991182	0.664445604729098	0.793298013596186
326	General	-1	-1.22681787786581	-1	-1.83392955169789	0.799429230962981	0.786084315066371	0.814803834253574	0.753314932734589	0.841494077119112
327	COVID-19-Related	0	-1.22681787786581	1	-1.83392955169789	0.727565275771226	0.710524113287671	0.746208579923173	0.673254560757459	0.774537203307204
328	General	0	-1.22681787786581	-1	-1.83392955169789	0.727389388117012	0.712053769854535	0.74484638020426	0.672645915350257	0.774816708343243
329	COVID-19-Related	1	-1.22681787786581	1	-1.83392955169789	0.71844849515759	0.699247972320749	0.738307433040943	0.661247889467182	0.770126965074218
330	General	1	-1.22681787786581	-1	-1.83392955169789	0.640563945515168	0.615241660891004	0.666635938875414	0.565174032733463	0.71401613984155
331	COVID-19-Related	-1	-1.20817068948209	1	-1.80499164265023	0.73823771866043	0.716480473888981	0.762290799509848	0.667664663404565	0.794788415696984
332	General	-1	-1.20817068948209	-1	-1.80499164265023	0.80000066867293	0.786746647875293	0.815291471740759	0.754125520526224	0.841472165444702
333	COVID-19-Related	0	-1.20817068948209	1	-1.80499164265023	0.729376949116618	0.7124175847048	0.747903703689276	0.675556290002517	0.775915847977645
334	General	0	-1.20817068948209	-1	-1.80499164265023	0.72805190997528	0.712918915542844	0.745326427606124	0.67358980634434	0.775098999363101
335	COVID-19-Related	1	-1.20817068948209	1	-1.80499164265023	0.719735809758094	0.700838213620287	0.739367591469355	0.663301454094548	0.770792198014464
336	General	1	-1.20817068948209	-1	-1.80499164265023	0.641288306763049	0.616343714530865	0.666932172492266	0.566499237272227	0.713887993854112
337	COVID-19-Related	-1	-1.18952350109837	1	-1.77605373360258	0.740544785742423	0.719078474518722	0.764416151876507	0.670870181654253	0.796270831029774
338	General	-1	-1.18952350109837	-1	-1.77605373360258	0.800570776437193	0.787365737292217	0.81576873346215	0.754943681884161	0.841803288305071
339	COVID-19-Related	0	-1.18952350109837	1	-1.77605373360258	0.731181064344194	0.714411801211298	0.749560575410186	0.677994268930422	0.777206773079278
340	General	0	-1.18952350109837	-1	-1.77605373360258	0.728713354308818	0.713795430762141	0.745866210241288	0.674532291214346	0.775384749185249
341	COVID-19-Related	1	-1.18952350109837	1	-1.77605373360258	0.721019512516798	0.702428322748777	0.740477875560483	0.665267992366813	0.771479737201641
342	General	1	-1.18952350109837	-1	-1.77605373360258	0.642011977084432	0.617510879804794	0.667217675895461	0.567823490731212	0.713757326357837
343	COVID-19-Related	-1	-1.17087631271465	1	-1.74711582455493	0.742838718487915	0.721612462228932	0.766441584373654	0.674059875051636	0.79774526255214
344	General	-1	-1.17087631271465	-1	-1.74711582455493	0.801139554277745	0.788087785543608	0.816205318442193	0.755763315575854	0.842306555477681
345	COVID-19-Related	0	-1.17087631271465	1	-1.74711582455493	0.732977589190604	0.716414435139803	0.751169723790933	0.680434931752495	0.778488014040556
346	General	0	-1.17087631271465	-1	-1.74711582455493	0.729373718840155	0.714685145498512	0.74641016895427	0.675639332780625	0.775655902814868
347	COVID-19-Related	1	-1.17087631271465	1	-1.74711582455493	0.722299588624846	0.703874459693992	0.741433961379694	0.667336470183896	0.772250391165836
348	General	1	-1.17087631271465	-1	-1.74711582455493	0.64273495032981	0.618432200579999	0.667905137828567	0.569146774841119	0.71380501019044
349	COVID-19-Related	-1	-1.15222912433092	1	-1.71817791550727	0.745119455663574	0.724068348522033	0.768394465869211	0.677156755429926	0.799386458860291
350	General	-1	-1.15222912433092	-1	-1.71817791550727	0.801707002242467	0.788722650653502	0.816851166998127	0.756581082516836	0.842808509042551
351	COVID-19-Related	0	-1.15222912433092	1	-1.71817791550727	0.734766492348525	0.718360752186313	0.752756359568223	0.682865746129044	0.779763973721776
352	General	0	-1.15222912433092	-1	-1.71817791550727	0.730033001318507	0.715319282158532	0.74699293657881	0.676763799859178	0.775926823144436
353	COVID-19-Related	1	-1.15222912433092	1	-1.71817791550727	0.723576023539977	0.705216968059861	0.742503592527472	0.669301197083624	0.773008524124669
354	General	1	-1.15222912433092	-1	-1.71817791550727	0.643457220376476	0.619430643372459	0.66834175147747	0.570630075409006	0.713593455003167
355	COVID-19-Related	-1	-1.1335819359472	1	-1.68924000645962	0.7473869387708	0.72630468147852	0.770278902788362	0.680321871847089	0.800894426034697
356	General	-1	-1.1335819359472	-1	-1.68924000645962	0.802273120405003	0.789421087155913	0.817239314238171	0.757396980966474	0.843075131487332
357	COVID-19-Related	0	-1.1335819359472	1	-1.68924000645962	0.736547743464132	0.720317595614725	0.754146145956828	0.685286619863745	0.781034649839132
358	General	0	-1.1335819359472	-1	-1.68924000645962	0.730691199519765	0.71594823278288	0.747664999027298	0.677886227131227	0.776197510145056
359	COVID-19-Related	1	-1.1335819359472	1	-1.68924000645962	0.724848802986523	0.706663719358764	0.743509362940067	0.671074209969217	0.773584250862469
360	General	1	-1.1335819359472	-1	-1.68924000645962	0.644178781128828	0.620434368006171	0.668848265666019	0.571778956118476	0.713410587202272
361	COVID-19-Related	-1	-1.11493474756348	1	-1.66030209741197	0.749641112032371	0.728869094239133	0.772258045115941	0.683188197214166	0.802673526784806
362	General	-1	-1.11493474756348	-1	-1.66030209741197	0.802837908864625	0.790211750953766	0.817755178569013	0.758307427023629	0.843287837256719
363	COVID-19-Related	0	-1.11493474756348	1	-1.66030209741197	0.738321313134329	0.722265576254196	0.755612933900028	0.68778918672873	0.782108599423166
364	General	0	-1.11493474756348	-1	-1.66030209741197	0.731348311246482	0.716684306481802	0.748161400952848	0.679006605379025	0.776467963788457
365	COVID-19-Related	1	-1.11493474756348	1	-1.66030209741197	0.726117912955359	0.708061013611079	0.74443916653983	0.672842360886306	0.774379104999093
366	General	1	-1.11493474756348	-1	-1.66030209741197	0.644899626518667	0.621362425462384	0.669604055855404	0.573088303697625	0.713240027779709
367	COVID-19-Related	-1	-1.09628755917976	1	-1.63136418836432	0.751881922378024	0.731525890818556	0.774169713938051	0.68565950153079	0.804220890773536
368	General	-1	-1.09628755917976	-1	-1.63136418836432	0.80340136774609	0.790891647804758	0.818119495565613	0.759003559354339	0.843807717495927
369	COVID-19-Related	0	-1.09628755917976	1	-1.63136418836432	0.740087172903762	0.724196811165517	0.757053278455676	0.690088675969277	0.783114328611457
370	General	0	-1.09628755917976	-1	-1.63136418836432	0.732004334327848	0.717309382424866	0.748634056451477	0.680124925472403	0.776795880433291
371	COVID-19-Related	1	-1.09628755917976	1	-1.63136418836432	0.72738333970382	0.709552790831355	0.745598029912093	0.674605613059801	0.775171979637237
372	General	1	-1.09628755917976	-1	-1.63136418836432	0.64561975050549	0.622197800820557	0.670072064700223	0.574396627161428	0.713110329279267
373	COVID-19-Related	-1	-1.07764037079603	1	-1.60242627931666	0.754109319429006	0.733754684967025	0.775947807880245	0.688126458786857	0.805621729262031
374	General	-1	-1.07764037079603	-1	-1.60242627931666	0.803963497199498	0.791609931294075	0.818467823038905	0.759799749600772	0.844157888584342
375	COVID-19-Related	0	-1.07764037079603	1	-1.60242627931666	0.741845295261606	0.726007199631411	0.758636967627362	0.692466653743918	0.784195057261893
376	General	0	-1.07764037079603	-1	-1.60242627931666	0.732659266619683	0.718042608739008	0.748914888026226	0.681204834237094	0.777152492562007
377	COVID-19-Related	1	-1.07764037079603	1	-1.60242627931666	0.728645069755561	0.710969151980408	0.746710168586646	0.676363930233787	0.775962874007586
378	General	1	-1.07764037079603	-1	-1.60242627931666	0.646339147076786	0.623199635294354	0.67064581892563	0.575703908981534	0.712980595711277
379	COVID-19-Related	-1	-1.05899318241231	1	-1.57348837026901	0.756323255481607	0.736309943946137	0.777902191228751	0.690742350221499	0.807450166572776
380	General	-1	-1.05899318241231	-1	-1.57348837026901	0.804524297400153	0.792141568258783	0.818961981498681	0.76059413641316	0.844119243613012
381	COVID-19-Related	0	-1.05899318241231	1	-1.57348837026901	0.743595653638131	0.727920283256619	0.760228255771805	0.694834450863433	0.785741280444043
382	General	0	-1.05899318241231	-1	-1.57348837026901	0.733313106004405	0.718820241917662	0.749373019527532	0.682251262019197	0.777508698123193
383	COVID-19-Related	1	-1.05899318241231	1	-1.57348837026901	0.729903089900384	0.712519502540166	0.747589268220455	0.678117276673025	0.776751787385448
384	General	1	-1.05899318241231	-1	-1.57348837026901	0.647057810248324	0.624131311595509	0.671115553299434	0.577017770111176	0.713313753703888
385	COVID-19-Related	-1	-1.04034599402859	1	-1.54455046122136	0.758523685489724	0.738864500422712	0.779754016669843	0.693825953674258	0.809058458494886
386	General	-1	-1.04034599402859	-1	-1.54455046122136	0.805083768548419	0.792771373775076	0.819473718418566	0.761386718371165	0.844109640549623
387	COVID-19-Related	0	-1.04034599402859	1	-1.54455046122136	0.74533822240106	0.729959003001638	0.761779043231473	0.69701359331107	0.787281765295525
388	General	0	-1.04034599402859	-1	-1.54455046122136	0.733965850391018	0.719529259442666	0.749903641592979	0.683295851855752	0.77778052657919
389	COVID-19-Related	1	-1.04034599402859	1	-1.54455046122136	0.731157387194022	0.714167496807177	0.748725191981236	0.679865617164343	0.777538719090563
390	General	1	-1.04034599402859	-1	-1.54455046122136	0.647775734064439	0.625100716497051	0.671515801730682	0.57833597179552	0.713672315906907
391	COVID-19-Related	-1	-1.02169880564487	1	-1.51561255217371	0.760710567046454	0.741522182479254	0.781688359859026	0.696960420642414	0.810524628308334
392	General	-1	-1.02169880564487	-1	-1.51561255217371	0.805641910869579	0.793546014138188	0.819969599657379	0.7621869757947	0.844310174151713
393	COVID-19-Related	0	-1.02169880564487	1	-1.51561255217371	0.747072976851708	0.731946877316801	0.7634185828428	0.699091457896246	0.788482513982135
394	General	0	-1.02169880564487	-1	-1.51561255217371	0.734617497715086	0.720369412368039	0.750546967023016	0.684338596468071	0.777807522719705
395	COVID-19-Related	1	-1.02169880564487	1	-1.51561255217371	0.732407948957876	0.71564960421597	0.749793643775483	0.681702799971252	0.778323668486899
396	General	1	-1.02169880564487	-1	-1.51561255217371	0.648492912598317	0.626121501864392	0.671907978562931	0.579648259232008	0.713962657600455
397	COVID-19-Related	-1	-1.00305161726114	1	-1.48667464312605	0.762883860364772	0.744054880237623	0.78357636291758	0.700451201107368	0.811989008944039
398	General	-1	-1.00305161726114	-1	-1.48667464312605	0.806198724613688	0.794189357388436	0.820523128524293	0.762986735356925	0.844510494779633
399	COVID-19-Related	0	-1.00305161726114	1	-1.48667464312605	0.748799893220919	0.733822459044121	0.764854322353998	0.701177297116316	0.789656806908751
400	General	0	-1.00305161726114	-1	-1.48667464312605	0.735268045938704	0.721128520974494	0.75111014761972	0.685302354603714	0.778118010279033
401	COVID-19-Related	1	-1.00305161726114	1	-1.48667464312605	0.733654762778715	0.717370749971517	0.750829556685184	0.683700024327023	0.779088236301015
402	General	1	-1.00305161726114	-1	-1.48667464312605	0.649209339952275	0.62723478947058	0.672284222040646	0.580953810522192	0.713732651750948
403	COVID-19-Related	-1	-0.98440442887742	1	-1.4577367340784	0.765043528257301	0.746543008800908	0.785426458735648	0.703918843271612	0.813521725156132
404	General	-1	-0.98440442887742	-1	-1.4577367340784	0.806754210055435	0.794729969968106	0.820891324101177	0.763773324979322	0.84471060253473
405	COVID-19-Related	0	-0.98440442887742	1	-1.4577367340784	0.750518948664799	0.73561652317704	0.766475417185705	0.703627049737632	0.790955552460729
406	General	0	-0.98440442887742	-1	-1.4577367340784	0.735917493050481	0.721830604439079	0.751479889354117	0.686195630057615	0.778492135036072
407	COVID-19-Related	1	-0.98440442887742	1	-1.4577367340784	0.734897816508333	0.718668739988926	0.751784986356947	0.68540342186076	0.779840813844867
408	General	1	-0.98440442887742	-1	-1.4577367340784	0.649925010258036	0.628309723042601	0.672889096981222	0.582262315330085	0.713421811241609
409	COVID-19-Related	-1	-0.965757240493698	1	-1.42879882503075	0.76718953611521	0.748698593964617	0.78726314413535	0.706884522140639	0.815306137962012
410	General	-1	-0.965757240493698	-1	-1.42879882503075	0.807308367493992	0.795404396506019	0.821344413683107	0.764566658654251	0.844910497518646
411	COVID-19-Related	0	-0.965757240493698	1	-1.42879882503075	0.75223012126025	0.737386820008859	0.767953762934672	0.705685591830344	0.792067571907607
412	General	0	-0.965757240493698	-1	-1.42879882503075	0.736565837065505	0.722593106201092	0.751960002156201	0.687256446997389	0.778865808213125
413	COVID-19-Related	1	-0.965757240493698	1	-1.42879882503075	0.736137098263166	0.719969351340323	0.752748978692665	0.686953451224401	0.780591549541693
414	General	1	-0.965757240493698	-1	-1.42879882503075	0.650639917677004	0.629337277798199	0.673411530441495	0.583613428721854	0.713521270687816
415	COVID-19-Related	-1	-0.947110052109975	1	-1.3998609159831	0.769321851886266	0.751093059361477	0.789246358836332	0.709759099744704	0.817035731058041
416	General	-1	-0.947110052109975	-1	-1.3998609159831	0.807861197252872	0.796000565466972	0.821876751018384	0.76534886479225	0.845087127616527
417	COVID-19-Related	0	-0.947110052109975	1	-1.3998609159831	0.753933390000311	0.739186980320298	0.769494516731742	0.707500969853861	0.79347753211081
418	General	0	-0.947110052109975	-1	-1.3998609159831	0.737213076025316	0.723390366013996	0.752430185499842	0.688291274353016	0.77923548749391
419	COVID-19-Related	1	-0.947110052109975	1	-1.3998609159831	0.73737259642387	0.721053737617248	0.753743706869915	0.688795260485079	0.781340442975976
420	General	1	-0.947110052109975	-1	-1.3998609159831	0.651354056400534	0.630166587898583	0.674007621355754	0.585063699419276	0.713517359821892
421	COVID-19-Related	-1	-0.928462863726252	1	-1.37092300693544	0.771440446052075	0.753453636813984	0.791183642617095	0.712616946773963	0.818682763112063
422	General	-1	-0.928462863726252	-1	-1.37092300693544	0.808412699679785	0.796544427286408	0.822347537071944	0.766132021869239	0.845420072630142
423	COVID-19-Related	0	-0.928462863726252	1	-1.37092300693544	0.755628734789303	0.741032010534531	0.771037520571177	0.710024700703729	0.794692941922501
424	General	0	-0.928462863726252	-1	-1.37092300693544	0.73785920799788	0.72404722802682	0.752972186991153	0.689379698237796	0.779562427100146
425	COVID-19-Related	1	-0.928462863726252	1	-1.37092300693544	0.738604299634853	0.722354879781627	0.754822151774144	0.690483640377305	0.782084172010777
426	General	1	-0.928462863726252	-1	-1.37092300693544	0.652067420650199	0.630990135741082	0.674398752283764	0.586425114134135	0.713737515668393
427	COVID-19-Related	-1	-0.90981567534253	1	-1.34198509788779	0.773545291604524	0.755525941824023	0.793165138443675	0.715457934633994	0.820318227873288
428	General	-1	-0.90981567534253	-1	-1.34198509788779	0.808962875146488	0.79699189012997	0.822900663467722	0.766856456850158	0.845684920513784
429	COVID-19-Related	0	-0.90981567534253	1	-1.34198509788779	0.757316136437795	0.742970005085201	0.772604468752834	0.712133277850824	0.795900173709038
430	General	0	-0.90981567534253	-1	-1.34198509788779	0.73850423107755	0.724687574281779	0.753435007127904	0.690541763273731	0.779709122280678
431	COVID-19-Related	1	-0.90981567534253	1	-1.34198509788779	0.739832196803778	0.723989124686712	0.75590603039217	0.692166954011503	0.782820097291502
432	General	1	-0.90981567534253	-1	-1.34198509788779	0.652780004678052	0.631806386884698	0.675054068592818	0.587706291464917	0.713957570144404
433	COVID-19-Related	-1	-0.891168486958807	1	-1.31304718884014	0.775636364021476	0.75800075726571	0.795252649750426	0.717995820298175	0.821996697602146
434	General	-1	-0.891168486958807	-1	-1.31304718884014	0.809511724048643	0.797624218798179	0.823371304822725	0.767560732872155	0.845728515669428
435	COVID-19-Related	0	-0.891168486958807	1	-1.31304718884014	0.758995576657387	0.744820592423692	0.774201824986902	0.714517709989334	0.79705492825013
436	General	0	-0.891168486958807	-1	-1.31304718884014	0.73914814338504	0.725237826106043	0.754091342895143	0.691580592118062	0.780092167462474
437	COVID-19-Related	1	-0.891168486958807	1	-1.31304718884014	0.741056277101016	0.725378655358179	0.757004566684213	0.693845172020535	0.783574143412172
438	General	1	-0.891168486958807	-1	-1.31304718884014	0.653491802766889	0.6327371108601	0.675613261266055	0.588986281629455	0.714177523192288
439	COVID-19-Related	-1	-0.872521298575085	1	-1.28410927979248	0.777713641241725	0.76042897077571	0.797092055519008	0.720834564553916	0.823686684828367
440	General	-1	-0.872521298575085	-1	-1.28410927979248	0.810059246805664	0.798335115250949	0.823732202920948	0.768451821813558	0.845934222103229
441	COVID-19-Related	0	-0.872521298575085	1	-1.28410927979248	0.760667038055305	0.74661108273738	0.775713868193553	0.716752383616471	0.798310379428504
442	General	0	-0.872521298575085	-1	-1.28410927979248	0.739790943067386	0.726047127307399	0.754605172374969	0.692475888403132	0.780474734114384
443	COVID-19-Related	1	-0.872521298575085	1	-1.28410927979248	0.742276529959072	0.726693395783062	0.758068549916064	0.695518265530905	0.784281607757948
444	General	1	-0.872521298575085	-1	-1.28410927979248	0.654202809230502	0.633867514182118	0.67595906334362	0.590265068426158	0.714318579713221
445	COVID-19-Related	-1	-0.853874110191362	1	-1.25517137074483	0.77977710363925	0.762725945462418	0.798771244951393	0.723733359345627	0.825146174423277
446	General	-1	-0.853874110191362	-1	-1.25517137074483	0.810605443860576	0.798962412572306	0.824165800695216	0.769216045990585	0.846139701759181
447	COVID-19-Related	0	-0.853874110191362	1	-1.25517137074483	0.762330504128841	0.748369789828383	0.777347846996169	0.71852664828816	0.799589472039686
448	General	0	-0.853874110191362	-1	-1.25517137074483	0.740432628297912	0.726799286973365	0.755107852888305	0.693217058425586	0.780988770246275
449	COVID-19-Related	1	-0.853874110191362	1	-1.25517137074483	0.743492945071959	0.72825503422824	0.759129357757154	0.697186206163078	0.785054254791204
450	General	1	-0.853874110191362	-1	-1.25517137074483	0.654913018413936	0.634976050999847	0.676449113984206	0.591542635717466	0.714094473134905
451	COVID-19-Related	-1	-0.835226921807639	1	-1.22623346169718	0.781826733996801	0.764880245844504	0.800598174402342	0.726615541887341	0.826734866293745
452	General	-1	-0.835226921807639	-1	-1.22623346169718	0.811150315679862	0.799552458536694	0.824593901106128	0.769978500726039	0.846344954753376
453	COVID-19-Related	0	-0.835226921807639	1	-1.22623346169718	0.763985959259606	0.750340835677226	0.778892854530491	0.720302889540876	0.801083047012029
454	General	0	-0.835226921807639	-1	-1.22623346169718	0.741073197276191	0.727554657337481	0.75558000815695	0.694251551120487	0.781238431612748
455	COVID-19-Related	1	-0.835226921807639	1	-1.22623346169718	0.744705512394551	0.729636940206037	0.760295445612059	0.698713186513354	0.785788767645262
456	General	1	-0.835226921807639	-1	-1.22623346169718	0.655622424693733	0.636009833272118	0.67690699264583	0.592818967430614	0.713787679274383
457	COVID-19-Related	-1	-0.816579733423917	1	-1.19729555264953	0.783862517478833	0.76712644048155	0.802456495346287	0.729383685943635	0.828303085736551
458	General	-1	-0.816579733423917	-1	-1.19729555264953	0.811693862753318	0.800160792820284	0.825034513399737	0.770739185116424	0.846658118704655
459	COVID-19-Related	0	-0.816579733423917	1	-1.19729555264953	0.76563338870763	0.752168857468747	0.780323890394936	0.722399354189922	0.802547454614125
460	General	0	-0.816579733423917	-1	-1.19729555264953	0.741712648228009	0.728320361225337	0.755993703176582	0.695200270348443	0.781704126666943
461	COVID-19-Related	1	-0.816579733423917	1	-1.19729555264953	0.745914222141884	0.731074913474002	0.761300688308708	0.700378762070479	0.786451400520777
462	General	1	-0.816579733423917	-1	-1.19729555264953	0.656331022478184	0.636853092156721	0.677380484904085	0.594094047558388	0.713827002947494
463	COVID-19-Related	-1	-0.797932545040194	1	-1.16835764360187	0.78588444160383	0.769124283894614	0.804229307453226	0.731664412484434	0.829625356513767
464	General	-1	-0.797932545040194	-1	-1.16835764360187	0.812236085593901	0.800759640433474	0.825400450031951	0.771498098295264	0.847163276320667
465	COVID-19-Related	0	-0.797932545040194	1	-1.16835764360187	0.767272778605296	0.753991265258219	0.781878024870121	0.72478504863506	0.804003694768085
466	General	0	-0.797932545040194	-1	-1.16835764360187	0.742350979405321	0.729098342966243	0.756533782289741	0.696301689984806	0.782203267035487
467	COVID-19-Related	1	-0.797932545040194	1	-1.16835764360187	0.747119064788431	0.732622473514382	0.762355461569268	0.702158834408657	0.787084267454373
468	General	1	-0.797932545040194	-1	-1.16835764360187	0.657038806207568	0.63770443910563	0.678122569211896	0.595367860159878	0.713674335636821
469	COVID-19-Related	-1	-0.779285356656471	1	-1.13941973455422	0.787892496216038	0.771562990308599	0.806060459816885	0.73452078801438	0.831033875291871
470	General	-1	-0.779285356656471	-1	-1.13941973455422	0.812776984737585	0.801295190412791	0.825748627076511	0.77225960404666	0.847667065345333
471	COVID-19-Related	0	-0.779285356656471	1	-1.13941973455422	0.768904115951125	0.755716334376867	0.783385447673764	0.727158310912616	0.805010870018799
472	General	0	-0.779285356656471	-1	-1.13941973455422	0.742988189086214	0.729801842061671	0.757121194104476	0.697331174516447	0.782576977559439
473	COVID-19-Related	1	-0.779285356656471	1	-1.13941973455422	0.748320031067333	0.73418219162018	0.763415182298744	0.703805889618057	0.787988937897877
474	General	1	-0.779285356656471	-1	-1.13941973455422	0.657745770354389	0.638245651155199	0.678503354603146	0.596582662578126	0.713511829919232
475	COVID-19-Related	-1	-0.760638168272749	1	-1.11048182550657	0.789886673456646	0.773811916013193	0.807733511869744	0.736933793863551	0.832207505628795
476	General	-1	-0.760638168272749	-1	-1.11048182550657	0.813316560743204	0.80179211768043	0.826207126070633	0.773020385939382	0.848169487505947
477	COVID-19-Related	0	-0.760638168272749	1	-1.11048182550657	0.770527388603396	0.757436374505771	0.784847238343514	0.729427696764562	0.806230310039792
478	General	0	-0.760638168272749	-1	-1.11048182550657	0.743624275574861	0.730549706375321	0.757676970357126	0.698259525861823	0.782944909939846
479	COVID-19-Related	1	-0.760638168272749	1	-1.11048182550657	0.749517111969604	0.735564620954491	0.764406211250407	0.705447657465924	0.788984719544872
480	General	1	-0.760638168272749	-1	-1.11048182550657	0.658451909423617	0.638935513212278	0.678633975670299	0.597846092124468	0.713363093779794
481	COVID-19-Related	-1	-0.741990979889026	1	-1.08154391645892	0.791866967734425	0.775776119085294	0.80972543701029	0.739332641873116	0.833690211371467
482	General	-1	-0.741990979889026	-1	-1.08154391645892	0.813854814192309	0.802416092226538	0.826487015808374	0.773779370697479	0.848670544541332
483	COVID-19-Related	0	-0.741990979889026	1	-1.08154391645892	0.772142585273636	0.759280475541827	0.786403586266039	0.731357788673315	0.807679433541798
484	General	0	-0.741990979889026	-1	-1.08154391645892	0.744259237201479	0.731290430163043	0.758213177068017	0.699084866637401	0.783311066220269
485	COVID-19-Related	1	-0.741990979889026	1	-1.08154391645892	0.750710298743291	0.73691254455137	0.765425857190534	0.707084112538221	0.789633059604225
486	General	1	-0.741990979889026	-1	-1.08154391645892	0.659157217952912	0.639745324268389	0.678967642022212	0.59913048403434	0.713784505084169
487	COVID-19-Related	-1	-0.723343791505304	1	-1.05260600741126	0.793833375695881	0.777977391013157	0.811453523361342	0.741765656527771	0.834857632129034
488	General	-1	-0.723343791505304	-1	-1.05260600741126	0.814391745689016	0.803100201628792	0.826945931013589	0.774536557587133	0.849005598377887
489	COVID-19-Related	0	-0.723343791505304	1	-1.05260600741126	0.773749695519956	0.76102017542637	0.787975151238426	0.733279137677675	0.809120285465231
490	General	0	-0.723343791505304	-1	-1.05260600741126	0.744893072322283	0.73188452987363	0.758790418529119	0.699908919947485	0.783615673682434
491	COVID-19-Related	1	-0.723343791505304	1	-1.05260600741126	0.751899582892605	0.738383528453532	0.766401150967539	0.708715229914644	0.790517147033948
492	General	1	-0.723343791505304	-1	-1.05260600741126	0.659861690512857	0.640546116662716	0.680012527095474	0.600413514362864	0.713729263933426
493	COVID-19-Related	-1	-0.704696603121581	1	-1.02366809836361	0.79578589619492	0.780035574387447	0.813018228065732	0.744503031694876	0.835987362619224
494	General	-1	-0.704696603121581	-1	-1.02366809836361	0.814927355859851	0.803738826099104	0.827438488556387	0.775291945911661	0.849213416588669
495	COVID-19-Related	0	-0.704696603121581	1	-1.02366809836361	0.775348709740252	0.762603970454787	0.789373144622496	0.735191711134904	0.810548474858779
496	General	0	-0.704696603121581	-1	-1.02366809836361	0.745525779319437	0.732573631504839	0.759362031095479	0.700731682482602	0.783882181394541
497	COVID-19-Related	1	-0.704696603121581	1	-1.02366809836361	0.75308495617702	0.739613226441851	0.767383924278663	0.710340985168244	0.791172615097833
498	General	1	-0.704696603121581	-1	-1.02366809836361	0.66056532170718	0.64149828544403	0.68074828440028	0.601693683418711	0.713632375885398
499	COVID-19-Related	-1	-0.686049414737858	1	-0.994730189315958	0.797724530262079	0.782201286148541	0.814680736022534	0.747227903592794	0.83755848760748
500	General	-1	-0.686049414737858	-1	-0.994730189315958	0.815461645353606	0.804463331987167	0.827840307835731	0.776045535011356	0.849420997340315
501	COVID-19-Related	0	-0.686049414737858	1	-0.994730189315958	0.776939619165273	0.764474231839568	0.790720734372882	0.737138731335553	0.811966712568974
502	General	0	-0.686049414737858	-1	-0.994730189315958	0.74615735660101	0.733305377586708	0.759851700847093	0.70155315096346	0.784149944673328
503	COVID-19-Related	1	-0.686049414737858	1	-0.994730189315958	0.754266410610332	0.740977273608957	0.768391464830409	0.711970176426236	0.791626158105378
504	General	1	-0.686049414737858	-1	-0.994730189315958	0.661268106172976	0.642408474232115	0.681386553484394	0.602967684241378	0.713535453026717
505	COVID-19-Related	-1	-0.667402226354136	1	-0.965792280268305	0.799649281073332	0.784268641357664	0.816242736614223	0.749939469598206	0.839228113321812
506	General	-1	-0.667402226354136	-1	-0.965792280268305	0.815994614841184	0.804913625651762	0.828327044589461	0.776797324263338	0.849678977330637
507	COVID-19-Related	0	-0.667402226354136	1	-0.965792280268305	0.778522415851558	0.766206610361493	0.792057861680641	0.738976457709951	0.813376771859681
508	General	0	-0.667402226354136	-1	-0.965792280268305	0.746787802600924	0.733982345683443	0.760322756297787	0.702373322140949	0.784417430068189
509	COVID-19-Related	1	-0.667402226354136	1	-0.965792280268305	0.755443938459692	0.742294110112326	0.769448586939506	0.713605240013441	0.792340411610021
510	General	1	-0.667402226354136	-1	-0.965792280268305	0.661970038580918	0.643484476537236	0.681639115277414	0.604243273178678	0.713438495353558
511	COVID-19-Related	-1	-0.648755037970413	1	-0.936854371220653	0.801560153918507	0.786455736809739	0.818203935905641	0.752631576371769	0.840491620930414
512	General	-1	-0.648755037970413	-1	-0.936854371220653	0.816526265015448	0.805472738326019	0.82875232453857	0.777547313081391	0.850156628312298
513	COVID-19-Related	0	-0.648755037970413	1	-0.936854371220653	0.780097092674253	0.767919311905874	0.793616417533535	0.740850484843199	0.814563201054183
514	General	0	-0.648755037970413	-1	-0.936854371220653	0.747417115778904	0.734716001614185	0.760901342163148	0.703192192796134	0.784681312078171
515	COVID-19-Related	1	-0.648755037970413	1	-0.936854371220653	0.756617532244603	0.743718738975723	0.770487367643677	0.715234734204796	0.793063592762432
516	General	1	-0.648755037970413	-1	-0.936854371220653	0.662671113635477	0.644146823523649	0.682162723572463	0.605571834119806	0.713340185926898
517	COVID-19-Related	-1	-0.630107849586691	1	-0.907916462173	0.803457156169344	0.788547487669582	0.819939827689088	0.755304156207478	0.841724615085165
518	General	-1	-0.630107849586691	-1	-0.907916462173	0.817056596591071	0.806080719686088	0.829215451037002	0.778295500915812	0.850244089670291
519	COVID-19-Related	0	-0.630107849586691	1	-0.907916462173	0.781663643319802	0.769604588870698	0.795135880931245	0.742715741325859	0.81571691079415
520	General	0	-0.630107849586691	-1	-0.907916462173	0.748045294620426	0.735510954860218	0.761445160954383	0.704010390977318	0.784944959596559
521	COVID-19-Related	1	-0.630107849586691	1	-0.907916462173	0.757787184735887	0.74510242582334	0.771444647035509	0.716906567732883	0.793784908080124
522	General	1	-0.630107849586691	-1	-0.907916462173	0.663371326075126	0.645086881514351	0.682562521745504	0.60678414958575	0.713306142608982
523	COVID-19-Related	-1	-0.611460661202968	1	-0.878978553125347	0.805340297247213	0.790601509793786	0.821778947024356	0.757957146402747	0.842949858570859
524	General	-1	-0.611460661202968	-1	-0.878978553125347	0.817585610304382	0.806610900807001	0.829712322966445	0.778962935244166	0.85072705990076
525	COVID-19-Related	0	-0.611460661202968	1	-0.878978553125347	0.783222062278521	0.771276465454757	0.796437121082193	0.744572200754771	0.816742856036912
526	General	0	-0.611460661202968	-1	-0.878978553125347	0.748672337636666	0.736261507235509	0.761988613965404	0.704966348258851	0.785208372614807
527	COVID-19-Related	1	-0.611460661202968	1	-0.878978553125347	0.75895288895462	0.746456210764479	0.772526383525275	0.7187650697123	0.794504357796279
528	General	1	-0.611460661202968	-1	-0.878978553125347	0.664070670672544	0.645945802424762	0.682880029239783	0.607697838775428	0.713457537219111
529	COVID-19-Related	-1	-0.592813472819245	1	-0.850040644077694	0.807209588590522	0.792672157852968	0.823326456315611	0.76064459393489	0.84421314862339
530	General	-1	-0.592813472819245	-1	-0.850040644077694	0.818113306913214	0.807190070175256	0.830196159317422	0.779484384985911	0.851208741821987
531	COVID-19-Related	0	-0.592813472819245	1	-0.850040644077694	0.784772344837071	0.772920131900485	0.798037526505206	0.74642150819716	0.817704444008769
532	General	0	-0.592813472819245	-1	-0.850040644077694	0.749298243364441	0.736864708131537	0.762477085509957	0.7059311112473	0.785542205995102
533	COVID-19-Related	1	-0.592813472819245	1	-0.850040644077694	0.760114638171032	0.747756548531585	0.773497646189406	0.720384188805854	0.795219103761899
534	General	1	-0.592813472819245	-1	-0.850040644077694	0.664769142234823	0.646879639092075	0.68324364468246	0.608678004318623	0.71400287588625
535	COVID-19-Related	-1	-0.574166284435523	1	-0.821102735030042	0.809065043621843	0.794677877901011	0.824868260461208	0.763237226733502	0.845684963000897
536	General	-1	-0.574166284435523	-1	-0.821102735030042	0.818639687196756	0.807732567755471	0.830777615405834	0.78005194422154	0.851689137106538
537	COVID-19-Related	0	-0.574166284435523	1	-0.821102735030042	0.786314487070809	0.774681328696821	0.799653208605022	0.748268042783346	0.819005857389111
538	General	0	-0.574166284435523	-1	-0.821102735030042	0.74992301036616	0.737614594788131	0.762867423738476	0.70672420491165	0.785854975882961
539	COVID-19-Related	1	-0.574166284435523	1	-0.821102735030042	0.76127242590339	0.749001551096324	0.774445577696066	0.721881205175175	0.796019538672009
540	General	1	-0.574166284435523	-1	-0.821102735030042	0.665466735603658	0.647895863036443	0.68385305896699	0.610025922906601	0.714547530495191
541	COVID-19-Related	-1	-0.5555190960518	1	-0.792164825982389	0.810906677714781	0.796766960508621	0.826443177964	0.76575361542513	0.846959300218719
542	General	-1	-0.5555190960518	-1	-0.792164825982389	0.819164751955393	0.808321984250892	0.831354865958603	0.780834425192323	0.85207833183889
543	COVID-19-Related	0	-0.5555190960518	1	-0.792164825982389	0.787848485836049	0.776322351365	0.800956116974867	0.750265301064347	0.820053704904966
544	General	0	-0.5555190960518	-1	-0.792164825982389	0.750546637229761	0.738461243223016	0.763481465388145	0.707460443078634	0.786101405373878
545	COVID-19-Related	1	-0.5555190960518	1	-0.792164825982389	0.762426245916835	0.7502067239114	0.775347353751503	0.723373283772116	0.796956124911148
546	General	1	-0.5555190960518	-1	-0.792164825982389	0.666163445655546	0.648881586625286	0.684130407945627	0.611334464962713	0.714670924012373
547	COVID-19-Related	-1	-0.536871907668077	1	-0.763226916934736	0.812734508160609	0.798752610905802	0.827985837114038	0.768169813411808	0.848224983576217
548	General	-1	-0.536871907668077	-1	-0.763226916934736	0.819688502010561	0.808900187467032	0.831698494570539	0.78162169735547	0.85240871763713
549	COVID-19-Related	0	-0.536871907668077	1	-0.763226916934736	0.789374338762215	0.777844696101552	0.802326693485187	0.752308800950184	0.820817756772828
550	General	0	-0.536871907668077	-1	-0.763226916934736	0.751169122568657	0.73917451522121	0.763991750195209	0.708323868364113	0.786814157098739
551	COVID-19-Related	1	-0.536871907668077	1	-0.763226916934736	0.763576092222204	0.751501925567406	0.776369563250224	0.724896876095295	0.79788949897047
552	General	1	-0.536871907668077	-1	-0.763226916934736	0.66685926730197	0.649679536951346	0.68469684934361	0.612396939931954	0.714667066435021
553	COVID-19-Related	-1	-0.518224719284355	1	-0.734289007887084	0.814548554134699	0.800696662997296	0.829575449638239	0.770763617399551	0.849520987473519
554	General	-1	-0.518224719284355	-1	-0.734289007887084	0.820210938204591	0.809550685498439	0.832177088876864	0.782362613300197	0.852737041059273
555	COVID-19-Related	0	-0.518224719284355	1	-0.734289007887084	0.790892044243906	0.779484814002592	0.803593391250187	0.754305061680375	0.822012783713891
556	General	0	-0.518224719284355	-1	-0.734289007887084	0.751790465021676	0.739971225607734	0.764458745359204	0.709280749659974	0.786798295888227
557	COVID-19-Related	1	-0.518224719284355	1	-0.734289007887084	0.764721959074814	0.752791054126515	0.777331648524128	0.72633769889678	0.798786420800161
558	General	1	-0.518224719284355	-1	-0.734289007887084	0.667554195489591	0.650698199330468	0.685221993804701	0.613463309288097	0.714855990580242
559	COVID-19-Related	-1	-0.499577530900632	1	-0.705351098839431	0.816348836662761	0.802687709826233	0.831152645188635	0.77306005911063	0.851166976300751
560	General	-1	-0.499577530900632	-1	-0.705351098839431	0.820732061400554	0.810046806587148	0.832622172667316	0.783043378449912	0.853060640542937
561	COVID-19-Related	0	-0.499577530900632	1	-0.705351098839431	0.79240160143287	0.781134124310976	0.804942396903522	0.75597176237767	0.823463200038891
562	General	0	-0.499577530900632	-1	-0.705351098839431	0.752410663252999	0.740585818973632	0.764971405414595	0.710582998695416	0.787138144310348
563	COVID-19-Related	1	-0.499577530900632	1	-0.705351098839431	0.765863840973223	0.754061453538294	0.778297177449926	0.727857408241962	0.799754439027917
564	General	1	-0.499577530900632	-1	-0.705351098839431	0.668248225200422	0.651698445098489	0.685768123776791	0.61453631056631	0.714596431580272
565	COVID-19-Related	-1	-0.48093034251691	1	-0.676413189791778	0.81813537858694	0.804818437761353	0.83289446671812	0.775708695948481	0.852797945755199
566	General	-1	-0.48093034251691	-1	-0.676413189791778	0.821251872482111	0.810632178540676	0.833056213511991	0.78360897501107	0.853383650572232
567	COVID-19-Related	0	-0.48093034251691	1	-0.676413189791778	0.79390301022989	0.782707221412565	0.806303292725025	0.757877839100671	0.824788399121656
568	General	0	-0.48093034251691	-1	-0.676413189791778	0.753029715952101	0.741236992142645	0.765521542886578	0.711688445691093	0.787647193534978
569	COVID-19-Related	1	-0.48093034251691	1	-0.676413189791778	0.767001732657965	0.75532937816267	0.779282735956648	0.729399026607394	0.800549442293496
570	General	1	-0.48093034251691	-1	-0.676413189791778	0.668941351452012	0.652465039433024	0.686190399676527	0.615502433635858	0.714515853815922
571	COVID-19-Related	-1	-0.462283154133187	1	-0.647475280744126	0.819908204531762	0.806765424076795	0.834425460776934	0.778062872679525	0.854411645241224
572	General	-1	-0.462283154133187	-1	-0.647475280744126	0.82177037235336	0.811342553587389	0.833430886400093	0.784173502355228	0.853706071682935
573	COVID-19-Related	0	-0.462283154133187	1	-0.647475280744126	0.795396271276588	0.784468710148479	0.807637394670739	0.759718046315441	0.825929438187243
574	General	0	-0.462283154133187	-1	-0.647475280744126	0.753647621833687	0.742079155785235	0.766074120582495	0.712576993434155	0.788197486936586
575	COVID-19-Related	1	-0.462283154133187	1	-0.647475280744126	0.768135629110254	0.756572673206762	0.780397956174184	0.730831312005717	0.80126202000608
576	General	1	-0.462283154133187	-1	-0.647475280744126	0.669633569297616	0.653413967869814	0.686587983624876	0.616653778780103	0.714666835129438
577	COVID-19-Related	-1	-0.443635965749464	1	-0.618537371696473	0.821667340869978	0.808591517996902	0.836075298686203	0.77993291797443	0.855682581791803
578	General	-1	-0.443635965749464	-1	-0.618537371696473	0.822287561938679	0.81190515346383	0.833959819511909	0.784741814333169	0.854027904412794
579	COVID-19-Related	0	-0.443635965749464	1	-0.618537371696473	0.796881385947158	0.785887799358462	0.809078023257729	0.761874750516794	0.827304232162166
580	General	0	-0.443635965749464	-1	-0.618537371696473	0.75426437963763	0.742756329412101	0.766634996851204	0.713349104693658	0.78874673194713
581	COVID-19-Related	1	-0.443635965749464	1	-0.618537371696473	0.769265525550665	0.757789173006024	0.781452658171419	0.732455863494385	0.801980306207412
582	General	1	-0.443635965749464	-1	-0.618537371696473	0.670324873826365	0.654235076877631	0.687011055904286	0.617701255189236	0.714700596477822
583	COVID-19-Related	-1	-0.424988777365742	1	-0.58959946264882	0.823412815688315	0.810203451481016	0.83773558059271	0.7821638238993	0.856649041704614
584	General	-1	-0.424988777365742	-1	-0.58959946264882	0.82280344218258	0.812551286738468	0.834329919201938	0.78531543617286	0.854349149301519
585	COVID-19-Related	0	-0.424988777365742	1	-0.58959946264882	0.798358356340016	0.787554370457172	0.810462440799726	0.763904490613769	0.828670420074887
586	General	0	-0.424988777365742	-1	-0.58959946264882	0.754879988128903	0.743575984757388	0.767135079667456	0.713826047561631	0.789178652684384
587	COVID-19-Related	1	-0.424988777365742	1	-0.58959946264882	0.770391417437791	0.759093552986825	0.782502014040607	0.734051433862424	0.80282615660651
588	General	1	-0.424988777365742	-1	-0.58959946264882	0.671015260163433	0.655157537551255	0.687418744091396	0.618749042940889	0.714593767208893
589	COVID-19-Related	-1	-0.406341588982019	1	-0.560661553601168	0.825144658753161	0.812158620371836	0.839336199294817	0.784616300173804	0.857904172161272
590	General	-1	-0.406341588982019	-1	-0.560661553601168	0.823318014049545	0.813148360787727	0.834781820685702	0.786027742878131	0.854671803728726
591	COVID-19-Related	0	-0.406341588982019	1	-0.560661553601168	0.799827185269392	0.789040110416163	0.811786219552526	0.765682340271387	0.830028020213076
592	General	0	-0.406341588982019	-1	-0.560661553601168	0.755494446097515	0.744324068597013	0.767688151965372	0.714362503478618	0.789495281467091
593	COVID-19-Related	1	-0.406341588982019	1	-0.560661553601168	0.771513300466871	0.76039242552201	0.783482265225553	0.735585815783663	0.803705974117611
594	General	1	-0.406341588982019	-1	-0.560661553601168	0.671704723470196	0.656154778268617	0.68777470154505	0.619803852520972	0.715138545801566
595	COVID-19-Related	-1	-0.387694400598297	1	-0.531723644553515	0.826862901476212	0.813950310578979	0.841013460081654	0.787054698035441	0.859403945883208
596	General	-1	-0.387694400598297	-1	-0.531723644553515	0.823831278523885	0.813679316731507	0.835312770191577	0.786913133428436	0.854944670136374
597	COVID-19-Related	0	-0.387694400598297	1	-0.531723644553515	0.80128787625685	0.790615451378993	0.813230244461427	0.767269427205489	0.8313770514206
598	General	0	-0.387694400598297	-1	-0.531723644553515	0.756107752358445	0.744827909295121	0.768272259295079	0.715208798745515	0.789809719157465
599	COVID-19-Related	1	-0.387694400598297	1	-0.531723644553515	0.772631170568395	0.761627326377778	0.784289260301879	0.737114515008175	0.804587549957993
600	General	1	-0.387694400598297	-1	-0.531723644553515	0.672393258944392	0.656749606743446	0.688201323186305	0.620857531666389	0.715198302838572
601	COVID-19-Related	-1	-0.369047212214574	1	-0.502785735505863	0.828567576880081	0.815991671882118	0.842562898983216	0.78947289245249	0.860467588559272
602	General	-1	-0.369047212214574	-1	-0.502785735505863	0.824343236609575	0.814113566201909	0.83581389645383	0.787795840243322	0.855314305901919
603	COVID-19-Related	0	-0.369047212214574	1	-0.502785735505863	0.802740433522745	0.792105636199772	0.814390557643937	0.768849007916167	0.832717533087841
604	General	0	-0.369047212214574	-1	-0.502785735505863	0.756719905751571	0.74551156296281	0.768732568832628	0.716054715775391	0.790251419450895
605	COVID-19-Related	1	-0.369047212214574	1	-0.502785735505863	0.773745023906691	0.762902353900941	0.785170896683181	0.738637515909005	0.805467448242642
606	General	1	-0.369047212214574	-1	-0.502785735505863	0.673080861820273	0.657644268817234	0.688529269841921	0.621910071655499	0.715153160492818
607	COVID-19-Related	-1	-0.350400023830851	1	-0.47384782645821	0.83025871956392	0.817900518058243	0.844142719786949	0.791873207898724	0.861737986769494
608	General	-1	-0.350400023830851	-1	-0.47384782645821	0.824853889330108	0.814595916403419	0.836291053709448	0.788675863210781	0.855637962048996
609	COVID-19-Related	0	-0.350400023830851	1	-0.47384782645821	0.804184861977633	0.793614454383747	0.815642574533699	0.770421073840637	0.834049485142031
610	General	0	-0.350400023830851	-1	-0.47384782645821	0.757330905141605	0.746216199499885	0.769377736861442	0.716840271425003	0.79074221814403
611	COVID-19-Related	1	-0.350400023830851	1	-0.47384782645821	0.774854856878479	0.764126342945162	0.786034128347241	0.74003962869499	0.806344435570266
612	General	1	-0.350400023830851	-1	-0.47384782645821	0.673767527368755	0.658345411985091	0.689066848381294	0.622961463808336	0.715108011615754
613	COVID-19-Related	-1	-0.331752835447129	1	-0.444909917410557	0.83193636566905	0.81967240698723	0.845672792233958	0.794212274431507	0.863127501092225
614	General	-1	-0.331752835447129	-1	-0.444909917410557	0.82536323772834	0.815199068507605	0.836676933084164	0.789327207358288	0.855961013975141
615	COVID-19-Related	0	-0.331752835447129	1	-0.444909917410557	0.805621167213618	0.795214374176908	0.816993361333178	0.771990157933265	0.835371697298952
616	General	0	-0.331752835447129	-1	-0.444909917410557	0.757940749418018	0.746799785788858	0.770006311968026	0.717423437352636	0.791083157468134
617	COVID-19-Related	1	-0.331752835447129	1	-0.444909917410557	0.775960666111412	0.765418391269718	0.787047631412042	0.741500041617954	0.807085798179627
618	General	1	-0.331752835447129	-1	-0.444909917410557	0.674453250897564	0.659180944199609	0.689812466969861	0.623786388405868	0.715062856207527
619	COVID-19-Related	-1	-0.313105647063406	1	-0.415972008362905	0.833600552844629	0.821599890341788	0.847155112000019	0.796023474055887	0.864615401228219
620	General	-1	-0.313105647063406	-1	-0.415972008362905	0.825871282866334	0.815669174720174	0.837165831665907	0.789894660452432	0.85655626099396
621	COVID-19-Related	0	-0.313105647063406	1	-0.415972008362905	0.807049355495655	0.79676651233682	0.818472765247972	0.773677470691342	0.836679892681406
622	General	0	-0.313105647063406	-1	-0.415972008362905	0.758549437494971	0.747625643718644	0.770573056899086	0.718362579715346	0.791387217251073
623	COVID-19-Related	1	-0.313105647063406	1	-0.415972008362905	0.77706244846259	0.766655669638621	0.787987051222521	0.742944953783006	0.807694360784927
624	General	1	-0.313105647063406	-1	-0.415972008362905	0.675138027751376	0.65992362811984	0.690550194126342	0.6247356403791	0.715017694268283
625	COVID-19-Related	-1	-0.294458458679683	1	-0.387034099315252	0.835251320213381	0.823445250237458	0.848540869283573	0.797924268268242	0.866086544379076
626	General	-1	-0.294458458679683	-1	-0.387034099315252	0.826378025825208	0.816215465300039	0.837603773075359	0.79046098621872	0.857087558035361
627	COVID-19-Related	0	-0.294458458679683	1	-0.387034099315252	0.808469433752806	0.798293042972595	0.819807972418832	0.775795034356704	0.838012951645554
628	General	0	-0.294458458679683	-1	-0.387034099315252	0.759156968311243	0.748296664675557	0.771132281596635	0.719368267262521	0.791386001147928
629	COVID-19-Related	1	-0.294458458679683	1	-0.387034099315252	0.778160201017051	0.767894009357556	0.789050732244772	0.744315951809495	0.808241438085239
630	General	1	-0.294458458679683	-1	-0.387034099315252	0.675821853311954	0.660735226487867	0.690973725080933	0.625340819188444	0.714972525798169
631	COVID-19-Related	-1	-0.275811270295961	1	-0.358096190267599	0.836888708337396	0.82516695320973	0.850016537575071	0.800280108474787	0.86754026580759
632	General	-1	-0.275811270295961	-1	-0.358096190267599	0.826883467704985	0.816718137943466	0.83826492291049	0.791026184691482	0.857525930679137
633	COVID-19-Related	0	-0.275811270295961	1	-0.358096190267599	0.80988140956946	0.799823285745923	0.821208096897744	0.777898471837353	0.839352492228768
634	General	0	-0.275811270295961	-1	-0.358096190267599	0.759763340830157	0.748915042269901	0.771652133571731	0.720295379889542	0.791682226542825
635	COVID-19-Related	1	-0.275811270295961	1	-0.358096190267599	0.779253921086247	0.768945899463521	0.790063084594539	0.745683591577418	0.808787326449057
636	General	1	-0.275811270295961	-1	-0.358096190267599	0.676504722998285	0.661776068441668	0.691545602077282	0.626116104404515	0.715436606798377
637	COVID-19-Related	-1	-0.257164081912238	1	-0.329158281219947	0.838512759184024	0.826940821517833	0.851347944401502	0.80222586375156	0.868942046058241
638	General	-1	-0.257164081912238	-1	-0.329158281219947	0.827387609624432	0.817230844337324	0.838446059831258	0.791590255918408	0.857972745855133
639	COVID-19-Related	0	-0.257164081912238	1	-0.329158281219947	0.811285291176502	0.801314563584439	0.822503247178916	0.779794949198525	0.840559882550069
640	General	0	-0.257164081912238	-1	-0.329158281219947	0.760368554039507	0.749539320456379	0.772245217027413	0.721138899712347	0.791930855050551
641	COVID-19-Related	1	-0.257164081912238	1	-0.329158281219947	0.780343606206496	0.770091520787315	0.791039687466421	0.747049192421877	0.80967576095035
642	General	1	-0.257164081912238	-1	-0.329158281219947	0.677186632266705	0.662834855078957	0.692150900595985	0.627618084564408	0.716018510384402
643	COVID-19-Related	-1	-0.238516893528516	1	-0.300220372172294	0.840123516091876	0.828672337798964	0.852855708077954	0.804570377752917	0.870417917728332
644	General	-1	-0.238516893528516	-1	-0.300220372172294	0.827890452720914	0.817754966745211	0.839062395122341	0.792330073017524	0.858408520944389
645	COVID-19-Related	0	-0.238516893528516	1	-0.300220372172294	0.812681087442468	0.802840822413462	0.823653283900293	0.781509951603577	0.841837277592405
646	General	0	-0.238516893528516	-1	-0.300220372172294	0.760972606951481	0.750326910283983	0.772886274387707	0.721980857360042	0.792043391399433
647	COVID-19-Related	1	-0.238516893528516	1	-0.300220372172294	0.781429254137417	0.771108491314629	0.791921915530483	0.748413821166507	0.810435177885701
648	General	1	-0.238516893528516	-1	-0.300220372172294	0.677867576611024	0.663727945285452	0.69282729801335	0.629227259765678	0.716553433365029
649	COVID-19-Related	-1	-0.219869705144793	1	-0.271282463124641	0.841721023736964	0.830345023630746	0.854283638606949	0.806713431196315	0.871776683225825
650	General	-1	-0.219869705144793	-1	-0.271282463124641	0.828391998150238	0.818273925861827	0.839519596751976	0.792849488818552	0.858837644978602
651	COVID-19-Related	0	-0.219869705144793	1	-0.271282463124641	0.814068807864649	0.804199480700317	0.82491236359215	0.783110643936736	0.842828980850831
652	General	0	-0.219869705144793	-1	-0.271282463124641	0.761575498602582	0.751108737186962	0.77333403506404	0.72282257755023	0.792426524096405
653	COVID-19-Related	1	-0.219869705144793	1	-0.271282463124641	0.782510862860341	0.772152582633741	0.792889019670723	0.749773551369637	0.811379973122801
654	General	1	-0.219869705144793	-1	-0.271282463124641	0.678547551562652	0.664528255584813	0.693358853466913	0.630663085039614	0.716721370567168
655	COVID-19-Related	-1	-0.20122251676107	1	-0.242344554076989	0.843305328098968	0.831993831074073	0.855800721162684	0.808542563776509	0.873000380240243
656	General	-1	-0.20122251676107	-1	-0.242344554076989	0.828892247086497	0.818901270486993	0.839909891745295	0.793499216693406	0.859031582028504
657	COVID-19-Related	0	-0.20122251676107	1	-0.242344554076989	0.815448462560184	0.805679483341229	0.826272472474357	0.784603066862142	0.844005222506838
658	General	0	-0.20122251676107	-1	-0.242344554076989	0.762177228053559	0.75188892531906	0.773928335626017	0.723664292718429	0.792925537497373
659	COVID-19-Related	1	-0.20122251676107	1	-0.242344554076989	0.783588430576708	0.773262634101638	0.793878749873962	0.75135486807297	0.812331295587482
660	General	1	-0.20122251676107	-1	-0.242344554076989	0.67922655269071	0.665216292411141	0.693844427835848	0.631690914124284	0.716889237734605
661	COVID-19-Related	-1	-0.182575328377348	1	-0.213406645029336	0.844876476427678	0.833566914538888	0.857182497967888	0.810138913557069	0.874387702709449
662	General	-1	-0.182575328377348	-1	-0.213406645029336	0.829391200721923	0.819423578997807	0.840299998081308	0.794258857117938	0.859330854720174
663	COVID-19-Related	0	-0.182575328377348	1	-0.213406645029336	0.816820062257123	0.806992991814407	0.827654789460304	0.786085501901813	0.844872222417736
664	General	0	-0.182575328377348	-1	-0.213406645029336	0.762777794389321	0.752622512169686	0.77454099517974	0.7245044258755	0.793243821731533
665	COVID-19-Related	1	-0.182575328377348	1	-0.213406645029336	0.78466195570645	0.774548765662224	0.795057303394144	0.752723720262098	0.813278921673011
666	General	1	-0.182575328377348	-1	-0.213406645029336	0.679904575602148	0.666143467706608	0.694604294852247	0.632351621197143	0.717407493485221
667	COVID-19-Related	-1	-0.163928139993625	1	-0.184468735981683	0.846434517209602	0.835277117224218	0.858549379283648	0.811692728754489	0.875893896892159
668	General	-1	-0.163928139993625	-1	-0.184468735981683	0.829888860266727	0.820028773948006	0.840753977934811	0.795175812954217	0.8599342569277
669	COVID-19-Related	0	-0.163928139993625	1	-0.184468735981683	0.818183618285469	0.808408764268223	0.828888864018972	0.78755503352214	0.845773596595245
670	General	0	-0.163928139993625	-1	-0.184468735981683	0.763377196718859	0.753292176063303	0.77510697662562	0.725342974067915	0.793556071934196
671	COVID-19-Related	1	-0.163928139993625	1	-0.184468735981683	0.785731436886344	0.775705981733657	0.796161945511158	0.754123193656565	0.814222854587603
672	General	1	-0.163928139993625	-1	-0.184468735981683	0.680581615941851	0.666948986930315	0.695453979378222	0.633895403004106	0.718032773125183
673	COVID-19-Related	-1	-0.145280951609903	1	-0.155530826934031	0.847979500134768	0.837081524096144	0.860051199390215	0.813468199116315	0.877380345811334
674	General	-1	-0.145280951609903	-1	-0.155530826934031	0.830385226948954	0.820608087331855	0.841084581867941	0.795977133571544	0.860477171823998
675	COVID-19-Related	0	-0.145280951609903	1	-0.155530826934031	0.819539142568209	0.809944701178174	0.83002622232424	0.789004164663287	0.846815835739392
676	General	0	-0.145280951609903	-1	-0.155530826934031	0.763975434175169	0.753942948973958	0.775638210522682	0.725788311974018	0.794053182132749
677	COVID-19-Related	1	-0.145280951609903	1	-0.155530826934031	0.786796872968364	0.776950674176084	0.79701081243281	0.755307733455839	0.815189241008842
678	General	1	-0.145280951609903	-1	-0.155530826934031	0.681257669392745	0.667530734398089	0.696089200994487	0.635277742546719	0.718516419520118
679	COVID-19-Related	-1	-0.12663376322618	1	-0.126592917886378	0.849511476063727	0.838723334754904	0.861284975322933	0.815450039936297	0.878736881624634
680	General	-1	-0.12663376322618	-1	-0.126592917886378	0.830880302014322	0.821144804783677	0.841536936768879	0.796512031081235	0.860803646161303
681	COVID-19-Related	0	-0.12663376322618	1	-0.126592917886378	0.820886647612328	0.811214898099184	0.831296381068342	0.790331694755591	0.847852298588079
682	General	0	-0.12663376322618	-1	-0.126592917886378	0.76457250591517	0.754558580021263	0.776220560494925	0.726169998140503	0.794756508010646
683	COVID-19-Related	1	-0.12663376322618	1	-0.126592917886378	0.787858263018002	0.778050664779428	0.798014719858273	0.756488407753976	0.816378839040761
684	General	1	-0.12663376322618	-1	-0.126592917886378	0.681932731675895	0.668258223486894	0.696428345083425	0.636427568920516	0.718902859553699
685	COVID-19-Related	-1	-0.107986574842457	1	-0.0976550088387249	0.851030496994778	0.840338724589143	0.862647627563043	0.817322872957227	0.880064745585731
686	General	-1	-0.107986574842457	-1	-0.0976550088387249	0.831374086726075	0.821684576789972	0.841929711511245	0.797279347965213	0.861035735523899
687	COVID-19-Related	0	-0.107986574842457	1	-0.0976550088387249	0.822226146499815	0.812555962496906	0.832469049096645	0.791662194312264	0.848898977130622
688	General	0	-0.107986574842457	-1	-0.0976550088387249	0.76516841111962	0.755202005979136	0.776706758002975	0.727057279991645	0.795287020759231
689	COVID-19-Related	1	-0.107986574842457	1	-0.0976550088387249	0.788915606312589	0.779140827229172	0.798918831018525	0.757799285794303	0.817467501644971
690	General	1	-0.107986574842457	-1	-0.0976550088387249	0.682606798550608	0.668714973062815	0.696731801799575	0.637575837899852	0.719351800051559
691	COVID-19-Related	-1	-0.0893393864587346	1	-0.0687170997910725	0.852536616031418	0.841881269165375	0.864054667462889	0.818994265805157	0.881247650855675
692	General	-1	-0.0893393864587346	-1	-0.0687170997910725	0.83186658236483	0.82216860472664	0.842381159048529	0.798048706076395	0.861595112925303
693	COVID-19-Related	0	-0.0893393864587346	1	-0.0687170997910725	0.823557652878661	0.813992021465621	0.833851299983457	0.792986940660897	0.850137661752844
694	General	0	-0.0893393864587346	-1	-0.0687170997910725	0.765763148993035	0.755667735286941	0.777304240237122	0.727950691331824	0.795623768517592
695	COVID-19-Related	1	-0.0893393864587346	1	-0.0687170997910725	0.789968902339586	0.78025294759989	0.800002923909529	0.759122795228637	0.818303639860878
696	General	1	-0.0893393864587346	-1	-0.0687170997910725	0.68327986581452	0.669476658694937	0.697273200213097	0.638526925073319	0.719960871708032
697	COVID-19-Related	-1	-0.0706921980750121	1	-0.03977919074342	0.854029887350044	0.84363513521262	0.865445992479554	0.820650479223638	0.882697224222711
698	General	-1	-0.0706921980750121	-1	-0.03977919074342	0.832357790228423	0.822788424107617	0.842857388871277	0.798814615099087	0.862022254307012
699	COVID-19-Related	0	-0.0706921980750121	1	-0.03977919074342	0.82488118095386	0.815411198584928	0.835123478071935	0.794552119732214	0.850974521096245
700	General	0	-0.0706921980750121	-1	-0.03977919074342	0.766356718763605	0.756231575956697	0.777837529684304	0.728839319778107	0.796272913298794
701	COVID-19-Related	1	-0.0706921980750121	1	-0.03977919074342	0.79101815079487	0.781378876490296	0.801184319737833	0.760663879445547	0.819132009283985
702	General	1	-0.0706921980750121	-1	-0.03977919074342	0.683951929303688	0.670318880577297	0.697742067960693	0.639327811078368	0.720385009082012
703	COVID-19-Related	-1	-0.0520450096912892	1	-0.0108412816957669	0.855510366167901	0.845239437735415	0.866767116023171	0.82230522475733	0.884020605322217
704	General	-1	-0.0520450096912892	-1	-0.0108412816957669	0.832847711631758	0.823354644591879	0.843283993665215	0.799570912354111	0.862471856742846
705	COVID-19-Related	0	-0.0520450096912892	1	-0.0108412816957669	0.826196745478401	0.81684624920234	0.836396144482092	0.796254406390803	0.851940687929348
706	General	0	-0.0520450096912892	-1	-0.0108412816957669	0.766949119683108	0.756774020876925	0.778494726529486	0.729717492630744	0.796838665571542
707	COVID-19-Related	1	-0.0520450096912892	1	-0.0108412816957669	0.792063351581006	0.782479744099833	0.802119238676199	0.761747577649378	0.819861726078021
708	General	1	-0.0520450096912892	-1	-0.0108412816957669	0.684622984892672	0.671218724109594	0.698477429093436	0.640127921164719	0.720778738929086
709	COVID-19-Related	-1	-0.0333978213075667	1	0.0180966273518856	0.856978108711304	0.846555432999065	0.868246974966212	0.823919000176871	0.885311018736488
710	General	-1	-0.0333978213075667	-1	0.0180966273518856	0.833336347906654	0.823867218768414	0.843698354441643	0.800325076199763	0.862815443633962
711	COVID-19-Related	0	-0.0333978213075667	1	0.0180966273518856	0.827504361744268	0.818116596719742	0.837634916005119	0.797721713047563	0.852948496711271
712	General	0	-0.0333978213075667	-1	0.0180966273518856	0.767540351026828	0.757285986592918	0.778891717467673	0.730593866313432	0.797208253878345
713	COVID-19-Related	1	-0.0333978213075667	1	0.0180966273518856	0.793104504805499	0.783633428131629	0.803066947115362	0.763054274588347	0.820690018994473
714	General	1	-0.0333978213075667	-1	0.0180966273518856	0.685293028494618	0.671998672003701	0.699122937158464	0.641118926881908	0.720899147611155
715	COVID-19-Related	-1	-0.0147506329238443	1	0.047034536399538	0.858433172184133	0.848061439983917	0.869583468524656	0.825574146318851	0.886590514235488
716	General	-1	-0.0147506329238443	-1	0.047034536399538	0.833823700401694	0.824374477235386	0.844162897050417	0.801077107303848	0.863158307989894
717	COVID-19-Related	0	-0.0147506329238443	1	0.047034536399538	0.828804045573448	0.819621617713797	0.83878879274462	0.799288362504629	0.853950621529085
718	General	0	-0.0147506329238443	-1	0.047034536399538	0.768130412093465	0.757862353563035	0.779504938720511	0.731472254359894	0.797917478221564
719	COVID-19-Related	1	-0.0147506329238443	1	0.047034536399538	0.79414161077904	0.784561612164705	0.803982331340951	0.764160837703715	0.821608799422413
720	General	1	-0.0147506329238443	-1	0.047034536399538	0.685962056061336	0.672650328918	0.699665517279632	0.64271390201575	0.721295801456431
721	COVID-19-Related	-1	0.00389655545987866	1	0.0759724454471911	0.859875614736625	0.849491721645631	0.870896503425783	0.827181766935451	0.887853610570771
722	General	-1	0.00389655545987866	-1	0.0759724454471911	0.834309770482077	0.824819966321068	0.844740106935345	0.801663389392164	0.863462188605004
723	COVID-19-Related	0	0.00389655545987866	1	0.0759724454471911	0.830095813308945	0.820795860700284	0.84003421640613	0.801071257299512	0.855157380090235
724	General	0	0.00389655545987866	-1	0.0759724454471911	0.768719302205051	0.758463154232565	0.780099964569589	0.732352261734061	0.798273912524282
725	COVID-19-Related	1	0.00389655545987866	1	0.0759724454471911	0.795174670013739	0.785637108252251	0.80493515565916	0.765126650652369	0.822514120767898
726	General	1	0.00389655545987866	-1	0.0759724454471911	0.686630063583367	0.673360269354298	0.700117422188821	0.643594934913803	0.722197780550113
727	COVID-19-Related	-1	0.0225437438436011	1	0.104910354494844	0.861305495434451	0.850997028833816	0.872240689377151	0.828596611087095	0.889109229968029
728	General	-1	0.0225437438436011	-1	0.104910354494844	0.834794559529458	0.825270589874282	0.845056229293356	0.80220421673018	0.863715927609655
729	COVID-19-Related	0	0.0225437438436011	1	0.104910354494844	0.831379681805805	0.822158594617189	0.841256527457759	0.802591070937055	0.856142706723441
730	General	0	0.0225437438436011	-1	0.104910354494844	0.76930702070686	0.759083639567721	0.780612071688801	0.73323043683203	0.798595387593379
731	COVID-19-Related	1	0.0225437438436011	1	0.104910354494844	0.796203683221343	0.786834370654232	0.805784710110305	0.766093641368595	0.823416529908496
732	General	1	0.0225437438436011	-1	0.104910354494844	0.687297047090059	0.674246384926258	0.700642173076838	0.644400603067183	0.722983860068381
733	COVID-19-Related	-1	0.0411909322273236	1	0.133848263542496	0.862722874228117	0.852455198340684	0.873610423674661	0.829935233762531	0.89035252413061
734	General	-1	0.0411909322273236	-1	0.133848263542496	0.835278068941809	0.825748229981093	0.845591920338518	0.802738597927671	0.863959636908518
735	COVID-19-Related	0	0.0411909322273236	1	0.133848263542496	0.832655668422161	0.823424457787582	0.842549457596346	0.803936948429605	0.857377211549447
736	General	0	0.0411909322273236	-1	0.133848263542496	0.76989356696732	0.759782918025951	0.781189325113063	0.73401661196494	0.799089568049745
737	COVID-19-Related	1	0.0411909322273236	1	0.133848263542496	0.797228651311444	0.787923323306967	0.806821271158786	0.767630977529466	0.824313898506026
738	General	1	0.0411909322273236	-1	0.133848263542496	0.687963002649626	0.674686475598513	0.701433759162589	0.645608759197031	0.723802473657744
739	COVID-19-Related	-1	0.0598381206110461	1	0.162786172590148	0.864127811922668	0.854068135471556	0.87491071011423	0.83126553056097	0.891583575254698
740	General	-1	0.0598381206110461	-1	0.162786172590148	0.835760300133256	0.826246463241909	0.845957077954725	0.803188556107307	0.864331153615168
741	COVID-19-Related	0	0.0598381206110461	1	0.162786172590148	0.833923791010287	0.824600819999517	0.843708842886786	0.805178166767808	0.858734111720447
742	General	0	0.0598381206110461	-1	0.162786172590148	0.770478940377924	0.760390648270887	0.781827445575082	0.73443962489607	0.799656595313032
743	COVID-19-Related	1	0.0598381206110461	1	0.162786172590148	0.79824957538968	0.788992887708883	0.808032122507654	0.769253812129566	0.825207673634025
744	General	1	0.0598381206110461	-1	0.162786172590148	0.688627926369213	0.675647846726566	0.702089660837377	0.64708262483107	0.724767868394788
745	COVID-19-Related	-1	0.078485308994769	1	0.191724081637802	0.865520370147725	0.855537874788977	0.87617371245624	0.832587520010351	0.892802465874144
746	General	-1	0.078485308994769	-1	0.191724081637802	0.836241254533938	0.826732616596205	0.846271355903958	0.803155620318039	0.8646410423343
747	COVID-19-Related	0	0.078485308994769	1	0.191724081637802	0.835184067907682	0.825925316926623	0.844938448410234	0.806552828101707	0.860072669450266
748	General	0	0.078485308994769	-1	0.191724081637802	0.771063140353139	0.760960346017105	0.782447388300481	0.734862197806876	0.80031451438126
749	COVID-19-Related	1	0.078485308994769	1	0.191724081637802	0.799266456755921	0.789972425425956	0.809055167683734	0.770687924029815	0.825904291058647
750	General	1	0.078485308994769	-1	0.191724081637802	0.689291814394948	0.676245193548512	0.702979214775245	0.648019114794345	0.725488501396334
751	COVID-19-Related	-1	0.0971324973784915	1	0.220661990685454	0.866900611327856	0.857064241963394	0.877569773011725	0.833901221146028	0.894005552143937
752	General	-1	0.0971324973784915	-1	0.220661990685454	0.836720933589852	0.827180558910538	0.846708321284407	0.803621973206664	0.86500936182236
753	COVID-19-Related	0	0.0971324973784915	1	0.220661990685454	0.836436517928167	0.827300561083532	0.846069833359415	0.808102519242021	0.861398455081122
754	General	0	0.0971324973784915	-1	0.220661990685454	0.771646166330317	0.761512585445781	0.78305318115189	0.73559695297734	0.800970810624903
755	COVID-19-Related	1	0.0971324973784915	1	0.220661990685454	0.800279296902449	0.791099729022166	0.810109007451464	0.771601952024685	0.826489081421955
756	General	1	0.0971324973784915	-1	0.220661990685454	0.689954662912003	0.677076790358699	0.703618392595143	0.649092003076547	0.725709772613501
757	COVID-19-Related	-1	0.115779685762214	1	0.249599899733107	0.868268598653283	0.858490222395828	0.878820301279987	0.835206653501805	0.895189807999719
758	General	-1	0.115779685762214	-1	0.249599899733107	0.837199338762704	0.827616250097048	0.847124421999852	0.804528927750388	0.865425470216374
759	COVID-19-Related	0	0.115779685762214	1	0.249599899733107	0.837681160353018	0.828516512359725	0.847236639707863	0.809572325478427	0.862331255462
760	General	0	0.115779685762214	-1	0.249599899733107	0.7722280177696	0.762065023069122	0.783548705823406	0.736416303909732	0.801625484513481
761	COVID-19-Related	1	0.115779685762214	1	0.249599899733107	0.801288097512129	0.792050145731663	0.811176968195871	0.772519317451594	0.827321303095377
762	General	1	0.115779685762214	-1	0.249599899733107	0.690616468144633	0.677838217311728	0.704312660602299	0.649964171452087	0.726198894113747
763	COVID-19-Related	-1	0.134426874145937	1	0.27853780878076	0.869624396050942	0.859956313052276	0.880151719979665	0.836509864599098	0.896322332885299
764	General	-1	0.134426874145937	-1	0.27853780878076	0.837676471529761	0.828096524614475	0.847517712402548	0.805216281298355	0.865839597618873
765	COVID-19-Related	0	0.134426874145937	1	0.27853780878076	0.838918014922116	0.829626911187927	0.848336682350639	0.810952325523847	0.8632517385501
766	General	0	0.134426874145937	-1	0.27853780878076	0.772808694153832	0.76264578040767	0.784148292208363	0.737244106711955	0.802278536541554
767	COVID-19-Related	1	0.134426874145937	1	0.27853780878076	0.802292860456566	0.792983750873047	0.812349495515394	0.773706384364821	0.828279723979142
768	General	1	0.134426874145937	-1	0.27853780878076	0.691277226356228	0.678428286792516	0.704581152879612	0.651068227794012	0.726882490847198
769	COVID-19-Related	-1	0.153074062529659	1	0.307475717828412	0.870968068155892	0.86141857774331	0.881456069482084	0.837810236777405	0.897532339961907
770	General	-1	0.153074062529659	-1	0.307475717828412	0.838152333383697	0.828639519834053	0.84804411371615	0.805661221003084	0.866222899985638
771	COVID-19-Related	0	0.153074062529659	1	0.307475717828412	0.840147101825135	0.830867530328234	0.849582961236564	0.812683056219767	0.864437669224961
772	General	0	0.153074062529659	-1	0.307475717828412	0.77338819498846	0.763127474959616	0.784694910166801	0.738070234432402	0.802929967228588
773	COVID-19-Related	1	0.153074062529659	1	0.307475717828412	0.803293587794263	0.793941154394014	0.813376951057692	0.774496870673766	0.829135068148021
774	General	1	0.153074062529659	-1	0.307475717828412	0.691936933849355	0.678998796674166	0.705207420582371	0.651397308660803	0.727613079503393
775	COVID-19-Related	-1	0.171721250913382	1	0.336413626876065	0.872299680283095	0.862762488405396	0.882635036648151	0.839626746578459	0.898832826499789
776	General	-1	0.171721250913382	-1	0.336413626876065	0.838626925832451	0.829186940772065	0.848568525821433	0.806105379840444	0.866671007097416
777	COVID-19-Related	0	0.171721250913382	1	0.336413626876065	0.84136844169276	0.832060096079946	0.850757542632765	0.814196533259525	0.865659881355654
778	General	0	0.171721250913382	-1	0.336413626876065	0.773966519801448	0.763726411659745	0.785375449699178	0.738737735253887	0.803579777118816
779	COVID-19-Related	1	0.171721250913382	1	0.336413626876065	0.804290281768767	0.795061200408045	0.814456945815661	0.775306263758116	0.829952389344172
780	General	1	0.171721250913382	-1	0.336413626876065	0.692595586965789	0.67983190365808	0.705715597653189	0.652371261605674	0.728725768139048
781	COVID-19-Related	-1	0.190368439297105	1	0.365351535923718	0.87361929839955	0.864020835372097	0.88384185517121	0.840945956397318	0.900141642351902
782	General	-1	0.190368439297105	-1	0.365351535923718	0.839100250399072	0.829703004769791	0.848869989948934	0.806548758038888	0.867084466572533
783	COVID-19-Related	0	0.190368439297105	1	0.365351535923718	0.842582055587939	0.833303716051973	0.851928908333472	0.815700554251997	0.866908621422452
784	General	0	0.190368439297105	-1	0.365351535923718	0.774543668143172	0.76435245416345	0.785854177684521	0.739244491482889	0.804077929478659
785	COVID-19-Related	1	0.190368439297105	1	0.365351535923718	0.805282944806804	0.796048047042074	0.815349190703845	0.776306223837534	0.830726474673178
786	General	1	0.190368439297105	-1	0.365351535923718	0.693253182086554	0.680300449585564	0.70642535739613	0.653334336464704	0.729578713706479
787	COVID-19-Related	-1	0.209015627680827	1	0.39428944497137	0.874926989096804	0.865356960904435	0.885072402270791	0.842264292288615	0.901097557286648
788	General	-1	0.209015627680827	-1	0.39428944497137	0.839572308621575	0.83014780168052	0.849436538914123	0.806851300013248	0.867496232249787
789	COVID-19-Related	0	0.209015627680827	1	0.39428944497137	0.843787964997173	0.83451438636548	0.853093097997718	0.81719513343364	0.868147521986034
790	General	0	0.209015627680827	-1	0.39428944497137	0.775119639586338	0.765037873703865	0.786294298483928	0.739878286335936	0.80432407991676
791	COVID-19-Related	1	0.209015627680827	1	0.39428944497137	0.806271579516416	0.797021843552761	0.816225848186267	0.777141568601878	0.831510708446911
792	General	1	0.209015627680827	-1	0.39428944497137	0.693909715631946	0.680800446866361	0.707120643177537	0.654264103706355	0.729894037509082
793	COVID-19-Related	-1	0.22766281606455	1	0.423227354019023	0.876222819563847	0.866663626468957	0.886331027359339	0.843662027258902	0.902104070778507
794	General	-1	0.22766281606455	-1	0.423227354019023	0.840043102052789	0.830575922744514	0.849903453129543	0.807421644161032	0.86796634686252
795	COVID-19-Related	0	0.22766281606455	1	0.423227354019023	0.844986191821849	0.835953791016975	0.85416456395751	0.818529129514905	0.869078103420034
796	General	0	0.22766281606455	-1	0.423227354019023	0.775694433725872	0.765566405122825	0.786857373447461	0.740703443617388	0.804993379940702
797	COVID-19-Related	1	0.22766281606455	1	0.423227354019023	0.807256188685084	0.798014673031806	0.817089375338396	0.778275323102267	0.832424312191208
798	General	1	0.22766281606455	-1	0.423227354019023	0.694565184061565	0.681554951882642	0.708062765005418	0.654853798830243	0.73064332971689
799	COVID-19-Related	-1	0.246310004448273	1	0.452165263066676	0.877506857560372	0.868123857546931	0.887506003420775	0.845499323412441	0.903218229819024
800	General	-1	0.246310004448273	-1	0.452165263066676	0.840512632260213	0.831139141783083	0.850518702386896	0.807960433672025	0.868393890290554
801	COVID-19-Related	0	0.246310004448273	1	0.452165263066676	0.846176758369606	0.837174216091679	0.855391870328433	0.820000233246555	0.86995450008155
802	General	0	0.246310004448273	-1	0.452165263066676	0.776268050178835	0.766082165792016	0.78748377468383	0.741269765108009	0.805660943747153
803	COVID-19-Related	1	0.246310004448273	1	0.452165263066676	0.808236775277853	0.798983183143466	0.818088281152739	0.779406192665319	0.833343066725636
804	General	1	0.246310004448273	-1	0.452165263066676	0.695219583874334	0.682238281094979	0.708421391233784	0.655233157109968	0.731233122151648
805	COVID-19-Related	-1	0.264957192831995	1	0.481103172114328	0.878779171390439	0.869508440423567	0.888723799677521	0.846831459323397	0.904316494720487
806	General	-1	0.264957192831995	-1	0.481103172114328	0.840980900825867	0.831615128190206	0.851041518429321	0.808774434303012	0.868896179822678
807	COVID-19-Related	0	0.264957192831995	1	0.481103172114328	0.847359687345752	0.838409079817603	0.856598240073822	0.821249735567072	0.871087354723133
808	General	0	0.264957192831995	-1	0.481103172114328	0.776840488584321	0.766813386198583	0.788056620614327	0.741865358172398	0.806326772054446
809	COVID-19-Related	1	0.264957192831995	1	0.481103172114328	0.809213342435447	0.800018337211498	0.81896972344904	0.780532920801323	0.834266097756729
810	General	1	0.264957192831995	-1	0.481103172114328	0.695872911608516	0.682983272434566	0.709073237581797	0.656417326796226	0.731968887573787
811	COVID-19-Related	-1	0.283604381215718	1	0.510041081161981	0.880039829876509	0.870739153999499	0.889995791839139	0.848416537414466	0.905402601876217
812	General	-1	0.283604381215718	-1	0.510041081161981	0.841447909346145	0.832010457163558	0.851468126257594	0.809321615655178	0.869309956212013
813	COVID-19-Related	0	0.283604381215718	1	0.510041081161981	0.848535001844726	0.839611579728359	0.857760061375747	0.822183372033353	0.872211789233138
814	General	0	0.283604381215718	-1	0.510041081161981	0.777411748603357	0.767381720000749	0.788669330259352	0.742781953828263	0.80698556773745
815	COVID-19-Related	1	0.283604381215718	1	0.510041081161981	0.810185893472377	0.801045228459067	0.819932047316659	0.781763616784164	0.83518502583136
816	General	1	0.283604381215718	-1	0.510041081161981	0.696525163841733	0.683876632836395	0.709753517514792	0.657705442405784	0.732791832070692
817	COVID-19-Related	-1	0.30225156959944	1	0.538978990209633	0.881288902333885	0.872094617040429	0.891261713270413	0.849837133388809	0.906476050956885
818	General	-1	0.30225156959944	-1	0.538978990209633	0.841913659431668	0.83247421186693	0.851898267691214	0.809782031761233	0.869866344860894
819	COVID-19-Related	0	0.30225156959944	1	0.538978990209633	0.8497027253416	0.840854699048377	0.858869224694252	0.82361532861793	0.873327840969157
820	General	0	0.30225156959944	-1	0.538978990209633	0.77798182991881	0.76790732841248	0.789099271580031	0.743367784276891	0.807644898781535
821	COVID-19-Related	1	0.30225156959944	1	0.538978990209633	0.811154431875055	0.801978074470021	0.820792817182272	0.783507753827153	0.836099212555897
822	General	1	0.30225156959944	-1	0.538978990209633	0.697176337190973	0.684621335496555	0.710419986459261	0.65879116994139	0.733100295141058
823	COVID-19-Related	-1	0.320898757983163	1	0.567916899257286	0.882526458545538	0.873235409602162	0.892393936371489	0.850913614264348	0.907571885450623
824	General	-1	0.320898757983163	-1	0.567916899257286	0.842378152707138	0.832959703370371	0.852388053482664	0.810077231181007	0.87039991785373
825	COVID-19-Related	0	0.320898757983163	1	0.567916899257286	0.850862881683643	0.842098616374171	0.859938483112408	0.825032091284448	0.874428576702455
826	General	0	0.320898757983163	-1	0.567916899257286	0.778550732235283	0.768413790384025	0.789439616304675	0.744001857235714	0.808300706287386
827	COVID-19-Related	1	0.320898757983163	1	0.567916899257286	0.812118961299895	0.802936860998228	0.821751931777629	0.785174919572648	0.837005431357403
828	General	1	0.320898757983163	-1	0.567916899257286	0.697826428312599	0.685042494719139	0.71109917078493	0.659063621144938	0.73401505652093
829	COVID-19-Related	-1	0.339545946366886	1	0.596854808304939	0.883752568737337	0.874494136866689	0.89357823822535	0.852467943539048	0.908590282373272
830	General	-1	0.339545946366886	-1	0.596854808304939	0.842841390811194	0.833308075910803	0.852826850630381	0.810377196541412	0.870897341322435
831	COVID-19-Related	0	0.339545946366886	1	0.596854808304939	0.852015495081924	0.843346696339139	0.86102144688263	0.826363387222081	0.875516486288259
832	General	0	0.339545946366886	-1	0.596854808304939	0.77911845527902	0.768963913595594	0.789829817419849	0.744667240108891	0.80859399530428
833	COVID-19-Related	1	0.339545946366886	1	0.596854808304939	0.813079485571413	0.803944420976585	0.822554048734751	0.786044297746128	0.837907610584739
834	General	1	0.339545946366886	-1	0.596854808304939	0.698475433902353	0.685615746131622	0.711798820767514	0.66030454310748	0.734584532606143
835	COVID-19-Related	-1	0.358193134750608	1	0.625792717352591	0.884967303553673	0.875669160741361	0.894722099031274	0.854025270739726	0.909682171199829
836	General	-1	0.358193134750608	-1	0.625792717352591	0.843303375396265	0.833715676729231	0.853199257321328	0.810686260817493	0.87139313769904
837	COVID-19-Related	0	0.358193134750608	1	0.625792717352591	0.853160590102975	0.844579314308548	0.862266091257975	0.827438912134532	0.876598863015384
838	General	0	0.358193134750608	-1	0.625792717352591	0.779684998797801	0.769431397252856	0.79031760462742	0.745322868271439	0.808884837264434
839	COVID-19-Related	1	0.358193134750608	1	0.625792717352591	0.814036008680325	0.804964198473001	0.823592625788348	0.78691110770538	0.838966902320572
840	General	1	0.358193134750608	-1	0.625792717352591	0.699123350695356	0.686163384230884	0.712521259168214	0.660832258172651	0.735416846711005
841	COVID-19-Related	-1	0.376840323134331	1	0.654730626400244	0.886170734033491	0.876952055006666	0.895976141229367	0.855568943210576	0.910838260288545
842	General	-1	0.376840323134331	-1	0.654730626400244	0.843764108128423	0.83408985187136	0.853774863247303	0.811396996079578	0.871887310141481
843	COVID-19-Related	0	0.376840323134331	1	0.654730626400244	0.854298191660502	0.845668087258151	0.863515978831216	0.828509157272574	0.877699712979937
844	General	0	0.376840323134331	-1	0.654730626400244	0.780250362560845	0.770016971765791	0.790982970833813	0.74606759479628	0.809172245910612
845	COVID-19-Related	1	0.376840323134331	1	0.654730626400244	0.814988534781647	0.806110463787248	0.824458257348852	0.787775349272178	0.839943486065506
846	General	1	0.376840323134331	-1	0.654730626400244	0.699770175466101	0.686880535283608	0.713132212273808	0.661131581969342	0.736032673791954
847	COVID-19-Related	-1	0.395487511518053	1	0.683668535447897	0.887362931586716	0.878217603533201	0.897080015075678	0.856729298267886	0.912151228313426
848	General	-1	0.395487511518053	-1	0.683668535447897	0.844223590687244	0.834582409949683	0.854323570107023	0.812106231718245	0.87237986181862
849	COVID-19-Related	0	0.395487511518053	1	0.683668535447897	0.855428325007164	0.846706894609932	0.8645392932734	0.829574131423725	0.878794094030552
850	General	0	0.395487511518053	-1	0.683668535447897	0.780814546358708	0.770431316625394	0.791439495034024	0.74675165730425	0.809948549492049
851	COVID-19-Related	1	0.395487511518053	1	0.683668535447897	0.815937068192786	0.807099333797714	0.825376313185478	0.788499132134902	0.840731593739109
852	General	1	0.395487511518053	-1	0.683668535447897	0.700415905028452	0.687757165698605	0.713724249092072	0.661434804561927	0.736633615613869
853	COVID-19-Related	-1	0.414134699901776	1	0.712606444495549	0.888543967971089	0.879395243913671	0.898196634389795	0.858193030300954	0.913272089745363
854	General	-1	0.414134699901776	-1	0.712606444495549	0.844681824765656	0.834986414579664	0.85483365396799	0.812816077482432	0.87287079591008
855	COVID-19-Related	0	0.414134699901776	1	0.712606444495549	0.856551015726395	0.847819251909891	0.865703187521261	0.830633843585396	0.879880022383473
856	General	0	0.414134699901776	-1	0.712606444495549	0.781377550003181	0.771004177450394	0.79221614582808	0.747516600552343	0.810884148658759
857	COVID-19-Related	1	0.414134699901776	1	0.712606444495549	0.816881613391634	0.808188966914093	0.826110235410117	0.789405752505169	0.841589623353602
858	General	1	0.414134699901776	-1	0.712606444495549	0.701060536235628	0.688254001741041	0.714329842123519	0.661622747340634	0.737168902498072
859	COVID-19-Related	-1	0.432781888285499	1	0.741544353543202	0.88971391526941	0.880611971334511	0.899299969501873	0.859200261868813	0.914375811879194
860	General	-1	0.432781888285499	-1	0.741544353543202	0.845138812069803	0.835441842017636	0.855271886285171	0.813298169347349	0.873360115606088
861	COVID-19-Related	0	0.432781888285499	1	0.741544353543202	0.857666289724298	0.849048977619541	0.866871593918046	0.831688302962031	0.880912578827296
862	General	0	0.432781888285499	-1	0.741544353543202	0.781939373327186	0.771547969266009	0.792914716359483	0.748284924925107	0.811344815289
863	COVID-19-Related	1	0.432781888285499	1	0.741544353543202	0.817822175014658	0.809224104022303	0.827144059783172	0.79039719619921	0.842400273471035
864	General	1	0.432781888285499	-1	0.741544353543202	0.701704065980189	0.688853761653653	0.715126243095379	0.662012732006637	0.737841687040263
865	COVID-19-Related	-1	0.451429076669221	1	0.770482262590855	0.89087284586718	0.881759612432986	0.900411474218552	0.860212551941836	0.915462331880555
866	General	-1	0.451429076669221	-1	0.770482262590855	0.845594554318898	0.836048015132579	0.855666082972618	0.813711125959893	0.873803520846651
867	COVID-19-Related	0	0.451429076669221	1	0.770482262590855	0.858774173221588	0.850235601825178	0.868024328853997	0.832793779653309	0.881925182176301
868	General	0	0.451429076669221	-1	0.770482262590855	0.782500016184677	0.772285778570687	0.793513811076894	0.749015642610187	0.812047103334035
869	COVID-19-Related	1	0.451429076669221	1	0.770482262590855	0.818758757854994	0.8101131783651	0.828090279081463	0.791099932546011	0.843348832625535
870	General	1	0.451429076669221	-1	0.770482262590855	0.702346491194022	0.689475426815251	0.715852313892051	0.662715317602713	0.738448301030691
871	COVID-19-Related	-1	0.470076265052944	1	0.799420171638507	0.89202083243065	0.88286883932429	0.901501894145947	0.861795064058031	0.916480456185421
872	General	-1	0.470076265052944	-1	0.799420171638507	0.84604905324508	0.836502728738615	0.856174260946663	0.814123373700457	0.874307046837142
873	COVID-19-Related	0	0.470076265052944	1	0.799420171638507	0.859874692745608	0.851455160713753	0.869013210587359	0.834458867764764	0.88296637242193
874	General	0	0.470076265052944	-1	0.799420171638507	0.783059478450533	0.772906697523718	0.79420175461518	0.7497532876451	0.812838555483909
875	COVID-19-Related	1	0.470076265052944	1	0.799420171638507	0.819691366860539	0.810928926660748	0.828912100313017	0.792037475723936	0.844450766465557
876	General	1	0.470076265052944	-1	0.799420171638507	0.702987808848316	0.690014603730886	0.716627778253799	0.663559170599673	0.7392003406942
877	COVID-19-Related	-1	0.488723453436667	1	0.82835808068616	0.893157947885282	0.883995778188532	0.902597468394941	0.863577316713449	0.917553598350625
878	General	-1	0.488723453436667	-1	0.82835808068616	0.846502310593271	0.837032880718621	0.856638174614084	0.81453491285314	0.874830001259473
879	COVID-19-Related	0	0.488723453436667	1	0.82835808068616	0.8609678751224	0.852692004144264	0.870071091751342	0.8360453373371	0.884068583939921
880	General	0	0.488723453436667	-1	0.82835808068616	0.783617760020454	0.773504580656315	0.794744318355918	0.750363303453527	0.813627437736263
881	COVID-19-Related	1	0.488723453436667	1	0.82835808068616	0.820620007132036	0.811754321422403	0.829933440694917	0.793006059888507	0.845140307615432
882	General	1	0.488723453436667	-1	0.82835808068616	0.703628015953539	0.690744383582442	0.717216352408276	0.664205175118183	0.739886033086034
883	COVID-19-Related	-1	0.507370641820389	1	0.857295989733813	0.894284265394608	0.885212720640003	0.903680031308948	0.864745022804243	0.918650507021643
884	General	-1	0.507370641820389	-1	0.857295989733813	0.846954328121037	0.837591109787888	0.857036567635508	0.81494574370651	0.875309994223386
885	COVID-19-Related	0	0.507370641820389	1	0.857295989733813	0.862053747468847	0.853789306982176	0.871096865462112	0.836680751263412	0.885181179961175
886	General	0	0.507370641820389	-1	0.857295989733813	0.784174860810863	0.774115101392696	0.795292350929845	0.751040395305129	0.814408519505104
887	COVID-19-Related	1	0.507370641820389	1	0.857295989733813	0.821544683921177	0.81273224277652	0.830976488868884	0.794164882139469	0.84593676795807
888	General	1	0.507370641820389	-1	0.857295989733813	0.704267109559406	0.691333064210259	0.717826974469888	0.6646468742326	0.740753332862732
889	COVID-19-Related	-1	0.526017830204112	1	0.886233898781465	0.895399858339497	0.886473064703662	0.904782915663231	0.865811815547375	0.919690749534212
890	General	-1	0.526017830204112	-1	0.886233898781465	0.847405107598445	0.838093973450221	0.857504897719336	0.815355866553587	0.875788407148756
891	COVID-19-Related	0	0.526017830204112	1	0.886233898781465	0.863132337184874	0.854906504992624	0.872109276687958	0.83731667087964	0.886219615352007
892	General	0	0.526017830204112	-1	0.886233898781465	0.784730780758792	0.774732899752274	0.79584430383621	0.751561402143103	0.81499662684083
893	COVID-19-Related	1	0.526017830204112	1	0.886233898781465	0.822465402628687	0.813573817192383	0.83197952507441	0.795251829170012	0.847062268924135
894	General	1	0.526017830204112	-1	0.886233898781465	0.704905086754855	0.691780914524591	0.718577905392548	0.664681209663336	0.741566886548869
895	COVID-19-Related	-1	0.544665018587835	1	0.915171807829118	0.896504800297825	0.887633356281596	0.905973243892696	0.867251044081619	0.92071883739168
896	General	-1	0.544665018587835	-1	0.915171807829118	0.847854650807919	0.838589331624104	0.858007577476757	0.815760583536628	0.876267831257504
897	COVID-19-Related	0	0.544665018587835	1	0.915171807829118	0.864203671945722	0.856068751119708	0.873196256231081	0.838568174511192	0.887248345984111
898	General	0	0.544665018587835	-1	0.915171807829118	0.785285519821784	0.775371384339331	0.796433524723385	0.751862909838559	0.815858277292613
899	COVID-19-Related	1	0.544665018587835	1	0.915171807829118	0.823382168802422	0.814432845685115	0.832918374086407	0.79641009464973	0.848181015000417
900	General	1	0.544665018587835	-1	0.915171807829118	0.705541944668004	0.692251526249945	0.719346072477867	0.664809571582233	0.742689522201491
901	COVID-19-Related	-1	0.563312206971557	1	0.944109716876771	0.897599165024547	0.888718149678745	0.907043298624451	0.868527112913606	0.921734883365588
902	General	-1	0.563312206971557	-1	0.944109716876771	0.848302959544105	0.838986329981454	0.858384463115673	0.816158912967825	0.876747560951192
903	COVID-19-Related	0	0.563312206971557	1	0.944109716876771	0.865267779694288	0.857085369901665	0.874207739017088	0.8399306251718	0.888268159439148
904	General	0	0.563312206971557	-1	0.944109716876771	0.785839077977784	0.775984928632101	0.796902265661317	0.752164159452933	0.816716425564733
905	COVID-19-Related	1	0.563312206971557	1	0.944109716876771	0.824294988135466	0.815294303339334	0.833777673715444	0.797564721183456	0.849257364668812
906	General	1	0.563312206971557	-1	0.944109716876771	0.706177680466118	0.692823009995486	0.720099347613338	0.665348619792529	0.743346368024737
907	COVID-19-Related	-1	0.58195939535528	1	0.973047625924423	0.898683026432176	0.889937007917951	0.90802812909319	0.869667228332832	0.922738999934639
908	General	-1	0.58195939535528	-1	0.973047625924423	0.848750035613728	0.839428717759002	0.858961931368305	0.816564644362701	0.877225690620797
909	COVID-19-Related	0	0.58195939535528	1	0.973047625924423	0.866324688633533	0.858167867305059	0.875209631337693	0.841283751982157	0.889279899911104
910	General	0	0.58195939535528	-1	0.973047625924423	0.786391455225035	0.776563222296735	0.797444918380403	0.752888759239514	0.817381149406033
911	COVID-19-Related	1	0.58195939535528	1	0.973047625924423	0.825203866464231	0.816219650510372	0.834656414209925	0.798393059354461	0.850121393808475
912	General	1	0.58195939535528	-1	0.973047625924423	0.706812291355565	0.693468484598856	0.720864941050137	0.665759693517526	0.743954144677314
913	COVID-19-Related	-1	0.600606583739002	1	1.00198553497208	0.899756458571656	0.891115748412684	0.909094181170064	0.870782123257076	0.923731299263393
914	General	-1	0.600606583739002	-1	1.00198553497208	0.849195880835452	0.839875203045506	0.859478885783612	0.816969828431291	0.877702223583136
915	COVID-19-Related	0	0.600606583739002	1	1.00198553497208	0.86737442721896	0.859263480865628	0.876212495344124	0.842315004237586	0.890283002016562
916	General	0	0.600606583739002	-1	1.00198553497208	0.786942651581969	0.776993741523265	0.798100069155159	0.753991692113708	0.818015892289342
917	COVID-19-Related	1	0.600606583739002	1	1.00198553497208	0.826108809766555	0.817116044588255	0.835373605531168	0.799691313797487	0.8510075626727
918	General	1	0.600606583739002	-1	1.00198553497208	0.707445774581771	0.694166823419465	0.72146894244304	0.665994557054046	0.744947256532089
919	COVID-19-Related	-1	0.619253772122725	1	1.03092344401973	0.900819535613633	0.892367489033609	0.910147989198179	0.87186655727598	0.924711893181636
920	General	-1	0.619253772122725	-1	1.03092344401973	0.849640497039743	0.840360332589441	0.860042572621466	0.817406157103221	0.878177163164217
921	COVID-19-Related	0	0.619253772122725	1	1.03092344401973	0.868417024151167	0.860240893041859	0.877194519491474	0.843202302581226	0.891402967456228
922	General	0	0.619253772122725	-1	1.03092344401973	0.787492667087103	0.777583480987731	0.798698456711311	0.754845972771011	0.81863589130651
923	COVID-19-Related	1	0.619253772122725	1	1.03092344401973	0.827009824159808	0.817975803218583	0.836238211601937	0.800478585080271	0.8517923885458
924	General	1	0.619253772122725	-1	1.03092344401973	0.708078127429174	0.694733066683866	0.722259805199157	0.665947533517384	0.745937831660386
925	COVID-19-Related	-1	0.637900960506447	1	1.05986135306738	0.901872331830129	0.893468716705048	0.911084889904126	0.872756029262542	0.925678909602416
926	General	-1	0.637900960506447	-1	1.05986135306738	0.850083886068728	0.840815242121566	0.860615003905226	0.817816528942027	0.878650512699084
927	COVID-19-Related	0	0.637900960506447	1	1.05986135306738	0.869452508368466	0.861357839094507	0.878275390599564	0.844060701641626	0.892389695285237
928	General	0	0.637900960506447	-1	1.05986135306738	0.78804150179893	0.778118608658198	0.799254327670089	0.755072918484265	0.819119126070975
929	COVID-19-Related	1	0.637900960506447	1	1.05986135306738	0.827906915899	0.818798934371098	0.837131012263995	0.801385554068275	0.852682283842995
930	General	1	0.637900960506447	-1	1.05986135306738	0.708709347221168	0.695000764786043	0.723113255008086	0.666229063393851	0.74687339035108
931	COVID-19-Related	-1	0.65654814889017	1	1.08879926211503	0.902914921576604	0.894559535379295	0.91210495373268	0.873986541442067	0.926633047128107
932	General	-1	0.65654814889017	-1	1.08879926211503	0.850526049776059	0.841198078158293	0.861109260712024	0.818165829049087	0.879120092329844
933	COVID-19-Related	0	0.65654814889017	1	1.08879926211503	0.870480909039581	0.862562079990995	0.879221261509228	0.845173831510925	0.893320638521673
934	General	0	0.65654814889017	-1	1.08879926211503	0.78858915579581	0.778610576098824	0.799871988551675	0.75579428442402	0.819703656187835
935	COVID-19-Related	1	0.65654814889017	1	1.08879926211503	0.828800091374893	0.819644413245397	0.838084102605332	0.802355616303352	0.853531340095631
936	General	1	0.65654814889017	-1	1.08879926211503	0.709339431320055	0.695425266757859	0.723953466912769	0.667009536118005	0.747602517127173
937	COVID-19-Related	-1	0.675195337273893	1	1.11773717116269	0.903947379274415	0.895689474259035	0.91307549216708	0.87506745631988	0.927575891354511
938	General	-1	0.675195337273893	-1	1.11773717116269	0.850966990026775	0.841527979118535	0.861585406607049	0.818562332320835	0.879666908635967
939	COVID-19-Related	0	0.675195337273893	1	1.11773717116269	0.871502255556414	0.863532146593464	0.880126582840252	0.845993130923741	0.894244482482177
940	General	0	0.675195337273893	-1	1.11773717116269	0.789135629175867	0.779157697036294	0.800416334593895	0.756314824874709	0.820473678276509
941	COVID-19-Related	1	0.675195337273893	1	1.11773717116269	0.829689357112111	0.820557524568081	0.839037367570066	0.803173080095066	0.854392366786215
942	General	1	0.675195337273893	-1	1.11773717116269	0.709968377126981	0.695939945180385	0.724605230040179	0.666823639504186	0.748362191685976
943	COVID-19-Related	-1	0.693842525657615	1	1.14667508021034	0.904969779393656	0.896775290567707	0.913993824835394	0.876115090522641	0.928493979891959
944	General	-1	0.693842525657615	-1	1.14667508021034	0.851406708697166	0.841974293160429	0.862057419761886	0.818963749075888	0.880229193038298
945	COVID-19-Related	0	0.693842525657615	1	1.14667508021034	0.872516577526887	0.864518863737185	0.881139748191831	0.847210535115404	0.895175931810674
946	General	0	0.693842525657615	-1	1.14667508021034	0.789680922056876	0.779624528507948	0.800800296407649	0.75706420794224	0.821115646900843
947	COVID-19-Related	1	0.693842525657615	1	1.14667508021034	0.830574719767266	0.821457769393737	0.839998500475369	0.804195945755368	0.855346698188109
948	General	1	0.693842525657615	-1	1.14667508021034	0.710596182081879	0.69623142918376	0.725424699547474	0.666617654363471	0.749329559801884
949	COVID-19-Related	-1	0.712489714041338	1	1.17561298925799	0.905982196436399	0.897903506625626	0.915001028896899	0.877271079279373	0.929332473214562
950	General	-1	0.712489714041338	-1	1.17561298925799	0.851845207674633	0.842316075044089	0.862414261929683	0.81936447261468	0.88078920243176
951	COVID-19-Related	0	0.712489714041338	1	1.17561298925799	0.873523904767865	0.86556074839557	0.882008110927974	0.848424848266662	0.896089049006607
952	General	0	0.712489714041338	-1	1.17561298925799	0.790225034576154	0.7800623311404	0.801416841247593	0.757361241094455	0.821556697559298
953	COVID-19-Related	1	0.712489714041338	1	1.17561298925799	0.831456186127078	0.822266571403358	0.840960810959704	0.804952510975632	0.856430274485041
954	General	1	0.712489714041338	-1	1.17561298925799	0.711222843663406	0.696890812139232	0.726036141258786	0.666411596142482	0.750294007912464
955	COVID-19-Related	-1	0.731136902425061	1	1.20455089830564	0.906984704920302	0.898921277959923	0.916085315759321	0.878508778231324	0.930180122308362
956	General	-1	0.731136902425061	-1	1.20455089830564	0.852282488857558	0.842750604703015	0.862867590819925	0.819764503264883	0.881272147917611
957	COVID-19-Related	0	0.731136902425061	1	1.20455089830564	0.874524267298143	0.86660963658937	0.882904481658065	0.849448304348641	0.896990098249674
958	General	0	0.731136902425061	-1	1.20455089830564	0.790767966890457	0.780481641443343	0.802000763961528	0.757316701330292	0.822148632746517
959	COVID-19-Related	1	0.731136902425061	1	1.20455089830564	0.832333763106504	0.82317592935831	0.841825315254027	0.805594521663221	0.857414849356868
960	General	1	0.731136902425061	-1	1.20455089830564	0.71184835938887	0.697325976918141	0.726717102342482	0.666922088997815	0.751255976986027
961	COVID-19-Related	-1	0.749784090808783	1	1.2334888073533	0.907977379362614	0.900017360096671	0.917031758388042	0.879734021304749	0.931117362326251
962	General	-1	0.749784090808783	-1	1.2334888073533	0.852718554155163	0.843219991374331	0.863400008165462	0.820163841358146	0.88169165763154
963	COVID-19-Related	0	0.749784090808783	1	1.2334888073533	0.875517695331521	0.86760786215208	0.88393398874357	0.85031166063105	0.897902327184539
964	General	0	0.749784090808783	-1	1.2334888073533	0.791309719175863	0.78096056614496	0.802564438341401	0.757653565820994	0.822921433325099
965	COVID-19-Related	1	0.749784090808783	1	1.2334888073533	0.833207457746872	0.824030891853741	0.84269551261604	0.80619155276982	0.858262669554414
966	General	1	0.749784090808783	-1	1.2334888073533	0.712472726814168	0.697511275729531	0.72761507953528	0.667645787883467	0.75221546390285
967	COVID-19-Related	-1	0.768431279192506	1	1.26242671640095	0.908960294264548	0.900999016227692	0.917901940514161	0.880798377936823	0.932041752400651
968	General	-1	0.768431279192506	-1	1.26242671640095	0.85315340548738	0.843740999622855	0.863853047705536	0.820605550307993	0.882178942228703
969	COVID-19-Related	0	0.768431279192506	1	1.26242671640095	0.87650421926995	0.86854398391798	0.884972947247111	0.851175318805698	0.898949662145896
970	General	0	0.768431279192506	-1	1.26242671640095	0.791850291627667	0.781483019711846	0.803233141538047	0.758005377505481	0.823555228836478
971	COVID-19-Related	1	0.768431279192506	1	1.26242671640095	0.834077277214023	0.824866289990125	0.843527060064079	0.806705391936909	0.859254865913815
972	General	1	0.768431279192506	-1	1.26242671640095	0.713095943533708	0.698190942572972	0.728147268821368	0.668121102875414	0.753165091441328
973	COVID-19-Related	-1	0.787078467576229	1	1.2913646254486	0.909933524096029	0.902113336122305	0.918753774860098	0.881814335973293	0.932900691428133
974	General	-1	0.787078467576229	-1	1.2913646254486	0.853587044784712	0.844224906431355	0.864293499587497	0.821100092665065	0.882853616070376
975	COVID-19-Related	0	0.787078467576229	1	1.2913646254486	0.877483869696754	0.869537864045968	0.885917533759321	0.85206068408019	0.89988164606336
976	General	0	0.787078467576229	-1	1.2913646254486	0.792389684460271	0.782043975409555	0.803790441261464	0.758356838972591	0.824144389146527
977	COVID-19-Related	1	0.787078467576229	1	1.2913646254486	0.834943228796453	0.825661538586949	0.844369013931293	0.807218193269921	0.860231090869224
978	General	1	0.787078467576229	-1	1.2913646254486	0.713718007180334	0.698819483512534	0.728908626853278	0.668323651096811	0.753715434751683
979	COVID-19-Related	-1	0.805725655959951	1	1.32030253449626	0.91089714328082	0.903209133752039	0.919694557999234	0.882942068309285	0.933665960689444
980	General	-1	0.805725655959951	-1	1.32030253449626	0.854019473988105	0.844598860312503	0.864780999394926	0.821593566993226	0.883200579512845
981	COVID-19-Related	0	0.805725655959951	1	1.32030253449626	0.878456677369934	0.870548935701184	0.886921875396204	0.853101691240116	0.900798814803131
982	General	0	0.805725655959951	-1	1.32030253449626	0.792927897907073	0.782544206269605	0.804301240069644	0.75870795008989	0.824714379309836
983	COVID-19-Related	1	0.805725655959951	1	1.32030253449626	0.835805319903468	0.826424915192683	0.845257435880127	0.807729957133287	0.861152075691272
984	General	1	0.805725655959951	-1	1.32030253449626	0.714338915425248	0.699280252899505	0.72975466677584	0.66926160255349	0.754237300707434
985	COVID-19-Related	-1	0.824372844343674	1	1.34924044354391	0.911851226182006	0.904162787888125	0.920596673940248	0.884096490086569	0.934410139755879
986	General	-1	0.824372844343674	-1	1.34924044354391	0.854450695048809	0.844905967722791	0.865227688437096	0.821796659131967	0.883681091142524
987	COVID-19-Related	0	0.824372844343674	1	1.34924044354391	0.879422673215546	0.871705247447373	0.887911360600328	0.854102398298477	0.901706957361847
988	General	0	0.824372844343674	-1	1.34924044354391	0.793464932220354	0.783161545421556	0.80478382239592	0.759203144535093	0.825307998108969
989	COVID-19-Related	1	0.824372844343674	1	1.34924044354391	0.836663558063335	0.827272426355236	0.846187377364864	0.808240683901263	0.862093046533293
990	General	1	0.824372844343674	-1	1.34924044354391	0.714958665977927	0.699642135663503	0.730610616507768	0.669834051042939	0.754758407395791
991	COVID-19-Related	-1	0.843020032727396	1	1.37817835259156	0.912795847087855	0.905216543296642	0.921493773405174	0.885167755804227	0.935146548521708
992	General	-1	0.843020032727396	-1	1.37817835259156	0.85488070992825	0.84528684586704	0.865711559218408	0.822134036886819	0.884193020017996
993	COVID-19-Related	0	0.843020032727396	1	1.37817835259156	0.880381888321165	0.872753923569812	0.88896687371728	0.855110339116118	0.902611859879234
994	General	0	0.843020032727396	-1	1.37817835259156	0.794000787671173	0.78377610607983	0.805360549139345	0.759730372684125	0.825900019255744
995	COVID-19-Related	1	0.843020032727396	1	1.37817835259156	0.837517950921458	0.828193253512229	0.847053019918236	0.808820899831876	0.862973688797651
996	General	1	0.843020032727396	-1	1.37817835259156	0.715577256586043	0.700115795213985	0.731288971099269	0.670114332780438	0.755619065616478
997	COVID-19-Related	-1	0.861667221111119	1	1.40711626163921	0.913731080198022	0.906241797149754	0.922387340309215	0.886011163573775	0.935875255165774
998	General	-1	0.861667221111119	-1	1.40711626163921	0.855309520597896	0.845732507993916	0.866126921524486	0.822523425554327	0.884702897709081
999	COVID-19-Related	0	0.861667221111119	1	1.40711626163921	0.88133435392942	0.873790424409449	0.889929775812799	0.85611295205755	0.903506910785113
1000	General	0	0.861667221111119	-1	1.40711626163921	0.794535464549251	0.784205204628783	0.806034752805227	0.760256808571803	0.826490455878644
1001	COVID-19-Related	1	0.861667221111119	1	1.40711626163921	0.838368506238537	0.829005895061105	0.847793617529447	0.809602507551559	0.864090561781747
1002	General	1	0.861667221111119	-1	1.40711626163921	0.716194685035368	0.700810210379562	0.731896801900313	0.670139659750057	0.756628277669476
1003	COVID-19-Related	-1	0.880314409494841	1	1.43605417068687	0.914656999610127	0.907247367680833	0.923278386548405	0.886849162749597	0.93659632756071
1004	General	-1	0.880314409494841	-1	1.43605417068687	0.855737129039128	0.845969863654097	0.866503551670593	0.822869395801386	0.885236557795789
1005	COVID-19-Related	0	0.880314409494841	1	1.43605417068687	0.882280101431608	0.874781340070846	0.890906418642344	0.857119499616583	0.904396571583677
1006	General	0	0.880314409494841	-1	1.43605417068687	0.795068963162861	0.784535252115627	0.806654079023016	0.760782451780835	0.82714675940498
1007	COVID-19-Related	1	0.880314409494841	1	1.43605417068687	0.839215231888755	0.829853340676137	0.848703310184771	0.81032672250652	0.865213113295927
1008	General	1	0.880314409494841	-1	1.43605417068687	0.716810949149691	0.701507421787248	0.73258061179199	0.669864251558594	0.75791100706612
1009	COVID-19-Related	-1	0.898961597878564	1	1.46499207973452	0.915573679306676	0.908128457147728	0.924134911214106	0.887848219368885	0.937309833267132
1010	General	-1	0.898961597878564	-1	1.46499207973452	0.856163537243104	0.846406067096411	0.866958633019539	0.823311734884436	0.885778268951796
1011	COVID-19-Related	0	0.898961597878564	1	1.46499207973452	0.883219162361399	0.875665520080094	0.891788752380769	0.858185696563949	0.905275457075887
1012	General	0	0.898961597878564	-1	1.46499207973452	0.795601283838719	0.785035796743035	0.807154860087895	0.76130730190186	0.82781896154775
1013	COVID-19-Related	1	0.898961597878564	1	1.46499207973452	0.840058135857962	0.830651677246434	0.849622798914581	0.811293289812632	0.866327826814005
1014	General	1	0.898961597878564	-1	1.46499207973452	0.717426046790722	0.701923199846011	0.733287611081973	0.669595071038521	0.75920645546969
1015	COVID-19-Related	-1	0.917608786262287	1	1.49392998878217	0.916481193142329	0.909059302750011	0.924966899610754	0.888843808028916	0.938231750846751
1016	General	-1	0.917608786262287	-1	1.49392998878217	0.856588747210635	0.846811907932336	0.867433714877242	0.823894012702833	0.886208225825423
1017	COVID-19-Related	0	0.917608786262287	1	1.49392998878217	0.884151568388607	0.876714739724584	0.892659270143525	0.859221736519055	0.906089822346334
1018	General	0	0.917608786262287	-1	1.49392998878217	0.796132426921868	0.785455265242158	0.807543148924937	0.761604798017514	0.828432249303054
1019	COVID-19-Related	1	0.917608786262287	1	1.49392998878217	0.840897226241865	0.831420496604731	0.850604270576169	0.811755123226566	0.867505085668713
1020	General	1	0.917608786262287	-1	1.49392998878217	0.718039975857997	0.702344240041844	0.734005028579871	0.669606854164501	0.760401998857595
1021	COVID-19-Related	-1	0.936255974646009	1	1.52286789782982	0.917379614831519	0.90987115825435	0.925882508149096	0.889831655108443	0.939165629732422
1022	General	-1	0.936255974646009	-1	1.52286789782982	0.857012760952052	0.847246816882841	0.867902859796054	0.824453636717993	0.886641935689805
1023	COVID-19-Related	0	0.936255974646009	1	1.52286789782982	0.885077351313047	0.877585122781345	0.893569347438981	0.860086499547784	0.906969138279187
1024	General	0	0.936255974646009	-1	1.52286789782982	0.796662392775571	0.78581797050588	0.80808998340505	0.761844780115084	0.829088824552329
1025	COVID-19-Related	1	0.936255974646009	1	1.52286789782982	0.841732511244237	0.832180607290932	0.851432467174398	0.812355996062659	0.868575898467348
1026	General	1	0.936255974646009	-1	1.52286789782982	0.718652734288779	0.702767165905012	0.73474852027882	0.669838312349598	0.7616762548679
1027	COVID-19-Related	-1	0.954903163029732	1	1.55180580687748	0.918269017936409	0.910731014290336	0.926690827943177	0.890623700866461	0.939936755706215
1028	General	-1	0.954903163029732	-1	1.55180580687748	0.857435580487078	0.847622620052093	0.86830452098798	0.824711007319977	0.886932158196352
1029	COVID-19-Related	0	0.954903163029732	1	1.55180580687748	0.885996543058476	0.878485978407303	0.894534000124473	0.861056798143959	0.907761363436476
1030	General	0	0.954903163029732	-1	1.55180580687748	0.797191181781196	0.786389708481501	0.808653309170635	0.762577916161184	0.829741875177983
1031	COVID-19-Related	1	0.954903163029732	1	1.55180580687748	0.84256399917512	0.832998574248337	0.852246199325726	0.813127556923405	0.869628276817492
1032	General	1	0.954903163029732	-1	1.55180580687748	0.719264320057959	0.703287991673585	0.73543516450631	0.670123519517237	0.762616163614077
1033	COVID-19-Related	-1	0.973550351413455	1	1.58074371592513	0.919149475855178	0.911632791900416	0.927583739029201	0.891538676576009	0.940678503266933
1034	General	-1	0.973550351413455	-1	1.58074371592513	0.857857207844697	0.848019520107472	0.868705666763584	0.825254373989234	0.887220452841401
1035	COVID-19-Related	0	0.973550351413455	1	1.58074371592513	0.886909175666608	0.879455940198058	0.89543091141064	0.862021434484721	0.908552014462364
1036	General	0	0.973550351413455	-1	1.58074371592513	0.797718794338102	0.786779737364718	0.809121862237314	0.763318050396778	0.830361960979764
1037	COVID-19-Related	1	0.973550351413455	1	1.58074371592513	0.843391698449047	0.833776758072615	0.853059175368343	0.813801841388772	0.870623449393729
1038	General	1	0.973550351413455	-1	1.58074371592513	0.719874731177954	0.703551928443264	0.736223842313298	0.670408601124994	0.763542919697038
1039	COVID-19-Related	-1	0.992197539797177	1	1.60968162497278	0.920021061810652	0.912472676372099	0.92843023662501	0.892466928771962	0.941407572433082
1040	General	-1	0.992197539797177	-1	1.60968162497278	0.858277645063033	0.848425873918678	0.869153395862768	0.82580840202228	0.887821559595751
1041	COVID-19-Related	0	0.992197539797177	1	1.60968162497278	0.887815281291211	0.880358259605546	0.896292348447738	0.862925894263192	0.909421591612257
1042	General	0	0.992197539797177	-1	1.60968162497278	0.798245230863533	0.787056241370798	0.809687349214842	0.763708047857024	0.830962715719076
1043	COVID-19-Related	1	0.992197539797177	1	1.60968162497278	0.844215617583268	0.834652461822317	0.853935681638935	0.814423432580093	0.871699620722732
1044	General	1	0.992197539797177	-1	1.60968162497278	0.720483965698595	0.704006751364212	0.736874387282868	0.670693557016863	0.764463313675719
1045	COVID-19-Related	-1	1.0108447281809	1	1.63861953402043	0.92088384883925	0.9134044975704	0.929235199987406	0.893390562207097	0.942127768190099
1046	General	-1	1.0108447281809	-1	1.63861953402043	0.858696894189214	0.848849477039076	0.869481836368557	0.82584005438365	0.888407505979844
1047	COVID-19-Related	0	1.0108447281809	1	1.63861953402043	0.888714892192288	0.881289024190989	0.89712612803848	0.863707027344862	0.91030304272229
1048	General	0	1.0108447281809	-1	1.63861953402043	0.798770491792497	0.787326615282684	0.810177171447664	0.763994124950705	0.831561774214359
1049	COVID-19-Related	1	1.0108447281809	1	1.63861953402043	0.845035765195984	0.83548641837049	0.854850733278453	0.815043419852842	0.872824184835451
1050	General	1	1.0108447281809	-1	1.63861953402043	0.721092021707027	0.704780090644066	0.737592764455141	0.670857379250125	0.765396918433422
1051	COVID-19-Related	-1	1.02949191656462	1	1.66755744306809	0.921737909780258	0.914317407975855	0.930218087283409	0.894313047618725	0.942839649052621
1052	General	-1	1.02949191656462	-1	1.66755744306809	0.859114957279254	0.849131797812857	0.869834544863541	0.826096326504066	0.889014101272095
1053	COVID-19-Related	0	1.02949191656462	1	1.66755744306809	0.889608040730334	0.882183958946746	0.897996042657385	0.864484404484641	0.911168479282198
1054	General	0	1.02949191656462	-1	1.66755744306809	0.799294577577661	0.787795508755558	0.810856660477691	0.764279959855462	0.832159138197523
1055	COVID-19-Related	1	1.02949191656462	1	1.66755744306809	0.845852150004597	0.836318554536134	0.855705734179199	0.815661804194552	0.873920973830408
1056	General	1	1.02949191656462	-1	1.66755744306809	0.72169889732759	0.705339905975876	0.738334796677297	0.67058558016362	0.766152913276575
1057	COVID-19-Related	-1	1.04813910494835	1	1.69649535211574	0.922583317265424	0.915277632932647	0.931073552982136	0.89522848324557	0.943547267999703
1058	General	-1	1.04813910494835	-1	1.69649535211574	0.859531836397919	0.849575661672839	0.870261212028813	0.826574651525863	0.889586794593277
1059	COVID-19-Related	0	1.04813910494835	1	1.69649535211574	0.890494759360674	0.883143745106863	0.898884438401245	0.86520485158925	0.912002564803095
1060	General	0	1.04813910494835	-1	1.69649535211574	0.799817488689233	0.788318477975219	0.811329559516374	0.764565552510154	0.832752381092907
1061	COVID-19-Related	1	1.04813910494835	1	1.69649535211574	0.846664780823958	0.837148013117068	0.856585791658285	0.816282629795681	0.874976854054194
1062	General	1	1.04813910494835	-1	1.69649535211574	0.722304590721713	0.705683532332418	0.739084549896235	0.670813060127263	0.767180663646667
1063	COVID-19-Related	-1	1.06678629333207	1	1.72543326116339	0.923420143708862	0.916147431715776	0.931864419964418	0.896136906796992	0.944307942488615
1064	General	-1	1.06678629333207	-1	1.72543326116339	0.85994753361861	0.849922019535294	0.870758386349597	0.82705193534086	0.889859342424424
1065	COVID-19-Related	0	1.06678629333207	1	1.72543326116339	0.891375080627886	0.884028294688837	0.899848371885169	0.866027931376564	0.912830448313038
1066	General	0	1.06678629333207	-1	1.72543326116339	0.800339225614851	0.788846604665766	0.811797320432079	0.764850902854414	0.833343927362426
1067	COVID-19-Related	1	1.06678629333207	1	1.72543326116339	0.847473666564633	0.83790364910564	0.857458812679283	0.816988303522952	0.875835404449842
1068	General	1	1.06678629333207	-1	1.72543326116339	0.722909100087793	0.70621770198381	0.739848569143506	0.67104524001463	0.768154964678674
1069	COVID-19-Related	-1	1.08543348171579	1	1.75437117021105	0.924248461297265	0.916940919617884	0.932655136144531	0.897114924131063	0.945058961834007
1070	General	-1	1.08543348171579	-1	1.75437117021105	0.86036205102323	0.850214228874946	0.871231540993346	0.827528178697946	0.890258193293815
1071	COVID-19-Related	0	1.08543348171579	1	1.75437117021105	0.8922490371603	0.884918820941398	0.900669464716126	0.866823747980966	0.913650745223241
1072	General	0	1.08543348171579	-1	1.75437117021105	0.80085978885947	0.789286328906364	0.812327855314964	0.765136010828649	0.833933798340651
1073	COVID-19-Related	1	1.08543348171579	1	1.75437117021105	0.848278816231179	0.838669917568398	0.858251293851548	0.817510071392952	0.876651741306081
1074	General	1	1.08543348171579	-1	1.75437117021105	0.72351242366108	0.706595113379531	0.740590128079104	0.670982800689889	0.76900926300373
1075	COVID-19-Related	-1	1.10408067009951	1	1.7833090792587	0.92506834198043	0.917751744256396	0.933461021436352	0.898133632959484	0.945800432594934
1076	General	-1	1.10408067009951	-1	1.7833090792587	0.860775390702067	0.850598835418412	0.871702573352046	0.828003766773826	0.890778292028009
1077	COVID-19-Related	0	1.10408067009951	1	1.7833090792587	0.893116661664576	0.885823216432367	0.901545543474683	0.867676659538999	0.914463752904328
1078	General	0	1.10408067009951	-1	1.7833090792587	0.801379178945246	0.789718667417177	0.812897306369983	0.76586296799263	0.834517144202076
1079	COVID-19-Related	1	1.10408067009951	1	1.7833090792587	0.84908023892042	0.839437191776209	0.859059988923053	0.818119332765621	0.877628499899719
1080	General	1	1.10408067009951	-1	1.7833090792587	0.724114559713557	0.706878593464106	0.741401272217465	0.670779285092639	0.769986646638612
1081	COVID-19-Related	-1	1.12272785848324	1	1.81224698830635	0.925879857462073	0.918618858541558	0.934253117279747	0.899143385437393	0.946531227042862
1082	General	-1	1.12272785848324	-1	1.81224698830635	0.861187554753667	0.850905856944978	0.87208540168456	0.828481432940094	0.891296226598398
1083	COVID-19-Related	0	1.12272785848324	1	1.81224698830635	0.893977986920368	0.88668707335967	0.902425511340852	0.868412401885663	0.915303724903652
1084	General	0	1.12272785848324	-1	1.81224698830635	0.80189739641143	0.790148018779289	0.81356372117535	0.766649010080637	0.835059106546447
1085	COVID-19-Related	1	1.12272785848324	1	1.81224698830635	0.849877943819749	0.840243815862502	0.859892725313352	0.818729718027129	0.878596414248035
1086	General	1	1.12272785848324	-1	1.81224698830635	0.724715506553813	0.70709109246348	0.742254285935255	0.670583831510548	0.771064756503097
1087	COVID-19-Related	-1	1.14137504686696	1	1.841184897354	0.926683079190949	0.919421796315372	0.934993942163228	0.900144237903178	0.947186611232724
1088	General	-1	1.14137504686696	-1	1.841184897354	0.86159854528471	0.851193475537823	0.872587331618007	0.828958046338478	0.89181200315998
1089	COVID-19-Related	0	1.14137504686696	1	1.841184897354	0.894833045775061	0.887510628444668	0.903289446940646	0.869144670260362	0.916199425129222
1090	General	0	1.14137504686696	-1	1.841184897354	0.802414441814243	0.790689080580806	0.814121479931521	0.76743320716943	0.835655357536236
1091	COVID-19-Related	1	1.14137504686696	1	1.841184897354	0.850671940205423	0.841166217915956	0.860665935791494	0.819387404938328	0.879470370381854
1092	General	1	1.14137504686696	-1	1.841184897354	0.725315262526925	0.707509996883518	0.743089202666388	0.670388308471756	0.772178798274485
1093	COVID-19-Related	-1	1.16002223525068	1	1.87012280640166	0.927478078352256	0.920178245853056	0.935776202879042	0.901100294879767	0.947834402727014
1094	General	-1	1.16002223525068	-1	1.87012280640166	0.862008364409892	0.851562832940862	0.873045694026758	0.829155752205637	0.89232562787775
1095	COVID-19-Related	0	1.16002223525068	1	1.87012280640166	0.895681871138595	0.888326650196866	0.904147384591692	0.869873474210145	0.917014966347234
1096	General	0	1.16002223525068	-1	1.87012280640166	0.802930315726775	0.791158585703721	0.814651022975723	0.768215558158771	0.836280291062773
1097	COVID-19-Related	1	1.16002223525068	1	1.87012280640166	0.851462237440883	0.841928349883885	0.861439727808686	0.820028023426287	0.880239675744486
1098	General	1	1.16002223525068	-1	1.87012280640166	0.725913826014324	0.708160008314764	0.743891133197174	0.670400399398369	0.773274772687404
1099	COVID-19-Related	-1	1.1786694236344	1	1.89906071544931	0.928264925859327	0.921009573192251	0.936597609266864	0.901995930408036	0.948474678701131
1100	General	-1	1.1786694236344	-1	1.89906071544931	0.8624170142518	0.851948480747834	0.873556480560753	0.829541223223861	0.892836939434484
1101	COVID-19-Related	0	1.1786694236344	1	1.89906071544931	0.89652449597836	0.889218764373141	0.905006458743789	0.870598823334206	0.917823281883976
1102	General	0	1.1786694236344	-1	1.89906071544931	0.803445018738862	0.791626571867214	0.815180612976605	0.768645194390863	0.836864302123997
1103	COVID-19-Related	1	1.1786694236344	1	1.89906071544931	0.852248844975073	0.842575936041768	0.862295849922331	0.820545721066918	0.881004120853836
1104	General	1	1.1786694236344	-1	1.89906071544931	0.726511195433671	0.708480103966539	0.744698692092937	0.670482107804102	0.774250258614061
1105	COVID-19-Related	-1	1.19731661201813	1	1.92799862449696	0.929043692345606	0.921822935096895	0.937344260514061	0.902884323905174	0.94910751581116
1106	General	-1	1.19731661201813	-1	1.92799862449696	0.862824496940793	0.852293336268956	0.873953847772152	0.829565565548648	0.893344236130834
1107	COVID-19-Related	0	1.19731661201813	1	1.92799862449696	0.897360953314181	0.890090765642997	0.905875186518523	0.871320727282823	0.918624421943062
1108	General	0	1.19731661201813	-1	1.92799862449696	0.803958551456975	0.792215867529297	0.815776758767585	0.768924428832225	0.837446634527284
1109	COVID-19-Related	1	1.19731661201813	1	1.92799862449696	0.85303177234078	0.843232695811596	0.86307570611093	0.821289164593886	0.881758122945915
1110	General	1	1.19731661201813	-1	1.92799862449696	0.727107369238725	0.708892168968282	0.745482820745106	0.669989938204805	0.775146883348459
1111	COVID-19-Related	-1	1.21596380040185	1	1.95693653354461	0.929814448156898	0.922633926342215	0.938113940611667	0.903779208558038	0.949776606341403
1112	General	-1	1.21596380040185	-1	1.95693653354461	0.86323081461488	0.852645664002563	0.87436370995375	0.829858170128455	0.893828714623251
1113	COVID-19-Related	0	1.21596380040185	1	1.95693653354461	0.898191276213369	0.890968329113234	0.906748030715803	0.872039195756294	0.919456479371292
1114	General	0	1.21596380040185	-1	1.95693653354461	0.80447091450411	0.792605075479983	0.816458819123638	0.769203424622582	0.838026032185854
1115	COVID-19-Related	1	1.21596380040185	1	1.95693653354461	0.853811029152973	0.844096295819932	0.863808014196695	0.822054488858627	0.882507983442684
1116	General	1	1.21596380040185	-1	1.95693653354461	0.727702345919205	0.709419499059404	0.746396064610651	0.670167258853016	0.776037644400255
1117	COVID-19-Related	-1	1.23461098878557	1	1.98587444259227	0.93057726334389	0.923415281595269	0.938819286813892	0.904631204712011	0.950455474766267
1118	General	-1	1.23461098878557	-1	1.98587444259227	0.863635969419603	0.852987298659096	0.874782420459428	0.830231974704805	0.894222114648063
1119	COVID-19-Related	0	1.23461098878557	1	1.98587444259227	0.899015497785866	0.891844753448128	0.907510408070486	0.872760289347035	0.920320051844636
1120	General	0	1.23461098878557	-1	1.98587444259227	0.804982108519669	0.793103803171751	0.817090347064185	0.769266722983106	0.838558375117014
1121	COVID-19-Related	1	1.23461098878557	1	1.98587444259227	0.854586625107167	0.844868272142666	0.864580420796365	0.822720827602103	0.883253717026202
1122	General	1	1.23461098878557	-1	1.98587444259227	0.728296124000661	0.709751436945735	0.747161292246428	0.66998588920754	0.776925892168302
1123	COVID-19-Related	-1	1.25325817716929	1	2.01481235163992	0.931332207654947	0.924216227094571	0.939590978450473	0.905490874833575	0.951125638107155
1124	General	-1	1.25325817716929	-1	2.01481235163992	0.864039963507916	0.853301741060152	0.875209316906725	0.83061002808516	0.894614226150618
1125	COVID-19-Related	0	1.25325817716929	1	2.01481235163992	0.899833651179453	0.892714981117839	0.908301900437698	0.873489447404883	0.921175158835241
1126	General	0	1.25325817716929	-1	2.01481235163992	0.80549213415935	0.793474972429846	0.817708214885808	0.769359157408269	0.839034374272141
1127	COVID-19-Related	1	1.25325817716929	1	2.01481235163992	0.855358569977784	0.84561931612255	0.865378534080361	0.823356805557261	0.883995338431031
1128	General	1	1.25325817716929	-1	2.01481235163992	0.728888702044331	0.710225029736589	0.748033191636507	0.669804468940359	0.778061025615676
1129	COVID-19-Related	-1	1.27190536555302	1	2.04375026068757	0.932079350529159	0.925007978968869	0.940343599475064	0.906321708115449	0.951787195295171
1130	General	-1	1.27190536555302	-1	2.04375026068757	0.864442799040066	0.853641439745475	0.875638453504613	0.83098821401129	0.895005052081241
1131	COVID-19-Related	0	1.27190536555302	1	2.04375026068757	0.90064576957505	0.893490042985189	0.909116559149796	0.874215029122743	0.922020776604943
1132	General	0	1.27190536555302	-1	2.04375026068757	0.806000992095028	0.793915292772491	0.818268787480525	0.769818000363085	0.839733418705059
1133	COVID-19-Related	1	1.27190536555302	1	2.04375026068757	0.856126873616538	0.846377520109046	0.86626600877664	0.824040956137613	0.884786334233222
1134	General	1	1.27190536555302	-1	2.04375026068757	0.729480078647007	0.710755426835705	0.748691452455579	0.669622998091457	0.778814789867535
1135	COVID-19-Related	-1	1.29055255393674	1	2.07268816973522	0.932818761089656	0.925736057844203	0.940971082871403	0.907066143572595	0.952491734399897
1136	General	-1	1.29055255393674	-1	2.07268816973522	0.864844478183479	0.854028937498605	0.876066709897062	0.831342936906462	0.895394595393198
1137	COVID-19-Related	0	1.29055255393674	1	2.07268816973522	0.901451886182082	0.8942691298928	0.90996163034584	0.87507761875195	0.922733982517828
1138	General	0	1.29055255393674	-1	2.07268816973522	0.80650868301465	0.79433269620103	0.81893810022156	0.770288659961458	0.84032662396291
1139	COVID-19-Related	1	1.29055255393674	1	2.07268816973522	0.85689154595082	0.847024320147147	0.867112172918305	0.82462892549094	0.885640267628438
1140	General	1	1.29055255393674	-1	2.07268816973522	0.730070252440888	0.71121247374017	0.74930070424717	0.66944147670087	0.779575546505319
1141	COVID-19-Related	-1	1.30919974232046	1	2.10162607878288	0.933550508137171	0.92648541619095	0.94163271211653	0.907805264674015	0.953101708613942
1142	General	-1	1.30919974232046	-1	2.10162607878288	0.86524500311264	0.854518487957195	0.876488266101993	0.831606330148579	0.895888904454111
1143	COVID-19-Related	0	1.30919974232046	1	2.10162607878288	0.902252034233932	0.89514573711165	0.910701787889846	0.876097963079461	0.923332526584165
1144	General	0	1.30919974232046	-1	2.10162607878288	0.807015207622111	0.794768004311527	0.819464795346624	0.770586561614484	0.841098177357455
1145	COVID-19-Related	1	1.30919974232046	1	2.10162607878288	0.857652596982104	0.847805926662795	0.867872227717073	0.825153612035294	0.886485292978494
1146	General	1	1.30919974232046	-1	2.10162607878288	0.730659222093439	0.711577250960977	0.750194238210353	0.669268077150116	0.780451398584605
1147	COVID-19-Related	-1	1.32784693070418	1	2.13056398783053	0.934274660143856	0.927221265268311	0.942347765193758	0.908548147207233	0.953722735253727
1148	General	-1	1.32784693070418	-1	2.13056398783053	0.865644376008978	0.854963043951711	0.876887402255916	0.831730151774112	0.896426949601193
1149	COVID-19-Related	0	1.32784693070418	1	2.13056398783053	0.903046246983464	0.896011117309129	0.911583471260566	0.877114617539494	0.924029661609477
1150	General	0	1.32784693070418	-1	2.13056398783053	0.807520566637147	0.795347423587587	0.820052153260443	0.770856046931303	0.841709124756814
1151	COVID-19-Related	1	1.32784693070418	1	2.13056398783053	0.858410036784358	0.848538121145143	0.868753783840857	0.825677060566848	0.887196661380907
1152	General	1	1.32784693070418	-1	2.13056398783053	0.731246986307247	0.711991470208152	0.751077762476252	0.669397188688159	0.781323263671709
1153	COVID-19-Related	-1	1.34649411908791	1	2.15950189687818	0.934991285247336	0.927912490567231	0.943005100610248	0.90944252440456	0.954278939710852
1154	General	-1	1.34649411908791	-1	2.15950189687818	0.866042599060747	0.855226214091145	0.877275585321798	0.832114848882042	0.896962527521757
1155	COVID-19-Related	0	1.34649411908791	1	2.15950189687818	0.903834557698628	0.896784325607004	0.912368092015138	0.878126409561262	0.924773609798644
1156	General	0	1.34649411908791	-1	2.15950189687818	0.808024760795221	0.795731168051308	0.82052084751011	0.771125308488211	0.842221100479298
1157	COVID-19-Related	1	1.34649411908791	1	2.15950189687818	0.859163875502469	0.849154577352553	0.869626663968792	0.826200864758175	0.888084657375689
1158	General	1	1.34649411908791	-1	2.15950189687818	0.731833543819874	0.712674583008997	0.751813009911724	0.669950973028728	0.78219263128601
1159	COVID-19-Related	-1	1.36514130747163	1	2.18843980592584	0.935700451245012	0.928678606010089	0.943674869621518	0.910086881369971	0.954858292630401
1160	General	-1	1.36514130747163	-1	2.18843980592584	0.866439674462918	0.855609503773583	0.877650896956978	0.832390795896701	0.897363230750282
1161	COVID-19-Related	0	1.36514130747163	1	2.18843980592584	0.904616999658136	0.897528816160084	0.913104845881977	0.879131017860588	0.925510859995756
1162	General	0	1.36514130747163	-1	2.18843980592584	0.808527790847404	0.79628166191658	0.82115911899284	0.771373834140294	0.842877418672472
1163	COVID-19-Related	1	1.36514130747163	1	2.18843980592584	0.859914123350684	0.84998153657805	0.870419408867138	0.826724093294598	0.888966537849533
1164	General	1	1.36514130747163	-1	2.18843980592584	0.732418893403706	0.713052026096734	0.752562150531801	0.670512152523544	0.782954536729138
1165	COVID-19-Related	-1	1.38378849585535	1	2.21737771497349	0.936402225588586	0.929407801849472	0.944409132683455	0.910727101934932	0.955485386826915
1166	General	-1	1.38378849585535	-1	2.21737771497349	0.866835604417058	0.855952008982386	0.87808939181854	0.832803905497483	0.897728936934136
1167	COVID-19-Related	0	1.38378849585535	1	2.21737771497349	0.905393606147221	0.898407676078267	0.913895148033507	0.879817279100417	0.926241461036602
1168	General	0	1.38378849585535	-1	2.21737771497349	0.809029657560265	0.796743481095893	0.821749408896342	0.771621893916504	0.843753112317305
1169	COVID-19-Related	1	1.38378849585535	1	2.21737771497349	0.860660790611052	0.850715976235535	0.871220844622917	0.827246075522405	0.889842331165789
1170	General	1	1.38378849585535	-1	2.21737771497349	0.733003033865803	0.713483742635597	0.753372049512115	0.670870947312046	0.783876819895513
1171	COVID-19-Related	-1	1.40243568423907	1	2.24631562402114	0.93709667537883	0.930188420245122	0.945102801820662	0.911437364643134	0.956126251259407
1172	General	-1	1.40243568423907	-1	2.24631562402114	0.86723039113122	0.856191541610935	0.878457961962435	0.832988641575639	0.898093481630846
1173	COVID-19-Related	0	1.40243568423907	1	2.24631562402114	0.90616441045346	0.899205838777641	0.914626159879787	0.880456743631221	0.926965461626837
1174	General	0	1.40243568423907	-1	2.24631562402114	0.80953036171576	0.797187811198027	0.822346835085503	0.771879863120915	0.844403454550189
1175	COVID-19-Related	1	1.40243568423907	1	2.24631562402114	0.861403887631892	0.85142623988043	0.87193367784448	0.827766812425846	0.890712065776829
1176	General	1	1.40243568423907	-1	2.24631562402114	0.733585964047749	0.713843687990532	0.754040369506068	0.670640045393248	0.784821890898432
1177	COVID-19-Related	-1	1.4210828726228	1	2.27525353306879	0.937783867360572	0.930968677439455	0.945798461387556	0.912298077271217	0.956758306244774
1178	General	-1	1.4210828726228	-1	2.27525353306879	0.867624036819828	0.856678634228024	0.878917304055465	0.833173213762473	0.898461493248909
1179	COVID-19-Related	0	1.4210828726228	1	2.27525353306879	0.906929445862686	0.899936781657438	0.915418032458609	0.881163175768089	0.927682910337352
1180	General	0	1.4210828726228	-1	2.27525353306879	0.81002990411111	0.797648843205894	0.822885019731726	0.77212818827885	0.845015677343977
1181	COVID-19-Related	1	1.4210828726228	1	2.27525353306879	0.862143424826263	0.851994220048055	0.872695071104203	0.828286305001049	0.891575770219698
1182	General	1	1.4210828726228	-1	2.27525353306879	0.734167682825496	0.714370597792665	0.754614524112671	0.670409051903005	0.785769125449543
1183	COVID-19-Related	-1	1.43973006100652	1	2.30419144211645	0.938463867917904	0.931708300277805	0.946466634154512	0.913151904230287	0.957376923807245
1184	General	-1	1.43973006100652	-1	2.30419144211645	0.868016543703566	0.85707393398282	0.879350816361751	0.83342325282392	0.89891124672914
1185	COVID-19-Related	0	1.43973006100652	1	2.30419144211645	0.907688745654962	0.900589681186266	0.916155938120514	0.882068152304427	0.928396081365234
1186	General	0	1.43973006100652	-1	2.30419144211645	0.810528285558695	0.798184634441791	0.823313905125646	0.772378850660583	0.845625930947099
1187	COVID-19-Related	1	1.43973006100652	1	2.30419144211645	0.862879412670447	0.852770599623051	0.873421840767782	0.828835591062677	0.892433473111823
1188	General	1	1.43973006100652	-1	2.30419144211645	0.734748189109209	0.714870743639401	0.755198455925884	0.670280599082559	0.786708904265
1189	COVID-19-Related	-1	1.45837724939024	1	2.3331293511641	0.939136743069612	0.93243086163757	0.947164578459208	0.913963502672735	0.957959473297586
1190	General	-1	1.45837724939024	-1	2.3331293511641	0.868407914009267	0.857400665363993	0.879751167904988	0.833678927212024	0.899359231220378
1191	COVID-19-Related	0	1.45837724939024	1	2.3331293511641	0.908442343100635	0.901310799084134	0.916923248473334	0.882970966900649	0.929147158994134
1192	General	0	1.45837724939024	-1	2.3331293511641	0.811025506885938	0.798574922720639	0.823754288800727	0.772622059719249	0.846353549888037
1193	COVID-19-Related	1	1.45837724939024	1	2.3331293511641	0.863611861702454	0.853452174165067	0.874208915047365	0.829414808605093	0.893285203146772
1194	General	1	1.45837724939024	-1	2.3331293511641	0.735327481843107	0.715322494307976	0.755904405828532	0.670517993120019	0.787643158420758
1195	COVID-19-Related	-1	1.47702443777397	1	2.36206726021175	0.939802558464817	0.933101584588669	0.947802482387518	0.914504715320132	0.958534405025036
1196	General	-1	1.47702443777397	-1	2.36206726021175	0.868798149969801	0.85765968196057	0.880136515731908	0.833941180940013	0.899805451705604
1197	COVID-19-Related	0	1.47702443777397	1	2.36206726021175	0.909190271456465	0.902044214053035	0.917654068903732	0.883809618754835	0.929890951987126
1198	General	0	1.47702443777397	-1	2.36206726021175	0.811521568935189	0.799030688545295	0.824392459312162	0.772868997013927	0.847143596476943
1199	COVID-19-Related	1	1.47702443777397	1	2.36206726021175	0.864340782520522	0.854016138883122	0.875076482466511	0.830000780714283	0.894130989090071
1200	General	1	1.47702443777397	-1	2.36206726021175	0.735905560005308	0.715817083795856	0.756740875570984	0.67040005293762	0.78857441984958
