# Supplementary material for: An energizing role for motivation in information-seeking during the early phase of the COVID-19 pandemic
Source: Nat Commun. 2022 Apr 28;13:2310. doi: 10.1038/s41467-022-30011-5 (PMC9050882; doi:10.1038/s41467-022-30011-5)
Supplement: Supplementary file 4 — Source Data [file 41467_2022_30011_MOESM4_ESM.zip › figure_sources/f3d.csv]

	block	negAff	block1	negAff_s	correct	lb	ub	llb	uub	iv
1	COVID-19-Related	-0.87696500921752	1	-1.16446046388206	0.416855311274476	0.388110268677798	0.444565401536502	0.33803808143453	0.502609619298791	COVID-19-Related
2	General	-0.87696500921752	-1	-1.16446046388206	0.361271136460054	0.335264287025661	0.385816673623952	0.290169475140222	0.439641841957207	General
3	COVID-19-Related	-0.862289511417437	1	-1.14325676261078	0.416624089937305	0.387857150425522	0.444205590952241	0.338031734953145	0.502333170360097	COVID-19-Related
4	General	-0.862289511417437	-1	-1.14325676261078	0.361129057913785	0.335176593804586	0.385697157862937	0.289914149326586	0.439362973660976	General
5	COVID-19-Related	-0.847614013617355	1	-1.12205306133951	0.416392912633651	0.387652948748116	0.443963121819484	0.337970145890643	0.502056719994818	COVID-19-Related
6	General	-0.847614013617355	-1	-1.12205306133951	0.360987020915997	0.335083572776913	0.38554120878309	0.289658961467262	0.43908414364865	General
7	COVID-19-Related	-0.832938515817272	1	-1.10084936006823	0.416161779551224	0.387357027116995	0.443746246894992	0.337883301336347	0.501778968273886	COVID-19-Related
8	General	-0.832938515817272	-1	-1.10084936006823	0.360845025535941	0.334997833205916	0.385385284156728	0.289556107643705	0.438805352090994	General
9	COVID-19-Related	-0.818263018017189	1	-1.07964565879696	0.41593069087756	0.387095200157605	0.443521482080505	0.337796467775776	0.501423031702509	COVID-19-Related
10	General	-0.818263018017189	-1	-1.07964565879696	0.360703071842754	0.334988136552344	0.385196128113033	0.289543251351827	0.438605850554176	General
11	COVID-19-Related	-0.803587520217106	1	-1.05844195752568	0.415699646800015	0.38692445321338	0.443297578548863	0.337563182700945	0.501055310760618	COVID-19-Related
12	General	-0.803587520217106	-1	-1.05844195752568	0.360561159905458	0.334993500365217	0.385040442088136	0.289372393003141	0.438393188503592	General
13	COVID-19-Related	-0.788912022417024	1	-1.03723825625441	0.415468647505771	0.386747461837294	0.442973556359556	0.337510849607768	0.500687588677397	COVID-19-Related
14	General	-0.788912022417024	-1	-1.03723825625441	0.360419289792962	0.334988733676028	0.3848154717798	0.289201594885202	0.438260339753126	General
15	COVID-19-Related	-0.774236524616941	1	-1.01603455498313	0.415237693181828	0.386489493624151	0.442738516602655	0.337458523523413	0.500319865852368	COVID-19-Related
16	General	-0.774236524616941	-1	-1.01603455498313	0.360277461574059	0.334935888396758	0.384521522254488	0.289030857026254	0.438205716099746	General
17	COVID-19-Related	-0.759561026816858	1	-0.994830853711855	0.415006784015008	0.386096850329449	0.442601809988302	0.337406204455012	0.499952142685058	COVID-19-Related
18	General	-0.759561026816858	-1	-0.994830853711855	0.36013567531743	0.334713415830213	0.384251137390057	0.288861391772182	0.438151094079046	General
19	COVID-19-Related	-0.744885529016775	1	-0.97362715244058	0.414775920191953	0.385784086403241	0.442442033764757	0.337333181240148	0.499584419574993	COVID-19-Related
20	General	-0.744885529016775	-1	-0.97362715244058	0.359993931091638	0.33449134472875	0.384073037274093	0.288695900964825	0.438095716994836	General
21	COVID-19-Related	-0.730210031216692	1	-0.952423451169304	0.414545101899123	0.385487774609544	0.442236411989856	0.337239128859003	0.499216696921701	COVID-19-Related
22	General	-0.730210031216692	-1	-0.952423451169304	0.359852228965134	0.334373239349159	0.38380309030546	0.288530467115391	0.438031410419854	General
23	COVID-19-Related	-0.71553453341661	1	-0.931219749898028	0.414314329322798	0.385277597816147	0.441947115011009	0.337145091591123	0.498848975124706	COVID-19-Related
24	General	-0.71553453341661	-1	-0.931219749898028	0.359710569006254	0.334252083519743	0.38345772770807	0.288365090249438	0.437967106896357	General
25	COVID-19-Related	-0.700859035616527	1	-0.910016048626753	0.414083602649072	0.385149716601509	0.441671982002333	0.337051069447479	0.498510554054568	COVID-19-Related
26	General	-0.700859035616527	-1	-0.910016048626753	0.359568951283217	0.334187888985297	0.383189431149282	0.288199770392465	0.437795628692897	General
27	COVID-19-Related	-0.686183537816444	1	-0.888812347355477	0.413852922063857	0.384957344618214	0.441436569835998	0.33695706243902	0.498448597386534	COVID-19-Related
28	General	-0.686183537816444	-1	-0.888812347355477	0.359427375864127	0.33410068461365	0.38303170179207	0.28803450756992	0.437463027491285	General
29	COVID-19-Related	-0.671508040016361	1	-0.867608646084202	0.413622287752882	0.384713621185773	0.441267964370618	0.336863070576679	0.498385941301428	COVID-19-Related
30	General	-0.671508040016361	-1	-0.867608646084202	0.359285842816975	0.334013491590326	0.382843776074407	0.28786930180719	0.437130483501052	General
31	COVID-19-Related	-0.656832542216279	1	-0.846404944812926	0.413391699901688	0.384476647824929	0.441017292327442	0.336769093871369	0.498119528410648	COVID-19-Related
32	General	-0.656832542216279	-1	-0.846404944812926	0.359144352209633	0.333895309238078	0.382644855179511	0.287735739290955	0.436797997022696	General
33	COVID-19-Related	-0.642157044416196	1	-0.825201243541651	0.41316115869563	0.384210210208859	0.440723795315618	0.336581082358185	0.497723852623055	COVID-19-Related
34	General	-0.642157044416196	-1	-0.825201243541651	0.359002904109859	0.333791590012011	0.382412868805513	0.287675968819739	0.436465568356499	General
35	COVID-19-Related	-0.627481546616113	1	-0.803997542270375	0.412930664319877	0.383946936270137	0.440405541094736	0.336154270912688	0.497324958009887	COVID-19-Related
36	General	-0.627481546616113	-1	-0.803997542270375	0.358861498585295	0.333589657295875	0.382292492808903	0.287616206372537	0.436133197802528	General
37	COVID-19-Related	-0.61280604881603	1	-0.7827938409991	0.412700216959409	0.383700106323258	0.440258337255839	0.335732328841291	0.496926066818735	COVID-19-Related
38	General	-0.61280604881603	-1	-0.7827938409991	0.358720135703467	0.333519161952704	0.382070693459972	0.287556451950979	0.435797213807946	General
39	COVID-19-Related	-0.598130551015947	1	-0.761590139727824	0.41246981679902	0.383453336451866	0.439888216897308	0.335313017022303	0.496527179560367	COVID-19-Related
40	General	-0.598130551015947	-1	-0.761590139727824	0.358578815531785	0.333238773101852	0.382046955093647	0.287496705556695	0.435455677892513	General
41	COVID-19-Related	-0.583455053215865	1	-0.740386438456549	0.412239464023309	0.383163637289726	0.4397020011759	0.334893969761353	0.496124323531625	COVID-19-Related
42	General	-0.583455053215865	-1	-0.740386438456549	0.358437538137541	0.333121479700562	0.381946002185075	0.287436967191311	0.435114203297744	General
43	COVID-19-Related	-0.568779555415782	1	-0.719182737185273	0.412009158816691	0.382906568046217	0.439567207550586	0.3344751875785	0.495721265500327	COVID-19-Related
44	General	-0.568779555415782	-1	-0.719182737185273	0.358296303587912	0.332938947808095	0.381905907413209	0.287377236856452	0.434772790338265	General
45	COVID-19-Related	-0.554104057615699	1	-0.697979035913998	0.411778901363384	0.382704444552705	0.439560180071747	0.334056670992166	0.495318213026284	COVID-19-Related
46	General	-0.554104057615699	-1	-0.697979035913998	0.358155111949958	0.332861222080469	0.381727486931116	0.287317514553739	0.434814438490657	General
47	COVID-19-Related	-0.539428559815616	1	-0.676775334642722	0.411548691847416	0.38245282694276	0.439415335203336	0.333638420519132	0.494915166633816	COVID-19-Related
48	General	-0.539428559815616	-1	-0.676775334642722	0.358013963290622	0.33280466132114	0.381535048189449	0.287257800284794	0.434875959558154	General
49	COVID-19-Related	-0.524753062015534	1	-0.655571633371447	0.411318530452625	0.382253541780404	0.439246952000564	0.33322043667454	0.49451212684721	COVID-19-Related
50	General	-0.524753062015534	-1	-0.655571633371447	0.357872857676729	0.332765808618975	0.381397008958926	0.287198094051233	0.434847978168769	General
51	COVID-19-Related	-0.510077564215451	1	-0.634367932100171	0.41108841736265	0.382044115387464	0.439008584917146	0.332975267235715	0.494109094190721	COVID-19-Related
52	General	-0.510077564215451	-1	-0.634367932100171	0.357731795174989	0.332665345910158	0.381262269252305	0.287141639665492	0.43443257635433	General
53	COVID-19-Related	-0.495402066415368	1	-0.613164230828895	0.410858352760938	0.381820934782962	0.438747428073725	0.33290968882507	0.493706069188565	COVID-19-Related
54	General	-0.495402066415368	-1	-0.613164230828895	0.357590775851993	0.332591659321472	0.381259444315755	0.287086726858004	0.434017269916303	General
55	COVID-19-Related	-0.480726568615285	1	-0.59196052955762	0.410628336830742	0.38159862001635	0.438486306880478	0.332797076150379	0.493303052364919	COVID-19-Related
56	General	-0.480726568615285	-1	-0.59196052955762	0.357449799774215	0.332414205469079	0.381265277567185	0.287031820653344	0.433602059454385	General
57	COVID-19-Related	-0.466051070815202	1	-0.570756828286344	0.410398369755116	0.381428317203407	0.438143641991395	0.332393087866295	0.492900044243916	COVID-19-Related
58	General	-0.466051070815202	-1	-0.570756828286344	0.357308867008012	0.332265132793867	0.381160861479182	0.28697692105249	0.433351613258673	General
59	COVID-19-Related	-0.45137557301512	1	-0.549553127015069	0.410168451716919	0.381177145860899	0.437669362519337	0.331989345995163	0.492502651902981	COVID-19-Related
60	General	-0.45137557301512	-1	-0.549553127015069	0.357167977619621	0.332134509332246	0.381090874589266	0.286922028056418	0.433357213039291	General
61	COVID-19-Related	-0.436700075215037	1	-0.528349425743793	0.409938582898811	0.380884410593802	0.437195199058296	0.331585850979787	0.492365319772705	COVID-19-Related
62	General	-0.436700075215037	-1	-0.528349425743793	0.357027131675165	0.331980868068822	0.380962525661577	0.28683459340831	0.433358521934178	General
63	COVID-19-Related	-0.422024577414954	1	-0.507145724472518	0.409708763483252	0.380659552725783	0.436870197184564	0.33118260326161	0.491953050755862	COVID-19-Related
64	General	-0.422024577414954	-1	-0.507145724472518	0.356886329240645	0.331816037560709	0.380751193383505	0.286708069368262	0.433357407187984	General
65	COVID-19-Related	-0.407349079614871	1	-0.485942023201242	0.409478993652507	0.380486927383977	0.436705312911962	0.330779603280714	0.491597620013796	COVID-19-Related
66	General	-0.407349079614871	-1	-0.485942023201242	0.356745570381947	0.331698512015916	0.380580842886215	0.286581579917493	0.433356292949601	General
67	COVID-19-Related	-0.392673581814788	1	-0.464738321929967	0.409249273588635	0.380398670891151	0.436370936525293	0.330376851475821	0.49137555235065	COVID-19-Related
68	General	-0.392673581814788	-1	-0.464738321929967	0.356604855164836	0.331497657582708	0.380426730488861	0.286455125067715	0.433355179220472	General
69	COVID-19-Related	-0.377998084014706	1	-0.443534620658691	0.409019603473498	0.380079701156874	0.436059552328373	0.329974348284293	0.491153488110183	COVID-19-Related
70	General	-0.377998084014706	-1	-0.443534620658691	0.356464183654961	0.331381671087764	0.380407392807174	0.286370367788842	0.433354066002042	General
71	COVID-19-Related	-0.363322586214623	1	-0.422330919387416	0.408789983488754	0.379798012348335	0.435819995245475	0.329574725371514	0.490931427380988	COVID-19-Related
72	General	-0.363322586214623	-1	-0.422330919387416	0.35632355591785	0.331314613313956	0.380113989420732	0.286390343146282	0.433352953295752	General
73	COVID-19-Related	-0.34864708841454	1	-0.40112721811614	0.408560413815859	0.379570754279869	0.435510818351915	0.329179050850324	0.490709370251651	COVID-19-Related
74	General	-0.34864708841454	-1	-0.40112721811614	0.356182972018914	0.331203573503734	0.379890989508402	0.286410320548191	0.433351841103046	General
75	COVID-19-Related	-0.333971590614457	1	-0.379923516844864	0.408330894636067	0.379391990494202	0.435294693683667	0.328783620377972	0.490487316810755	COVID-19-Related
76	General	-0.333971590614457	-1	-0.379923516844864	0.356042432023444	0.331095592658046	0.379780593179277	0.286407516782837	0.433350729425366	General
77	COVID-19-Related	-0.319296092814375	1	-0.358719815573589	0.408101426130424	0.379174554609575	0.435094501236437	0.32838843437457	0.490265267146875	COVID-19-Related
78	General	-0.319296092814375	-1	-0.358719815573589	0.355901935996613	0.330986244437484	0.379746085313917	0.286067694672289	0.433349618264151	General
79	COVID-19-Related	-0.304620595014292	1	-0.337516114302313	0.407872008479773	0.378913530402961	0.434767208630888	0.327993493258904	0.490038331107789	COVID-19-Related
80	General	-0.304620595014292	-1	-0.337516114302313	0.355761484003474	0.330805863679711	0.379530592551047	0.28587085413476	0.433348507620844	General
81	COVID-19-Related	-0.289945097214209	1	-0.316312413031038	0.407642641864753	0.378617391266586	0.43456933247587	0.327790527540167	0.489808746373867	COVID-19-Related
82	General	-0.289945097214209	-1	-0.316312413031038	0.355621076108962	0.330607710261248	0.379330791415752	0.285972024014462	0.433270787366533	General
83	COVID-19-Related	-0.275269599414126	1	-0.295108711759762	0.407413326465792	0.378322220284867	0.434306338262316	0.327614281383447	0.489579166003151	COVID-19-Related
84	General	-0.275269599414126	-1	-0.295108711759762	0.355480712377891	0.330455857443972	0.379139520565162	0.286049163469289	0.433081455524133	General
85	COVID-19-Related	-0.260594101614043	1	-0.273905010488487	0.407184062463115	0.378028508608599	0.434090335942569	0.327438085856656	0.489349590099769	COVID-19-Related
86	General	-0.260594101614043	-1	-0.273905010488487	0.355340392874956	0.330283218416359	0.379096576952568	0.285882524353712	0.432892143743763	General
87	COVID-19-Related	-0.245918603813961	1	-0.252701309217211	0.406954850036735	0.377789766229278	0.433893245733033	0.327261941002381	0.48912001876784	COVID-19-Related
88	General	-0.245918603813961	-1	-0.252701309217211	0.355200117664732	0.33017873437331	0.379060246617944	0.285715943535297	0.432702852081523	General
89	COVID-19-Related	-0.231243106013878	1	-0.231497607945936	0.406725689366458	0.377554243741856	0.433763867210085	0.327085846863131	0.488850978296713	COVID-19-Related
90	General	-0.231243106013878	-1	-0.231497607945936	0.355059886811675	0.330080454923901	0.37895746970748	0.285549421039063	0.432508610583123	General
91	COVID-19-Related	-0.216567608213795	1	-0.21029390667466	0.406496580631881	0.377390981967922	0.433573107944305	0.326909803481339	0.488424088225953	COVID-19-Related
92	General	-0.216567608213795	-1	-0.21029390667466	0.35491970038012	0.329878254918905	0.378837892247511	0.28538295688997	0.432313413312903	General
93	COVID-19-Related	-0.201892110413712	1	-0.189090205403385	0.406267524012387	0.377317763842046	0.433483958576553	0.32660381446288	0.487988492721206	COVID-19-Related
94	General	-0.201892110413712	-1	-0.189090205403385	0.354779558434284	0.329708065773422	0.378698912240012	0.285216551112924	0.432118237076579	General
95	COVID-19-Related	-0.187216612613629	1	-0.167886504132109	0.406038519687151	0.377097697130666	0.433320640727445	0.32625437420311	0.487562689878908	COVID-19-Related
96	General	-0.187216612613629	-1	-0.167886504132109	0.354639461038261	0.329392955424097	0.378583908657547	0.285050203732773	0.431923081932666	General
97	COVID-19-Related	-0.172541114813547	1	-0.146682802860834	0.405809567835134	0.376877681109291	0.433104217673921	0.325910115824875	0.487141222659923	COVID-19-Related
98	General	-0.172541114813547	-1	-0.146682802860834	0.354499408256026	0.329194805640998	0.378504415521566	0.284883914774309	0.43172794793965	General
99	COVID-19-Related	-0.157865617013464	1	-0.125479101589558	0.405580668635085	0.376657715857041	0.432887821705447	0.325566046069094	0.486858295050858	COVID-19-Related
100	General	-0.157865617013464	-1	-0.125479101589558	0.354359400151435	0.329012973212176	0.378387843499519	0.284717684262266	0.431532835155994	General
101	COVID-19-Related	-0.143190119213381	1	-0.104275400318283	0.405351822265538	0.376437801452956	0.432615840854469	0.325222165207558	0.486602129792075	COVID-19-Related
102	General	-0.143190119213381	-1	-0.104275400318283	0.354219436788219	0.328866045064501	0.378266817474549	0.284551512221325	0.43137734297387	General
103	COVID-19-Related	-0.128514621413298	1	-0.083071699047007	0.405123028904815	0.376282597848409	0.43228633564005	0.324878473511283	0.486343583658274	COVID-19-Related
104	General	-0.128514621413298	-1	-0.083071699047007	0.354079518229993	0.328735597310541	0.378162776096645	0.284385398676106	0.431411836999597	General
105	COVID-19-Related	-0.113839123613216	1	-0.0618679977757316	0.404894288731021	0.376156802291071	0.431973067521809	0.324534971250518	0.486085044839341	COVID-19-Related
106	General	-0.113839123613216	-1	-0.0618679977757316	0.35393964454025	0.328592297524818	0.377987896805645	0.284207026903957	0.431298740024046	General
107	COVID-19-Related	-0.0991636258131328	1	-0.040664296504456	0.404665601922044	0.375925254638942	0.431712668920434	0.324191658694738	0.4858265134736	COVID-19-Related
108	General	-0.0991636258131328	-1	-0.040664296504456	0.353799815782359	0.328408326028035	0.377850852461403	0.284013248354597	0.431071863545233	General
109	COVID-19-Related	-0.0844881280130499	1	-0.0194605952331804	0.404436968655558	0.375622938096694	0.431377738269236	0.323848536112645	0.485567989699358	COVID-19-Related
110	General	-0.0844881280130499	-1	-0.0194605952331804	0.353660032019572	0.328321845032917	0.377739251375791	0.283819549762668	0.430845017037667	General
111	COVID-19-Related	-0.0698126302129671	1	0.00174310603809513	0.404208389109017	0.375345489978442	0.431243124354779	0.323505603772171	0.485309473654904	COVID-19-Related
112	General	-0.0698126302129671	-1	0.00174310603809513	0.353520293315017	0.328301179343555	0.377706277534681	0.283625931167116	0.43061820059891	General
113	COVID-19-Related	-0.0551371324128844	1	0.0229468073093705	0.403979863459659	0.375162837926144	0.430992421465578	0.323162861940473	0.485050965478514	COVID-19-Related
114	General	-0.0551371324128844	-1	0.0229468073093705	0.353380599731703	0.328190228291793	0.377624785322037	0.283469627069199	0.43039141432647	General
115	COVID-19-Related	-0.0404616346128016	1	0.0441505085806461	0.403751391884501	0.37500289966438	0.430654860559457	0.322876513630415	0.484792465308444	COVID-19-Related
116	General	-0.0404616346128016	-1	0.0441505085806461	0.353240951332515	0.328028552669978	0.37751634389683	0.283338532287262	0.430164658317804	General
117	COVID-19-Related	-0.0257861368127188	1	0.0653542098519217	0.40352297456034	0.374802457810676	0.430410125508994	0.322722654136422	0.484533973282935	COVID-19-Related
118	General	-0.0257861368127188	-1	0.0653542098519217	0.353101348180218	0.327866918147074	0.377371929530649	0.283207474394171	0.429937932670312	General
119	COVID-19-Related	-0.0111106390126361	1	0.0865579111231971	0.403294611663756	0.374670809336399	0.430169739241094	0.322585057869887	0.484275489540208	COVID-19-Related
120	General	-0.0111106390126361	-1	0.0865579111231971	0.352961790337454	0.327724395356586	0.377143799723688	0.283052699204871	0.429711237481345	General
121	COVID-19-Related	0.00356485878744672	1	0.107761612394473	0.403066303371104	0.37446158376503	0.429948558094789	0.322299865034532	0.484017014218469	COVID-19-Related
122	General	0.00356485878744672	-1	0.107761612394473	0.352822277866746	0.327595647954946	0.376942181793612	0.282885475484199	0.429484572848196	General
123	COVID-19-Related	0.0182403565875295	1	0.128965313665748	0.402838049858518	0.374328151353314	0.429642718638853	0.322104311026156	0.483758547455904	COVID-19-Related
124	General	0.0182403565875295	-1	0.128965313665748	0.352682810830491	0.32746692933152	0.376893017558282	0.282718311641906	0.429258918694723	General
125	COVID-19-Related	0.0329158543876124	1	0.150169014937024	0.40260985130191	0.37406495141035	0.429287281191895	0.321908820071173	0.483500089390681	COVID-19-Related
126	General	0.0329158543876124	-1	0.150169014937024	0.352543389290968	0.327338239504516	0.376839472294854	0.28255120770268	0.429070958414974	General
127	COVID-19-Related	0.0475913521876951	1	0.171372716208299	0.402381707876969	0.373787900854162	0.429004798094672	0.321713392220327	0.483237468397746	COVID-19-Related
128	General	0.0475913521876951	-1	0.171372716208299	0.352404013310331	0.327209578492116	0.376648400055605	0.282384163691153	0.428883019393692	General
129	COVID-19-Related	0.0622668499877779	1	0.192576417479575	0.402153619759159	0.373623010868649	0.428846588580603	0.32151802752427	0.482974657210323	COVID-19-Related
130	General	0.0622668499877779	-1	0.192576417479575	0.352264682950612	0.327068685816726	0.376419989517952	0.282145146701034	0.428695101686433	General
131	COVID-19-Related	0.0769423477878607	1	0.21378011875085	0.401925587123718	0.373446647887807	0.428642666037383	0.321322726033563	0.48271185548584	COVID-19-Related
132	General	0.0769423477878607	-1	0.21378011875085	0.352125398273723	0.326951651299306	0.376171588733024	0.281884618574471	0.428507205348729	General
133	COVID-19-Related	0.0916178455879434	1	0.234983820022126	0.401697610145661	0.373172631095469	0.42849684492336	0.321127487798679	0.482449063372838	COVID-19-Related
134	General	0.0916178455879434	-1	0.234983820022126	0.35198615934145	0.32675982738145	0.376032602291521	0.281869962737468	0.428319330436087	General
135	COVID-19-Related	0.106293343388026	1	0.256187521293401	0.401469688999774	0.372965698972248	0.428292246498378	0.320932312869999	0.482186281019834	COVID-19-Related
136	General	0.106293343388026	-1	0.256187521293401	0.35184696621546	0.326605454476821	0.375831864482334	0.281716587412561	0.428131477003984	General
137	COVID-19-Related	0.120968841188109	1	0.277391222564677	0.401241823860618	0.372696329536203	0.428064526109213	0.320741917127804	0.481923508575322	COVID-19-Related
138	General	0.120968841188109	-1	0.277391222564677	0.351707818957294	0.326477892532862	0.37566214233565	0.281552625504239	0.427943645107876	General
139	COVID-19-Related	0.135644338988192	1	0.298594923835953	0.401014014902524	0.372464055719967	0.427850809800346	0.32055290005474	0.481660746187773	COVID-19-Related
140	General	0.135644338988192	-1	0.298594923835953	0.351568717628372	0.326397378595557	0.375533452655227	0.281390602652413	0.42775119307617	General
141	COVID-19-Related	0.150319836788275	1	0.319798625107228	0.400786262299598	0.372354734542042	0.427673511816895	0.32036394226271	0.481397994005636	COVID-19-Related
142	General	0.150319836788275	-1	0.319798625107228	0.351429662289992	0.326165839583385	0.375517744366339	0.281228637859408	0.427556177613379	General
143	COVID-19-Related	0.164995334588357	1	0.341002326378504	0.400558566225714	0.372348156019489	0.42749219545407	0.320175043796134	0.481135252177335	COVID-19-Related
144	General	0.164995334588357	-1	0.341002326378504	0.351290653003325	0.326013867893525	0.375658561395335	0.281180833118951	0.427361184682648	General
145	COVID-19-Related	0.17967083238844	1	0.362206027649779	0.400330926854515	0.372186619224732	0.42729001186169	0.319986204699355	0.480870562479272	COVID-19-Related
146	General	0.17967083238844	-1	0.362206027649779	0.351151689829424	0.325867844420264	0.375477574226707	0.28116920153398	0.427166214342317	General
147	COVID-19-Related	0.194346330188523	1	0.383409728921055	0.400103344359417	0.372057786714641	0.427079513331922	0.319797425016647	0.480475123534929	COVID-19-Related
148	General	0.194346330188523	-1	0.383409728921055	0.351012772829215	0.325691501843213	0.375202746001062	0.281158315365198	0.426971266650698	General
149	COVID-19-Related	0.209021827988606	1	0.40461343019233	0.399875818913602	0.371702171717705	0.426868424996755	0.319608704792205	0.480079709128483	COVID-19-Related
150	General	0.209021827988606	-1	0.40461343019233	0.350873902063501	0.325530794489468	0.374859018850768	0.281134346586804	0.426776341666075	General
151	COVID-19-Related	0.223697325788689	1	0.425817131463606	0.399648350690021	0.371267833822689	0.426533053329541	0.319420044070156	0.479684319757756	COVID-19-Related
152	General	0.223697325788689	-1	0.425817131463606	0.350735077592965	0.325378397729736	0.37465728954311	0.281006784143924	0.426581439446705	General
153	COVID-19-Related	0.238372823588771	1	0.447020832734881	0.399420939861391	0.370945533734538	0.426454813759337	0.319231442894547	0.479287280504013	COVID-19-Related
154	General	0.238372823588771	-1	0.447020832734881	0.350596299478162	0.32525358866838	0.374498819941214	0.28087925709573	0.426386560050814	General
155	COVID-19-Related	0.253048321388854	1	0.468224534006157	0.399193586600198	0.370785034241554	0.426319923149747	0.319042901309356	0.478888360649714	COVID-19-Related
156	General	0.253048321388854	-1	0.468224534006157	0.350457567779525	0.325085626124233	0.374296624529688	0.280751765453106	0.426191703536601	General
157	COVID-19-Related	0.267723819188937	1	0.489428235277432	0.398966291078691	0.370547403295445	0.426003813767454	0.318930339129385	0.478489467718528	COVID-19-Related
158	General	0.267723819188937	-1	0.489428235277432	0.350318882557365	0.324924242382032	0.374067558764522	0.280624309226916	0.426087929950925	General
159	COVID-19-Related	0.28239931698902	1	0.510631936548708	0.398739053468887	0.37039204928859	0.425657506551011	0.318840245329965	0.478206171589409	COVID-19-Related
160	General	0.28239931698902	-1	0.510631936548708	0.350180243871866	0.324798934491068	0.373937150764083	0.280496888428005	0.426055002555752	General
161	COVID-19-Related	0.297074814789102	1	0.531835637819984	0.398511873942564	0.370152968969996	0.425490219305486	0.318750165506696	0.477936537663205	COVID-19-Related
162	General	0.297074814789102	-1	0.531835637819984	0.35004165178309	0.324745217320089	0.373786896164952	0.280369503067194	0.426022076485025	General
163	COVID-19-Related	0.311750312589185	1	0.553039339091259	0.398284752671267	0.369958656516741	0.425045322367024	0.31866009966489	0.477666916669794	COVID-19-Related
164	General	0.311750312589185	-1	0.553039339091259	0.349903106350975	0.324718277133137	0.373663843606578	0.280242153155287	0.425989151741863	General
165	COVID-19-Related	0.326425810389268	1	0.574243040362534	0.398057689826304	0.369661194435292	0.424720599529545	0.318570047809855	0.477401497734483	COVID-19-Related
166	General	0.326425810389268	-1	0.574243040362534	0.349764607635333	0.324646569884524	0.373494117014988	0.280114838703067	0.425956228329382	General
167	COVID-19-Related	0.341101308189351	1	0.59544674163381	0.397830685578742	0.369368534234197	0.424516811144992	0.318480009946893	0.477139885654712	COVID-19-Related
168	General	0.341101308189351	-1	0.59544674163381	0.349626155695855	0.324545895910872	0.373279917778743	0.279987559721297	0.425923306250699	General
169	COVID-19-Related	0.355776805989434	1	0.616650442905086	0.397603740099414	0.369173914928059	0.424235913283475	0.318389986081304	0.476878286270838	COVID-19-Related
170	General	0.355776805989434	-1	0.616650442905086	0.349487750592105	0.32434030866655	0.373192779642483	0.279892988887094	0.425890385508927	General
171	COVID-19-Related	0.370452303789516	1	0.637854144176361	0.397376853558911	0.368892608420616	0.424018747633614	0.318299976218377	0.476616699729765	COVID-19-Related
172	General	0.370452303789516	-1	0.637854144176361	0.349349392383523	0.32426152289976	0.372987688664448	0.279812912883261	0.425857466107179	General
173	COVID-19-Related	0.385127801589599	1	0.659057845447637	0.397150026127586	0.368613262446881	0.423676916806313	0.318144657021575	0.476355126178364	COVID-19-Related
174	General	0.385127801589599	-1	0.659057845447637	0.349211081129425	0.324227037884809	0.372774909650785	0.279732851020748	0.425824548048564	General
175	COVID-19-Related	0.399803299389682	1	0.680261546718912	0.396923257975552	0.368338519679309	0.42340990027138	0.317844249935323	0.476090525911539	COVID-19-Related
176	General	0.399803299389682	-1	0.680261546718912	0.349072816889002	0.324109511996062	0.372665356688154	0.279652803302284	0.425791631336191	General
177	COVID-19-Related	0.414478797189765	1	0.701465247990188	0.396696549272679	0.368039786051373	0.423077009028572	0.317543994913815	0.475824577104585	COVID-19-Related
178	General	0.414478797189765	-1	0.701465247990188	0.34893459972132	0.323927421114473	0.372720287091846	0.279572769730596	0.425758715973168	General
179	COVID-19-Related	0.429154294989847	1	0.722668949261463	0.396469900188598	0.367944937780896	0.42275143920392	0.317245531480013	0.475558642009075	COVID-19-Related
180	General	0.429154294989847	-1	0.722668949261463	0.348796429685322	0.323632362942359	0.372804028975194	0.279492750308407	0.425725801962598	General
181	COVID-19-Related	0.44382979278993	1	0.743872650532739	0.396243310892696	0.367882778855652	0.422424372314312	0.31694763258404	0.475292720775117	COVID-19-Related
182	General	0.44382979278993	-1	0.743872650532739	0.348658306839823	0.323364731048328	0.372763253345599	0.279412745038437	0.425692889307585	General
183	COVID-19-Related	0.458505290590013	1	0.765076351804014	0.396016781554117	0.367705236273912	0.422141358946975	0.316649885236705	0.475129964224199	COVID-19-Related
184	General	0.458505290590013	-1	0.765076351804014	0.348520231243516	0.323227750157133	0.372680998793892	0.279332753923402	0.42565997801123	General
185	COVID-19-Related	0.473180788390096	1	0.78628005307529	0.395790312341763	0.367548481291626	0.421871499420628	0.316491798418755	0.475072049513339	COVID-19-Related
186	General	0.473180788390096	-1	0.78628005307529	0.348382202954966	0.323238919685577	0.372588977361302	0.279252776966016	0.425627068076633	General
187	COVID-19-Related	0.487856286190179	1	0.807483754346565	0.395563903424291	0.367303387532193	0.421597812679997	0.316378727745488	0.475014135672296	COVID-19-Related
188	General	0.487856286190179	-1	0.807483754346565	0.348244222032616	0.323206464451562	0.372517733914207	0.279172814168989	0.425594159506892	General
189	COVID-19-Related	0.502531783990261	1	0.828687455617841	0.395337554970112	0.367023531392267	0.421321825584376	0.316222159699161	0.474956222705679	COVID-19-Related
190	General	0.502531783990261	-1	0.828687455617841	0.348106288534782	0.322975094512313	0.372480297325417	0.279077944119188	0.425561252305101	General
191	COVID-19-Related	0.517207281790344	1	0.849891156889116	0.395111267147392	0.36681163636448	0.42102029446695	0.315945266982482	0.474898310618097	COVID-19-Related
192	General	0.517207281790344	-1	0.849891156889116	0.347968402519655	0.322790012976145	0.372313722865907	0.278732957165024	0.425528346474357	General
193	COVID-19-Related	0.531882779590427	1	0.871094858160392	0.394885040124053	0.3664750910885	0.420718383348584	0.315668505115358	0.474659033108054	COVID-19-Related
194	General	0.531882779590427	-1	0.871094858160392	0.347830564045299	0.322621976603115	0.37213031789619	0.278388824996751	0.425298215731689	General
195	COVID-19-Related	0.54655827739051	1	0.892298559431668	0.394658874067767	0.366112136774633	0.420498014130462	0.31539187423331	0.474405248454841	COVID-19-Related
196	General	0.54655827739051	-1	0.892298559431668	0.347692773169655	0.322453988949374	0.371954186031264	0.278317017643135	0.425056981216724	General
197	COVID-19-Related	0.561233775190592	1	0.913502260702943	0.39443276914596	0.365862184251647	0.420367226027639	0.315115374471511	0.474151477241086	COVID-19-Related
198	General	0.561233775190592	-1	0.913502260702943	0.347555029950538	0.322286050051121	0.371606674859235	0.27829055397828	0.424815783112322	General
199	COVID-19-Related	0.575909272990675	1	0.934705961974219	0.39420672552581	0.365620747885502	0.420158751385465	0.314853681514936	0.473897719601859	COVID-19-Related
200	General	0.575909272990675	-1	0.934705961974219	0.347417334445635	0.322135369928432	0.371613132489719	0.278264092443963	0.424574621532747	General
201	COVID-19-Related	0.590584770790758	1	0.955909663245494	0.393980743374246	0.365391702992073	0.419915334953166	0.314661742017199	0.47364058679711	COVID-19-Related
202	General	0.590584770790758	-1	0.955909663245494	0.34727968671251	0.321940023040237	0.371462295752665	0.278237633040518	0.424333496592188	General
203	COVID-19-Related	0.605260268590841	1	0.97711336451677	0.393754822857947	0.36514071893421	0.419648662165066	0.314469866154336	0.473381140846282	COVID-19-Related
204	General	0.605260268590841	-1	0.97711336451677	0.3471420868086	0.321628861310578	0.371292106076667	0.278211175768275	0.424092408404762	General
205	COVID-19-Related	0.619935766390924	1	0.998317065788045	0.393528964143345	0.364933796830586	0.419414185009046	0.314278053971771	0.47312170927018	COVID-19-Related
206	General	0.619935766390924	-1	0.998317065788045	0.347004534791216	0.32142634877264	0.371121948401369	0.278184720627568	0.423851357084516	General
207	COVID-19-Related	0.634611264191006	1	1.01952076705932	0.393303167396617	0.364704935739643	0.41914797276552	0.314086305514844	0.47286229220817	COVID-19-Related
208	General	0.634611264191006	-1	1.01952076705932	0.346867030717543	0.321104936956432	0.371012994475961	0.278158267618727	0.423610342745422	General
209	COVID-19-Related	0.649286761991089	1	1.0407244683306	0.393077432783691	0.364476136093129	0.418940670664669	0.313894620828813	0.472704214444456	COVID-19-Related
210	General	0.649286761991089	-1	1.0407244683306	0.34672957464464	0.320920274574611	0.37093425265981	0.278131816742082	0.423726299664183	General
211	COVID-19-Related	0.663962259791172	1	1.06192816960187	0.392851760470245	0.364217969874249	0.418708206078024	0.313702999958852	0.472573327296833	COVID-19-Related
212	General	0.663962259791172	-1	1.06192816960187	0.346592166629441	0.32076734632361	0.370806344129541	0.278105367997965	0.423896640922978	General
213	COVID-19-Related	0.678637757591255	1	1.08313187087315	0.3926261506217	0.363871796486666	0.418357868250667	0.313511442950053	0.472442444040412	COVID-19-Related
214	General	0.678637757591255	-1	1.08313187087315	0.346454806728751	0.320614456548954	0.370675591830964	0.278078921386704	0.424067002629208	General
215	COVID-19-Related	0.693313255391337	1	1.10433557214442	0.392400603403228	0.363608324094228	0.417999212905073	0.313319949847424	0.472311564695569	COVID-19-Related
216	General	0.693313255391337	-1	1.10433557214442	0.346317494999253	0.320469618136725	0.370625473424161	0.278052476908629	0.424237384740267	General
217	COVID-19-Related	0.70798875319142	1	1.1255392734157	0.392175118979745	0.363283392986877	0.417810662717813	0.313128520695892	0.47218068928268	COVID-19-Related
218	General	0.70798875319142	-1	1.1255392734157	0.346180231497498	0.320231169824336	0.370576366025632	0.277975073288863	0.424402467941218	General
219	COVID-19-Related	0.722664250991503	1	1.14674297468697	0.391949697515914	0.36303419153678	0.417706251026686	0.312937168439934	0.472052672950264	COVID-19-Related
220	General	0.722664250991503	-1	1.14674297468697	0.346043016279916	0.320079956080228	0.370569635862543	0.277895337423333	0.42419818791034	General
221	COVID-19-Related	0.737339748791586	1	1.16794667595825	0.391724339176142	0.362788110931855	0.417525676793527	0.312750280249001	0.471926997830645	COVID-19-Related
222	General	0.737339748791586	-1	1.16794667595825	0.345905849402808	0.319918066426195	0.370562906530778	0.27781561576371	0.423993936131764	General
223	COVID-19-Related	0.752015246591669	1	1.18915037722953	0.391499044124581	0.362643634869397	0.417314181560729	0.312560848636926	0.47180132628515	COVID-19-Related
224	General	0.752015246591669	-1	1.18915037722953	0.345768730922347	0.319667701330681	0.370556178030602	0.277735908312641	0.423782757055159	General
225	COVID-19-Related	0.766690744391751	1	1.2103540785008	0.391273812525128	0.362494341833911	0.417076404873132	0.312131305973118	0.471671429865512	COVID-19-Related
226	General	0.766690744391751	-1	1.2103540785008	0.345631660894583	0.319480447271776	0.370476640859691	0.277656215072772	0.423569273256935	General
227	COVID-19-Related	0.781366242191834	1	1.23155777977208	0.391048644541421	0.36238168463085	0.416869988844914	0.311702090783698	0.47141894918957	COVID-19-Related
228	General	0.781366242191834	-1	1.23155777977208	0.345494639375436	0.319334636466541	0.370364425265568	0.277576536046746	0.423355817998256	General
229	COVID-19-Related	0.796041739991917	1	1.25276148104335	0.390823540336842	0.362126055021928	0.416655414200032	0.311550480157852	0.471147260792061	COVID-19-Related
230	General	0.796041739991917	-1	1.25276148104335	0.3453576664207	0.319205255082544	0.370209093551426	0.277484535680482	0.42314239135503	General
231	COVID-19-Related	0.810717237792	1	1.27396518231463	0.390598500074515	0.361831213196741	0.416520978215665	0.31144155804454	0.47087558961598	COVID-19-Related
232	General	0.810717237792	-1	1.27396518231463	0.345220742086043	0.319018614995528	0.370014003160303	0.277092299658536	0.422928993403127	General
233	COVID-19-Related	0.825392735592083	1	1.2951688835859	0.390373523917306	0.361536475712646	0.416354724301125	0.311336567317183	0.470603935824072	COVID-19-Related
234	General	0.825392735592083	-1	1.2951688835859	0.345083866427007	0.318824000501728	0.369799264107011	0.276647882726091	0.422715624218371	General
235	COVID-19-Related	0.840068233392165	1	1.31637258485718	0.390148612027821	0.361241842756513	0.416179064695513	0.311236099284408	0.47032972771758	COVID-19-Related
236	General	0.840068233392165	-1	1.31637258485718	0.344947039499003	0.318629449237155	0.369678039999006	0.276203911920364	0.422502283876545	General
237	COVID-19-Related	0.854743731192248	1	1.33757628612845	0.389923764568406	0.360947314514906	0.415968376317038	0.311135649024907	0.470233925982912	COVID-19-Related
238	General	0.854743731192248	-1	1.33757628612845	0.34481026135732	0.318390927217576	0.369580469456809	0.275760387692275	0.422319629743241	General
239	COVID-19-Related	0.869419228992331	1	1.35877998739973	0.389698981701149	0.360669264797423	0.415787842941365	0.311035216544991	0.470171218877685	COVID-19-Related
240	General	0.869419228992331	-1	1.35877998739973	0.344673532057117	0.318166039996299	0.369453314373021	0.275383550610013	0.422458907403882	General
241	COVID-19-Related	0.884094726792414	1	1.379983688671	0.389474263587874	0.360389528614574	0.415593213088605	0.31086459122296	0.469798726043893	COVID-19-Related
242	General	0.884094726792414	-1	1.379983688671	0.344536851653426	0.318064850228137	0.369278290592559	0.275248282433668	0.422598199171745	General
243	COVID-19-Related	0.898770224592496	1	1.40118738994228	0.389249610390146	0.360114970318826	0.415390125969373	0.310678385146853	0.469426267566496	COVID-19-Related
244	General	0.898770224592496	-1	1.40118738994228	0.344400220201151	0.317926008968953	0.369153923013633	0.27512012258059	0.422737505023673	General
245	COVID-19-Related	0.913445722392579	1	1.42239109121356	0.389025022269268	0.359864495464294	0.415137829586033	0.310492240684701	0.469053843875543	COVID-19-Related
246	General	0.913445722392579	-1	1.42239109121356	0.344263637755072	0.31782354243675	0.369088160762071	0.274996628292329	0.422576498284533	General
247	COVID-19-Related	0.928121220192662	1	1.44359479248483	0.388800499386279	0.359630451330867	0.414973477485065	0.310306157877123	0.468697116197658	COVID-19-Related
248	General	0.928121220192662	-1	1.44359479248483	0.344127104369838	0.31768387356421	0.368998749440329	0.274873169563712	0.422394012498506	General
249	COVID-19-Related	0.942796717992745	1	1.46479849375611	0.388576041901956	0.359418731257765	0.41476632243171	0.310120136764662	0.468427874373581	COVID-19-Related
250	General	0.942796717992745	-1	1.46479849375611	0.343990620099973	0.31755290501866	0.36888882738171	0.274749746404611	0.422211549676537	General
251	COVID-19-Related	0.957472215792828	1	1.48600219502738	0.388351649976811	0.359161849156189	0.414548299362095	0.309934177387786	0.468201958240115	COVID-19-Related
252	General	0.957472215792828	-1	1.48600219502738	0.343854184999871	0.317401277144854	0.368766963769895	0.274763030885518	0.422029109870877	General
253	COVID-19-Related	0.97214771359291	1	1.50720589629866	0.388127323771094	0.358973201722956	0.414325321325128	0.309717513227753	0.468318028800839	COVID-19-Related
254	General	0.97214771359291	-1	1.50720589629866	0.343717799123802	0.317277896669749	0.368604759743899	0.274776819765495	0.421846693133751	General
255	COVID-19-Related	0.986823211392993	1	1.52840959756993	0.387903063444788	0.358791719999542	0.414066622677758	0.309446116378693	0.468432893591363	COVID-19-Related
256	General	0.986823211392993	-1	1.52840959756993	0.343581462525905	0.317132817462137	0.368462601191303	0.274790610224917	0.421659805469161	General
257	COVID-19-Related	1.00149870919308	1	1.54961329884121	0.387678869157613	0.35857174693457	0.413747429570243	0.309340488823391	0.468547762107038	COVID-19-Related
258	General	1.00149870919308	-1	1.54961329884121	0.343445175260193	0.316921012954831	0.368348497430257	0.274804402264009	0.421466471873944	General
259	COVID-19-Related	1.01617420699316	1	1.57081700011248	0.38745474106902	0.358351833664058	0.413398010409908	0.309065593072906	0.468662634334484	COVID-19-Related
260	General	1.01617420699316	-1	1.57081700011248	0.343308937380552	0.316849936450313	0.36821944540902	0.274818195882996	0.421273162492011	General
261	COVID-19-Related	1.03084970479324	1	1.59202070138376	0.387230679338197	0.358131980265537	0.413093697712144	0.308781054045927	0.468777510260321	COVID-19-Related
262	General	1.03084970479324	-1	1.59202070138376	0.343172748940738	0.316717115548897	0.368066030087297	0.274831991082104	0.421079877380892	General
263	COVID-19-Related	1.04552520259332	1	1.61322440265504	0.387006684124063	0.357912186816439	0.413045272476648	0.308500088214887	0.468892310850016	COVID-19-Related
264	General	1.04552520259332	-1	1.61322440265504	0.343036609994381	0.316625185325644	0.367912642582469	0.274690160085237	0.420886616598085	General
265	COVID-19-Related	1.06020070039341	1	1.63442810392631	0.38678275558527	0.357692453394097	0.412806393258385	0.308219264979837	0.468925267320523	COVID-19-Related
266	General	1.06020070039341	-1	1.63442810392631	0.342900520594984	0.316533271710686	0.367751959970027	0.274529833712886	0.420693380201059	General
267	COVID-19-Related	1.07487619819349	1	1.65563180519759	0.3865588938802	0.357482778708911	0.412546420080821	0.308055337804421	0.46860005700407	COVID-19-Related
268	General	1.07487619819349	-1	1.65563180519759	0.342764480795919	0.316441374711696	0.367629416745724	0.27436956734362	0.420500168247249	General
269	COVID-19-Related	1.08955169599357	1	1.67683550646886	0.386335099166971	0.357303243657859	0.412428240537576	0.307962271857669	0.468270679666402	COVID-19-Related
270	General	1.08955169599357	-1	1.67683550646886	0.342628490650433	0.316349257356377	0.367417152776086	0.274209360998884	0.420306980794061	General
271	COVID-19-Related	1.10422719379366	1	1.69803920774014	0.386111371603427	0.357143939873214	0.41231007324301	0.307958027696729	0.46794133005471	COVID-19-Related
272	General	1.10422719379366	-1	1.69803920774014	0.342492550211643	0.316062435130126	0.367201692670067	0.274049214700063	0.42011381789887	General
273	COVID-19-Related	1.11890269159374	1	1.71924290901141	0.385887711347145	0.356914125346465	0.41211155280724	0.307643701599659	0.467612008455638	COVID-19-Related
274	General	1.11890269159374	-1	1.71924290901141	0.342356659532539	0.315777158129237	0.366993459107104	0.27401240157959	0.419920679619021	General
275	COVID-19-Related	1.13357818939382	1	1.74044661028269	0.385664118555432	0.356647391082167	0.4118098121026	0.307498496450368	0.467282715155729	COVID-19-Related
276	General	1.13357818939382	-1	1.74044661028269	0.342220818665983	0.315575098521367	0.366799282350825	0.274025163319378	0.419727566011826	General
277	COVID-19-Related	1.1482536871939	1	1.76165031155396	0.385440593385322	0.356404292280203	0.411506216183947	0.307353333470005	0.466953450441427	COVID-19-Related
278	General	1.1482536871939	-1	1.76165031155396	0.342085027664709	0.31539659796353	0.36658318643477	0.274037927263611	0.419534477134566	General
279	COVID-19-Related	1.16292918499399	1	1.78285401282524	0.385217135993581	0.356187237212747	0.411179805899263	0.307208212687146	0.466624214599078	COVID-19-Related
280	General	1.16292918499399	-1	1.78285401282524	0.34194928658132	0.315188656468862	0.366431243858766	0.274050693412808	0.419341413044492	General
281	COVID-19-Related	1.17760468279407	1	1.80405771409652	0.384993746536701	0.356071757337854	0.41085347382435	0.307065630859226	0.466295007914924	COVID-19-Related
282	General	1.17760468279407	-1	1.80405771409652	0.341813595468296	0.3150440384982	0.366350240105419	0.274063461767484	0.419148373798822	General
283	COVID-19-Related	1.19228018059415	1	1.82526141536779	0.384770425170901	0.355737167571454	0.410527220228046	0.306907680255839	0.465965830675105	COVID-19-Related
284	General	1.19228018059415	-1	1.82526141536779	0.341677954377984	0.314951076965353	0.366270674918979	0.274076232328154	0.418955359454744	General
285	COVID-19-Related	1.20695567839424	1	1.84646511663907	0.384547172052131	0.355415200532514	0.410327507912086	0.30662844848354	0.465636683165657	COVID-19-Related
286	General	1.20695567839424	-1	1.84646511663907	0.341542363362604	0.314774676264583	0.366287478507537	0.27409113298223	0.418762370069415	General
287	COVID-19-Related	1.22163117619432	1	1.86766881791034	0.384323987336062	0.355211600831458	0.410173722744768	0.306138614108217	0.465307565672514	COVID-19-Related
288	General	1.22163117619432	-1	1.86766881791034	0.34140682247425	0.314686161073982	0.366281812923267	0.274108778484342	0.418610090431646	General
289	COVID-19-Related	1.2363066739944	1	1.88887251918162	0.384100871178098	0.355003352220878	0.409927554098323	0.305649219241588	0.46529720253098	COVID-19-Related
290	General	1.2363066739944	-1	1.88887251918162	0.341271331764884	0.314434672695323	0.366117004496787	0.274064783014955	0.418510363855357	General
291	COVID-19-Related	1.25098217179448	1	1.91007622045289	0.383877823733362	0.354830441526537	0.40973204353797	0.305160264604407	0.465350782936241	COVID-19-Related
292	General	1.25098217179448	-1	1.91007622045289	0.341135891286342	0.314270025557203	0.366033086314774	0.273778032511856	0.418225521019566	General
293	COVID-19-Related	1.26565766959457	1	1.93127992172417	0.383654845156707	0.354513580265867	0.409506289407319	0.30467175091375	0.465404364680826	COVID-19-Related
294	General	1.26565766959457	-1	1.93127992172417	0.34100050109033	0.314072362649874	0.365880077826368	0.273491474847153	0.418000435340972	General
295	COVID-19-Related	1.28033316739465	1	1.95248362299544	0.383431935602709	0.35426750022002	0.409342535413199	0.304183678883019	0.465457947765223	COVID-19-Related
296	General	1.28033316739465	-1	1.95248362299544	0.340865161228427	0.314020008915392	0.365780412996293	0.273205110142477	0.41781245075109	General
297	COVID-19-Related	1.29500866519473	1	1.97368732426672	0.383209095225668	0.354036298398384	0.40926688369579	0.303696049221937	0.465511532189918	COVID-19-Related
298	General	1.29500866519473	-1	1.97368732426672	0.340729871752082	0.313920698104048	0.365687449242892	0.273161834166555	0.417624490192296	General
299	COVID-19-Related	1.30968416299481	1	1.994891025538	0.382986324179608	0.353790461255341	0.409199183869633	0.303400863866645	0.465376513758272	COVID-19-Related
300	General	1.30968416299481	-1	1.994891025538	0.340594632712617	0.313750835679561	0.365585331905729	0.273042389511579	0.417436553716975	General
301	COVID-19-Related	1.3243596607949	1	2.01609472680927	0.382763622618275	0.353495269623721	0.40901482913559	0.303113760356968	0.465160189685315	COVID-19-Related
302	General	1.3243596607949	-1	2.01609472680927	0.340459444161223	0.313603377679492	0.365516022728242	0.272801328730681	0.417248641377485	General
303	COVID-19-Related	1.33903515859498	1	2.03729842808055	0.382540990695141	0.353193302787324	0.408764966127635	0.302826812446775	0.46494387927358	COVID-19-Related
304	General	1.33903515859498	-1	2.03729842808055	0.340324306148964	0.313455957600113	0.365451787174684	0.272560401148763	0.417060753226155	General
305	COVID-19-Related	1.35371065639506	1	2.05850212935182	0.382318428563397	0.352928537945996	0.408511753621223	0.302540020284338	0.464727582609571	COVID-19-Related
306	General	1.35371065639506	-1	2.05850212935182	0.340189218726776	0.313319143354579	0.365344123900534	0.272319606833624	0.416872889315286	General
307	COVID-19-Related	1.36838615419515	1	2.0797058306231	0.382095936375957	0.352751858969715	0.408303170521907	0.302260574958955	0.464526355688569	COVID-19-Related
308	General	1.36838615419515	-1	2.0797058306231	0.340054181945464	0.313186300231247	0.365217061455403	0.272078945852789	0.416691782935649	General
309	COVID-19-Related	1.38306165199523	1	2.10090953189437	0.381873514285456	0.352561465165525	0.40809462160026	0.301985846407183	0.464694767725371	COVID-19-Related
310	General	1.38306165199523	-1	2.10090953189437	0.339919195855705	0.312982652476703	0.365046841168008	0.271694693391998	0.41669264226283	General
311	COVID-19-Related	1.39773714979531	1	2.12211323316565	0.381651162444251	0.35225350719154	0.407882866681142	0.30171126269178	0.464863189346203	COVID-19-Related
312	General	1.39773714979531	-1	2.12211323316565	0.339784260508049	0.312799085790413	0.364947325824319	0.271264855105072	0.416693501748326	General
313	COVID-19-Related	1.41241264759539	1	2.14331693443692	0.381428881004417	0.35187658287708	0.407696508343407	0.301465084560861	0.4647215120969	COVID-19-Related
314	General	1.41241264759539	-1	2.14331693443692	0.339649375952915	0.312667386992331	0.364756499769752	0.270839871612294	0.416694361392301	General
315	COVID-19-Related	1.42708814539548	1	2.1645206357082	0.381206670117752	0.35151385826772	0.407600624400168	0.301438452416372	0.464441937549623	COVID-19-Related
316	General	1.42708814539548	-1	2.1645206357082	0.339514542240595	0.312546320310375	0.364616643062893	0.270672015406068	0.416695221194916	General
317	COVID-19-Related	1.44176364319556	1	2.18572433697947	0.380984529935771	0.351151305768038	0.407473014750925	0.30141182473894	0.464162386905916	COVID-19-Related
318	General	1.44176364319556	-1	2.18572433697947	0.339379759421249	0.312362592066477	0.364588255122706	0.27045026251893	0.416696081156334	General
319	COVID-19-Related	1.45643914099564	1	2.20692803825075	0.380762460609708	0.3508275286835	0.407299607464533	0.301362081137652	0.463882860356495	COVID-19-Related
320	General	1.45643914099564	-1	2.20692803825075	0.339245027544911	0.312164916274757	0.364539786942739	0.270321364695459	0.41687423119798	General
321	COVID-19-Related	1.47111463879573	1	2.22813173952203	0.380540462290517	0.350619732084576	0.407079309873729	0.301023594838513	0.463783288762673	COVID-19-Related
322	General	1.47111463879573	-1	2.22813173952203	0.339110346661486	0.312003477259901	0.364367260426621	0.270194714160079	0.41700286289703	General
323	COVID-19-Related	1.48579013659581	1	2.2493354407933	0.380318535128869	0.350419635774855	0.40684934325426	0.300685325251641	0.463787494749856	COVID-19-Related
324	General	1.48579013659581	-1	2.2493354407933	0.338975716820747	0.311843101296106	0.364280822119815	0.270068101081192	0.416916860758076	General
325	COVID-19-Related	1.50046563439589	1	2.27053914206458	0.380096679275154	0.35017838728607	0.406668829847204	0.300347272606791	0.4637917014298	COVID-19-Related
326	General	1.50046563439589	-1	2.27053914206458	0.338841138072342	0.311778326292099	0.364234294431497	0.269939352866654	0.416830865532706	General
327	COVID-19-Related	1.51514113219597	1	2.29174284333585	0.379874894879476	0.34999251188191	0.406559855336833	0.300009437132859	0.463795908808146	COVID-19-Related
328	General	1.51514113219597	-1	2.29174284333585	0.338706610465787	0.311587160576985	0.364187769490245	0.269703237551464	0.416744877224592	General
329	COVID-19-Related	1.52981662999606	1	2.31294654460713	0.379653182091658	0.349816134981859	0.406343297326104	0.299673015324422	0.463800116890531	COVID-19-Related
330	General	1.52981662999606	-1	2.31294654460713	0.33857213405047	0.311404255660108	0.364143543718565	0.269467252852791	0.416737394958656	General
331	COVID-19-Related	1.54449212779614	1	2.3341502458784	0.37943154106124	0.349581085793854	0.406241641867256	0.299339779692548	0.463804325682589	COVID-19-Related
332	General	1.54449212779614	-1	2.3341502458784	0.33843770887565	0.311151639042914	0.364144005735422	0.269231398832547	0.416746618328754	General
333	COVID-19-Related	1.55916762559622	1	2.35535394714968	0.379209971937476	0.34932968064009	0.406185983304116	0.299015370811567	0.463692584508352	COVID-19-Related
334	General	1.55916762559622	-1	2.35535394714968	0.338303334990457	0.311026513669979	0.364098722538532	0.268995675552386	0.416755842674434	General
335	COVID-19-Related	1.5738431233963	1	2.37655764842096	0.378988474869337	0.349088049648083	0.406100273577904	0.298896759729029	0.463602086936379	COVID-19-Related
336	General	1.5738431233963	-1	2.37655764842096	0.338169012443892	0.310934864963114	0.363994434307917	0.268811517256715	0.416765067993005	General
337	COVID-19-Related	1.58851862119639	1	2.39776134969223	0.378767050005507	0.348846499553713	0.4059913663689	0.298778178025738	0.463663258409954	COVID-19-Related
338	General	1.58851862119639	-1	2.39776134969223	0.338034741284825	0.310780246561464	0.363857479448501	0.26854742690859	0.416774294281772	General
339	COVID-19-Related	1.60319411899647	1	2.41896505096351	0.378545697494386	0.348583228293414	0.405882473614918	0.298659625715582	0.463630981548635	COVID-19-Related
340	General	1.60319411899647	-1	2.41896505096351	0.337900521561999	0.310555144950329	0.363801154433695	0.268282808719074	0.416783521538041	General
341	COVID-19-Related	1.61786961679655	1	2.44016875223478	0.378324417484087	0.34826771478926	0.405627676885618	0.298541102812415	0.463342877653047	COVID-19-Related
342	General	1.61786961679655	-1	2.44016875223478	0.337766353324028	0.310405023962414	0.363757974067478	0.268043684534495	0.416792749759114	General
343	COVID-19-Related	1.63254511459664	1	2.46137245350606	0.378103210122438	0.348064734292746	0.405340340738739	0.29842260933006	0.463054799164734	COVID-19-Related
344	General	1.63254511459664	-1	2.46137245350606	0.337632236619395	0.310288701502712	0.363710925069372	0.267804695871875	0.416801978942291	General
345	COVID-19-Related	1.64722061239672	1	2.48257615477733	0.377882075556979	0.347840108503973	0.405053069779245	0.298304145282306	0.462766142737571	COVID-19-Related
346	General	1.64722061239672	-1	2.48257615477733	0.337498171496454	0.31015990338489	0.363655129763673	0.26755280090089	0.416811209084873	General
347	COVID-19-Related	1.6618961101968	1	2.50377985604861	0.377661013934964	0.347564354136822	0.40477039258042	0.298186724983427	0.462665476490429	COVID-19-Related
348	General	1.6618961101968	-1	2.50377985604861	0.337364158003431	0.31001813013642	0.363561717344188	0.267259030370375	0.416820440184156	General
349	COVID-19-Related	1.67657160799688	1	2.52498355731988	0.377440025403358	0.347357867598797	0.404655405689772	0.297761277047822	0.462620965059091	COVID-19-Related
350	General	1.67657160799688	-1	2.52498355731988	0.337230196188423	0.309876393341669	0.363371742027175	0.266965464870111	0.416829672237436	General
351	COVID-19-Related	1.69124710579697	1	2.54618725859116	0.377219110108839	0.347024774729689	0.40442752546184	0.297270663249889	0.462575588376129	COVID-19-Related
352	General	1.69124710579697	-1	2.54618725859116	0.337096286099395	0.309739632607481	0.363115430922055	0.266672104515412	0.416838905242008	General
353	COVID-19-Related	1.70592260359705	1	2.56739095986243	0.376998268197796	0.346861704394824	0.404322346705636	0.296780518367067	0.462530212361027	COVID-19-Related
354	General	1.70592260359705	-1	2.56739095986243	0.336962427784186	0.30959302918812	0.362982795488797	0.266378949420969	0.416848139195162	General
355	COVID-19-Related	1.72059810139713	1	2.58859466113371	0.376777499816329	0.346700081873467	0.404093188817488	0.29629084309071	0.462484837014818	COVID-19-Related
356	General	1.72059810139713	-1	2.58859466113371	0.336828621290504	0.309452344083479	0.362894780335322	0.266085999700852	0.416857374094189	General
357	COVID-19-Related	1.73527359919722	1	2.60979836240499	0.376556805110249	0.346513176960957	0.403718748793722	0.295801638108211	0.462439462338536	COVID-19-Related
358	General	1.73527359919722	-1	2.60979836240499	0.336694866665927	0.309264869477949	0.362791388321854	0.265793255468509	0.416866609936378	General
359	COVID-19-Related	1.7499490969973	1	2.63100206367626	0.376336184225079	0.346326323859953	0.403425980689932	0.29531290410301	0.462394088333216	COVID-19-Related
360	General	1.7499490969973	-1	2.63100206367626	0.336561163957905	0.309105456600319	0.362712217200065	0.265500716836765	0.416875846719016	General
361	COVID-19-Related	1.76462459479738	1	2.65220576494754	0.376115637306048	0.34613952263041	0.403175719878709	0.294824641754587	0.462348714999891	COVID-19-Related
362	General	1.76462459479738	-1	2.65220576494754	0.336427513213758	0.308969994446232	0.362675385546499	0.265208383917827	0.416880487234752	General
363	COVID-19-Related	1.77930009259746	1	2.67340946621881	0.3758951644981	0.345936706765386	0.403060277982182	0.294457600198667	0.462303342339596	COVID-19-Related
364	General	1.77930009259746	-1	2.67340946621881	0.336293914480678	0.308825279341777	0.362615253873855	0.264916256823279	0.4168784160053	General
365	COVID-19-Related	1.79397559039755	1	2.69461316749009	0.375674765945882	0.345544871248641	0.402946240141543	0.29417515920078	0.462257970353363	COVID-19-Related
366	General	1.79397559039755	-1	2.69461316749009	0.336160367805725	0.308680602147289	0.362508979899037	0.264624335664086	0.416876345503791	General
367	COVID-19-Related	1.80865108819763	1	2.71581686876136	0.375454441793754	0.345115693317736	0.402839262678009	0.293892878530069	0.462212599042226	COVID-19-Related
368	General	1.80865108819763	-1	2.71581686876136	0.336026873235832	0.308514023281419	0.3623818266689	0.264332620550592	0.41687427573207	General
369	COVID-19-Related	1.82332658599771	1	2.73702057003264	0.375234192185784	0.344723171940756	0.402631540064734	0.2936130437714	0.462167228407219	COVID-19-Related
370	General	1.82332658599771	-1	2.73702057003264	0.335893430817802	0.308359915992146	0.362320048087509	0.264041111592524	0.416872206691979	General
371	COVID-19-Related	1.83800208379779	1	2.75822427130391	0.375014017265747	0.344555558809636	0.40240245818292	0.293185045628686	0.462118807468053	COVID-19-Related
372	General	1.83800208379779	-1	2.75822427130391	0.335760040598306	0.308210599234154	0.362249904481544	0.263749808898988	0.41687013838536	General
373	COVID-19-Related	1.85267758159788	1	2.77942797257519	0.374793917177125	0.344344577459291	0.402258896397226	0.292641755474537	0.462036133742628	COVID-19-Related
374	General	1.85267758159788	-1	2.77942797257519	0.335626702623891	0.308004628482897	0.362126521924707	0.263458712578473	0.416868070814055	General
375	COVID-19-Related	1.86735307939796	1	2.80063167384647	0.374573892063109	0.344023562772578	0.402134688454514	0.292099058235736	0.461788130195871	COVID-19-Related
376	General	1.86735307939796	-1	2.80063167384647	0.33549341694097	0.307840620385062	0.361968236072226	0.263167822738848	0.416866003979905	General
377	COVID-19-Related	1.88202857719804	1	2.82183537511774	0.374353942066595	0.343771394082328	0.401877254173792	0.291610555685618	0.461540145893551	COVID-19-Related
378	General	1.88202857719804	-1	2.82183537511774	0.335360183595828	0.307708561209574	0.361701310068965	0.262880393493217	0.416863937884747	General
379	COVID-19-Related	1.89670407499813	1	2.84303907638902	0.374134067330188	0.343576445197566	0.40156655840045	0.291271672727633	0.461291243364575	COVID-19-Related
380	General	1.89670407499813	-1	2.84303907638902	0.33522700263462	0.307618200617784	0.361590259900325	0.262598344583441	0.416861872530419	General
381	COVID-19-Related	1.91137957279821	1	2.86424277766029	0.373914267996195	0.34321403621892	0.401349458704267	0.290933024102247	0.461041213232903	COVID-19-Related
382	General	1.91137957279821	-1	2.86424277766029	0.335093874103374	0.307477716672576	0.361459117654006	0.26237224789452	0.416875438776159	General
383	COVID-19-Related	1.92605507059829	1	2.88544647893157	0.373694544206634	0.342838765440355	0.401155117280211	0.290594610034153	0.460791202832332	COVID-19-Related
384	General	1.92605507059829	-1	2.88544647893157	0.334960798047986	0.307304951409296	0.361463957899108	0.262387822445088	0.416930806001968	General
385	COVID-19-Related	1.94073056839837	1	2.90665018020284	0.373474896103224	0.342514674003328	0.400956743274724	0.290260365168585	0.460541212289053	COVID-19-Related
386	General	1.94073056839837	-1	2.90665018020284	0.334827774514223	0.307103907863994	0.361352351260282	0.262410351690656	0.416986176547449	General
387	COVID-19-Related	1.95540606619846	1	2.92785388147412	0.373255323827392	0.342350398791703	0.400709294627927	0.289929393227921	0.460291241729217	COVID-19-Related
388	General	1.95540606619846	-1	2.92785388147412	0.334694803547723	0.306970557114677	0.361106363408578	0.262432882192007	0.417041550412616	General
389	COVID-19-Related	1.97008156399854	1	2.94905758274539	0.373035827520267	0.342183550890546	0.400464717891779	0.289598644905597	0.46004129127893	COVID-19-Related
390	General	1.97008156399854	-1	2.94905758274539	0.334561885193995	0.306837240705211	0.360902125806192	0.262392072287574	0.41709692759748	General
391	COVID-19-Related	1.98475706179862	1	2.97026128401667	0.372816407322684	0.342051323502976	0.400263193152427	0.289268120402776	0.459791361064262	COVID-19-Related
392	General	1.98475706179862	-1	2.97026128401667	0.334429019498418	0.306724901013193	0.360706377494883	0.262209855603372	0.41715230810205	General
393	COVID-19-Related	1.99943255959871	1	2.99146498528795	0.372597063375182	0.341937506113788	0.40006224442883	0.2889402675136	0.459541451211238	COVID-19-Related
394	General	1.99943255959871	-1	2.99146498528795	0.334296206506242	0.306567977668808	0.360522694873027	0.262074939552476	0.417207691926336	General
395	COVID-19-Related	2.01410805739879	1	3.01266868655922	0.372377795818004	0.341823707987892	0.399979474562701	0.288614650973575	0.459291561845842	COVID-19-Related
396	General	2.01410805739879	-1	3.01266868655922	0.334163446262587	0.306489911205088	0.360481973270394	0.261734944690144	0.417263079070343	General
397	COVID-19-Related	2.02878355519887	1	3.0338723878305	0.372158604791094	0.341712852829472	0.399824054694075	0.288390130760141	0.459041693094018	COVID-19-Related
398	General	2.02878355519887	-1	3.0338723878305	0.334030738812443	0.306379690195214	0.36037614515008	0.261461761844601	0.417318469534077	General
399	COVID-19-Related	2.04345905299895	1	3.05507608910177	0.371939490434102	0.34146820076005	0.399747889159832	0.288297488507585	0.458791845081664	COVID-19-Related
400	General	2.04345905299895	-1	3.05507608910177	0.333898084200673	0.306351112883162	0.360094172114243	0.261225850030799	0.417373863317544	General
