# Supplementary material for: An energizing role for motivation in information-seeking during the early phase of the COVID-19 pandemic
Source: Nat Commun. 2022 Apr 28;13:2310. doi: 10.1038/s41467-022-30011-5 (PMC9050882; doi:10.1038/s41467-022-30011-5)
Supplement: Supplementary file 4 — Source Data [file 41467_2022_30011_MOESM4_ESM.zip › figure_sources/fs5b.csv]

	date	block	useful	se	n
1	2020-03-16	COVID-19-Related	5.39109947643979	0.0530416146602289	382
2	2020-03-16	General	4.39554973821989	0.0521383476452718	382
3	2020-03-19	COVID-19-Related	5.36405529953917	0.0657839070741888	217
4	2020-03-19	General	4.38663594470046	0.0699357293151684	217
5	2020-04-09	COVID-19-Related	5.32507042253521	0.0541363665788222	355
6	2020-04-09	General	4.5456338028169	0.0557436136313897	355
7	2020-03-30	COVID-19-Related	5.35054644808743	0.0522833587038262	366
8	2020-03-30	General	4.58114754098361	0.0569320644261495	366
9	2020-04-13	COVID-19-Related	5.29061583577713	0.0529637384190847	341
10	2020-04-13	General	4.43225806451613	0.0589047556408494	341
11	2020-05-07	COVID-19-Related	5.25038167938931	0.0590615882724677	262
12	2020-05-07	General	4.59732824427481	0.068160002024472	262
13	2020-04-06	COVID-19-Related	5.45192878338279	0.0509952216536707	337
14	2020-04-06	General	4.51186943620178	0.0579222979647643	337
15	2020-04-02	COVID-19-Related	5.32268041237113	0.0487817715421452	388
16	2020-04-02	General	4.35644329896907	0.0540849679108078	388
17	2020-05-04	COVID-19-Related	5.28939393939394	0.063448165959766	264
18	2020-05-04	General	4.59962121212121	0.0666281245297808	264
19	2020-04-27	COVID-19-Related	5.302	0.0667921309363617	250
20	2020-04-27	General	4.5356	0.0716072689316903	250
21	2020-03-13	COVID-19-Related	5.26376811594203	0.0642887181196104	276
22	2020-03-13	General	4.32173913043478	0.0639323552694175	276
23	2020-04-20	COVID-19-Related	5.34901960784314	0.0573590538686484	255
24	2020-04-20	General	4.54509803921569	0.0625843722676727	255
25	2020-03-26	COVID-19-Related	5.3874651810585	0.0547656918601727	359
26	2020-03-26	General	4.67827298050139	0.0595830144668154	359
27	2020-03-23	COVID-19-Related	5.28175182481752	0.0857381443014666	137
28	2020-03-23	General	4.37956204379562	0.0803340671878087	137
29	2020-04-16	COVID-19-Related	5.34040114613181	0.0516946253214201	349
30	2020-04-16	General	4.50315186246418	0.0574051165344602	349
31	2020-04-23	COVID-19-Related	5.41699604743083	0.0621968672427496	253
32	2020-04-23	General	4.64901185770751	0.0655075514914854	253
33	2020-04-30	COVID-19-Related	5.33373493975904	0.0573433511298794	249
34	2020-04-30	General	4.59357429718875	0.0663570165211682	249
35	2020-03-24	COVID-19-Related	5.35049504950495	0.0681919289058416	202
36	2020-03-24	General	4.63366336633663	0.0795923139152599	202
37	2020-03-20	COVID-19-Related	5.21320754716981	0.112155035422875	106
38	2020-03-20	General	4.39433962264151	0.106059284212264	106
39	2020-03-12	COVID-19-Related	5.276	0.210180874486714	25
40	2020-03-12	General	4.3	0.187082869338697	25
