# Supplementary material for: An energizing role for motivation in information-seeking during the early phase of the COVID-19 pandemic
Source: Nat Commun. 2022 Apr 28;13:2310. doi: 10.1038/s41467-022-30011-5 (PMC9050882; doi:10.1038/s41467-022-30011-5)
Supplement: Supplementary file 4 — Source Data [file 41467_2022_30011_MOESM4_ESM.zip › figure_sources/fs2c_lines.csv]

	block	useful	useful_s	block1	correct
1	COVID-19-Related	-4.14991423278721	-2.81360394537051	1	0.205704846979481
2	General	-4.14991423278721	-2.81360394537051	-1	0.135582563345735
3	COVID-19-Related	-4.0820800128152	-2.76708929198698	1	0.208115093057881
4	General	-4.0820800128152	-2.76708929198698	-1	0.137892677680683
5	COVID-19-Related	-4.01424579284319	-2.72057463860345	1	0.210554369658736
6	General	-4.01424579284319	-2.72057463860345	-1	0.140242102491228
7	COVID-19-Related	-3.94641157287118	-2.67405998521992	1	0.213022876579794
8	General	-3.94641157287118	-2.67405998521992	-1	0.142631338832461
9	COVID-19-Related	-3.87857735289917	-2.62754533183639	1	0.215520807729066
10	General	-3.87857735289917	-2.62754533183639	-1	0.145060884230156
11	COVID-19-Related	-3.81074313292716	-2.58103067845286	1	0.218048350766205
12	General	-3.81074313292716	-2.58103067845286	-1	0.147531232053579
13	COVID-19-Related	-3.74290891295515	-2.53451602506933	1	0.220605686734679
14	General	-3.74290891295515	-2.53451602506933	-1	0.15004287086024
15	COVID-19-Related	-3.67507469298313	-2.4880013716858	1	0.223192989684854
16	General	-3.67507469298313	-2.4880013716858	-1	0.152596283712242
17	COVID-19-Related	-3.60724047301112	-2.44148671830227	1	0.225810426288173
18	General	-3.60724047301112	-2.44148671830227	-1	0.155191947463873
19	COVID-19-Related	-3.53940625303911	-2.39497206491874	1	0.228458155442614
20	General	-3.53940625303911	-2.39497206491874	-1	0.157830332020208
21	COVID-19-Related	-3.4715720330671	-2.34845741153521	1	0.231136327869679
22	General	-3.4715720330671	-2.34845741153521	-1	0.160511899566545
23	COVID-19-Related	-3.40373781309509	-2.30194275815168	1	0.233845085703181
24	General	-3.40373781309509	-2.30194275815168	-1	0.16323710376857
25	COVID-19-Related	-3.33590359312308	-2.25542810476815	1	0.236584562070154
26	General	-3.33590359312308	-2.25542810476815	-1	0.166006388943259
27	COVID-19-Related	-3.26806937315107	-2.20891345138461	1	0.239354880664233
28	General	-3.26806937315107	-2.20891345138461	-1	0.168820189200625
29	COVID-19-Related	-3.20023515317906	-2.16239879800108	1	0.242156155311931
30	General	-3.20023515317906	-2.16239879800108	-1	0.171678927556502
31	COVID-19-Related	-3.13240093320705	-2.11588414461755	1	0.244988489532239
32	General	-3.13240093320705	-2.11588414461755	-1	0.174583015016707
33	COVID-19-Related	-3.06456671323504	-2.06936949123402	1	0.247851976090083
34	General	-3.06456671323504	-2.06936949123402	-1	0.177532849633039
35	COVID-19-Related	-2.99673249326303	-2.02285483785049	1	0.250746696544159
36	General	-2.99673249326303	-2.02285483785049	-1	0.180528815531704
37	COVID-19-Related	-2.92889827329101	-1.97634018446696	1	0.253672720789782
38	General	-2.92889827329101	-1.97634018446696	-1	0.183571281914922
39	COVID-19-Related	-2.861064053319	-1.92982553108343	1	0.256630106597398
40	General	-2.861064053319	-1.92982553108343	-1	0.186660602036603
41	COVID-19-Related	-2.79322983334699	-1.8833108776999	1	0.259618899147483
42	General	-2.79322983334699	-1.8833108776999	-1	0.189797112153177
43	COVID-19-Related	-2.72539561337498	-1.83679622431637	1	0.262639130562609
44	General	-2.72539561337498	-1.83679622431637	-1	0.192981130450833
45	COVID-19-Related	-2.65756139340297	-1.79028157093284	1	0.265690819437521
46	General	-2.65756139340297	-1.79028157093284	-1	0.196212955950589
47	COVID-19-Related	-2.58972717343096	-1.74376691754931	1	0.268773970368124
48	General	-2.58972717343096	-1.74376691754931	-1	0.199492867392845
49	COVID-19-Related	-2.52189295345895	-1.69725226416578	1	0.271888573480349
50	General	-2.52189295345895	-1.69725226416578	-1	0.202821122103264
51	COVID-19-Related	-2.45405873348694	-1.65073761078225	1	0.275034603959927
52	General	-2.45405873348694	-1.65073761078225	-1	0.20619795484203
53	COVID-19-Related	-2.38622451351493	-1.60422295739871	1	0.278212021584164
54	General	-2.38622451351493	-1.60422295739871	-1	0.209623576638792
55	COVID-19-Related	-2.31839029354292	-1.55770830401518	1	0.281420770256887
56	General	-2.31839029354292	-1.55770830401518	-1	0.213098173615786
57	COVID-19-Related	-2.25055607357091	-1.51119365063165	1	0.28466077754777
58	General	-2.25055607357091	-1.51119365063165	-1	0.216621905801917
59	COVID-19-Related	-2.1827218535989	-1.46467899724812	1	0.287931954237344
60	General	-2.1827218535989	-1.46467899724812	-1	0.220194905940773
61	COVID-19-Related	-2.11488763362688	-1.41816434386459	1	0.291234193869039
62	General	-2.11488763362688	-1.41816434386459	-1	0.223817278295849
63	COVID-19-Related	-2.04705341365487	-1.37164969048106	1	0.29456737230967
64	General	-2.04705341365487	-1.37164969048106	-1	0.227489097456445
65	COVID-19-Related	-1.97921919368286	-1.32513503709753	1	0.297931347319852
66	General	-1.97921919368286	-1.32513503709753	-1	0.231210407148005
67	COVID-19-Related	-1.91138497371085	-1.278620383714	1	0.301325958135875
68	General	-1.91138497371085	-1.278620383714	-1	0.234981219050884
69	COVID-19-Related	-1.84355075373884	-1.23210573033047	1	0.304751025064625
70	General	-1.84355075373884	-1.23210573033047	-1	0.238801511631772
71	COVID-19-Related	-1.77571653376683	-1.18559107694694	1	0.308206349093199
72	General	-1.77571653376683	-1.18559107694694	-1	0.242671228992257
73	COVID-19-Related	-1.70788231379482	-1.13907642356341	1	0.311691711514907
74	General	-1.70788231379482	-1.13907642356341	-1	0.246590279739228
75	COVID-19-Related	-1.64004809382281	-1.09256177017988	1	0.315206873573382
76	General	-1.64004809382281	-1.09256177017988	-1	0.250558535882037
77	COVID-19-Related	-1.5722138738508	-1.04604711679635	1	0.318751576126581
78	General	-1.5722138738508	-1.04604711679635	-1	0.254575831761538
79	COVID-19-Related	-1.50437965387879	-0.999532463412814	1	0.322325539332469
80	General	-1.50437965387879	-0.999532463412814	-1	0.25864196301631
81	COVID-19-Related	-1.43654543390678	-0.953017810029283	1	0.325928462358221
82	General	-1.43654543390678	-0.953017810029283	-1	0.26275668559153
83	COVID-19-Related	-1.36871121393476	-0.906503156645753	1	0.329560023114776
84	General	-1.36871121393476	-0.906503156645753	-1	0.266919714796095
85	COVID-19-Related	-1.30087699396275	-0.859988503262222	1	0.333219878018594
86	General	-1.30087699396275	-0.859988503262222	-1	0.271130724413718
87	COVID-19-Related	-1.23304277399074	-0.813473849878691	1	0.336907661782476
88	General	-1.23304277399074	-0.813473849878691	-1	0.275389345873767
89	COVID-19-Related	-1.16520855401873	-0.76695919649516	1	0.340622987237265
90	General	-1.16520855401873	-0.76695919649516	-1	0.279695167487691
91	COVID-19-Related	-1.09737433404672	-0.72044454311163	1	0.344365445186268
92	General	-1.09737433404672	-0.72044454311163	-1	0.284047733756863
93	COVID-19-Related	-1.02954011407471	-0.673929889728099	1	0.348134604294161
94	General	-1.02954011407471	-0.673929889728099	-1	0.288446544757627
95	COVID-19-Related	-0.9617058941027	-0.627415236344568	1	0.35193001101213
96	General	-0.9617058941027	-0.627415236344568	-1	0.292891055609264
97	COVID-19-Related	-0.893871674130689	-0.580900582961038	1	0.355751189540927
98	General	-0.893871674130689	-0.580900582961038	-1	0.297380676030446
99	COVID-19-Related	-0.826037454158678	-0.534385929577507	1	0.359597641833443
100	General	-0.826037454158678	-0.534385929577507	-1	0.301914769989576
101	COVID-19-Related	-0.758203234186667	-0.487871276193976	1	0.363468847638343
102	General	-0.758203234186667	-0.487871276193976	-1	0.306492655454179
103	COVID-19-Related	-0.690369014214656	-0.441356622810445	1	0.367364264586178
104	General	-0.690369014214656	-0.441356622810445	-1	0.311113604244203
105	COVID-19-Related	-0.622534794242645	-0.394841969426914	1	0.371283328319304
106	General	-0.622534794242645	-0.394841969426914	-1	0.315776841993785
107	COVID-19-Related	-0.554700574270634	-0.348327316043383	1	0.375225452666801
108	General	-0.554700574270634	-0.348327316043383	-1	0.320481548225609
109	COVID-19-Related	-0.486866354298623	-0.301812662659853	1	0.379190029865456
110	General	-0.486866354298623	-0.301812662659853	-1	0.325226856541557
111	COVID-19-Related	-0.419032134326613	-0.255298009276322	1	0.383176430827701
112	General	-0.419032134326613	-0.255298009276322	-1	0.330011854932861
113	COVID-19-Related	-0.351197914354602	-0.208783355892791	1	0.387184005457273
114	General	-0.351197914354602	-0.208783355892791	-1	0.334835586212399
115	COVID-19-Related	-0.283363694382591	-0.162268702509261	1	0.391212083013136
116	General	-0.283363694382591	-0.162268702509261	-1	0.339697048571216
117	COVID-19-Related	-0.21552947441058	-0.11575404912573	1	0.395259972522063
118	General	-0.21552947441058	-0.11575404912573	-1	0.344595196260694
119	COVID-19-Related	-0.147695254438569	-0.0692393957421993	1	0.399326963240034
120	General	-0.147695254438569	-0.0692393957421993	-1	0.349528940401157
121	COVID-19-Related	-0.0798610344665578	-0.022724742358668	1	0.403412325162436
122	General	-0.0798610344665578	-0.022724742358668	-1	0.354497149916965
123	COVID-19-Related	-0.012026814494547	0.0237899110248627	1	0.407515309582811
124	General	-0.012026814494547	0.0237899110248627	-1	0.35949865259746
125	COVID-19-Related	0.0558074054774638	0.0703045644083934	1	0.411635149699659
126	General	0.0558074054774638	0.0703045644083934	-1	0.364532236282379
127	COVID-19-Related	0.123641625449475	0.116819217791924	1	0.415771061270619
128	General	0.123641625449475	0.116819217791924	-1	0.369596650169581
129	COVID-19-Related	0.191475845421485	0.163333871175455	1	0.419922243313065
130	General	0.191475845421485	0.163333871175455	-1	0.374690606242223
131	COVID-19-Related	0.259310065393496	0.209848524558986	1	0.424087878849946
132	General	0.259310065393496	0.209848524558986	-1	0.379812780811735
133	COVID-19-Related	0.327144285365507	0.256363177942516	1	0.428267135699459
134	General	0.327144285365507	0.256363177942516	-1	0.384961816172241
135	COVID-19-Related	0.394978505337518	0.302877831326047	1	0.43245916730691
136	General	0.394978505337518	0.302877831326047	-1	0.390136322361347
137	COVID-19-Related	0.462812725309528	0.349392484709578	1	0.436663113616874
138	General	0.462812725309528	0.349392484709578	-1	0.395334879021562
139	COVID-19-Related	0.53064694528154	0.395907138093109	1	0.440878101983553
140	General	0.53064694528154	0.395907138093109	-1	0.400556037355945
141	COVID-19-Related	0.598481165253551	0.44242179147664	1	0.445103248117016
142	General	0.598481165253551	0.44242179147664	-1	0.405798322171019
143	COVID-19-Related	0.666315385225562	0.48893644486017	1	0.449337657062792
144	General	0.666315385225562	0.48893644486017	-1	0.411060233999407
145	COVID-19-Related	0.734149605197572	0.535451098243701	1	0.453580424212094
146	General	0.734149605197572	0.535451098243701	-1	0.416340251294204
147	COVID-19-Related	0.801983825169583	0.581965751627232	1	0.457830636339767
148	General	0.801983825169583	0.581965751627232	-1	0.421636832686643
149	COVID-19-Related	0.869818045141594	0.628480405010762	1	0.462087372666908
150	General	0.869818045141594	0.628480405010762	-1	0.426948419298286
151	COVID-19-Related	0.937652265113605	0.674995058394293	1	0.466349705944942
152	General	0.937652265113605	0.674995058394293	-1	0.432273437098678
153	COVID-19-Related	1.00548648508562	0.721509711777824	1	0.470616703557809
154	General	1.00548648508562	0.721509711777824	-1	0.437610299299184
155	COVID-19-Related	1.07332070505763	0.768024365161355	1	0.474887428638829
156	General	1.07332070505763	0.768024365161355	-1	0.442957408773621
157	COVID-19-Related	1.14115492502964	0.814539018544886	1	0.479160941198715
158	General	1.14115492502964	0.814539018544886	-1	0.448313160496197
159	COVID-19-Related	1.20898914500165	0.861053671928417	1	0.483436299261139
160	General	1.20898914500165	0.861053671928417	-1	0.453675943987328
161	COVID-19-Related	1.27682336497366	0.907568325311947	1	0.487712560002227
162	General	1.27682336497366	0.907568325311947	-1	0.459044145757934
163	COVID-19-Related	1.34465758494567	0.954082978695478	1	0.491988780890336
164	General	1.34465758494567	0.954082978695478	-1	0.464416151743027
165	COVID-19-Related	1.41249180491768	1.00059763207901	1	0.496264020822478
166	General	1.41249180491768	1.00059763207901	-1	0.469790349715562
167	COVID-19-Related	1.48032602488969	1.04711228546254	1	0.500537341253786
168	General	1.48032602488969	1.04711228546254	-1	0.475165131671856
169	COVID-19-Related	1.5481602448617	1.09362693884607	1	0.504807807316475
170	General	1.5481602448617	1.09362693884607	-1	0.48053889618017
171	COVID-19-Related	1.61599446483371	1.1401415922296	1	0.509074488924817
172	General	1.61599446483371	1.1401415922296	-1	0.485910050684463
173	COVID-19-Related	1.68382868480572	1.18665624561313	1	0.513336461862761
174	General	1.68382868480572	1.18665624561313	-1	0.491277013755756
175	COVID-19-Related	1.75166290477774	1.23317089899666	1	0.517592808850939
176	General	1.75166290477774	1.23317089899666	-1	0.496638217283993
177	COVID-19-Related	1.81949712474975	1.27968555238019	1	0.521842620589942
178	General	1.81949712474975	1.27968555238019	-1	0.501992108603817
179	COVID-19-Related	1.88733134472176	1.32620020576372	1	0.52608499677689
180	General	1.88733134472176	1.32620020576372	-1	0.507337152548199
181	COVID-19-Related	1.95516556469377	1.37271485914725	1	0.53031904709251
182	General	1.95516556469377	1.37271485914725	-1	0.512671833424392
183	COVID-19-Related	2.02299978466578	1.41922951253079	1	0.534543892156112
184	General	2.02299978466578	1.41922951253079	-1	0.517994656907287
185	COVID-19-Related	2.09083400463779	1.46574416591432	1	0.538758664446038
186	General	2.09083400463779	1.46574416591432	-1	0.523304151845774
187	COVID-19-Related	2.1586682246098	1.51225881929785	1	0.54296250918338
188	General	2.1586682246098	1.51225881929785	-1	0.528598871978337
189	COVID-19-Related	2.22650244458181	1.55877347268138	1	0.547154585176981
190	General	2.22650244458181	1.55877347268138	-1	0.533877397554648
191	COVID-19-Related	2.29433666455382	1.60528812606491	1	0.551334065627919
192	General	2.29433666455382	1.60528812606491	-1	0.539138336860527
193	COVID-19-Related	2.36217088452583	1.65180277944844	1	0.555500138891955
194	General	2.36217088452583	1.65180277944844	-1	0.544380327644169
195	COVID-19-Related	2.43000510449784	1.69831743283197	1	0.559652009198589
196	General	2.43000510449784	1.69831743283197	-1	0.549602038442094
197	COVID-19-Related	2.49783932446986	1.7448320862155	1	0.563788897325652
198	General	2.49783932446986	1.7448320862155	-1	0.554802169803817
199	COVID-19-Related	2.56567354444187	1.79134673959903	1	0.567910041228538
200	General	2.56567354444187	1.79134673959903	-1	0.559979455414693
