# Supplementary material for: An energizing role for motivation in information-seeking during the early phase of the COVID-19 pandemic
Source: Nat Commun. 2022 Apr 28;13:2310. doi: 10.1038/s41467-022-30011-5 (PMC9050882; doi:10.1038/s41467-022-30011-5)
Supplement: Supplementary file 4 — Source Data [file 41467_2022_30011_MOESM4_ESM.zip › figure_sources/f2a_left.csv]

	block	coronaAff	block1	coronaAff_s	waited	lb	ub	llb	uub	iv
1	COVID-19-Related	-2.23376605058684	1	-3.39657664027113	0.537535409556707	0.505331270330895	0.571616064605489	0.438770185919148	0.637205031932598	COVID-19-Related
2	General	-2.23376605058684	-1	-3.39657664027113	0.692001787210295	0.665716625947071	0.71854957277849	0.614165130947625	0.765260600144785	General
3	COVID-19-Related	-2.21511886220311	1	-3.36763873122348	0.540333272830791	0.508672447705251	0.574146923020009	0.442273327210524	0.639094266859183	COVID-19-Related
4	General	-2.21511886220311	-1	-3.36763873122348	0.693067968474707	0.666898924024792	0.719431937634859	0.615876703219953	0.76565692662138	General
5	COVID-19-Related	-2.19647167381939	1	-3.33870082217582	0.543129253661483	0.511739549653363	0.57670521223796	0.445841856878368	0.640979205054671	COVID-19-Related
6	General	-2.19647167381939	-1	-3.33870082217582	0.694132158668779	0.668119697557543	0.720385347668215	0.617387045982224	0.766051220863188	General
7	COVID-19-Related	-2.17782448543567	1	-3.30976291312817	0.545923169531981	0.514756808146261	0.579178699455636	0.449509393140556	0.642859798226464	COVID-19-Related
8	General	-2.17782448543567	-1	-3.30976291312817	0.695194347456102	0.669357235422044	0.721158264642159	0.618895124544695	0.766443490183106	General
9	COVID-19-Related	-2.15917729705195	1	-3.28082500408052	0.548714838312568	0.517625669823655	0.581764924962389	0.452960696453919	0.644857522798442	COVID-19-Related
10	General	-2.15917729705195	-1	-3.28082500408052	0.696254524600692	0.670642338897904	0.721919511033573	0.620400913263499	0.766881982046794	General
11	COVID-19-Related	-2.14053010866822	1	-3.25188709503287	0.551504078310629	0.520687127734972	0.584324343891652	0.456516304018421	0.646890365395662	COVID-19-Related
12	General	-2.14053010866822	-1	-3.25188709503287	0.697312679967352	0.6718918032967	0.722742720012294	0.621904386666065	0.767408711368643	General
13	COVID-19-Related	-2.1218829202845	1	-3.22294918598521	0.554290708320507	0.523832170277449	0.586804291090686	0.460095925463799	0.648917906805451	COVID-19-Related
14	General	-2.1218829202845	-1	-3.22294918598521	0.698368803522033	0.673080916307832	0.723627168797649	0.623405519452618	0.767934604849387	General
15	COVID-19-Related	-2.10323573190078	1	-3.19401127693756	0.557074547673145	0.52692827191578	0.589168616996258	0.463518374596006	0.650940087965207	COVID-19-Related
16	General	-2.10323573190078	-1	-3.19401127693756	0.699422885332173	0.674314639400147	0.724456101949538	0.624904286497646	0.768322841101645	General
17	COVID-19-Related	-2.08458854351705	1	-3.16507336788991	0.559855416285514	0.530008021397368	0.591773894248335	0.466892022593758	0.652956850546572	COVID-19-Related
18	General	-2.08458854351705	-1	-3.16507336788991	0.700474915567028	0.675530380786772	0.725217592045282	0.626400662851344	0.768684580623338	General
19	COVID-19-Related	-2.06594135513333	1	-3.13613545884225	0.562633134709764	0.533085486887113	0.59437902005889	0.470489716990631	0.654968136960307	COVID-19-Related
20	General	-2.06594135513333	-1	-3.13613545884225	0.701524884497992	0.676732883240693	0.72612078173134	0.627894623741035	0.769150368534413	General
21	COVID-19-Related	-2.04729416674961	1	-3.1071975497946	0.565407524182094	0.536021556487871	0.597142514949669	0.474178862249713	0.656973890360969	COVID-19-Related
22	General	-2.04729416674961	-1	-3.1071975497946	0.7025727824989	0.67801159594369	0.726965348832079	0.629401745554019	0.769615499286775	General
23	COVID-19-Related	-2.02864697836589	1	-3.07825964074695	0.568178406671297	0.53887194595555	0.599769616999993	0.477797047312149	0.65897405465138	COVID-19-Related
24	General	-2.02864697836589	-1	-3.07825964074695	0.703618600046323	0.679228529273575	0.727873502197256	0.630870557670198	0.770077719428734	General
25	COVID-19-Related	-2.00999978998216	1	-3.0493217316993	0.57094560492696	0.541883253896313	0.602325272747588	0.481220712728961	0.660968574486898	COVID-19-Related
26	General	-2.00999978998216	-1	-3.0493217316993	0.704662327719846	0.680335037355512	0.728762580533131	0.632352989925052	0.770537612101624	General
27	COVID-19-Related	-1.99135260159844	1	-3.02038382265164	0.573708942527277	0.544771838717069	0.604627085547768	0.484640316607855	0.66295739527949	COVID-19-Related
28	General	-1.99135260159844	-1	-3.02038382265164	0.705703956202339	0.681566704058043	0.729664196037021	0.633832924181706	0.771168518636363	General
29	COVID-19-Related	-1.97270541321472	1	-2.99144591360399	0.57646824392646	0.547745724040719	0.606841629489955	0.488066370977372	0.664940463201597	COVID-19-Related
30	General	-1.97270541321472	-1	-2.99144591360399	0.706743476280209	0.682772728236311	0.730502493014419	0.635311574474197	0.77161224942793	General
31	COVID-19-Related	-1.954058224831	1	-2.96250800455634	0.579223334501709	0.550753303617529	0.609095924657297	0.491498050592285	0.666917725189807	COVID-19-Related
32	General	-1.954058224831	-1	-2.96250800455634	0.707780878843647	0.683981159503879	0.731346539831242	0.636976199601595	0.771991119738961	General
33	COVID-19-Related	-1.93541103644727	1	-2.93357009550869	0.581974040599725	0.553929688319282	0.611720076453509	0.494930531541153	0.668942041074034	COVID-19-Related
34	General	-1.93541103644727	-1	-2.93357009550869	0.708816154886855	0.685129344552097	0.732165457776688	0.638259197635541	0.772392472246849	General
35	COVID-19-Related	-1.91676384806355	1	-2.90463218646103	0.584720189582719	0.557063910598071	0.614569745420114	0.498197075465168	0.670990898196574	COVID-19-Related
36	General	-1.91676384806355	-1	-2.90463218646103	0.709849295508265	0.686500575836907	0.733036251261337	0.639727210934417	0.772852997384426	General
37	COVID-19-Related	-1.89811665967983	1	-2.87569427741338	0.587461609873911	0.560010445786457	0.616897595126522	0.501289743980751	0.673030550790349	COVID-19-Related
38	General	-1.89811665967983	-1	-2.87569427741338	0.710880291910746	0.687662747662802	0.733826256479026	0.641194304092453	0.773312863851641	General
39	COVID-19-Related	-1.87946947129611	1	-2.84675636836573	0.590198131002477	0.562919435372267	0.61952631509819	0.504829203694286	0.675062822026468	COVID-19-Related
40	General	-1.87946947129611	-1	-2.84675636836573	0.711909135401798	0.688783817201956	0.734717294401989	0.642658760104825	0.773789689679006	General
41	COVID-19-Related	-1.86082228291238	1	-2.81781845931808	0.592929583647924	0.565836676735595	0.622192570363207	0.508553972008888	0.677085512937111	COVID-19-Related
42	General	-1.86082228291238	-1	-2.81781845931808	0.712935817393728	0.689914949887751	0.735588675872689	0.644303241751238	0.774379140443951	General
43	COVID-19-Related	-1.84217509452866	1	-2.78888055027042	0.595655799683872	0.568680451399117	0.624650358892586	0.511995106562798	0.679101595123681	COVID-19-Related
44	General	-1.84217509452866	-1	-2.78888055027042	0.713960329403825	0.69109124913521	0.736463135264928	0.646216055020781	0.775217358100234	General
45	COVID-19-Related	-1.82352790614494	1	-2.75994264122277	0.5983766122212	0.571500158532849	0.627325893581698	0.515338150631202	0.681111015242224	COVID-19-Related
46	General	-1.82352790614494	-1	-2.75994264122277	0.714982663054515	0.692197989250104	0.737433099445592	0.647976450354432	0.776053354237281	General
47	COVID-19-Related	-1.80488071776122	1	-2.73100473217512	0.601091855650558	0.574319716194337	0.62980287578944	0.518679822678483	0.683113720868709	COVID-19-Related
48	General	-1.80488071776122	-1	-2.73100473217512	0.716002810073499	0.693315928307069	0.738438441073946	0.649620223963265	0.776833955857138	General
49	COVID-19-Related	-1.78623352937749	1	-2.70206682312747	0.603801365684193	0.577346851131502	0.632243330633684	0.522019824532938	0.685109660501281	COVID-19-Related
50	General	-1.78623352937749	-1	-2.70206682312747	0.717020762293895	0.694466028865368	0.73931253576326	0.651577859554906	0.777238529734261	General
51	COVID-19-Related	-1.76758634099377	1	-2.67312891407981	0.606504979397092	0.580366067347519	0.634934296334689	0.525357858619752	0.68709675015346	COVID-19-Related
52	General	-1.76758634099377	-1	-2.67312891407981	0.718036511654349	0.695695464755155	0.740333755032342	0.65316398834402	0.777642579051663	General
53	COVID-19-Related	-1.74893915261005	1	-2.64419100503216	0.609202535267392	0.583103204962812	0.637298630652402	0.528693628066773	0.689166774957603	COVID-19-Related
54	General	-1.74893915261005	-1	-2.64419100503216	0.719050050199148	0.696957626752193	0.741120551131934	0.654685491500435	0.778046103724751	General
55	COVID-19-Related	-1.73029196422633	1	-2.61525309598451	0.611893873216063	0.585971200565051	0.639934806674105	0.532026836809757	0.69130686901342	COVID-19-Related
56	General	-1.73029196422633	-1	-2.61525309598451	0.720061370078316	0.698216818054431	0.741750188456856	0.656497635656211	0.778456968892377	General
57	COVID-19-Related	-1.7116447758426	1	-2.58631518693685	0.61457883464582	0.589009940849907	0.642469386550382	0.535357189696999	0.69340154689895	COVID-19-Related
58	General	-1.7116447758426	-1	-2.58631518693685	0.721070463547691	0.699413904377756	0.742727566837734	0.658305233240536	0.779035507126054	General
59	COVID-19-Related	-1.69299758745888	1	-2.5573772778892	0.617257262479258	0.59185187534521	0.64522338832147	0.538684392593276	0.695348694101318	COVID-19-Related
60	General	-1.69299758745888	-1	-2.5573772778892	0.722077322969005	0.700411435349256	0.743679771572816	0.659901645877782	0.779612961954369	General
61	COVID-19-Related	-1.67435039907516	1	-2.52843936884155	0.619929001196178	0.59459592437507	0.64772786030059	0.54190717652786	0.697204779072589	COVID-19-Related
62	General	-1.67435039907516	-1	-2.52843936884155	0.723081940809939	0.701526221235981	0.744603181870598	0.661547780765143	0.780189333169597	General
63	COVID-19-Related	-1.65570321069143	1	-2.4995014597939	0.622593896870093	0.597505981087134	0.650237155484468	0.544677857657464	0.699033148643788	COVID-19-Related
64	General	-1.65570321069143	-1	-2.4995014597939	0.724084309644171	0.702712649927116	0.745399451539454	0.663039337012326	0.780804602403833	General
65	COVID-19-Related	-1.63705602230771	1	-2.47056355074624	0.625251797203903	0.600504704645375	0.6527527239963	0.547910003576322	0.700898379709574	COVID-19-Related
66	General	-1.63705602230771	-1	-2.47056355074624	0.725084422151416	0.703823926828292	0.746244384538364	0.664541786905526	0.781431695172137	General
67	COVID-19-Related	-1.61840883392399	1	-2.44162564169859	0.627902551564697	0.603554301281015	0.655259790898551	0.551454164043794	0.702840896438087	COVID-19-Related
68	General	-1.61840883392399	-1	-2.44162564169859	0.726082271117445	0.704912667756228	0.747149759662954	0.665944712582554	0.782000151522613	General
69	COVID-19-Related	-1.59976164554027	1	-2.41268773265094	0.630546011017693	0.606603141241347	0.65769893653057	0.554993105833099	0.704776110573304	COVID-19-Related
70	General	-1.59976164554027	-1	-2.41268773265094	0.727077849434102	0.706197108235957	0.747955895265198	0.667471120180226	0.782512130302818	General
71	COVID-19-Related	-1.58111445715654	1	-2.38374982360329	0.633182028359279	0.609269057930696	0.659982970634392	0.558347700147655	0.706695656575492	COVID-19-Related
72	General	-1.58111445715654	-1	-2.38374982360329	0.728071150099301	0.70739739036878	0.748825320484159	0.669126775987704	0.783062348871846	General
73	COVID-19-Related	-1.56246726877282	1	-2.35481191455563	0.635810458149153	0.612167013248623	0.662209279792868	0.561513192527187	0.708606126778532	COVID-19-Related
74	General	-1.56246726877282	-1	-2.35481191455563	0.729062166217021	0.708413667644669	0.749649173532869	0.670778252718843	0.783635153590299	General
75	COVID-19-Related	-1.5438200803891	1	-2.32587400550798	0.638431156741546	0.61508841742024	0.664744894890826	0.564673685669989	0.710509246577788	COVID-19-Related
76	General	-1.5438200803891	-1	-2.32587400550798	0.730050890997279	0.709676426872899	0.750409894646704	0.672238919890399	0.784206862418453	General
77	COVID-19-Related	-1.52517289200538	1	-2.29693609646033	0.641043982315501	0.617975872638357	0.666976991367537	0.567882708799631	0.712358310094437	COVID-19-Related
78	General	-1.52517289200538	-1	-2.29693609646033	0.731037317756102	0.710902752542102	0.751148876032209	0.673652255740791	0.784774063409447	General
79	COVID-19-Related	-1.50652570362165	1	-2.26799818741268	0.643648794904216	0.620582899735671	0.669430534097243	0.571194999827168	0.713976641869423	COVID-19-Related
80	General	-1.50652570362165	-1	-2.26799818741268	0.732021439915478	0.712127073765769	0.75189138509019	0.67506244296738	0.78533803748446	General
81	COVID-19-Related	-1.48787851523793	1	-2.23906027836502	0.646245456423429	0.62332284050637	0.671619664578089	0.574504858201874	0.715589499596789	COVID-19-Related
82	General	-1.48787851523793	-1	-2.23906027836502	0.7330032510033	0.713164245228096	0.752718268169851	0.676469463100341	0.78584614866472	General
83	COVID-19-Related	-1.46923132685421	1	-2.21012236931737	0.648833830698825	0.626113652034532	0.673775658651902	0.577787555643024	0.717196860692411	COVID-19-Related
84	General	-1.46923132685421	-1	-2.21012236931737	0.733982744653305	0.714109638347259	0.753610433820694	0.677875280740695	0.786248493876019	General
85	COVID-19-Related	-1.45058413847049	1	-2.18118446026972	0.651413783492477	0.628956659128485	0.676222687294208	0.58110378835966	0.718798703070451	COVID-19-Related
86	General	-1.45058413847049	-1	-2.18118446026972	0.734959914604989	0.715300696279975	0.754590435397117	0.679282219011727	0.786650286047675	General
87	COVID-19-Related	-1.43193695008676	1	-2.15224655122206	0.653985182528291	0.631809488308046	0.678559519170469	0.584142685382118	0.720415840468195	COVID-19-Related
88	General	-1.43193695008676	-1	-2.15224655122206	0.735934754703525	0.716468701651989	0.755564005067684	0.680938032087031	0.787200432825371	General
89	COVID-19-Related	-1.41328976170304	1	-2.12330864217441	0.656547897516457	0.634507968899851	0.680686052569553	0.587008292750839	0.722230762574069	COVID-19-Related
90	General	-1.41328976170304	-1	-2.12330864217441	0.736907258899655	0.717479997805162	0.756439059854615	0.682589288139379	0.787817338538122	General
91	COVID-19-Related	-1.39464257331932	1	-2.09437073312676	0.659101800176901	0.637043212109042	0.683036618874391	0.590019224660484	0.724096055289938	COVID-19-Related
92	General	-1.39464257331932	-1	-2.09437073312676	0.737877421249588	0.718674784372284	0.757196057338334	0.684143626231773	0.788432934281001	General
93	COVID-19-Related	-1.3759953849356	1	-2.06543282407911	0.661646764261723	0.639750317567372	0.685542812088225	0.593069615320186	0.726112790496321	COVID-19-Related
94	General	-1.3759953849356	-1	-2.06543282407911	0.738845235914873	0.719908920559105	0.757916414367855	0.685606435132156	0.788908442321445	General
95	COVID-19-Related	-1.35734819655187	1	-2.03649491503145	0.664182665576621	0.642489498174027	0.687853037425727	0.596116498576222	0.728120317862643	COVID-19-Related
96	General	-1.35734819655187	-1	-2.03649491503145	0.73981069716227	0.721063624795511	0.758665366747256	0.68706556788414	0.789462174787719	General
97	COVID-19-Related	-1.33870100816815	1	-2.0075570059838	0.666709382001298	0.645150415006635	0.690251559599273	0.599155987502157	0.730117052671275	COVID-19-Related
98	General	-1.33870100816815	-1	-2.0075570059838	0.740773799363604	0.722249008501546	0.759430704437621	0.688521004932634	0.790049064571486	General
99	COVID-19-Related	-1.32005381978443	1	-1.97861909693615	0.669226793508842	0.647824591113105	0.692432462259825	0.602187867068684	0.732099455703615	COVID-19-Related
100	General	-1.32005381978443	-1	-1.97861909693615	0.741734536995617	0.723501911178079	0.760191504644558	0.689972726990904	0.790634752144116	General
101	COVID-19-Related	-1.3014066314007	1	-1.9496811878885	0.671734782184084	0.650318126256935	0.694774183097317	0.605211924534422	0.734060850859464	COVID-19-Related
102	General	-1.3014066314007	-1	-1.9496811878885	0.742692904639803	0.724637146793698	0.760847045132439	0.691428690585997	0.791219237548009	General
103	COVID-19-Related	-1.28275944301698	1	-1.92074327884084	0.674233232240925	0.652993193370248	0.696870277045246	0.608227949500732	0.735615223025279	COVID-19-Related
104	General	-1.28275944301698	-1	-1.92074327884084	0.743648896982232	0.725838841564239	0.761631592462085	0.692885254517374	0.791801167122967	General
105	COVID-19-Related	-1.26411225463326	1	-1.89180536979319	0.676722030038631	0.655849918313194	0.699068754079071	0.611232591926511	0.737163752008703	COVID-19-Related
106	General	-1.26411225463326	-1	-1.89180536979319	0.744602508813371	0.726893055123191	0.762387850155309	0.694332347598672	0.792381838985185	General
107	COVID-19-Related	-1.24546506624954	1	-1.86286746074554	0.679201064097108	0.658559868711534	0.701301741778009	0.614301045471123	0.738706421483088	COVID-19-Related
108	General	-1.24546506624954	-1	-1.86286746074554	0.745553735027885	0.727949094509591	0.76320340502922	0.695761697268078	0.792961314745027	General
109	COVID-19-Related	-1.22681787786581	1	-1.83392955169789	0.681670225111136	0.661269943007957	0.703575900425636	0.617335518826371	0.740903281708263	COVID-19-Related
110	General	-1.22681787786581	-1	-1.83392955169789	0.746502570624438	0.729069923589211	0.764029955580543	0.697202517905924	0.793539594502916	General
111	COVID-19-Related	-1.20817068948209	1	-1.80499164265023	0.684129405963583	0.664009701986811	0.705893042089544	0.620478305234647	0.743209885563364	COVID-19-Related
112	General	-1.20817068948209	-1	-1.80499164265023	0.74744901070548	0.73023183007676	0.764813809261345	0.698576254848858	0.794116678373701	General
113	COVID-19-Related	-1.18952350109837	1	-1.77605373360258	0.686578501737591	0.66672711160013	0.708059686186377	0.623781523995275	0.744778019893748	COVID-19-Related
114	General	-1.18952350109837	-1	-1.77605373360258	0.748393050477019	0.73132500298145	0.765541041523582	0.69989479716925	0.794692566486599	General
115	COVID-19-Related	-1.17087631271465	1	-1.74711582455493	0.689017409727741	0.669479117173932	0.710093168638162	0.626925745865103	0.746713589103241	COVID-19-Related
116	General	-1.17087631271465	-1	-1.74711582455493	0.749334685248394	0.732403866828478	0.76638731857861	0.701408589861169	0.795264731044779	General
117	COVID-19-Related	-1.15222912433092	1	-1.71817791550727	0.691446029450197	0.6722024976324	0.712338329600818	0.630050527217961	0.74885033917613	COVID-19-Related
118	General	-1.15222912433092	-1	-1.71817791550727	0.750273910432029	0.733581047686996	0.767206642855778	0.702900405965574	0.795748778587085	General
119	COVID-19-Related	-1.1335819359472	1	-1.68924000645962	0.693864262651839	0.674794396701952	0.714618778712305	0.633165861993795	0.750599947514244	COVID-19-Related
120	General	-1.1335819359472	-1	-1.68924000645962	0.751210721543182	0.734654592319488	0.767887004055286	0.704313115185758	0.796336576070743	General
121	COVID-19-Related	-1.11493474756348	1	-1.66030209741197	0.69627201331838	0.67730790970009	0.716910991998443	0.636103610783596	0.752340277097727	COVID-19-Related
122	General	-1.11493474756348	-1	-1.66030209741197	0.752145114199688	0.7359879944693	0.768713247597357	0.705721918719144	0.796923113654903	General
123	COVID-19-Related	-1.09628755917976	1	-1.63136418836432	0.698669187681494	0.679996540010551	0.719265139048246	0.639037639347616	0.754065895544553	COVID-19-Related
124	General	-1.09628755917976	-1	-1.63136418836432	0.753077084121684	0.737057492732058	0.769605884227723	0.707126800539121	0.797508391554328	General
125	COVID-19-Related	-1.07764037079603	1	-1.60242627931666	0.701055694224932	0.682518318445401	0.721474571216547	0.642075057610497	0.755986120450871	COVID-19-Related
126	General	-1.07764037079603	-1	-1.60242627931666	0.75400662713133	0.738068516068663	0.770524974941442	0.708527744887784	0.798091896633604	General
127	COVID-19-Related	-1.05899318241231	1	-1.57348837026901	0.703431443689665	0.685073639949497	0.723663647575942	0.645151674536933	0.757896162645959	COVID-19-Related
128	General	-1.05899318241231	-1	-1.57348837026901	0.754933739152527	0.739055984740888	0.771461098942463	0.709924736275757	0.798645546913336	General
129	COVID-19-Related	-1.04034599402859	1	-1.54455046122136	0.705796349078035	0.687623198446714	0.725718606853988	0.648502235164727	0.759796000718274	COVID-19-Related
130	General	-1.04034599402859	-1	-1.54455046122136	0.755858416210613	0.740075148836914	0.772171824474586	0.71131775948198	0.799187507360518	General
131	COVID-19-Related	-1.02169880564487	1	-1.51561255217371	0.708150325656939	0.690213770684586	0.727719948428729	0.651671773226782	0.761528736313611	COVID-19-Related
132	General	-1.02169880564487	-1	-1.51561255217371	0.756780654432062	0.740989195875081	0.772962205219008	0.712706799553463	0.799728049958524	General
133	COVID-19-Related	-1.00305161726114	1	-1.48667464312605	0.71049329096006	0.692733080360053	0.729825357692955	0.654616743869182	0.763192449614263	COVID-19-Related
134	General	-1.00305161726114	-1	-1.48667464312605	0.757700450044168	0.741980411807071	0.773666535685681	0.714091841805007	0.800267455323171	General
135	COVID-19-Related	-0.98440442887742	1	-1.4577367340784	0.712825164789129	0.695387175381305	0.731914862472634	0.657169123869611	0.765174644229559	COVID-19-Related
136	General	-0.98440442887742	-1	-1.4577367340784	0.758617799374724	0.743075336329264	0.774354392322064	0.71537513769303	0.800805769673069	General
137	COVID-19-Related	-0.965757240493698	1	-1.42879882503075	0.715145869214267	0.697966772587062	0.733930172331401	0.660206971341059	0.76680694875107	COVID-19-Related
138	General	-0.965757240493698	-1	-1.42879882503075	0.759532698851686	0.743986052126774	0.775133939705594	0.716606823605774	0.801342993264826	General
139	COVID-19-Related	-0.947110052109975	1	-1.3998609159831	0.717455328573382	0.700307538037588	0.735992799049666	0.663235615626168	0.768540407325714	COVID-19-Related
140	General	-0.947110052109975	-1	-1.3998609159831	0.760445145002843	0.745167282924193	0.775946823075073	0.717837614691275	0.801879126366386	General
141	COVID-19-Related	-0.928462863726252	1	-1.37092300693544	0.719753469470658	0.702881856888693	0.738149350282508	0.666257494565782	0.770484464413597	COVID-19-Related
142	General	-0.928462863726252	-1	-1.37092300693544	0.761355134455461	0.746178716747211	0.776652959645629	0.71906515004799	0.802410587558419	General
143	COVID-19-Related	-0.90981567534253	1	-1.34198509788779	0.722040220774138	0.705205524981991	0.740166844051414	0.669265777391203	0.77241702832576	COVID-19-Related
144	General	-0.90981567534253	-1	-1.34198509788779	0.762262663935932	0.747175222099076	0.777381897605167	0.72033632084578	0.802861860634458	General
145	COVID-19-Related	-0.891168486958807	1	-1.31304718884014	0.724315513612416	0.707682177928344	0.742246724449654	0.672208929686552	0.774338085620959	COVID-19-Related
146	General	-0.891168486958807	-1	-1.31304718884014	0.763167730269409	0.748254869125853	0.778229024322938	0.721877731112463	0.803233324619674	General
147	COVID-19-Related	-0.872521298575085	1	-1.28410927979248	0.726579281370448	0.710118685830459	0.744305957382015	0.675022652077596	0.776247624391695	COVID-19-Related
148	General	-0.872521298575085	-1	-1.28410927979248	0.764070330379437	0.749292948144058	0.778975265158413	0.723121512075887	0.803604257326466	General
149	COVID-19-Related	-0.853874110191362	1	-1.25517137074483	0.728831459684508	0.7127852520893	0.746517119775138	0.677823797573807	0.778144589907406	COVID-19-Related
150	General	-0.853874110191362	-1	-1.25517137074483	0.764970461287573	0.750267514764008	0.779805225492001	0.724522826364479	0.804040057754337	General
151	COVID-19-Related	-0.835226921807639	1	-1.22623346169718	0.731071986436289	0.715227775730687	0.748617871462336	0.680612222460847	0.779695862657192	COVID-19-Related
152	General	-0.835226921807639	-1	-1.22623346169718	0.765868120112999	0.751337830552826	0.780549712159535	0.725886396769555	0.804952170072615	General
153	COVID-19-Related	-0.816579733423917	1	-1.19729555264953	0.733300801746171	0.717805470271934	0.750641477775588	0.683252072046311	0.78093696943851	COVID-19-Related
154	General	-0.816579733423917	-1	-1.19729555264953	0.766763304072132	0.752412575879558	0.781293897348547	0.727157493830611	0.805489076140429	General
155	COVID-19-Related	-0.797932545040194	1	-1.16835764360187	0.735517847965673	0.720196505637154	0.752611539428812	0.685840224753915	0.782173031306803	COVID-19-Related
156	General	-0.797932545040194	-1	-1.16835764360187	0.76765601047822	0.753472700062985	0.782150220077284	0.728424900802027	0.805943124252594	General
157	COVID-19-Related	-0.779285356656471	1	-1.13941973455422	0.737723069669104	0.722405842858903	0.754612387467222	0.688416873021051	0.783404046679346	COVID-19-Related
158	General	-0.779285356656471	-1	-1.13941973455422	0.768546236740935	0.754488431258524	0.78299963993803	0.729476325871997	0.806396366689904	General
159	COVID-19-Related	-0.760638168272749	1	-1.11048182550657	0.739916413644423	0.72476796567617	0.756578304345664	0.690986140707872	0.784630014251739	COVID-19-Related
160	General	-0.760638168272749	-1	-1.11048182550657	0.769433980365958	0.755486652580097	0.78366015843964	0.730376532443272	0.806848803690997	General
161	COVID-19-Related	-0.741990979889026	1	-1.08154391645892	0.742097828883336	0.726933483517375	0.758516906140516	0.69354454299749	0.786353197846493	COVID-19-Related
162	General	-0.741990979889026	-1	-1.08154391645892	0.770319238954558	0.756547481096982	0.784350779647555	0.731652563009218	0.807300435500451	General
163	COVID-19-Related	-0.723343791505304	1	-1.05260600741126	0.744267266570636	0.729433272978178	0.760520200364477	0.696091074635651	0.788179094868923	COVID-19-Related
164	General	-0.723343791505304	-1	-1.05260600741126	0.771202010203163	0.757572051202235	0.785012899790299	0.732780310483357	0.807751262368759	General
165	COVID-19-Related	-0.704696603121581	1	-1.02366809836361	0.746424680072811	0.731793427892863	0.762433373746899	0.698625635474804	0.789993544423502	COVID-19-Related
166	General	-0.704696603121581	-1	-1.02366809836361	0.772082291902926	0.758513002790901	0.7859100936325	0.73368677851133	0.80855303468701	General
167	COVID-19-Related	-0.686049414737858	1	-0.994730189315958	0.748570024925933	0.734013535278246	0.764320558700413	0.701452586923113	0.791663327341087	COVID-19-Related
168	General	-0.686049414737858	-1	-0.994730189315958	0.772960081939281	0.759443415901653	0.786704085873411	0.735013348630687	0.809259518728816	General
169	COVID-19-Related	-0.667402226354136	1	-0.965792280268305	0.750703258822846	0.736270987491418	0.766209796866291	0.703741665755683	0.79314158344799	COVID-19-Related
170	General	-0.667402226354136	-1	-0.965792280268305	0.773835378291496	0.76018033472463	0.787386565601033	0.736447210736472	0.809702047489761	General
171	COVID-19-Related	-0.648755037970413	1	-0.936854371220653	0.752824341599674	0.738520108953199	0.768080158113161	0.706127865468541	0.794974923507183	COVID-19-Related
172	General	-0.648755037970413	-1	-0.936854371220653	0.774708179032221	0.761226340788349	0.788184184155811	0.737876079485678	0.810039977699402	General
173	COVID-19-Related	-0.630107849586691	1	-0.907916462173	0.754933235221666	0.740857477257979	0.769977050118179	0.708785404899054	0.7967918998263	COVID-19-Related
174	General	-0.630107849586691	-1	-0.907916462173	0.775578482327024	0.762364108503748	0.788844191144064	0.73905883504855	0.81075572757045	General
175	COVID-19-Related	-0.611460661202968	1	-0.878978553125347	0.757029903768395	0.743065018848634	0.771878208888549	0.711670417107981	0.798599073372006	COVID-19-Related
176	General	-0.611460661202968	-1	-0.878978553125347	0.776446286433925	0.763412326324528	0.789573995026936	0.73992359351995	0.811331594820157	General
177	COVID-19-Related	-0.592813472819245	1	-0.850040644077694	0.759114313418325	0.745191728399047	0.773875708113985	0.714169929692997	0.800402453803134	COVID-19-Related
178	General	-0.592813472819245	-1	-0.850040644077694	0.777311589702929	0.764217929431178	0.790374331150562	0.740933024159283	0.81185211136627	General
179	COVID-19-Related	-0.574166284435523	1	-0.821102735030042	0.761186432432785	0.747326272960462	0.775769021020351	0.716571687689404	0.802108095581748	COVID-19-Related
180	General	-0.574166284435523	-1	-0.821102735030042	0.778174390575539	0.765270577936002	0.791084791243545	0.741868483870886	0.812371518881702	General
181	COVID-19-Related	-0.5555190960518	1	-0.792164825982389	0.763246231139333	0.749518951819847	0.777772686981761	0.719117005416808	0.80359011448291	COVID-19-Related
182	General	-0.5555190960518	-1	-0.792164825982389	0.779034687584282	0.766153894046618	0.791879458888389	0.742803506609599	0.812886610534259	General
183	COVID-19-Related	-0.536871907668077	1	-0.763226916934736	0.76529368191457	0.751814551416782	0.779610463739568	0.721571835463563	0.805372513042844	COVID-19-Related
184	General	-0.536871907668077	-1	-0.763226916934736	0.77989247935221	0.767164018118093	0.792598943795585	0.743914814131123	0.813411877452818	General
185	COVID-19-Related	-0.518224719284355	1	-0.734289007887084	0.767328759166388	0.753958513438906	0.781532305110226	0.724003614795983	0.806999392625362	COVID-19-Related
186	General	-0.518224719284355	-1	-0.734289007887084	0.780747764592415	0.768166979391147	0.793338634565382	0.745069754656364	0.814306140987485	General
187	COVID-19-Related	-0.499577530900632	1	-0.705351098839431	0.769351439315694	0.756115680842672	0.783362150969129	0.726592090902098	0.808567365706314	COVID-19-Related
188	General	-0.499577530900632	-1	-0.705351098839431	0.781600542107523	0.769292828963138	0.793970665528871	0.746257460322115	0.815005454832098	General
189	COVID-19-Related	-0.48093034251691	1	-0.676413189791778	0.771361700777619	0.758165724751859	0.785123130985901	0.729205493612927	0.809927967673019	COVID-19-Related
190	General	-0.48093034251691	-1	-0.676413189791778	0.78245081078919	0.770194653140676	0.794579351872017	0.747441508090747	0.815464546710253	General
191	COVID-19-Related	-0.462283154133187	1	-0.647475280744126	0.773359523942233	0.760432692561657	0.787088320896722	0.7313523819823	0.811572517749191	COVID-19-Related
192	General	-0.462283154133187	-1	-0.647475280744126	0.783298569617596	0.771160628275508	0.795395466164081	0.748622322557542	0.815922756605964	General
193	COVID-19-Related	-0.443635965749464	1	-0.618537371696473	0.775344891154782	0.76239628101152	0.788965491757753	0.733828476108658	0.813261768468612	COVID-19-Related
194	General	-0.443635965749464	-1	-0.618537371696473	0.784143817660923	0.772090718665006	0.796096842627698	0.749703226189195	0.816473623918074	General
195	COVID-19-Related	-0.424988777365742	1	-0.58959946264882	0.777317786695479	0.764389791203518	0.790824727467875	0.735956292305411	0.814937800642984	COVID-19-Related
196	General	-0.424988777365742	-1	-0.58959946264882	0.784986554074844	0.772947857663161	0.797018290782318	0.75090275059313	0.817006553279947	General
197	COVID-19-Related	-0.406341588982019	1	-0.560661553601168	0.779278196758845	0.766281435616417	0.792531795413384	0.738300893165328	0.816304672575931	COVID-19-Related
198	General	-0.406341588982019	-1	-0.560661553601168	0.785826778101992	0.77387308758287	0.797830722749677	0.752103016452295	0.817697044185594	General
199	COVID-19-Related	-0.387694400598297	1	-0.531723644553515	0.781226109432644	0.768249495272546	0.794293123917132	0.740632176373188	0.818208228473673	COVID-19-Related
200	General	-0.387694400598297	-1	-0.531723644553515	0.786664489071435	0.774857380128381	0.798547020664263	0.753314367841154	0.818352897062256	General
201	COVID-19-Related	-0.369047212214574	1	-0.502785735505863	0.783161514676416	0.770449459065559	0.795981535339203	0.742957087936112	0.81992849158428	COVID-19-Related
202	General	-0.369047212214574	-1	-0.502785735505863	0.787499686398142	0.775779985043269	0.799300950001683	0.754490387841611	0.819026937056941	General
203	COVID-19-Related	-0.350400023830851	1	-0.47384782645821	0.785084404299623	0.772422230203931	0.79786626300571	0.74526881280151	0.821656612278085	COVID-19-Related
204	General	-0.350400023830851	-1	-0.47384782645821	0.788332369582446	0.776844594072001	0.800137780169713	0.755676564867313	0.819711016325999	General
205	COVID-19-Related	-0.331752835447129	1	-0.444909917410557	0.786994771939448	0.774546887776578	0.799549745903311	0.74756681052604	0.823436185425799	COVID-19-Related
206	General	-0.331752835447129	-1	-0.444909917410557	0.789162538209502	0.77784313689025	0.800841894594931	0.75679919535638	0.820393076712954	General
207	COVID-19-Related	-0.313105647063406	1	-0.415972008362905	0.788892613038239	0.776621129200382	0.80122625655114	0.74985103514688	0.82501544309401	COVID-19-Related
208	General	-0.313105647063406	-1	-0.415972008362905	0.789990191948743	0.778801727801178	0.801539003592317	0.757886522863758	0.820972822123981	General
209	COVID-19-Related	-0.294458458679683	1	-0.387034099315252	0.790777924820634	0.778667869526262	0.80306473121834	0.752201955990942	0.82641868713159	COVID-19-Related
210	General	-0.294458458679683	-1	-0.387034099315252	0.790815330553329	0.779794755435365	0.802350958404918	0.759010426145517	0.821507523726615	General
211	COVID-19-Related	-0.275811270295961	1	-0.358096190267599	0.792650706270385	0.780770222285497	0.804760529682886	0.754491490551938	0.828006437998722	COVID-19-Related
212	General	-0.275811270295961	-1	-0.358096190267599	0.791637953859595	0.7807321161603	0.803138787389746	0.759977032925525	0.822291081729948	General
213	COVID-19-Related	-0.257164081912238	1	-0.329158281219947	0.794510958106882	0.782731985204588	0.806566498597685	0.756722249689928	0.829555593036138	COVID-19-Related
214	General	-0.257164081912238	-1	-0.329158281219947	0.792458061786494	0.781620549530434	0.803959826099613	0.760954062425017	0.822983280077514	General
215	COVID-19-Related	-0.238516893528516	1	-0.300220372172294	0.796358682761426	0.784733169170069	0.808257720112927	0.759037936147077	0.830943314963434	COVID-19-Related
216	General	-0.238516893528516	-1	-0.300220372172294	0.793275654335037	0.782563295625337	0.804826665544653	0.762182943702302	0.823476948599389	General
217	COVID-19-Related	-0.219869705144793	1	-0.271282463124641	0.798193884353231	0.786594437059133	0.809874657488672	0.761339019437051	0.832505639418777	COVID-19-Related
218	General	-0.219869705144793	-1	-0.271282463124641	0.79409073158773	0.783462163320552	0.805701491961863	0.763039827926929	0.823940544728786	General
219	COVID-19-Related	-0.20122251676107	1	-0.242344554076989	0.800016568665206	0.788550231283096	0.811619383941764	0.763624970874959	0.833920637672032	COVID-19-Related
220	General	-0.20122251676107	-1	-0.242344554076989	0.794903293708005	0.7843928342093	0.806579017452482	0.764023632066365	0.824679422216711	General
221	COVID-19-Related	-0.182575328377348	1	-0.213406645029336	0.801826743119513	0.790515109591749	0.813327435964761	0.765901414555964	0.835323601640405	COVID-19-Related
222	General	-0.182575328377348	-1	-0.213406645029336	0.795713340939652	0.785230196531373	0.807397505610737	0.76481882585742	0.825423950609493	General
223	COVID-19-Related	-0.163928139993625	1	-0.184468735981683	0.803624416752931	0.792483585426351	0.814854567031276	0.768163830419017	0.836746551352212	COVID-19-Related
224	General	-0.163928139993625	-1	-0.184468735981683	0.796520873606247	0.786125839462512	0.808112464467523	0.765885806511567	0.826165982357914	General
225	COVID-19-Related	-0.145280951609903	1	-0.155530826934031	0.805409600192032	0.794314941035912	0.816625464033029	0.770403168143875	0.838312994637144	COVID-19-Related
226	General	-0.145280951609903	-1	-0.155530826934031	0.797325892110571	0.78698441644765	0.808874447253462	0.767064872784521	0.82680413513251	General
227	COVID-19-Related	-0.12663376322618	1	-0.126592917886378	0.807182305628192	0.796270822255357	0.818367521433203	0.772620718553329	0.839531872121769	COVID-19-Related
228	General	-0.12663376322618	-1	-0.126592917886378	0.798128396934037	0.787912908919204	0.809638538679361	0.768239793507789	0.827432702363796	General
229	COVID-19-Related	-0.107986574842457	1	-0.0976550088387249	0.808942546792458	0.798159711549763	0.81995097779237	0.774383031544924	0.840913755296879	COVID-19-Related
230	General	-0.107986574842457	-1	-0.0976550088387249	0.798928388636103	0.788715038682193	0.810364865821841	0.769399450405893	0.828006640084578	General
231	COVID-19-Related	-0.0893393864587346	1	-0.0687170997910725	0.810690338930275	0.799892309494519	0.821529088710955	0.776140799451395	0.842199519647623	COVID-19-Related
232	General	-0.0893393864587346	-1	-0.0687170997910725	0.799725867853694	0.789579816919186	0.811122793993416	0.770469183221798	0.828536943565276	General
233	COVID-19-Related	-0.0706921980750121	1	-0.03977919074342	0.812425698776097	0.80183583445625	0.823065050400554	0.77823359050022	0.843601361767149	COVID-19-Related
234	General	-0.0706921980750121	-1	-0.03977919074342	0.800520835300608	0.790359786435155	0.811876157635995	0.771328385037084	0.829278978533985	General
235	COVID-19-Related	-0.0520450096912892	1	-0.0108412816957669	0.8141486445279	0.80367013038341	0.824625086650886	0.780016790399671	0.845066861077782	COVID-19-Related
236	General	-0.0520450096912892	-1	-0.0108412816957669	0.801313291766933	0.791156988165249	0.81268485750901	0.772182160164284	0.829864790225092	General
237	COVID-19-Related	-0.0333978213075667	1	0.0180966273518856	0.815859195821602	0.805524563633204	0.826328974112987	0.781721661665018	0.846718591792288	COVID-19-Related
238	General	-0.0333978213075667	-1	0.0180966273518856	0.802103238118454	0.791972758179539	0.813361833239733	0.773261054214198	0.830288425878861	General
239	COVID-19-Related	-0.0147506329238443	1	0.047034536399538	0.817557373705419	0.807211349958829	0.82798075322072	0.783416982362771	0.84836118149799	COVID-19-Related
240	General	-0.0147506329238443	-1	0.047034536399538	0.802890675296057	0.792836333846498	0.814112546619575	0.774258770520573	0.830711217163565	General
241	COVID-19-Related	0.00389655545987866	1	0.0759724454471911	0.819243200614156	0.808996730067453	0.829682561558916	0.785097443268837	0.849835715890415	COVID-19-Related
242	General	0.00389655545987866	-1	0.0759724454471911	0.803675604315137	0.793565923139595	0.814790823341579	0.774728678719982	0.831168795416448	General
243	COVID-19-Related	0.0225437438436011	1	0.104910354494844	0.82091670034346	0.810561595401232	0.831286015331548	0.787090314543894	0.851335882237442	COVID-19-Related
244	General	0.0225437438436011	-1	0.104910354494844	0.804458026264998	0.794516952194172	0.815579981907381	0.775310788432753	0.831688807751032	General
245	COVID-19-Related	0.0411909322273236	1	0.133848263542496	0.822577898024044	0.812379502436682	0.832837171598729	0.789082342491706	0.852654999614338	COVID-19-Related
246	General	0.0411909322273236	-1	0.133848263542496	0.805237942308256	0.795363323560465	0.816354941247082	0.776145403986771	0.832305535896991	General
247	COVID-19-Related	0.0598381206110461	1	0.162786172590148	0.8242268200959	0.814082838002316	0.834331586113225	0.791030106610816	0.853964412143638	COVID-19-Related
248	General	0.0598381206110461	-1	0.162786172590148	0.806015353680236	0.796198641900828	0.817166861413833	0.776899941253756	0.833236033387594	General
249	COVID-19-Related	0.078485308994769	1	0.191724081637802	0.825863494282497	0.815740889277317	0.835883204462616	0.792585523150801	0.855264155595209	COVID-19-Related
250	General	0.078485308994769	-1	0.191724081637802	0.80679026168837	0.796951746244821	0.817933550610894	0.777841189780483	0.833485533124264	General
251	COVID-19-Related	0.0971324973784915	1	0.220661990685454	0.827487949565012	0.817495606044483	0.837474187844868	0.79432286673696	0.856666587847956	COVID-19-Related
252	General	0.0971324973784915	-1	0.220661990685454	0.807562667711595	0.797705754189446	0.81860736368481	0.778869529948448	0.833881124510308	General
253	COVID-19-Related	0.115779685762214	1	0.249599899733107	0.829100216156566	0.819395388708472	0.839020744832469	0.796229251685345	0.858284647165819	COVID-19-Related
254	General	0.115779685762214	-1	0.249599899733107	0.808332573199742	0.79834906753114	0.819371056430484	0.779662958623915	0.834855133097482	General
255	COVID-19-Related	0.134426874145937	1	0.27853780878076	0.830700325476507	0.820917049919021	0.840571615551248	0.798122443923161	0.859887418511841	COVID-19-Related
256	General	0.134426874145937	-1	0.27853780878076	0.809099979672938	0.799179360666241	0.820051599015994	0.780468306199848	0.835375032075456	General
257	COVID-19-Related	0.153074062529659	1	0.307475717828412	0.832288310124743	0.822639845886799	0.841992341833455	0.800002451235743	0.861474978904297	COVID-19-Related
258	General	0.153074062529659	-1	0.307475717828412	0.809864888720987	0.799907726413372	0.82082771549787	0.781340051480896	0.83588289697101	General
259	COVID-19-Related	0.171721250913382	1	0.336413626876065	0.833864203856129	0.824303882302263	0.843523461242703	0.801869283103028	0.862824350019102	COVID-19-Related
260	General	0.171721250913382	-1	0.336413626876065	0.81062730200277	0.800727116329588	0.821551392609193	0.782202520434891	0.836688652924514	General
261	COVID-19-Related	0.190368439297105	1	0.365351535923718	0.835428041554936	0.825795045260718	0.844988668223118	0.803724053384775	0.864213254150781	COVID-19-Related
262	General	0.190368439297105	-1	0.365351535923718	0.811387221245632	0.801564432649587	0.822217390808371	0.783160550765565	0.837550895108009	General
263	COVID-19-Related	0.209015627680827	1	0.39428944497137	0.836979859209393	0.827421783016633	0.846398443375379	0.805407908566832	0.865541144399947	COVID-19-Related
264	General	0.209015627680827	-1	0.39428944497137	0.81214464824477	0.802346680611221	0.822941397158178	0.783930863628777	0.838412486861428	General
265	COVID-19-Related	0.22766281606455	1	0.423227354019023	0.838519693886333	0.82911402471955	0.847854581140767	0.807013765114192	0.866761176602246	COVID-19-Related
266	General	0.22766281606455	-1	0.423227354019023	0.812899584862619	0.803200045252604	0.823702171493564	0.784628946658818	0.839066198880058	General
267	COVID-19-Related	0.246310004448273	1	0.452165263066676	0.840047583705935	0.830749910807413	0.849223700692306	0.808609518601234	0.86801213543438	COVID-19-Related
268	General	0.246310004448273	-1	0.452165263066676	0.813652033028246	0.803958499752068	0.824436165351719	0.785418727725257	0.839849771712725	General
269	COVID-19-Related	0.264957192831995	1	0.481103172114328	0.841563567816591	0.832374360544325	0.850782710318114	0.810195180572027	0.869205676503296	COVID-19-Related
270	General	0.264957192831995	-1	0.481103172114328	0.814401994736731	0.804665624995097	0.82507097038163	0.786224300193247	0.840587253442229	General
271	COVID-19-Related	0.283604381215718	1	0.510041081161981	0.843067686369887	0.833883082214438	0.852095811853469	0.811777107966435	0.870317075707441	COVID-19-Related
272	General	0.283604381215718	-1	0.510041081161981	0.815149472048556	0.805410002811455	0.825913979746285	0.787027667320059	0.841473509230511	General
273	COVID-19-Related	0.30225156959944	1	0.538978990209633	0.844559980495726	0.835429779948266	0.853660607931698	0.813353973467283	0.871739969382417	COVID-19-Related
274	General	0.30225156959944	-1	0.538978990209633	0.815894467088989	0.806073689089972	0.826595563900922	0.7877575502975	0.842348520034058	General
275	COVID-19-Related	0.320898757983163	1	0.567916899257286	0.84604049227759	0.836959842174032	0.855208159298509	0.814920618415838	0.873035239762168	COVID-19-Related
276	General	0.320898757983163	-1	0.567916899257286	0.816636982047471	0.806708080403893	0.827244287438399	0.78845248137061	0.843038599550312	General
277	COVID-19-Related	0.339545946366886	1	0.596854808304939	0.847509264727957	0.838504296882385	0.856681466363906	0.816477058372599	0.874269133350002	COVID-19-Related
278	General	0.339545946366886	-1	0.596854808304939	0.817377019177002	0.807381773758289	0.827949101514635	0.789092560165424	0.843647467409201	General
279	COVID-19-Related	0.358193134750608	1	0.625792717352591	0.848966341763877	0.840012611867994	0.858184975794499	0.818240034181501	0.875492741254965	COVID-19-Related
280	General	0.358193134750608	-1	0.625792717352591	0.818114580793525	0.808053802734458	0.828647919365987	0.789731218622951	0.844193350679336	General
281	COVID-19-Related	0.376840323134331	1	0.654730626400244	0.850411768182715	0.841459663111254	0.859640762262186	0.82021346346533	0.876745820845687	COVID-19-Related
282	General	0.376840323134331	-1	0.654730626400244	0.818849669275309	0.808778895746428	0.829315127281583	0.7903684567673	0.844866995320335	General
283	COVID-19-Related	0.395487511518053	1	0.683668535447897	0.851845589638074	0.842939934603452	0.861018240468781	0.822170100387594	0.878232474853572	COVID-19-Related
284	General	0.395487511518053	-1	0.683668535447897	0.819582287062339	0.809686023783704	0.829982637408197	0.791005476685617	0.845637986576038	General
285	COVID-19-Related	0.414134699901776	1	0.712606444495549	0.8532678526159	0.844413411398945	0.862335068681868	0.824031162372859	0.879703654704164	COVID-19-Related
286	General	0.414134699901776	-1	0.712606444495549	0.820312436655696	0.810443781099303	0.830742699381306	0.791641944139204	0.846453582773467	General
287	COVID-19-Related	0.432781888285499	1	0.741544353543202	0.854678604410778	0.845917801124913	0.863747677569581	0.825223846752659	0.881159462217855	COVID-19-Related
288	General	0.432781888285499	-1	0.741544353543202	0.821040120616946	0.81106119834697	0.831444203676217	0.792276982157229	0.847260391339359	General
289	COVID-19-Related	0.451429076669221	1	0.770482262590855	0.856077893102426	0.84741522672048	0.865159618045862	0.826679149352725	0.88253686794039	COVID-19-Related
290	General	0.451429076669221	-1	0.770482262590855	0.821765341567523	0.811880949555152	0.832109005451621	0.792910590847643	0.848063716702635	General
291	COVID-19-Related	0.470076265052944	1	0.799420171638507	0.857465767532394	0.848797870502101	0.866591552701349	0.828397596455159	0.883725740606235	COVID-19-Related
292	General	0.470076265052944	-1	0.799420171638507	0.822488102188119	0.81249519209412	0.832802816836005	0.79354277033911	0.848870872966212	General
293	COVID-19-Related	0.488723453436667	1	0.82835808068616	0.858842277280975	0.850295185245882	0.867988636852177	0.829575001679812	0.885003803963618	COVID-19-Related
294	General	0.488723453436667	-1	0.82835808068616	0.823208405218065	0.813171195743321	0.833577231064648	0.794190630849161	0.849678818187897	General
295	COVID-19-Related	0.507370641820389	1	0.857295989733813	0.860207472644331	0.851758956040532	0.869297570111563	0.831010547313922	0.88618385159122	COVID-19-Related
296	General	0.507370641820389	-1	0.857295989733813	0.82392625345472	0.813888668218809	0.834208526619109	0.794817429492012	0.850466007199999	General
297	COVID-19-Related	0.526017830204112	1	0.886233898781465	0.861561404611838	0.853179266701189	0.870514215511608	0.83266967146677	0.887349273610964	COVID-19-Related
298	General	0.526017830204112	-1	0.886233898781465	0.824641649752862	0.814604012693418	0.834966794138119	0.795359690972823	0.850850635648524	General
299	COVID-19-Related	0.544665018587835	1	0.915171807829118	0.862904124843672	0.854492740969608	0.871881358927262	0.834020940337412	0.888503457147275	COVID-19-Related
300	General	0.544665018587835	-1	0.915171807829118	0.825354597024071	0.815345332494358	0.835742598216028	0.795901515306827	0.851229549754571	General
301	COVID-19-Related	0.563312206971557	1	0.944109716876771	0.864235685648606	0.855820173865513	0.873108464986865	0.835457633336903	0.889647285127472	COVID-19-Related
302	General	0.563312206971557	-1	0.944109716876771	0.826065098236119	0.816173585432531	0.836486734091604	0.796442408391876	0.851837356802887	General
303	COVID-19-Related	0.58195939535528	1	0.973047625924423	0.865556139962068	0.857230749255813	0.874346778081299	0.837067285414797	0.890775520443127	COVID-19-Related
304	General	0.58195939535528	-1	0.973047625924423	0.826773156412364	0.816760509247644	0.837193525535837	0.797117838453034	0.852443106238663	General
305	COVID-19-Related	0.600606583739002	1	1.00198553497208	0.866865541324426	0.858510004970325	0.875639112520382	0.838430506794606	0.891892868494332	COVID-19-Related
306	General	0.600606583739002	-1	1.00198553497208	0.827478774631134	0.817446756314415	0.837863238347622	0.797921130187902	0.853046801506408	General
307	COVID-19-Related	0.619253772122725	1	1.03092344401973	0.868163943859519	0.85983134016234	0.877021757744065	0.839687201876118	0.893100974665915	COVID-19-Related
308	General	0.619253772122725	-1	1.03092344401973	0.828181956025123	0.818098916915208	0.838560552862978	0.798706225733759	0.853738188640208	General
309	COVID-19-Related	0.637900960506447	1	1.05986135306738	0.869451402253452	0.861161050173926	0.878297343780528	0.840878299011461	0.894295860598493	COVID-19-Related
310	General	0.637900960506447	-1	1.05986135306738	0.828882703780784	0.818742895037144	0.83919352357581	0.799409101547486	0.854483248202331	General
311	COVID-19-Related	0.65654814889017	1	1.08879926211503	0.870727971733629	0.862427301277939	0.879544689024062	0.84220953494787	0.895477214153208	COVID-19-Related
312	General	0.65654814889017	-1	1.08879926211503	0.82958102113772	0.819380881597297	0.839791397509365	0.799774878948423	0.855225144341908	General
313	COVID-19-Related	0.675195337273893	1	1.11773717116269	0.87199370804805	0.863771185791938	0.88079841267155	0.843598342842934	0.896651057687895	COVID-19-Related
314	General	0.675195337273893	-1	1.11773717116269	0.830276911388078	0.819996416948574	0.840472538796284	0.800380475161665	0.85596388390182	General
315	COVID-19-Related	0.693842525657615	1	1.14667508021034	0.873248667444875	0.865014845546414	0.882082461681571	0.844711631086952	0.89779649701961	COVID-19-Related
316	General	0.693842525657615	-1	1.14667508021034	0.83097037787595	0.820647250035666	0.841155157197208	0.800731626595098	0.856699473780535	General
317	COVID-19-Related	0.712489714041338	1	1.17561298925799	0.874492906652237	0.866311650585418	0.8833309402915	0.846151587481948	0.898956431574349	COVID-19-Related
318	General	0.712489714041338	-1	1.17561298925799	0.831661423996767	0.82130347822263	0.841865109386808	0.801240906560673	0.85728860746327	General
319	COVID-19-Related	0.731136902425061	1	1.20455089830564	0.875726482858338	0.867576044717382	0.884532842756361	0.847663834114715	0.900094692534519	COVID-19-Related
320	General	0.731136902425061	-1	1.20455089830564	0.832350053196697	0.821946361120644	0.842474775018009	0.801885662107863	0.858010457278552	General
321	COVID-19-Related	0.749784090808783	1	1.2334888073533	0.876949453691797	0.868787378063869	0.885670645343368	0.849167063344987	0.901221538928943	COVID-19-Related
322	General	0.749784090808783	-1	1.2334888073533	0.833036268972047	0.822642503198104	0.843132929345188	0.802416897220645	0.858729257534764	General
323	COVID-19-Related	0.768431279192506	1	1.26242671640095	0.878161877202284	0.869953238911079	0.886890910443704	0.850662360557094	0.902337053562525	COVID-19-Related
324	General	0.768431279192506	-1	1.26242671640095	0.833720074868664	0.823293751867045	0.843849168446394	0.803067358818416	0.859499509017936	General
325	COVID-19-Related	0.787078467576229	1	1.2913646254486	0.879363811841417	0.871216665605643	0.888064925157241	0.852148685227106	0.903441319362962	COVID-19-Related
326	General	0.787078467576229	-1	1.2913646254486	0.834401474481341	0.824018831071698	0.844483045474072	0.803819286085894	0.860364870699604	General
327	COVID-19-Related	0.805725655959951	1	1.32030253449626	0.880555316443935	0.872345625855044	0.889306630876193	0.853466694273415	0.904534419360637	COVID-19-Related
328	General	0.805725655959951	-1	1.32030253449626	0.835080471453216	0.824636174087863	0.845153558113078	0.80445888011647	0.861262438209788	General
329	COVID-19-Related	0.824372844343674	1	1.34924044354391	0.881736450209155	0.8733872552682	0.890564014293788	0.854518453766148	0.905616436668933	COVID-19-Related
330	General	0.824372844343674	-1	1.34924044354391	0.835757069475183	0.825337007119377	0.845821001753832	0.805035813444785	0.862088853065153	General
331	COVID-19-Related	0.843020032727396	1	1.37817835259156	0.882907272682692	0.874622560333546	0.891759040660279	0.85556391661761	0.906687454464971	COVID-19-Related
332	General	0.843020032727396	-1	1.37817835259156	0.8364312722853	0.826103005350053	0.84650728709738	0.805284760772528	0.862664725507944	General
333	COVID-19-Related	0.861667221111119	1	1.40711626163921	0.884067843738474	0.87585722938836	0.892948499488794	0.856877152981056	0.90774591281632	COVID-19-Related
334	General	0.861667221111119	-1	1.40711626163921	0.837103083668199	0.82681753443482	0.847270489156394	0.805750237287938	0.863243677344779	General
335	COVID-19-Related	0.880314409494841	1	1.43605417068687	0.885218223561025	0.876999349339092	0.894072108585953	0.858309529205063	0.908854092036007	COVID-19-Related
336	General	0.880314409494841	-1	1.43605417068687	0.837772507454495	0.827497326405476	0.848095350197889	0.806104775849559	0.86395238546366	General
337	COVID-19-Related	0.898961597878564	1	1.46499207973452	0.886358472628032	0.878100541526602	0.895136836060357	0.859734691619693	0.910005332050682	COVID-19-Related
338	General	0.898961597878564	-1	1.46499207973452	0.838439547520205	0.828196805415327	0.848779427156526	0.806462890236627	0.864685987318577	General
339	COVID-19-Related	0.917608786262287	1	1.49392998878217	0.887488651693198	0.879321528536986	0.89626850432175	0.861147837070808	0.911076617053906	COVID-19-Related
340	General	0.917608786262287	-1	1.49392998878217	0.83910420778616	0.82895416446195	0.849497687898117	0.806979913156579	0.865573505876904	General
341	COVID-19-Related	0.936255974646009	1	1.52286789782982	0.888608821769365	0.880542385036406	0.897353028372941	0.862252021010694	0.912172936775391	COVID-19-Related
342	General	0.936255974646009	-1	1.52286789782982	0.839766492217423	0.829595596368271	0.850287308883675	0.807539251010639	0.866456102133519	General
343	COVID-19-Related	0.954903163029732	1	1.55180580687748	0.889719044111932	0.881666593120314	0.898467838211575	0.863205641829802	0.913257026358104	COVID-19-Related
344	General	0.954903163029732	-1	1.55180580687748	0.840426404822712	0.830177943371656	0.850905901738392	0.808097352939499	0.867304257859991	General
345	COVID-19-Related	0.973550351413455	1	1.58074371592513	0.890819380202544	0.882708293030602	0.899541874243258	0.864347416728843	0.914327643688961	COVID-19-Related
346	General	0.973550351413455	-1	1.58074371592513	0.841083949653818	0.830747444814419	0.851517332561132	0.808654219437941	0.867795779343667	General
347	COVID-19-Related	0.992197539797177	1	1.60968162497278	0.891909891733069	0.883832472260512	0.900622505976656	0.865627023599191	0.915384451403307	COVID-19-Related
348	General	0.992197539797177	-1	1.60968162497278	0.841739130805033	0.831347298929974	0.852209680537108	0.809211721790529	0.868285732826499	General
349	COVID-19-Related	1.0108447281809	1	1.63861953402043	0.892990640589852	0.884953745612891	0.901724259140321	0.866693671203335	0.916429412979768	COVID-19-Related
350	General	1.0108447281809	-1	1.63861953402043	0.842391952412573	0.832029563620121	0.853016250858273	0.809772754450185	0.869117210300709	General
351	COVID-19-Related	1.02949191656462	1	1.66755744306809	0.894061688838254	0.886110754938071	0.902734567881845	0.86766994800773	0.917425220141741	COVID-19-Related
352	General	1.02949191656462	-1	1.66755744306809	0.843042418654009	0.8326468419566	0.853709550202784	0.810326475258673	0.869961550845278	General
353	COVID-19-Related	1.04813910494835	1	1.69649535211574	0.895123098707467	0.887148805007836	0.903805666834727	0.868881170926349	0.918377977225567	COVID-19-Related
354	General	1.04813910494835	-1	1.69649535211574	0.843690533747697	0.83330248089625	0.854475286334127	0.810875540566735	0.870801254101163	General
355	COVID-19-Related	1.06678629333207	1	1.72543326116339	0.896174932575615	0.888234651179369	0.904877538773731	0.86984930024213	0.919320706588202	COVID-19-Related
356	General	1.06678629333207	-1	1.72543326116339	0.844336301952212	0.833960283644479	0.855064656987005	0.811423382924099	0.871636335098863	General
357	COVID-19-Related	1.08543348171579	1	1.75437117021105	0.897217252955123	0.889321010521435	0.905910978825916	0.871054084015017	0.92025193104508	COVID-19-Related
358	General	1.08543348171579	-1	1.75437117021105	0.844979727565783	0.834676487556021	0.855709140337199	0.811970002901955	0.872466808958524	General
359	COVID-19-Related	1.10408067009951	1	1.7833090792587	0.898250122478376	0.890439162998643	0.907011562335013	0.872283129611865	0.921172583781405	COVID-19-Related
360	General	1.10408067009951	-1	1.7833090792587	0.845620814925731	0.835467881382322	0.85638096847743	0.812517737310674	0.873306978737614	General
361	COVID-19-Related	1.12272785848324	1	1.81224698830635	0.899273603883645	0.891562648017739	0.908033880591517	0.873319500771821	0.922083507808311	COVID-19-Related
362	General	1.12272785848324	-1	1.81224698830635	0.846259568407913	0.83609813459807	0.857050886255647	0.813070376652269	0.874264158823886	General
363	COVID-19-Related	1.14137504686696	1	1.841184897354	0.900287760001294	0.892597792218979	0.90903750563206	0.874351309052331	0.922984785222594	COVID-19-Related
364	General	1.14137504686696	-1	1.841184897354	0.846895992426158	0.836696958561384	0.857739996410905	0.813623384290117	0.875214652467018	General
365	COVID-19-Related	1.16002223525068	1	1.87012280640166	0.901292653740258	0.893584665806304	0.910020920059461	0.875378213342801	0.923876497909591	COVID-19-Related
366	General	1.16002223525068	-1	1.87012280640166	0.847530091431719	0.83728934609697	0.858405446163484	0.814175125060469	0.876158966606011	General
367	COVID-19-Related	1.1786694236344	1	1.89906071544931	0.902288348074795	0.894660850853281	0.911016094396523	0.8763979097316	0.924758727531065	COVID-19-Related
368	General	1.1786694236344	-1	1.89906071544931	0.848161869912721	0.837948154022917	0.858956498621269	0.814725599639181	0.876920572842195	General
369	COVID-19-Related	1.19731661201813	1	1.92799862449696	0.90327490603151	0.895688919550567	0.912022832326576	0.877410429439784	0.925631555513448	COVID-19-Related
370	General	1.19731661201813	-1	1.92799862449696	0.848791332393609	0.838602357358066	0.859502779986531	0.815466619911565	0.877601071744736	General
371	COVID-19-Related	1.21596380040185	1	1.95693653354461	0.904252390676645	0.896648917271311	0.912920239638221	0.878415803878056	0.926495063036423	COVID-19-Related
372	General	1.21596380040185	-1	1.95693653354461	0.849418483434602	0.839204480850891	0.860022380104862	0.815982920282765	0.87830048154993	General
373	COVID-19-Related	1.23461098878557	1	1.98587444259227	0.905220865103639	0.897657615134596	0.913911552727953	0.879414064640164	0.92734933102185	COVID-19-Related
374	General	1.23461098878557	-1	1.98587444259227	0.850043327631151	0.839760480064134	0.860607934837022	0.816503579939956	0.879184751937429	General
375	COVID-19-Related	1.25325817716929	1	2.01481235163992	0.906180392420952	0.898635907493205	0.914896535199961	0.880405243496371	0.928192288413379	COVID-19-Related
376	General	1.25325817716929	-1	2.01481235163992	0.850665869613398	0.840403567197128	0.861298808566297	0.817301951447604	0.879839832963783	General
377	COVID-19-Related	1.27190536555302	1	2.04375026068757	0.907131035740157	0.899567966591842	0.915905718744022	0.881469719720141	0.929010108734776	COVID-19-Related
378	General	1.27190536555302	-1	2.04375026068757	0.851286114045638	0.841018606183702	0.861864770064275	0.818101806229991	0.880507749821133	General
379	COVID-19-Related	1.29055255393674	1	2.07268816973522	0.908072858164286	0.900524824001889	0.916835018204001	0.882536665363838	0.929819319004231	COVID-19-Related
380	General	1.29055255393674	-1	2.07268816973522	0.85190406562578	0.84177090276212	0.862500381052664	0.81890150281568	0.881290671672901	General
381	COVID-19-Related	1.30919974232046	1	2.10162607878288	0.909005922776442	0.901425861769935	0.917740305960458	0.883595273594607	0.930619993884841	COVID-19-Related
382	General	1.30919974232046	-1	2.10162607878288	0.852519729084821	0.842393843778617	0.863114903630898	0.819542356208679	0.882069149083033	General
383	COVID-19-Related	1.32784693070418	1	2.13056398783053	0.909930292628669	0.902414854496497	0.918611964871101	0.884645586764364	0.931412207757989	COVID-19-Related
384	General	1.32784693070418	-1	2.13056398783053	0.85313310918631	0.842910412918383	0.863756591853019	0.820032880587022	0.882843198288722	General
385	COVID-19-Related	1.34649411908791	1	2.15950189687818	0.910846030731067	0.903332662723505	0.919499444503711	0.885622594652793	0.932196034715165	COVID-19-Related
386	General	1.34649411908791	-1	2.15950189687818	0.853744210725826	0.8435582548583	0.864380263556893	0.820512289421482	0.883652013512186	General
387	COVID-19-Related	1.36514130747163	1	2.18843980592584	0.911753200041173	0.904298831504145	0.920403518381636	0.88655516527834	0.933037188217786	COVID-19-Related
388	General	1.36514130747163	-1	2.18843980592584	0.85435303853045	0.844126687385283	0.865082544155572	0.820991136067228	0.884532375074953	General
389	COVID-19-Related	1.38378849585535	1	2.21737771497349	0.912651863453585	0.90515658990032	0.921302813025628	0.887481095548949	0.933864319153859	COVID-19-Related
390	General	1.38378849585535	-1	2.21737771497349	0.854959597458249	0.844660641126643	0.865785370648479	0.821494586993465	0.885406143575431	General
391	COVID-19-Related	1.40243568423907	1	2.24631562402114	0.913542083789834	0.906105067001095	0.922135343848961	0.888400417018566	0.934640961646504	COVID-19-Related
392	General	1.40243568423907	-1	2.24631562402114	0.855563892397754	0.845251171445722	0.866522553089472	0.822160572394837	0.885998264714456	General
393	COVID-19-Related	1.4210828726228	1	2.27525353306879	0.914423923788501	0.90692626162125	0.922926741996032	0.889421275286825	0.935438159979956	COVID-19-Related
394	General	1.4210828726228	-1	2.27525353306879	0.856165928267447	0.845884016945684	0.867150516496477	0.822824604987368	0.886622277162904	General
395	COVID-19-Related	1.43973006100652	1	2.30419144211645	0.915297446095582	0.90784037227506	0.923768773497441	0.890355427930219	0.936218575048961	COVID-19-Related
396	General	1.43973006100652	-1	2.30419144211645	0.856765710015248	0.846554528607689	0.867773071334931	0.823329736979782	0.887365173911641	General
397	COVID-19-Related	1.45837724939024	1	2.3331293511641	0.916162713255084	0.90877015130453	0.924606667780798	0.891441180497164	0.936950640309094	COVID-19-Related
398	General	1.45837724939024	-1	2.3331293511641	0.857363242618009	0.847219048860083	0.868334462106384	0.823602812428977	0.888056474363751	General
399	COVID-19-Related	1.47702443777397	1	2.36206726021175	0.91701978769987	0.909744710099027	0.925479524063525	0.892449818148419	0.937681847270251	COVID-19-Related
400	General	1.47702443777397	-1	2.36206726021175	0.857958531081004	0.847821132827913	0.868983594472967	0.823875551451505	0.88868761920009	General
