# Supplementary material for: An energizing role for motivation in information-seeking during the early phase of the COVID-19 pandemic
Source: Nat Commun. 2022 Apr 28;13:2310. doi: 10.1038/s41467-022-30011-5 (PMC9050882; doi:10.1038/s41467-022-30011-5)
Supplement: Supplementary file 4 — Source Data [file 41467_2022_30011_MOESM4_ESM.zip › figure_sources/f3a.csv]

	block	coronaAff	block1	coronaAff_s	satisfaction	lb	ub	llb	uub	iv
1	COVID-19-Related	-2.23376605058684	1	-3.5502875459432	2.5167003181414	2.46427449040396	2.56713963561318	2.365933126796	2.66553545241619	COVID-19-Related
2	General	-2.23376605058684	-1	-3.5502875459432	3.02707961071409	2.98466197388353	3.07344042784425	2.88281548631594	3.16827680126329	General
3	COVID-19-Related	-2.21511886220311	1	-3.52042498463751	2.52513013548421	2.47311023342483	2.57560763863661	2.37534947678251	2.67330508440558	COVID-19-Related
4	General	-2.21511886220311	-1	-3.52042498463751	3.03290904505322	2.99080797552737	3.07917601007478	2.88942230222838	3.1734148737736	General
5	COVID-19-Related	-2.19647167381939	1	-3.49056242333182	2.5335676172716	2.48192687701551	2.58393082771326	2.38479609775685	2.68082534437908	COVID-19-Related
6	General	-2.19647167381939	-1	-3.49056242333182	3.03873717256358	2.99694894629186	3.0847524170612	2.8960292914157	3.17855093102401	General
7	COVID-19-Related	-2.17782448543567	1	-3.46069986202612	2.54201257266505	2.49014437932536	2.59216484993279	2.3941578300619	2.68862461343139	COVID-19-Related
8	General	-2.17782448543567	-1	-3.46069986202612	3.04456394115772	3.0029862022631	3.09024082471265	2.90263637592806	3.18368493874158	General
9	COVID-19-Related	-2.15917729705195	1	-3.43083730072043	2.55046481105342	2.49877250021537	2.60040400381053	2.40358018859503	2.6964268396866	COVID-19-Related
10	General	-2.15917729705195	-1	-3.43083730072043	3.05038929881954	3.00913790091774	3.09570207013573	2.90924347795533	3.1888162385906	General
11	COVID-19-Related	-2.14053010866822	1	-3.40097473941474	2.55892414206749	2.50766219441539	2.60867114243874	2.41301590796733	2.70423188559193	COVID-19-Related
12	General	-2.14053010866822	-1	-3.40097473941474	3.05621319360275	3.01534809269869	3.10149630754382	2.91585051982484	3.19393825764068	General
13	COVID-19-Related	-2.1218829202845	1	-3.37111217810904	2.56739037559493	2.51669230146974	2.61685972533589	2.42247144413105	2.7120396140726	COVID-19-Related
14	General	-2.1218829202845	-1	-3.37111217810904	3.0620355736294	3.02163537097407	3.10746541844411	2.92246798869564	3.19905776082409	General
15	COVID-19-Related	-2.10323573190078	1	-3.34124961680335	2.57586332179582	2.52553889864728	2.62504172266933	2.43194248076271	2.71987603809087	COVID-19-Related
16	General	-2.10323573190078	-1	-3.34124961680335	3.06785638708837	3.02745887918801	3.11310525420821	2.9290881709567	3.20425507864026	General
17	COVID-19-Related	-2.08458854351705	1	-3.31138705549766	2.58434279111845	2.5341408703637	2.6332638652051	2.44089619256013	2.72810589552904	COVID-19-Related
18	General	-2.08458854351705	-1	-3.31138705549766	3.07367558223409	3.03334705562062	3.11871348960592	2.93570806326004	3.20949273772943	General
19	COVID-19-Related	-2.06594135513333	1	-3.28152449419196	2.59282859431534	2.54275618192359	2.64149066216729	2.44976337753477	2.736338623155	COVID-19-Related
20	General	-2.06594135513333	-1	-3.28152449419196	3.0794931073852	3.0393930537845	3.12447038249743	2.94232758808693	3.2147281174055	General
21	COVID-19-Related	-2.04729416674961	1	-3.25166193288627	2.60132054245963	2.55137618322053	2.64986269205066	2.4586414274412	2.74457406129305	COVID-19-Related
22	General	-2.04729416674961	-1	-3.25166193288627	3.08530891092336	3.04563182925985	3.13002378670084	2.94894666804455	3.21996118104258	General
23	COVID-19-Related	-2.02864697836589	1	-3.22179937158058	2.60981844696137	2.55987971434113	2.6579697385363	2.4675301184764	2.75289400751914	COVID-19-Related
24	General	-2.02864697836589	-1	-3.22179937158058	3.09112294129215	3.05177163234236	3.13580507319462	2.95556522586318	3.22519189204425	General
25	COVID-19-Related	-2.00999978998216	1	-3.19193681027488	2.61832211958398	2.56799664942782	2.66644944201893	2.47642922663482	2.7612746081427	COVID-19-Related
26	General	-2.00999978998216	-1	-3.19193681027488	3.09693514699602	3.05782557235834	3.14131076618544	2.96208561903785	3.23042021384485	General
27	COVID-19-Related	-1.99135260159844	1	-3.16207424896919	2.62683137246061	2.57667919464501	2.6749687925478	2.48553773458666	2.7700666176873	COVID-19-Related
28	General	-1.99135260159844	-1	-3.16207424896919	3.10274547659939	3.06382722958969	3.14707116622576	2.96845129461354	3.23564610991086	General
29	COVID-19-Related	-1.97270541321472	1	-3.13221168766349	2.63534601811035	2.58554584734376	2.68329426796757	2.4946356622861	2.77888172008033	COVID-19-Related
30	General	-1.97270541321472	-1	-3.13221168766349	3.10855387872584	3.06957100369642	3.15258721314851	2.97481557126473	3.2408695437423	General
31	COVID-19-Related	-1.954058224831	1	-3.1023491263578	2.64386586945429	2.59427645125984	2.69127201751388	2.50359325209919	2.78769909707916	COVID-19-Related
32	General	-1.954058224831	-1	-3.1023491263578	3.11436030205736	3.07546012649908	3.15781768666333	2.9811783833618	3.24609047887424	General
33	COVID-19-Related	-1.93541103644727	1	-3.07248656505211	2.6523907398312	2.60288141269629	2.69942148503241	2.51297124620235	2.79626625459235	COVID-19-Related
34	General	-1.93541103644727	-1	-3.07248656505211	3.12016469533377	3.08146402690212	3.16310270073913	2.98753966543235	3.25130887887843	General
35	COVID-19-Related	-1.91676384806355	1	-3.04262400374641	2.66092044301294	2.6116027783755	2.70793104535624	2.52187972106344	2.80431688548047	COVID-19-Related
36	General	-1.91676384806355	-1	-3.04262400374641	3.12596700735221	3.08743438976096	3.16875701263159	2.99389935215729	3.25652470736497	General
37	COVID-19-Related	-1.89811665967983	1	-3.01276144244072	2.66945479321942	2.62021185295027	2.71647194387101	2.53068518923031	2.81160872825182	COVID-19-Related
38	General	-1.89811665967983	-1	-3.01276144244072	3.1317671869668	3.09316855802938	3.17404609556247	3.00025737836697	3.26159974811068	General
39	COVID-19-Related	-1.87946947129611	1	-2.98289888113503	2.67799360513297	2.62901601116935	2.72480804890699	2.53949913056786	2.82000468909661	COVID-19-Related
40	General	-1.87946947129611	-1	-2.98289888113503	3.13756518308837	3.09899069458232	3.17950064741316	3.00661367903732	3.26666275332762	General
41	COVID-19-Related	-1.86082228291238	1	-2.95303631982933	2.6865366939123	2.63766760632222	2.73306000318397	2.54832133314715	2.82840221376397	COVID-19-Related
42	General	-1.86082228291238	-1	-2.95303631982933	3.14336094468434	3.10536847570019	3.18516416896649	3.01289576580227	3.27172306489136	General
43	COVID-19-Related	-1.84217509452866	1	-2.92317375852364	2.69508387520564	2.64651201066194	2.7414842534372	2.55715231009759	2.83680114620309	COVID-19-Related
44	General	-1.84217509452866	-1	-2.92317375852364	3.14915442077872	3.11124804270623	3.19066940886249	3.01909160814033	3.27678064950119	General
45	COVID-19-Related	-1.82352790614494	1	-2.89331119721795	2.70363496516339	2.65532946417821	2.74982476368126	2.56599203904061	2.84520133087469	COVID-19-Related
46	General	-1.82352790614494	-1	-2.89331119721795	3.15494556045227	3.11695587417701	3.19610899946286	3.02528616523312	3.28183547391662	General
47	COVID-19-Related	-1.80488071776122	1	-2.86344863591225	2.71218978044983	2.66405648045768	2.75808924942382	2.57483941714418	2.85360261274353	COVID-19-Related
48	General	-1.80488071776122	-1	-2.86344863591225	3.16073431284275	3.12261975229466	3.20151447379484	3.03181055986396	3.28688750495944	General
49	COVID-19-Related	-1.78623352937749	1	-2.83358607460656	2.7207481382542	2.67281760260781	2.76635556293339	2.58383002513161	2.86181333970627	COVID-19-Related
50	General	-1.78623352937749	-1	-2.83358607460656	3.16652062714534	3.12843914191802	3.20698182820011	3.03796421076834	3.29193670951576	General
51	COVID-19-Related	-1.76758634099377	1	-2.80372351330087	2.72930985630078	2.68164331359755	2.77467265087959	2.59299009042325	2.87001163460537	COVID-19-Related
52	General	-1.76758634099377	-1	-2.80372351330087	3.17230445261319	3.13443737416472	3.21260789899988	3.04411632494255	3.2969830545382	General
53	COVID-19-Related	-1.74893915261005	1	-2.77386095199517	2.73787475285822	2.69049334321636	2.78300093039675	2.60215615736845	2.8782084141963	COVID-19-Related
54	General	-1.74893915261005	-1	-2.77386095199517	3.17808573855811	3.1400912209913	3.21833611706898	3.05026684305406	3.302026507048	General
55	COVID-19-Related	-1.73029196422633	1	-2.74399839068948	2.74644264674782	2.69891587508508	2.79126291667046	2.61086322605317	2.88640523007233	COVID-19-Related
56	General	-1.73029196422633	-1	-2.74399839068948	3.18386443435139	3.14572385562265	3.22411180725795	3.05641570583324	3.30706703413731	General
57	COVID-19-Related	-1.7116447758426	1	-2.71413582938378	2.75501335735097	2.70761178682129	2.79941751809306	2.61987958501213	2.89460193818659	COVID-19-Related
58	General	-1.7116447758426	-1	-2.71413582938378	3.18964048942481	3.15142087220658	3.22963498481083	3.06256285407106	3.31210460297143	General
59	COVID-19-Related	-1.69299758745888	1	-2.68427326807809	2.76358670461545	2.7163604914518	2.80748367441949	2.62890949709505	2.90279839494242	COVID-19-Related
60	General	-1.69299758745888	-1	-2.68427326807809	3.19541385327173	3.15786919409403	3.23505774927558	3.06870822861682	3.31713918079114	General
61	COVID-19-Related	-1.67435039907516	1	-2.6544107067724	2.77216250906085	2.72512699686496	2.81586286449092	2.63794575680339	2.91099224283012	COVID-19-Related
62	General	-1.67435039907516	-1	-2.6544107067724	3.20118447544837	3.16374776549055	3.2407767895822	3.07485177037606	3.32216997377128	General
63	COVID-19-Related	-1.65570321069143	1	-2.6245481454667	2.78074059178287	2.73377196166448	2.82410918329616	2.64699860030887	2.91867141931	COVID-19-Related
64	General	-1.65570321069143	-1	-2.6245481454667	3.20695230557524	3.16940936467318	3.24625492453173	3.08092467779812	3.32723097417308	General
65	COVID-19-Related	-1.63705602230771	1	-2.59468558416101	2.78932077445663	2.74241673332098	2.83223272906154	2.65615231346548	2.92612240910516	COVID-19-Related
66	General	-1.63705602230771	-1	-2.59468558416101	3.21271729333868	3.17518982750476	3.25148164381234	3.08677745525631	3.33248133351861	General
67	COVID-19-Related	-1.61840883392399	1	-2.56482302285532	2.79790287933886	2.75119349264353	2.84064198732403	2.66560501751309	2.93437562778713	COVID-19-Related
68	General	-1.61840883392399	-1	-2.56482302285532	3.21847938849259	3.18109417752617	3.25698284049832	3.09261601828591	3.33772812131029	General
69	COVID-19-Related	-1.59976164554027	1	-2.53496046154962	2.80648672926905	2.75986735163348	2.84926852283409	2.67483934542103	2.94262685728765	COVID-19-Related
70	General	-1.59976164554027	-1	-2.53496046154962	3.22423854086028	3.18727028686977	3.26236035783636	3.0984772138315	3.34297130058755	General
71	COVID-19-Related	-1.58111445715654	1	-2.50509790024393	2.81507214766959	2.76867579994168	2.85801044430049	2.68382709461905	2.95087696116321	COVID-19-Related
72	General	-1.58111445715654	-1	-2.50509790024393	3.22999470033649	3.19340391271074	3.26749004634351	3.10474963068244	3.34821083452234	General
73	COVID-19-Related	-1.56246726877282	1	-2.47523533893824	2.82365895854479	2.77732039392863	2.86662903150032	2.69281275564199	2.95912579162547	COVID-19-Related
74	General	-1.56246726877282	-1	-2.47523533893824	3.2357478168895	3.19948488854056	3.27339933909293	3.11128045960211	3.35344668642258	General
75	COVID-19-Related	-1.5438200803891	1	-2.44537277763254	2.83224698647889	2.78623278203829	2.87535406226796	2.70174339595175	2.9673732012398	COVID-19-Related
76	General	-1.5438200803891	-1	-2.44537277763254	3.24149784056346	3.20543615947368	3.27937974695143	3.11779696658217	3.35867881973559	General
77	COVID-19-Related	-1.52517289200538	1	-2.41551021632685	2.84083605663306	2.7949131078076	2.88383671200997	2.71067797317898	2.97561904291434	COVID-19-Related
78	General	-1.52517289200538	-1	-2.41551021632685	3.24724472148082	3.21144942255125	3.2850783318691	3.12421388004028	3.36390719805153	General
79	COVID-19-Related	-1.50652570362165	1	-2.38564765502116	2.84942599474135	2.80353922259194	2.89232581234873	2.71962005937046	2.98386316988903	COVID-19-Related
80	General	-1.50652570362165	-1	-2.38564765502116	3.25298840984488	3.21746904787406	3.2904767250299	3.1308364237697	3.36910700252801	General
81	COVID-19-Related	-1.48787851523793	1	-2.35578509371546	2.85801662710576	2.81230777942106	2.90069783858892	2.72864232760277	2.99209593304886	COVID-19-Related
82	General	-1.48787851523793	-1	-2.35578509371546	3.25872885594254	3.22321464508172	3.29601358153021	3.13734427053953	3.37409513241761	General
83	COVID-19-Related	-1.46923132685421	1	-2.32592253240977	2.86660778059026	2.8211357160393	2.90943186275034	2.73773209830313	3.00017794014708	COVID-19-Related
84	General	-1.46923132685421	-1	-2.32592253240977	3.26446601014713	3.22908121490744	3.30135692154168	3.14384933511523	3.37907392828587	General
85	COVID-19-Related	-1.45058413847049	1	-2.29605997110408	2.87519928261403	2.83002601626964	2.91765367624585	2.74682555913938	3.0082579117714	COVID-19-Related
86	General	-1.45058413847049	-1	-2.29605997110408	3.27019982292139	3.23473623464843	3.30661065552656	3.15035154748445	3.38404922855131	General
87	COVID-19-Related	-1.43193695008676	1	-2.26619740979838	2.88379096114371	2.83903601014328	2.92620090775141	2.75592249156878	3.01633571123676	COVID-19-Related
88	General	-1.43193695008676	-1	-2.26619740979838	3.27593024482059	3.24041001965143	3.31213626395373	3.15685083769151	3.38908987649485	General
89	COVID-19-Related	-1.41328976170304	1	-2.23633484849269	2.89238264468499	2.84762379618449	2.93466969870282	2.76502267753718	3.02441120210361	COVID-19-Related
90	General	-1.41328976170304	-1	-2.23633484849269	3.28165722649577	3.24650509354992	3.31755071309402	3.1633471358379	3.39449174063508	General
91	COVID-19-Related	-1.39464257331932	1	-2.20647228718699	2.90097416227327	2.85651464494752	2.94277583690441	2.77413809747011	3.03248424816828	COVID-19-Related
92	General	-1.39464257331932	-1	-2.20647228718699	3.2873807186971	3.25265113890549	3.32339535397788	3.16985654111839	3.39978071765401	General
93	COVID-19-Related	-1.3759953849356	1	-2.1766097258813	2.9095653434638	2.86530843263834	2.9510649603136	2.78325532073145	3.04055471345374	COVID-19-Related
94	General	-1.3759953849356	-1	-2.1766097258813	3.29310067227736	3.25860687345698	3.32907513514036	3.17636538753203	3.40476624851838	General
95	COVID-19-Related	-1.35734819655187	1	-2.14674716457561	2.91815601832101	2.87398705999313	2.95964614622028	2.7923618411821	3.04915826734192	COVID-19-Related
96	General	-1.35734819655187	-1	-2.14674716457561	3.29881703819556	3.26439610323937	3.33486801788703	3.18287101515749	3.40974815089495	General
97	COVID-19-Related	-1.33870100816815	1	-2.11688460326991	2.92674601740735	2.88265959333032	2.96804924694763	2.80147075534585	3.05790183146466	COVID-19-Related
98	General	-1.33870100816815	-1	-2.11688460326991	3.30452976752058	3.27033681341796	3.34036239011948	3.18937335367549	3.41469666275565	General
99	COVID-19-Related	-1.32005381978443	1	-2.08702204196422	2.93533517177162	2.89169199274166	2.97641750368649	2.81058184789703	3.06622132967255	COVID-19-Related
100	General	-1.32005381978443	-1	-2.08702204196422	3.31023881143506	3.27636534268121	3.34569943279225	3.19553315935643	3.4195612983015	General
101	COVID-19-Related	-1.3014066314007	1	-2.05715948065853	2.9439233129368	2.90029191598087	2.98494331957608	2.81969490404451	3.07443958485526	COVID-19-Related
102	General	-1.3014066314007	-1	-2.05715948065853	3.31594412123926	3.28234675834499	3.35157274229383	3.20192499082077	3.42462271437844	General
103	COVID-19-Related	-1.28275944301698	1	-2.02729691935283	2.95251027288756	2.90905526431263	2.99362521283341	2.82880970953498	3.0826543846003	COVID-19-Related
104	General	-1.28275944301698	-1	-2.02729691935283	3.32164564835509	3.28808798015298	3.35741583243433	3.20784880960656	3.42958749966994	General
105	COVID-19-Related	-1.26411225463326	1	-1.99743435804714	2.96109588405741	2.91769506083117	3.00197385536796	2.83744643621503	3.09086558552889	COVID-19-Related
106	General	-1.26411225463326	-1	-1.99743435804714	3.32734334433017	3.29377517520012	3.36315574808632	3.21373164471272	3.43454850626602	General
107	COVID-19-Related	-1.24546506624954	1	-1.96757179674145	2.9696799793157	2.92645662722462	3.01035519268755	2.84605988168478	3.09905570754287	COVID-19-Related
108	General	-1.24546506624954	-1	-1.96757179674145	3.33303716084206	3.29963351899735	3.36869561142323	3.21961171493735	3.43950570336085	General
109	COVID-19-Related	-1.22681787786581	1	-1.93770923543575	2.97826239195442	2.93510018901356	3.01895474286417	2.85467402282451	3.10678503388395	COVID-19-Related
110	General	-1.22681787786581	-1	-1.93770923543575	3.33872704970247	3.30553651084698	3.37430181452544	3.2255254732009	3.44445906029789	General
111	COVID-19-Related	-1.20817068948209	1	-1.90784667413006	2.98684295567498	2.94387789599407	3.02753447505684	2.86338898059518	3.11415338961697	COVID-19-Related
112	General	-1.20817068948209	-1	-1.90784667413006	3.34441296286159	3.31145937110866	3.37989326040205	3.231436017412	3.44940854657185	General
113	COVID-19-Related	-1.18952350109837	1	-1.87798411282437	2.99542150457495	2.95271589117159	3.03619592220935	2.87274777154383	3.12151497020012	COVID-19-Related
114	General	-1.18952350109837	-1	-1.87798411282437	3.3500948524125	3.31727571914126	3.3853798993962	3.23734329579412	3.45435413183049	General
115	COVID-19-Related	-1.17087631271465	1	-1.84812155151867	3.00399787313499	2.96154453382912	3.04445164154563	2.88148475322856	3.12909599340302	COVID-19-Related
116	General	-1.17087631271465	-1	-1.84812155151867	3.35577267059559	3.32299264280246	3.39076298013782	3.24324725662927	3.45929578587645	General
117	COVID-19-Related	-1.15222912433092	1	-1.81825899021298	3.01257189620586	2.970507179422	3.05286233231789	2.8902263670484	3.13711628889384	COVID-19-Related
118	General	-1.15222912433092	-1	-1.81825899021298	3.36144636980307	3.32904830982994	3.39647468192972	3.24949909929553	3.46423192575483	General
119	COVID-19-Related	-1.1335819359472	1	-1.78839642890728	3.02114340899578	2.97951766268482	3.06134642933244	2.89899936356059	3.14513226842693	COVID-19-Related
120	General	-1.1335819359472	-1	-1.78839642890728	3.3671159025835	3.33480032331683	3.40198250979388	3.25611712145073	3.46916009369143	General
121	COVID-19-Related	-1.11493474756348	1	-1.75853386760159	3.02971224705809	2.9885262652352	3.06987393091226	2.90776503469645	3.15367351236236	COVID-19-Related
122	General	-1.11493474756348	-1	-1.75853386760159	3.37278122164633	3.34043453461034	3.40748619949376	3.26274477506148	3.4741334569253	General
123	COVID-19-Related	-1.09628755917976	1	-1.7286713062959	3.03827824627938	2.99744726651434	3.07836716219779	2.91701419012503	3.16222906649091	COVID-19-Related
124	General	-1.09628755917976	-1	-1.7286713062959	3.37844227986658	3.34662899870959	3.41293808597132	3.26936788178685	3.47940700729276	General
125	COVID-19-Related	-1.07764037079603	1	-1.6988087449902	3.04684124286811	3.00621717498226	3.08673929106208	2.92645177795905	3.17004877316946	COVID-19-Related
126	General	-1.07764037079603	-1	-1.6988087449902	3.38409903028936	3.35225685816255	3.41838167928803	3.27598636762502	3.48467588938905	General
127	COVID-19-Related	-1.05899318241231	1	-1.66894618368451	3.05540107334383	3.01512370969788	3.09503095914482	2.93559102275653	3.17786397343141	COVID-19-Related
128	General	-1.05899318241231	-1	-1.66894618368451	3.38975142613457	3.35812489100166	3.42360631039664	3.28260015873628	3.48996097888618	General
129	COVID-19-Related	-1.04034599402859	1	-1.63908362237882	3.06395757452703	3.02342740357799	3.10365731312168	2.94471551467152	3.18554259640283	COVID-19-Related
130	General	-1.04034599402859	-1	-1.63908362237882	3.39539942080148	3.36400472016345	3.42920809259331	3.28920918145029	3.49543884359486	General
131	COVID-19-Related	-1.02169880564487	1	-1.60922106107312	3.07251058352987	3.03229932442498	3.11209553991498	2.95410195563318	3.19315940813642	COVID-19-Related
132	General	-1.02169880564487	-1	-1.60922106107312	3.4010429678734	3.36976537563378	3.4347935055573	3.29556067925746	3.50091151498651	General
133	COVID-19-Related	-1.00305161726114	1	-1.57935849976743	3.08105993774753	3.04136953076114	3.1208090883557	2.96372972696426	3.20111212198092	COVID-19-Related
134	General	-1.00305161726114	-1	-1.57935849976743	3.40668202112226	3.37555305866016	3.44052654835964	3.3017395476852	3.50637895435032	General
135	COVID-19-Related	-0.98440442887742	1	-1.54949593846174	3.08960547485067	3.05023154735048	3.12903996535244	2.97247851031111	3.20908879798495	COVID-19-Related
136	General	-0.98440442887742	-1	-1.54949593846174	3.41231653451322	3.38125110603444	3.44597232009956	3.30757599929614	3.51135508395127	General
137	COVID-19-Related	-0.965757240493698	1	-1.51963337715604	3.09814703277866	3.05862154104258	3.13730451006372	2.98114729584106	3.21697024848926	COVID-19-Related
138	General	-0.965757240493698	-1	-1.51963337715604	3.41794646220921	3.38672224709093	3.4515543637297	3.31349837249967	3.51621073961552	General
139	COVID-19-Related	-0.947110052109975	1	-1.48977081585035	3.106684449734	3.06712265682158	3.14542698763177	2.9902345625601	3.22503519926536	COVID-19-Related
140	General	-0.947110052109975	-1	-1.48977081585035	3.42357175857547	3.39232355702576	3.45716377492264	3.31994946719431	3.52141327599163	General
141	COVID-19-Related	-0.928462863726252	1	-1.45990825454466	3.1152175641777	3.07583211016159	3.15376802449513	2.99875290980019	3.23300273577874	COVID-19-Related
142	General	-0.928462863726252	-1	-1.45990825454466	3.429192378184	3.39795635949129	3.46274399371705	3.3263957351704	3.52614929828751	General
143	COVID-19-Related	-0.90981567534253	1	-1.43004569323896	3.12374621482589	3.08437878089761	3.16190067881389	3.00720820881391	3.24113401387686	COVID-19-Related
144	General	-0.90981567534253	-1	-1.43004569323896	3.43480827581799	3.40356500919097	3.46830562374925	3.33264169181702	3.53152390973976	General
145	COVID-19-Related	-0.891168486958807	1	-1.40018313193327	3.13227024064758	3.09281497281035	3.17057488893177	3.01599176369287	3.24891820199201	COVID-19-Related
146	General	-0.891168486958807	-1	-1.40018313193327	3.44041940647615	3.40965401570412	3.47363517083113	3.33879838980784	3.53684408921641	General
147	COVID-19-Related	-0.872521298575085	1	-1.37032057062757	3.14078948086374	3.10152301291935	3.17913552705776	3.02498384481425	3.25686899083605	COVID-19-Related
148	General	-0.872521298575085	-1	-1.37032057062757	3.44602572537698	3.41501040316744	3.47919804660839	3.34496501083806	3.54225785121071	General
149	COVID-19-Related	-0.853874110191362	1	-1.34045800932188	3.14930377494755	3.11029365190034	3.18744805444447	3.03398364387092	3.26480067813593	COVID-19-Related
150	General	-0.853874110191362	-1	-1.34045800932188	3.451627187963	3.42091740722356	3.48461937103284	3.35112652733488	3.54738621442126	General
151	COVID-19-Related	-0.835226921807639	1	-1.31059544801619	3.15781296262611	3.11907355769356	3.1957261895474	3.04297989572262	3.27252972315167	COVID-19-Related
152	General	-0.835226921807639	-1	-1.31059544801619	3.45722374990476	3.42630413680737	3.49006189869989	3.35728288183892	3.55250450207769	General
153	COVID-19-Related	-0.816579733423917	1	-1.28073288671049	3.16631688388344	3.12785166697067	3.20403678598342	3.05197241456655	3.2800416464897	COVID-19-Related
154	General	-0.816579733423917	-1	-1.28073288671049	3.46281536710492	3.43182522156598	3.49528798854464	3.36343401712779	3.55796531288338	General
155	COVID-19-Related	-0.797932545040194	1	-1.2508703254048	3.17481537896487	3.13640261635666	3.2121143419561	3.06096101494468	3.28754818427304	COVID-19-Related
156	General	-0.797932545040194	-1	-1.2508703254048	3.46840199570206	3.43774560558454	3.50082093904818	3.36957987622292	3.56317521910398	General
157	COVID-19-Related	-0.779285356656471	1	-1.22100776409911	3.18330828838294	3.14523696833377	3.22058202753564	3.06969344298333	3.29504922633074	COVID-19-Related
158	General	-0.779285356656471	-1	-1.22100776409911	3.47398359207449	3.4436313862294	3.50603148389632	3.3757204023965	3.5683675412515	General
159	COVID-19-Related	-0.760638168272749	1	-1.19114520279341	3.19179545292459	3.15375168377964	3.22928778710439	3.07822531653422	3.30254466266098	COVID-19-Related
160	General	-0.760638168272749	-1	-1.19114520279341	3.47956011284383	3.44932801485614	3.51132425942958	3.38185553917832	3.57366526565654	General
161	COVID-19-Related	-0.741990979889026	1	-1.16128264148772	3.20027671365989	3.16238285293705	3.2375792750632	3.08675329609653	3.31005118085601	COVID-19-Related
162	General	-0.741990979889026	-1	-1.16128264148772	3.48513151487853	3.45484890818609	3.51637862703172	3.38813970135596	3.5787597061118	General
163	COVID-19-Related	-0.723343791505304	1	-1.13142008018203	3.20875191195222	3.17109744573139	3.24556975603654	3.09526682952814	3.31832041088755	COVID-19-Related
164	General	-0.723343791505304	-1	-1.13142008018203	3.49069775529724	3.46092773592932	3.52160443280391	3.39454101943632	3.58394153046516	General
165	COVID-19-Related	-0.704696603121581	1	-1.10155751887633	3.21722088946987	3.17943086665301	3.25361253442134	3.10377931552586	3.32696893102031	COVID-19-Related
166	General	-0.704696603121581	-1	-1.10155751887633	3.49625879147192	3.46640147331977	3.52693925282445	3.40093685195736	3.589112752358	General
167	COVID-19-Related	-0.686049414737858	1	-1.07169495757064	3.22568348819907	3.18801266273934	3.26169123761981	3.11315090056664	3.33523231460434	COVID-19-Related
168	General	-0.686049414737858	-1	-1.07169495757064	3.50181458103097	3.47181978553791	3.53226562901666	3.40703019551192	3.594278598641	General
169	COVID-19-Related	-0.667402226354136	1	-1.04183239626495	3.23413955045848	3.19671046760196	3.27037813413512	3.12218102631332	3.34269393808297	COVID-19-Related
170	General	-0.667402226354136	-1	-1.04183239626495	3.50736508186198	3.47746677096588	3.53792150322022	3.4131034432913	3.5994390386717	General
171	COVID-19-Related	-0.648755037970413	1	-1.01196983495925	3.24258891891508	3.20539462910596	3.2784716986754	3.13106646731081	3.3501486391486	COVID-19-Related
172	General	-0.648755037970413	-1	-1.01196983495925	3.51291025211447	3.48329541229272	3.54340195467574	3.41917139021331	3.60464469145713	General
173	COVID-19-Related	-0.630107849586691	1	-0.982107273653559	3.25103143660142	3.21413104715395	3.28671525753956	3.13994639424257	3.35759818632832	COVID-19-Related
174	General	-0.630107849586691	-1	-0.982107273653559	3.51845005020235	3.48891603896906	3.5489899516895	3.4251793421404	3.61006633969378	General
175	COVID-19-Related	-0.611460661202968	1	-0.952244712347865	3.25946694693428	3.22258587653171	3.29485954156142	3.14882062751238	3.3650601300773	COVID-19-Related
176	General	-0.611460661202968	-1	-0.952244712347865	3.52398443480619	3.4943741889716	3.55443704278817	3.43067338637428	3.6150946346009	General
177	COVID-19-Related	-0.592813472819245	1	-0.922382151042172	3.26789529373452	3.23099207263296	3.30311941688598	3.15768898783434	3.37253667105854	COVID-19-Related
178	General	-0.592813472819245	-1	-0.922382151042172	3.52951336487533	3.50000724876887	3.55997799654705	3.43652002327974	3.62077587784947	General
179	COVID-19-Related	-0.574166284435523	1	-0.892519589736478	3.27631632124834	3.23964688156922	3.31127534246179	3.1665512962377	3.38073237734747	COVID-19-Related
180	General	-0.574166284435523	-1	-0.892519589736478	3.53503679962975	3.50561834332905	3.56557797399036	3.44216374467741	3.62597926204251	General
181	COVID-19-Related	-0.5555190960518	1	-0.862657028430785	3.28472987416966	3.24783486753102	3.31977422705659	3.1747134902027	3.38855181151452	COVID-19-Related
182	General	-0.5555190960518	-1	-0.862657028430785	3.54055469856166	3.51126931674221	3.57092827376997	3.44798447897851	3.63083627223187	General
183	COVID-19-Related	-0.536871907668077	1	-0.832794467125091	3.29313579766368	3.25667016367084	3.32765567299599	3.18355562285863	3.39593656559328	COVID-19-Related
184	General	-0.536871907668077	-1	-0.832794467125091	3.546067021437	3.5168769688058	3.57644339217784	3.45356241680957	3.63543121175083	General
185	COVID-19-Related	-0.518224719284355	1	-0.802931905819397	3.30153393739155	3.26503065221686	3.33613747113162	3.19241053578138	3.40403194260217	COVID-19-Related
186	General	-0.518224719284355	-1	-0.802931905819397	3.55157372829659	3.52245788288614	3.58188518105936	3.45999329690202	3.64054366068998	General
187	COVID-19-Related	-0.499577530900632	1	-0.773069344513704	3.30992413953603	3.27368542819752	3.34409195755973	3.2012594920758	3.41211804632557	COVID-19-Related
188	General	-0.499577530900632	-1	-0.773069344513704	3.55707477945707	3.52759297082924	3.58693626488696	3.46625853088237	3.64565098115236	General
189	COVID-19-Related	-0.48093034251691	1	-0.74320678320801	3.31830625082815	3.28214788350201	3.35247822447942	3.21005519936505	3.4201847567466	COVID-19-Related
190	General	-0.48093034251691	-1	-0.74320678320801	3.56257013551159	3.53272101018016	3.59227835569921	3.47193660370252	3.65076339130896	General
191	COVID-19-Related	-0.462283154133187	1	-0.713344221902317	3.3266801185747	3.29075979937553	3.36058312075181	3.21830296448696	3.42838460822654	COVID-19-Related
192	General	-0.462283154133187	-1	-0.713344221902317	3.56805975733032	3.53840896557936	3.59761585495966	3.47769993536102	3.65607752348666	General
193	COVID-19-Related	-0.443635965749464	1	-0.683481660596623	3.3350455906865	3.2994178848353	3.36897551415023	3.22714522748489	3.4362988157401	COVID-19-Related
194	General	-0.443635965749464	-1	-0.683481660596623	3.57354360606056	3.54386858731404	3.60328465974888	3.48413197531933	3.66145181898049	General
195	COVID-19-Related	-0.424988777365742	1	-0.65361909929093	3.34340251570743	3.30783971003406	3.37689520999338	3.23600802535853	3.44450126897259	COVID-19-Related
196	General	-0.424988777365742	-1	-0.65361909929093	3.5790216431267	3.54923823279161	3.60878574187058	3.48999981723877	3.66680965220593	General
197	COVID-19-Related	-0.406341588982019	1	-0.623756537985236	3.35175074284395	3.31635978183444	3.38510731810857	3.24535499942732	3.4527801503947	COVID-19-Related
198	General	-0.406341588982019	-1	-0.623756537985236	3.58449383022986	3.5545439645018	3.61415040761598	3.49512956471365	3.67201881701137	General
199	COVID-19-Related	-0.387694400598297	1	-0.593893976679543	3.36009012199526	3.32438977932062	3.393329422546	3.25421827860955	3.46087477000572	COVID-19-Related
200	General	-0.387694400598297	-1	-0.593893976679543	3.58996012934729	3.56023098480612	3.61961140533254	3.50027301254507	3.67745402423043	General
201	COVID-19-Related	-0.369047212214574	1	-0.564031415373849	3.36842050378373	3.33259333669787	3.40145836707081	3.26302061070752	3.46861998209251	COVID-19-Related
202	General	-0.369047212214574	-1	-0.564031415373849	3.59542050273143	3.56578225984267	3.62506482536157	3.50688145472314	3.68285243989641	General
203	COVID-19-Related	-0.350400023830851	1	-0.534168854068156	3.37674173958568	3.34193951491531	3.40994357022632	3.27181558032174	3.47641989299285	COVID-19-Related
204	General	-0.350400023830851	-1	-0.534168854068156	3.60087491290874	3.57121692491318	3.63061673498847	3.51387914115483	3.68774471161544	General
205	COVID-19-Related	-0.331752835447129	1	-0.504306292762462	3.38505368156236	3.35030181486656	3.4181769577815	3.28012610485449	3.48404550415068	COVID-19-Related
206	General	-0.331752835447129	-1	-0.504306292762462	3.60632332267822	3.57677074638181	3.63599228476349	3.52086857341297	3.69293772802	General
207	COVID-19-Related	-0.313105647063406	1	-0.474443731456769	3.39335618269097	3.35839029938221	3.42612360681881	3.28891065758374	3.49174836441322	COVID-19-Related
208	General	-0.313105647063406	-1	-0.474443731456769	3.61176569510966	3.58219693796353	3.64127682808997	3.52697933305854	3.69816795095863	General
209	COVID-19-Related	-0.294458458679683	1	-0.444581170151075	3.40164909679561	3.36642098967056	3.43430552193562	3.29768690104699	3.49962585705507	COVID-19-Related
210	General	-0.294458458679683	-1	-0.444581170151075	3.61720199354152	3.58772661728154	3.64666249327241	3.53279384900695	3.70339334545954	General
211	COVID-19-Related	-0.275811270295961	1	-0.414718608845381	3.40993227857808	3.3748998246013	3.44235552766848	3.30645671019376	3.50714444856551	COVID-19-Related
212	General	-0.275811270295961	-1	-0.414718608845381	3.62263218157863	3.59333951457278	3.65227014531169	3.53844405904063	3.70860520971442	General
213	COVID-19-Related	-0.257164081912238	1	-0.384856047539688	3.41820558364841	3.38308980319557	3.45074956145197	3.31523380300861	3.51481780393177	COVID-19-Related
214	General	-0.257164081912238	-1	-0.384856047539688	3.62805622308949	3.59868524917637	3.65798312526107	3.54405438900257	3.71381065845611	General
215	COVID-19-Related	-0.238516893528516	1	-0.354993486233994	3.42646886855497	3.39145203143439	3.45946029695395	3.32353130879911	3.52249237775322	COVID-19-Related
216	General	-0.238516893528516	-1	-0.354993486233994	3.6334740822033	3.60392189256645	3.66348709205444	3.54976225658765	3.71982671147382	General
217	COVID-19-Related	-0.219869705144793	1	-0.325130924928301	3.43472199081397	3.40027702115706	3.46782306187822	3.33155821931599	3.53015093220827	COVID-19-Related
218	General	-0.219869705144793	-1	-0.325130924928301	3.63888572330667	3.6091634667267	3.6685807375966	3.55540195740765	3.72538225471294	General
219	COVID-19-Related	-0.20122251676107	1	-0.295268363622607	3.44296480893842	3.40890003213802	3.47600187301178	3.34041939977658	3.53854896916426	COVID-19-Related
220	General	-0.20122251676107	-1	-0.295268363622607	3.64429111104009	3.6144783188826	3.67397002556655	3.5610357117715	3.73067815344778	General
221	COVID-19-Related	-0.182575328377348	1	-0.265405802316914	3.45119718246619	3.41745579382372	3.48430268560107	3.3490982026665	3.54742210445263	COVID-19-Related
222	General	-0.182575328377348	-1	-0.265405802316914	3.64969021029399	3.6199179625839	3.67950083304402	3.56666347807529	3.73595018025691	General
223	COVID-19-Related	-0.163928139993625	1	-0.23554324101122	3.45941897198723	3.42615827368768	3.49247409787016	3.35725424802781	3.55587026284042	COVID-19-Related
224	General	-0.163928139993625	-1	-0.23554324101122	3.65508298620455	3.62544136495059	3.68509086061822	3.5722852150241	3.74121980932782	General
225	COVID-19-Related	-0.145280951609903	1	-0.205680679705527	3.46763003916967	3.43479922244918	3.50077594392226	3.36540192207038	3.56377398658927	COVID-19-Related
226	General	-0.145280951609903	-1	-0.205680679705527	3.66046940414919	3.63073334847272	3.69056118542711	3.577900881632	3.74648068851319	General
227	COVID-19-Related	-0.12663376322618	1	-0.175818118399833	3.47583024678486	3.44274281883523	3.50904458524488	3.3735410865571	3.57183139170967	COVID-19-Related
228	General	-0.12663376322618	-1	-0.175818118399833	3.66584942974177	3.63607976974947	3.696126972178	3.58351043722172	3.75173476316767	General
229	COVID-19-Related	-0.107986574842457	1	-0.145955557094139	3.48401945873102	3.45077960686444	3.51753759352213	3.38167160387751	3.57999565501004	COVID-19-Related
230	General	-0.107986574842457	-1	-0.145955557094139	3.67122302882745	3.64157538672557	3.70154513822766	3.58880133801668	3.75698200214899	General
231	COVID-19-Related	-0.0893393864587346	1	-0.116092995788446	3.49219754005552	3.45877553791315	3.52572338138826	3.39024177770041	3.58846723968121	COVID-19-Related
232	General	-0.0893393864587346	-1	-0.116092995788446	3.67659016747723	3.64703249846956	3.70691161702089	3.59422980604947	3.76222237439972	General
233	COVID-19-Related	-0.0706921980750121	1	-0.0862304344827525	3.50036435697565	3.46687671539221	3.53381719711459	3.3991122213398	3.59676004340904	COVID-19-Related
234	General	-0.0706921980750121	-1	-0.0862304344827525	3.68195081198226	3.65231371459232	3.71221086655153	3.60018271886451	3.76745584893831	General
235	COVID-19-Related	-0.0520450096912892	1	-0.0563678731770585	3.50851977689768	3.47539259190499	3.54220733089021	3.4080302331873	3.60458528006125	COVID-19-Related
236	General	-0.0520450096912892	-1	-0.0563678731770585	3.68730492884774	3.65760659351512	3.71749386623695	3.60577290371051	3.77268239484975	General
237	COVID-19-Related	-0.0333978213075667	1	-0.0265053118713652	3.51666366843419	3.48355040108969	3.54990254067336	3.41694184582452	3.61226035611294	COVID-19-Related
238	General	-0.0333978213075667	-1	-0.0265053118713652	3.69265248478659	3.66302252843187	3.72263433655677	3.61146691054495	3.77791760274315	General
239	COVID-19-Related	-0.0147506329238443	1	0.00335724943432816	3.52479590141953	3.49189166362078	3.55800344188681	3.42585139745667	3.61992156024578	COVID-19-Related
240	General	-0.0147506329238443	-1	0.00335724943432816	3.69799344671281	3.66830406876816	3.7278711079539	3.61703720012098	3.78367684494929	General
241	COVID-19-Related	0.00389655545987866	1	0.0332198107400222	3.53291634692328	3.50037343487839	3.56629939367944	3.43455219499842	3.62756690542122	COVID-19-Related
242	General	0.00389655545987866	-1	0.0332198107400222	3.70332778173452	3.67363704780111	3.73320786850089	3.62253281645753	3.78985681918933	General
243	COVID-19-Related	0.0225437438436011	1	0.0630823720457155	3.54102487726159	3.50866679080789	3.57447923540701	3.44285053178109	3.63519756624617	COVID-19-Related
244	General	0.0225437438436011	-1	0.0630823720457155	3.7086554571467	3.67865991112095	3.73851252458626	3.62759058170712	3.79501671709995	General
245	COVID-19-Related	0.0411909322273236	1	0.0929449333514089	3.54912136600638	3.51690288956725	3.58253470499734	3.45133783492056	3.64296350748028	COVID-19-Related
246	General	0.0411909322273236	-1	0.0929449333514089	3.71397644042371	3.6839762715731	3.74373602540911	3.63271203196582	3.79998613212306	General
247	COVID-19-Related	0.0598381206110461	1	0.122807494657102	3.55720568799222	3.52513003686478	3.59038444207075	3.45950413318104	3.65203768197212	COVID-19-Related
248	General	0.0598381206110461	-1	0.122807494657102	3.71929069921141	3.68922414580278	3.74903880326243	3.63834319923137	3.80525919201761	General
249	COVID-19-Related	0.078485308994769	1	0.152670055962796	3.56527771932081	3.53313432425825	3.5981676663415	3.46767534277657	3.66016309211743	COVID-19-Related
250	General	0.078485308994769	-1	0.152670055962796	3.72459820131909	3.69444772889344	3.75435606962848	3.64367166041098	3.81071751408436	General
251	COVID-19-Related	0.0971324973784915	1	0.18253261726849	3.57333733736303	3.54112979387276	3.60596051173383	3.47583606340029	3.66771448517785	COVID-19-Related
252	General	0.0971324973784915	-1	0.18253261726849	3.72989891471109	3.69964184218968	3.75972405426951	3.6487054202492	3.81591707212435	General
253	COVID-19-Related	0.115779685762214	1	0.212395178574183	3.58138442075846	3.54915277726383	3.61388155792558	3.48398616207835	3.67525338732298	COVID-19-Related
254	General	0.115779685762214	-1	0.212395178574183	3.73519280749814	3.70490567348049	3.76511940087294	3.65381806789913	3.82140528832522	General
255	COVID-19-Related	0.134426874145937	1	0.242257739879877	3.58941884941221	3.55700279916786	3.62198573878336	3.49242103541157	3.68277970499195	COVID-19-Related
256	General	0.134426874145937	-1	0.242257739879877	3.74047984792847	3.71019544424892	3.77040679842506	3.65892512055409	3.82688532783055	General
257	COVID-19-Related	0.153074062529659	1	0.27212030118557	3.59744050448916	3.56510320787541	3.62977261612108	3.50085350005782	3.69029334540006	COVID-19-Related
258	General	0.153074062529659	-1	0.27212030118557	3.7457600043786	3.71541919999607	3.77579957127589	3.66402654910678	3.83235715196785	General
259	COVID-19-Related	0.171721250913382	1	0.301982862491264	3.60544926840534	3.57324769023329	3.63774078611165	3.50927376366143	3.69779421650733	COVID-19-Related
260	General	0.171721250913382	-1	0.301982862491264	3.75103324534394	3.72069572870706	3.78074700182234	3.66899181441384	3.83781782776909	General
261	COVID-19-Related	0.190368439297105	1	0.331845423796958	3.61344502481663	3.58133602522035	3.64564518860963	3.51768341836356	3.70582547563726	COVID-19-Related
262	General	0.190368439297105	-1	0.331845423796958	3.75629953942912	3.72607943153124	3.78609148822399	3.67380739314476	3.84327599904722	General
263	COVID-19-Related	0.209015627680827	1	0.361707985102651	3.6214276586045	3.58956355712791	3.65363749653894	3.52609551320637	3.71370915866786	COVID-19-Related
264	General	0.209015627680827	-1	0.361707985102651	3.76155885533805	3.73133498824957	3.79163136303445	3.67869663743587	3.84872294419894	General
265	COVID-19-Related	0.22766281606455	1	0.391570546408344	3.62939705585897	3.59759091062586	3.66147519115151	3.53450532703834	3.72166783731486	COVID-19-Related
266	General	0.22766281606455	-1	0.391570546408344	3.76681116186381	3.73663318267462	3.79679620973912	3.68441870396108	3.85388998005954	General
267	COVID-19-Related	0.246310004448273	1	0.421433107714038	3.63735310385853	3.60551803315301	3.66913479010409	3.54346185631233	3.72964127786582	COVID-19-Related
268	General	0.246310004448273	-1	0.421433107714038	3.77205642787826	3.74180819310704	3.80196150297502	3.68951138024728	3.8590645066146	General
269	COVID-19-Related	0.264957192831995	1	0.451295669019732	3.64529569104721	3.61344685914812	3.67662693885508	3.55139626783223	3.73769679506271	COVID-19-Related
270	General	0.264957192831995	-1	0.451295669019732	3.77729462232147	3.74722971356872	3.80720997204875	3.69451003621396	3.8644590768049	General
271	COVID-19-Related	0.283604381215718	1	0.481158230325425	3.65322470700866	3.62114674026246	3.68473594101981	3.560184602058	3.74546953373334	COVID-19-Related
272	General	0.283604381215718	-1	0.481158230325425	3.78252571419094	3.75265281993015	3.81245595097446	3.69903934359764	3.86993182104397	General
273	COVID-19-Related	0.30225156959944	1	0.511020791631118	3.66114004243723	3.62897690381692	3.6925299626775	3.56869246047793	3.75337218152041	COVID-19-Related
274	General	0.30225156959944	-1	0.511020791631118	3.78774967253061	3.75812898484111	3.81755547966245	3.70448778884397	3.87521570875786	General
275	COVID-19-Related	0.320898757983163	1	0.540883352936812	3.6690415891061	3.63725994523498	3.70050914037654	3.57687902493628	3.76125204057592	COVID-19-Related
276	General	0.320898757983163	-1	0.540883352936812	3.79296646641967	3.76339899260084	3.82274468359765	3.70963220297226	3.88058822792149	General
277	COVID-19-Related	0.339545946366886	1	0.570745914242506	3.67692923983248	3.64506638878478	3.70860946186895	3.58459094426991	3.76899993587113	COVID-19-Related
278	General	0.339545946366886	-1	0.570745914242506	3.79817606496124	3.76881847955216	3.82790462322697	3.71480445042664	3.88594988750188	General
279	COVID-19-Related	0.358193134750608	1	0.600608475548199	3.68480288843974	3.6527084283098	3.71643613246842	3.5923900298397	3.77657639024939	COVID-19-Related
280	General	0.358193134750608	-1	0.600608475548199	3.80337843727086	3.77377279520549	3.83318759238899	3.71984180949215	3.89093886726298	General
281	COVID-19-Related	0.376840323134331	1	0.630471036853893	3.69266242971679	3.66098342767908	3.72410793369838	3.60009144214408	3.78412565235402	COVID-19-Related
282	General	0.376840323134331	-1	0.630471036853893	3.80857355246478	3.77904632748401	3.8383639240615	3.72486027441135	3.89552889650766	General
283	COVID-19-Related	0.395487511518053	1	0.660333598159586	3.70050775937438	3.66935452178748	3.73188673798265	3.60767976870449	3.79182971171957	COVID-19-Related
284	General	0.395487511518053	-1	0.660333598159586	3.81376137964815	3.78448465048834	3.84379711454736	3.72992387127461	3.90015840483582	General
285	COVID-19-Related	0.414134699901776	1	0.69019615946528	3.70833877399871	3.67729285938431	3.73990245350199	3.6149784742328	3.7999068316471	COVID-19-Related
286	General	0.414134699901776	-1	0.69019615946528	3.81894188790308	3.78967012749542	3.84906142245205	3.73495526611077	3.90515929175575	General
287	COVID-19-Related	0.432781888285499	1	0.720058720770974	3.71615537100207	3.68517239538149	3.74764684290849	3.62226651235747	3.80813157160522	COVID-19-Related
288	General	0.432781888285499	-1	0.720058720770974	3.82411504627655	3.795165490374	3.85451419153118	3.73997922428046	3.91019755083085	General
289	COVID-19-Related	0.451429076669221	1	0.749921282076667	3.72395744857091	3.69278077102753	3.75544562083178	3.62971504373215	3.81601671134663	COVID-19-Related
290	General	0.451429076669221	-1	0.749921282076667	3.82928082376821	3.8001868301447	3.86005241168715	3.74519477192196	3.91540522304552	General
291	COVID-19-Related	0.470076265052944	1	0.77978384338236	3.73174490561104	3.70078286444181	3.76347338264339	3.637467806379	3.82378309790273	COVID-19-Related
292	General	0.470076265052944	-1	0.77978384338236	3.83443918931807	3.80505421168214	3.86538508399276	3.75077828971334	3.92072381116272	General
293	COVID-19-Related	0.488723453436667	1	0.809646404688054	3.73951764169035	3.70848371918615	3.77133583447649	3.64502520153548	3.83139748884318	COVID-19-Related
294	General	0.488723453436667	-1	0.809646404688054	3.83959011179411	3.80990940811037	3.8705105157677	3.75635391916884	3.92638690124525	General
295	COVID-19-Related	0.507370641820389	1	0.839508965993748	3.74727555697891	3.7162299348433	3.77925890663238	3.6522927356272	3.83948427747834	COVID-19-Related
296	General	0.507370641820389	-1	0.839508965993748	3.84473355997986	3.81485312637664	3.87567683912128	3.76169484161863	3.93205040608197	General
297	COVID-19-Related	0.526017830204112	1	0.869371527299441	3.75501855218673	3.72430352543339	3.78692368449144	3.66014818094653	3.84755409280959	COVID-19-Related
298	General	0.526017830204112	-1	0.869371527299441	3.84986950256179	3.81999412905004	3.88095482202946	3.76593659292234	3.9377266962505	General
299	COVID-19-Related	0.544665018587835	1	0.899234088605135	3.76274652849902	3.73208013922427	3.79464388882342	3.66800579062952	3.85558783378959	COVID-19-Related
300	General	0.544665018587835	-1	0.899234088605135	3.85499790811678	3.82496094471224	3.88621242415066	3.77017376384129	3.9433925744341	General
301	COVID-19-Related	0.563312206971557	1	0.929096649910828	3.77045938750934	3.73940790929313	3.80245137429601	3.6758785036848	3.86323518649348	COVID-19-Related
302	General	0.563312206971557	-1	0.929096649910828	3.86011874509946	3.83036830585418	3.89139270461897	3.77494842833949	3.94903593684729	General
303	COVID-19-Related	0.58195939535528	1	0.958959211216522	3.77815703115054	3.74707399468155	3.81035758273813	3.68380223382551	3.87147122897194	COVID-19-Related
304	General	0.58195939535528	-1	0.958959211216522	3.86523198182958	3.83507057127961	3.89638084221429	3.77985252572949	3.95460301018257	General
305	COVID-19-Related	0.600606583739002	1	0.988821772522216	3.78583936162368	3.75473579118378	3.81806112297423	3.69155147887902	3.8796252755009	COVID-19-Related
306	General	0.600606583739002	-1	0.988821772522216	3.87033758647929	3.84015432265236	3.90159987840575	3.78435256581649	3.95971867998267	General
307	COVID-19-Related	0.619253772122725	1	1.01868433382791	3.79350628132514	3.76206211568155	3.82525921600294	3.69930615492075	3.88759893249895	COVID-19-Related
308	General	0.619253772122725	-1	1.01868433382791	3.87543552706054	3.84517748867703	3.90684012775533	3.78886993907809	3.9648214655197	General
309	COVID-19-Related	0.637900960506447	1	1.0485468951336	3.80115769277182	3.7693666886837	3.83327776369267	3.70684660929124	3.89554981715881	COVID-19-Related
310	General	0.637900960506447	-1	1.0485468951336	3.88052577141231	3.85025206084874	3.91200558817055	3.79425308814702	3.96990058381041	General
311	COVID-19-Related	0.65654814889017	1	1.0784094564393	3.80879349852483	3.77714448210564	3.84070019915066	3.71441397670514	3.90347155616455	COVID-19-Related
312	General	0.65654814889017	-1	1.0784094564393	3.88560828718807	3.85506667552165	3.91691553701043	3.79973390685442	3.97451413595887	General
313	COVID-19-Related	0.675195337273893	1	1.10827201774499	3.81641360111169	3.78486752897363	3.8486990074056	3.72186248734067	3.91115385462106	COVID-19-Related
314	General	0.675195337273893	-1	1.10827201774499	3.89068304184311	3.85981404280434	3.92180617714581	3.80415521337559	3.97993789503496	General
315	COVID-19-Related	0.693842525657615	1	1.13813457905068	3.8240179029471	3.79229002271867	3.85659906158238	3.7293290605412	3.91861469291057	COVID-19-Related
316	General	0.693842525657615	-1	1.13813457905068	3.89575000262202	3.86472695285117	3.92627556035003	3.8094069197152	3.9851268950403	General
317	COVID-19-Related	0.712489714041338	1	1.16799714035638	3.83160630625264	3.79994343506602	3.8640040347765	3.73678193669293	3.92605806233356	COVID-19-Related
318	General	0.712489714041338	-1	1.16799714035638	3.90080913654616	3.86955851545067	3.93111611606285	3.8145146357437	3.99033005408117	General
319	COVID-19-Related	0.731136902425061	1	1.19785970166207	3.83917871297537	3.80751331578088	3.87194849332427	3.74425683624318	3.93416656068783	COVID-19-Related
320	General	0.731136902425061	-1	1.19785970166207	3.90586041040129	3.87458903290547	3.93622440400435	3.81943564062604	3.9956682545123	General
321	COVID-19-Related	0.749784090808783	1	1.22772226296776	3.84673502470562	3.81527878170562	3.87964213649357	3.75168738736629	3.94243785858472	COVID-19-Related
322	General	0.749784090808783	-1	1.22772226296776	3.91090379072523	3.87958643852402	3.94141505112097	3.82435280474387	4.00062889379327	General
323	COVID-19-Related	0.768431279192506	1	1.25758482427346	3.85427514259405	3.82292073686466	3.88709157515829	3.75877165669817	3.9506568130118	COVID-19-Related
324	General	0.768431279192506	-1	1.25758482427346	3.91593924379563	3.88476530133647	3.9462152377608	3.82926970928566	4.00556702835795	General
325	COVID-19-Related	0.787078467576229	1	1.28744738557915	3.86179896726819	3.83018328692128	3.89463030650599	3.7658430738727	3.95845932771457	COVID-19-Related
326	General	0.787078467576229	-1	1.28744738557915	3.92096673561789	3.88981161123219	3.95115244881036	3.83418002840868	4.0104868707824	General
327	COVID-19-Related	0.805725655959951	1	1.31730994688484	3.8693063987487	3.83758792427575	3.90226144228581	3.77290157169448	3.96581367547121	COVID-19-Related
328	General	0.805725655959951	-1	1.31730994688484	3.92598623191315	3.89455882300424	3.95609639446993	3.83908373568387	4.0154005095387	General
329	COVID-19-Related	0.824372844343674	1	1.34717250819054	3.87679733636533	3.84533496609198	3.90997766850574	3.77993157391038	3.97287367688851	COVID-19-Related
330	General	0.824372844343674	-1	1.34717250819054	3.93099769810652	3.89923590422712	3.96121677738708	3.84404374957691	4.02033855495173	General
331	COVID-19-Related	0.843020032727396	1	1.37703506949623	3.88427167867304	3.85290839828693	3.9172194511817	3.78777075312576	3.97991679034517	COVID-19-Related
332	General	0.843020032727396	-1	1.37703506949623	3.93600109931539	3.90410072633889	3.96653440639003	3.84895580692996	4.02533983938584	General
333	COVID-19-Related	0.861667221111119	1	1.40689763080193	3.8917293233682	3.86027181739419	3.9247756247995	3.79536793090552	3.98693647696898	COVID-19-Related
334	General	0.861667221111119	-1	1.40689763080193	3.94099640033791	3.90902590526255	3.97162809615373	3.85373075410499	4.03076757884869	General
335	COVID-19-Related	0.880314409494841	1	1.43676019210762	3.89917016720527	3.86759964630713	3.93231904942621	3.80257008393692	3.99392394531219	COVID-19-Related
336	General	0.880314409494841	-1	1.43676019210762	3.9459835656417	3.91406510977492	3.97667706097047	3.85859240289631	4.03656847541318	General
337	COVID-19-Related	0.898961597878564	1	1.46662275341331	3.9065941059139	3.87482600623958	3.93985611248261	3.80938249576874	4.00132549071902	COVID-19-Related
338	General	0.898961597878564	-1	1.46662275341331	3.95096255935275	3.91866505929977	3.98188377643557	3.86339937260075	4.04194838888957	General
339	COVID-19-Related	0.917608786262287	1	1.49648531471901	3.91400103411696	3.88215730629011	3.94751551302348	3.81653608453637	4.00903272761795	COVID-19-Related
340	General	0.917608786262287	-1	1.49648531471901	3.95593334524448	3.9235097512361	3.98712844741175	3.86811041008904	4.04721128287369	General
341	COVID-19-Related	0.936255974646009	1	1.5263478760247	3.92139084524938	3.88964319890785	3.95511202294076	3.8241405785436	4.016419386692	COVID-19-Related
342	General	0.936255974646009	-1	1.5263478760247	3.96089588672711	3.9286458322492	3.99226076213119	3.87281494176952	4.05245802316036	General
343	COVID-19-Related	0.954903163029732	1	1.55621043733039	3.92876343147816	3.89700804233877	3.9628250475006	3.83155499212638	4.02320955578905	COVID-19-Related
344	General	0.954903163029732	-1	1.55621043733039	3.96585014683717	3.93372391068484	3.99731739632344	3.87746311347947	4.05769404967513	General
345	COVID-19-Related	0.973550351413455	1	1.58607299863609	3.9361186836237	3.90419048510705	3.97023038323163	3.83865387282574	4.03004581824327	COVID-19-Related
346	General	0.973550351413455	-1	1.58607299863609	3.97079608822732	3.93888455091589	4.00231530942118	3.88198142972709	4.06283068799638	General
347	COVID-19-Related	0.992197539797177	1	1.61593555994178	3.94345649108262	3.91137287234679	3.97798922514769	3.8457080690237	4.03801032635903	COVID-19-Related
348	General	0.992197539797177	-1	1.61593555994178	3.97573367315644	3.94380183597095	4.00746428540358	3.88649368871236	4.06764446059261	General
349	COVID-19-Related	1.0108447281809	1	1.64579812124747	3.95077674175225	3.9185003815922	3.98553086153372	3.85274819314899	4.04595074467936	COVID-19-Related
350	General	1.0108447281809	-1	1.64579812124747	3.98066286347993	3.94871872015178	4.01271073770983	3.89130951645949	4.07261537435535	General
351	COVID-19-Related	1.02949191656462	1	1.67566068255317	3.95807932195705	3.92559092335965	3.99310062906981	3.86027692182992	4.05386688100456	COVID-19-Related
352	General	1.02949191656462	-1	1.67566068255317	3.9855836206404	3.95353347461451	4.0177757218626	3.89614325088102	4.07790393768159	General
353	COVID-19-Related	1.04813910494835	1	1.70552324385886	3.96536411637698	3.93308778416837	4.00068900162514	3.86825597571242	4.06175853953048	COVID-19-Related
354	General	1.04813910494835	-1	1.70552324385886	3.9904959056585	3.95827193062682	4.02260832058016	3.90091718393211	4.0829094837338	General
355	COVID-19-Related	1.06678629333207	1	1.73538580516455	3.97263100797817	3.94031895079234	4.00783084527962	3.87621667365086	4.06962552079782	COVID-19-Related
356	General	1.06678629333207	-1	1.73538580516455	3.99539967912424	3.96306948800019	4.02775572781596	3.9055848077347	4.08786823111876	General
357	COVID-19-Related	1.08543348171579	1	1.76524836647025	3.979879877946	3.94755779899798	4.01520866993557	3.88343833890294	4.07746762164941	COVID-19-Related
358	General	1.08543348171579	-1	1.76524836647025	4.0002949011885	3.96798527035071	4.03260921341558	3.91024571152704	4.09288928747216	General
359	COVID-19-Related	1.10408067009951	1	1.79511092777594	3.98711060562068	3.9545222597912	4.02269926673248	3.89060965212366	4.08513093380537	COVID-19-Related
360	General	1.10408067009951	-1	1.79511092777594	4.00518153155493	3.97265477212349	4.037652615008	3.91498446974942	4.09786615425588	General
361	COVID-19-Related	1.12272785848324	1	1.82497348908163	3.99432306843566	3.96133730787069	4.02988579038988	3.89776543079155	4.09241173127664	COVID-19-Related
362	General	1.12272785848324	-1	1.82497348908163	4.01005952947217	3.97738439819987	4.04262133152006	3.9198973965976	4.10282884595937	General
363	COVID-19-Related	1.14137504686696	1	1.85483605038733	4.00151714185891	3.96854338450942	4.0369163789043	3.90465754944637	4.09921756393876	COVID-19-Related
364	General	1.14137504686696	-1	1.85483605038733	4.01492885372642	3.98228068839646	4.04727797985	3.92480273099406	4.10778098202469	General
365	COVID-19-Related	1.16002223525068	1	1.88469861169302	4.00869269933721	3.97565989462077	4.04377712935028	3.91114289287346	4.10598931867213	COVID-19-Related
366	General	1.16002223525068	-1	1.88469861169302	4.01978946263439	3.98723872335582	4.05221467535936	3.9297035988569	4.11272250358354	General
367	COVID-19-Related	1.1786694236344	1	1.91456117299872	4.01584961224378	3.98276979909012	4.05059242323868	3.91762408920291	4.11274034951045	COVID-19-Related
368	General	1.1786694236344	-1	1.91456117299872	4.02464131403664	3.99194460713041	4.05707392064978	3.93419282185585	4.1176533511455	General
369	COVID-19-Related	1.19731661201813	1	1.94442373430441	4.02298774982917	3.98974378466966	4.05762269730507	3.92409214354408	4.1194714671465	COVID-19-Related
370	General	1.19731661201813	-1	1.94442373430441	4.02948436529125	3.99664378313292	4.06197987650655	3.93864314659173	4.12257346459981	General
371	COVID-19-Related	1.21596380040185	1	1.9742862956101	4.03010697917573	3.99671945008938	4.06466048374566	3.93117635442547	4.12657523424608	COVID-19-Related
372	General	1.21596380040185	-1	1.9742862956101	4.03431857326791	4.00133457889133	4.06680276848877	3.94335871353222	4.12759566555992	General
373	COVID-19-Related	1.23461098878557	1	2.0041488569158	4.03720716515568	4.00395735043705	4.07196673309587	3.9385191579876	4.13383393658169	COVID-19-Related
374	General	1.23461098878557	-1	2.0041488569158	4.03914389434243	4.00600696196649	4.07167967124099	3.94814834219275	4.132627945628	General
375	COVID-19-Related	1.25325817716929	1	2.03401141822149	4.04428817039299	4.01110848033454	4.07951279395577	3.94599163796065	4.14078543798113	COVID-19-Related
376	General	1.25325817716929	-1	2.03401141822149	4.04396028439162	4.01061585813768	4.07652208435779	3.95293305885716	4.13757249218241	General
377	COVID-19-Related	1.27190536555302	1	2.06387397952718	4.05134985522916	4.0178996462235	4.0865534653467	3.9535937162403	4.14750310727555	COVID-19-Related
378	General	1.27190536555302	-1	2.06387397952718	4.04876769878863	4.01515700561376	4.08127878718478	3.95771553986588	4.14245286016728	General
379	COVID-19-Related	1.29055255393674	1	2.09373654083288	4.05839207769301	4.02448396304287	4.09329971009303	3.96099778797188	4.15443301634145	COVID-19-Related
380	General	1.29055255393674	-1	2.09373654083288	4.05356609239868	4.01982713419172	4.08589865486198	3.96249049147047	4.14739292968791	General
381	COVID-19-Related	1.30919974232046	1	2.12359910213857	4.0654146934746	4.03139130633612	4.10011123752441	3.96767508220492	4.16200956040361	COVID-19-Related
382	General	1.30919974232046	-1	2.12359910213857	4.05835541957524	4.02454866564654	4.09083049851748	3.96725788337185	4.15264347670126	General
383	COVID-19-Related	1.32784693070418	1	2.15346166344426	4.0724175559034	4.03830389991051	4.10721964964083	3.97463369902216	4.16955858860821	COVID-19-Related
384	General	1.32784693070418	-1	2.15346166344426	4.06313563415666	4.02936735912926	4.09568570505777	3.9719573787034	4.15763930570952	General
385	COVID-19-Related	1.34649411908791	1	2.18332422474996	4.07940051593075	4.045393540257	4.11438456170777	3.98119081654701	4.17695347824794	COVID-19-Related
386	General	1.34649411908791	-1	2.18332422474996	4.06790668946321	4.033786513942	4.10069939507499	3.97622839821881	4.16261229435332	General
387	COVID-19-Related	1.36514130747163	1	2.21318678605565	4.08636342211676	4.05230670432126	4.12136900920757	3.98775020271268	4.18421402175787	COVID-19-Related
388	General	1.36514130747163	-1	2.21318678605565	4.07266853829463	4.03841596038109	4.10544629433477	3.98049319548884	4.16757344780164	General
389	COVID-19-Related	1.38378849585535	1	2.24304934736134	4.09330612062168	4.05920205311146	4.12811473854689	3.99430511912707	4.19172572355251	COVID-19-Related
390	General	1.38378849585535	-1	2.24304934736134	4.07742113292809	4.04303758649949	4.11003623190314	3.98495412862803	4.17251445300886	General
391	COVID-19-Related	1.40243568423907	1	2.27291190866704	4.10022845520185	4.06595792539563	4.13518618651515	4.00084485109076	4.19920790273541	COVID-19-Related
392	General	1.40243568423907	-1	2.27291190866704	4.08216442511662	4.04763397158447	4.11514476309182	3.98961694672476	4.17744236503837	General
393	COVID-19-Related	1.4210828726228	1	2.30277446997273	4.10713026721023	4.07265062089349	4.14202598126224	4.00737277279916	4.20630988671341	COVID-19-Related
394	General	1.4210828726228	-1	2.30277446997273	4.08689836608806	4.05237222258497	4.11987898884886	3.99399226072598	4.18235826229784	General
395	COVID-19-Related	1.43973006100652	1	2.33263703127843	4.11401139560163	4.07928606517292	4.14925157740684	4.01404881826378	4.21310408560468	COVID-19-Related
396	General	1.43973006100652	-1	2.33263703127843	4.09162290654441	4.05718796380731	4.12446274695444	3.99810053993493	4.18726207073907	General
397	COVID-19-Related	1.45837724939024	1	2.36249959258412	4.12087167694266	4.0858781902698	4.15657406155468	4.02118634639428	4.21987323218475	COVID-19-Related
398	General	1.45837724939024	-1	2.36249959258412	4.09633799666172	4.06208282107153	4.12897168546863	4.00267760418973	4.19220726352563	General
399	COVID-19-Related	1.47702443777397	1	2.39236215388981	4.1277109454264	4.09257184069409	4.16360594360723	4.02830821310986	4.22661711046491	COVID-19-Related
400	General	1.47702443777397	-1	2.39236215388981	4.10104358609043	4.06678047230876	4.13347150140288	4.0065192328422	4.19718497829142	General
