# Supplementary material for: An energizing role for motivation in information-seeking during the early phase of the COVID-19 pandemic
Source: Nat Commun. 2022 Apr 28;13:2310. doi: 10.1038/s41467-022-30011-5 (PMC9050882; doi:10.1038/s41467-022-30011-5)
Supplement: Supplementary file 4 — Source Data [file 41467_2022_30011_MOESM4_ESM.zip › figure_sources/fs2b_lines.csv]

	block	useful	useful_s	block1	satisfaction
1	COVID-19-Related	-4.14991423278721	-2.80798490734492	1	2.88304642746126
2	General	-4.14991423278721	-2.80798490734492	-1	2.68728484768952
3	COVID-19-Related	-4.0820800128152	-2.76141644087343	1	2.8937744604849
4	General	-4.0820800128152	-2.76141644087343	-1	2.70435805581439
5	COVID-19-Related	-4.01424579284319	-2.71484797440195	1	2.90450397556815
6	General	-4.01424579284319	-2.71484797440195	-1	2.72144897339871
7	COVID-19-Related	-3.94641157287118	-2.66827950793046	1	2.91523459283269
8	General	-3.94641157287118	-2.66827950793046	-1	2.73855605911265
9	COVID-19-Related	-3.87857735289917	-2.62171104145898	1	2.92596593383741
10	General	-3.87857735289917	-2.62171104145898	-1	2.75567777916139
11	COVID-19-Related	-3.81074313292716	-2.57514257498749	1	2.93669762157985
12	General	-3.81074313292716	-2.57514257498749	-1	2.77281260767474
13	COVID-19-Related	-3.74290891295515	-2.52857410851601	1	2.94742928049397
14	General	-3.74290891295515	-2.52857410851601	-1	2.78995902706427
15	COVID-19-Related	-3.67507469298313	-2.48200564204452	1	2.95816053644429
16	General	-3.67507469298313	-2.48200564204452	-1	2.80711552833928
17	COVID-19-Related	-3.60724047301112	-2.43543717557304	1	2.96889101671619
18	General	-3.60724047301112	-2.43543717557304	-1	2.82428061137354
19	COVID-19-Related	-3.53940625303911	-2.38886870910156	1	2.97962035000267
20	General	-3.53940625303911	-2.38886870910156	-1	2.84145278511646
21	COVID-19-Related	-3.4715720330671	-2.34230024263007	1	2.99034816638752
22	General	-3.4715720330671	-2.34230024263007	-1	2.85863056774299
23	COVID-19-Related	-3.40373781309509	-2.29573177615859	1	3.0010740973251
24	General	-3.40373781309509	-2.29573177615859	-1	2.87581248673866
25	COVID-19-Related	-3.33590359312308	-2.2491633096871	1	3.01179777561693
26	General	-3.33590359312308	-2.2491633096871	-1	2.89299707891719
27	COVID-19-Related	-3.26806937315107	-2.20259484321562	1	3.02251883538531
28	General	-3.26806937315107	-2.20259484321562	-1	2.91018289037014
29	COVID-19-Related	-3.20023515317906	-2.15602637674413	1	3.03323691204431
30	General	-3.20023515317906	-2.15602637674413	-1	2.92736847634951
31	COVID-19-Related	-3.13240093320705	-2.10945791027265	1	3.04395164226839
32	General	-3.13240093320705	-2.10945791027265	-1	2.94455240108617
33	COVID-19-Related	-3.06456671323504	-2.06288944380116	1	3.05466266395919
34	General	-3.06456671323504	-2.06288944380116	-1	2.96173323754841
35	COVID-19-Related	-2.99673249326303	-2.01632097732968	1	3.06536961621064
36	General	-2.99673249326303	-2.01632097732968	-1	2.97890956714685
37	COVID-19-Related	-2.92889827329101	-1.96975251085819	1	3.07607213927321
38	General	-2.92889827329101	-1.96975251085819	-1	2.99607997939322
39	COVID-19-Related	-2.861064053319	-1.92318404438671	1	3.08676987451748
40	General	-2.861064053319	-1.92318404438671	-1	3.01324307152215
41	COVID-19-Related	-2.79322983334699	-1.87661557791522	1	3.09746246439774
42	General	-2.79322983334699	-1.87661557791522	-1	3.03039744808628
43	COVID-19-Related	-2.72539561337498	-1.83004711144374	1	3.1081495524161
44	General	-2.72539561337498	-1.83004711144374	-1	3.04754172053612
45	COVID-19-Related	-2.65756139340297	-1.78347864497226	1	3.11883078308773
46	General	-2.65756139340297	-1.78347864497226	-1	3.0646745067969
47	COVID-19-Related	-2.58972717343096	-1.73691017850077	1	3.12950580190781
48	General	-2.58972717343096	-1.73691017850077	-1	3.08179443085533
49	COVID-19-Related	-2.52189295345895	-1.69034171202929	1	3.14017425532076
50	General	-2.52189295345895	-1.69034171202929	-1	3.09890012236954
51	COVID-19-Related	-2.45405873348694	-1.6437732455578	1	3.15083579069241
52	General	-2.45405873348694	-1.6437732455578	-1	3.11599021631553
53	COVID-19-Related	-2.38622451351493	-1.59720477908632	1	3.16149005628569
54	General	-2.38622451351493	-1.59720477908632	-1	3.13306335268328
55	COVID-19-Related	-2.31839029354292	-1.55063631261483	1	3.17213670124042
56	General	-2.31839029354292	-1.55063631261483	-1	3.15011817623527
57	COVID-19-Related	-2.25055607357091	-1.50406784614335	1	3.18277537555786
58	General	-2.25055607357091	-1.50406784614335	-1	3.16715333633918
59	COVID-19-Related	-2.1827218535989	-1.45749937967186	1	3.19340573009047
60	General	-2.1827218535989	-1.45749937967186	-1	3.18416748688584
61	COVID-19-Related	-2.11488763362688	-1.41093091320038	1	3.20402741653753
62	General	-2.11488763362688	-1.41093091320038	-1	3.20115928630176
63	COVID-19-Related	-2.04705341365487	-1.36436244672889	1	3.21464008744706
64	General	-2.04705341365487	-1.36436244672889	-1	3.21812739766451
65	COVID-19-Related	-1.97921919368286	-1.31779398025741	1	3.22524339622447
66	General	-1.97921919368286	-1.31779398025741	-1	3.23507048892686
67	COVID-19-Related	-1.91138497371085	-1.27122551378592	1	3.23583699714845
68	General	-1.91138497371085	-1.27122551378592	-1	3.25198723325429
69	COVID-19-Related	-1.84355075373884	-1.22465704731444	1	3.24642054539438
70	General	-1.84355075373884	-1.22465704731444	-1	3.26887630947759
71	COVID-19-Related	-1.77571653376683	-1.17808858084296	1	3.25699369706561
72	General	-1.77571653376683	-1.17808858084296	-1	3.28573640266067
73	COVID-19-Related	-1.70788231379482	-1.13152011437147	1	3.26755610923274
74	General	-1.70788231379482	-1.13152011437147	-1	3.30256620478091
75	COVID-19-Related	-1.64004809382281	-1.08495164789999	1	3.27810743998128
76	General	-1.64004809382281	-1.08495164789999	-1	3.3193644155171
77	COVID-19-Related	-1.5722138738508	-1.0383831814285	1	3.28864734846752
78	General	-1.5722138738508	-1.0383831814285	-1	3.33612974313764
79	COVID-19-Related	-1.50437965387879	-0.991814714957017	1	3.29917549498287
80	General	-1.50437965387879	-0.991814714957017	-1	3.35286090547924
81	COVID-19-Related	-1.43654543390678	-0.945246248485532	1	3.30969154102641
82	General	-1.43654543390678	-0.945246248485532	-1	3.36955663100409
83	COVID-19-Related	-1.36871121393476	-0.898677782014048	1	3.32019514938559
84	General	-1.36871121393476	-0.898677782014048	-1	3.38621565992125
85	COVID-19-Related	-1.30087699396275	-0.852109315542563	1	3.33068598422488
86	General	-1.30087699396275	-0.852109315542563	-1	3.40283674535606
87	COVID-19-Related	-1.23304277399074	-0.805540849071079	1	3.341163711182
88	General	-1.23304277399074	-0.805540849071079	-1	3.41941865454958
89	COVID-19-Related	-1.16520855401873	-0.758972382599594	1	3.35162799747127
90	General	-1.16520855401873	-0.758972382599594	-1	3.43596017006846
91	COVID-19-Related	-1.09737433404672	-0.712403916128109	1	3.36207851199369
92	General	-1.09737433404672	-0.712403916128109	-1	3.45246009100442
93	COVID-19-Related	-1.02954011407471	-0.665835449656625	1	3.37251492545314
94	General	-1.02954011407471	-0.665835449656625	-1	3.46891723414146
95	COVID-19-Related	-0.9617058941027	-0.61926698318514	1	3.38293691047796
96	General	-0.9617058941027	-0.61926698318514	-1	3.48533043506843
97	COVID-19-Related	-0.893871674130689	-0.572698516713656	1	3.39334414174735
98	General	-0.893871674130689	-0.572698516713656	-1	3.50169854921405
99	COVID-19-Related	-0.826037454158678	-0.526130050242171	1	3.40373629612151
100	General	-0.826037454158678	-0.526130050242171	-1	3.51802045278186
101	COVID-19-Related	-0.758203234186667	-0.479561583770686	1	3.41411305277489
102	General	-0.758203234186667	-0.479561583770686	-1	3.53429504356251
103	COVID-19-Related	-0.690369014214656	-0.432993117299202	1	3.42447409333146
104	General	-0.690369014214656	-0.432993117299202	-1	3.55052124160223
105	COVID-19-Related	-0.622534794242645	-0.386424650827717	1	3.43481910200099
106	General	-0.622534794242645	-0.386424650827717	-1	3.56669798970676
107	COVID-19-Related	-0.554700574270634	-0.339856184356232	1	3.44514776571533
108	General	-0.554700574270634	-0.339856184356232	-1	3.58282425376206
109	COVID-19-Related	-0.486866354298623	-0.293287717884748	1	3.4554597742635
110	General	-0.486866354298623	-0.293287717884748	-1	3.59889902285462
111	COVID-19-Related	-0.419032134326613	-0.246719251413263	1	3.46575482042456
112	General	-0.419032134326613	-0.246719251413263	-1	3.61492130917647
113	COVID-19-Related	-0.351197914354602	-0.200150784941779	1	3.47603260009693
114	General	-0.351197914354602	-0.200150784941779	-1	3.63089014770229
115	COVID-19-Related	-0.283363694382591	-0.153582318470294	1	3.48629281242306
116	General	-0.283363694382591	-0.153582318470294	-1	3.64680459562864
117	COVID-19-Related	-0.21552947441058	-0.107013851998809	1	3.49653515990823
118	General	-0.21552947441058	-0.107013851998809	-1	3.66266373156845
119	COVID-19-Related	-0.147695254438569	-0.0604453855273249	1	3.50675934853221
120	General	-0.147695254438569	-0.0604453855273249	-1	3.67846665449651
121	COVID-19-Related	-0.0798610344665578	-0.0138769190558398	1	3.51696508785267
122	General	-0.0798610344665578	-0.0138769190558398	-1	3.69421248244522
123	COVID-19-Related	-0.012026814494547	0.0326915474156448	1	3.52715209109901
124	General	-0.012026814494547	0.0326915474156448	-1	3.70990035095305
125	COVID-19-Related	0.0558074054774638	0.0792600138871293	1	3.5373200752556
126	General	0.0558074054774638	0.0792600138871293	-1	3.72552941127111
127	COVID-19-Related	0.123641625449475	0.125828480358614	1	3.54746876113317
128	General	0.123641625449475	0.125828480358614	-1	3.74109882833716
129	COVID-19-Related	0.191475845421485	0.172396946830098	1	3.55759787342733
130	General	0.191475845421485	0.172396946830098	-1	3.75660777852887
131	COVID-19-Related	0.259310065393496	0.218965413301583	1	3.56770714076327
132	General	0.259310065393496	0.218965413301583	-1	3.77205544721198
133	COVID-19-Related	0.327144285365507	0.265533879773068	1	3.57779629572545
134	General	0.327144285365507	0.265533879773068	-1	3.78744102610142
135	COVID-19-Related	0.394978505337518	0.312102346244552	1	3.58786507487167
136	General	0.394978505337518	0.312102346244552	-1	3.8027637104568
137	COVID-19-Related	0.462812725309528	0.358670812716037	1	3.5979132187305
138	General	0.462812725309528	0.358670812716037	-1	3.8180226961358
139	COVID-19-Related	0.53064694528154	0.405239279187522	1	3.60794047178145
140	General	0.53064694528154	0.405239279187522	-1	3.83321717653176
141	COVID-19-Related	0.598481165253551	0.451807745659006	1	3.61794658241719
142	General	0.598481165253551	0.451807745659006	-1	3.84834633942359
143	COVID-19-Related	0.666315385225562	0.498376212130491	1	3.62793130288739
144	General	0.666315385225562	0.498376212130491	-1	3.86340936376797
145	COVID-19-Related	0.734149605197572	0.544944678601975	1	3.63789438922363
146	General	0.734149605197572	0.544944678601975	-1	3.87840541646517
147	COVID-19-Related	0.801983825169583	0.59151314507346	1	3.64783560114518
148	General	0.801983825169583	0.59151314507346	-1	3.89333364913102
149	COVID-19-Related	0.869818045141594	0.638081611544945	1	3.65775470194542
150	General	0.869818045141594	0.638081611544945	-1	3.9081931949081
151	COVID-19-Related	0.937652265113605	0.684650078016429	1	3.66765145835881
152	General	0.937652265113605	0.684650078016429	-1	3.92298316534961
153	COVID-19-Related	1.00548648508562	0.731218544487914	1	3.67752564040847
154	General	1.00548648508562	0.731218544487914	-1	3.93770264740943
155	COVID-19-Related	1.07332070505763	0.777787010959398	1	3.68737702123455
156	General	1.07332070505763	0.777787010959398	-1	3.95235070057101
157	COVID-19-Related	1.14115492502964	0.824355477430883	1	3.69720537690368
158	General	1.14115492502964	0.824355477430883	-1	3.96692635414761
159	COVID-19-Related	1.20898914500165	0.870923943902368	1	3.70701048619987
160	General	1.20898914500165	0.870923943902368	-1	3.98142860478439
161	COVID-19-Related	1.27682336497366	0.917492410373853	1	3.7167921303975
162	General	1.27682336497366	0.917492410373853	-1	3.99585641419194
163	COVID-19-Related	1.34465758494567	0.964060876845337	1	3.72655009301696
164	General	1.34465758494567	0.964060876845337	-1	4.01020870713868
165	COVID-19-Related	1.41249180491768	1.01062934331682	1	3.7362841595637
166	General	1.41249180491768	1.01062934331682	-1	4.02448436972722
167	COVID-19-Related	1.48032602488969	1.05719780978831	1	3.74599411725174
168	General	1.48032602488969	1.05719780978831	-1	4.03868224797763
169	COVID-19-Related	1.5481602448617	1.10376627625979	1	3.75567975471238
170	General	1.5481602448617	1.10376627625979	-1	4.05280114673756
171	COVID-19-Related	1.61599446483371	1.15033474273128	1	3.76534086168949
172	General	1.61599446483371	1.15033474273128	-1	4.0668398289362
173	COVID-19-Related	1.68382868480572	1.19690320920276	1	3.77497722872232
174	General	1.68382868480572	1.19690320920276	-1	4.08079701519608
175	COVID-19-Related	1.75166290477774	1.24347167567424	1	3.78458864681731
176	General	1.75166290477774	1.24347167567424	-1	4.09467138381335
177	COVID-19-Related	1.81949712474975	1.29004014214573	1	3.79417490711016
178	General	1.81949712474975	1.29004014214573	-1	4.10846157111361
179	COVID-19-Related	1.88733134472176	1.33660860861721	1	3.80373580051965
180	General	1.88733134472176	1.33660860861721	-1	4.12216617218725
181	COVID-19-Related	1.95516556469377	1.3831770750887	1	3.8132711173948
182	General	1.95516556469377	1.3831770750887	-1	4.13578374200441
183	COVID-19-Related	2.02299978466578	1.42974554156018	1	3.82278064715671
184	General	2.02299978466578	1.42974554156018	-1	4.14931279690651
185	COVID-19-Related	2.09083400463779	1.47631400803167	1	3.83226417793707
186	General	2.09083400463779	1.47631400803167	-1	4.16275181646772
187	COVID-19-Related	2.1586682246098	1.52288247450315	1	3.84172149621466
188	General	2.1586682246098	1.52288247450315	-1	4.17609924571645
189	COVID-19-Related	2.22650244458181	1.56945094097464	1	3.85115238645177
190	General	2.22650244458181	1.56945094097464	-1	4.18935349770386
191	COVID-19-Related	2.29433666455382	1.61601940744612	1	3.86055663073215
192	General	2.29433666455382	1.61601940744612	-1	4.20251295640335
193	COVID-19-Related	2.36217088452583	1.66258787391761	1	3.86993400840232
194	General	2.36217088452583	1.66258787391761	-1	4.21557597992214
195	COVID-19-Related	2.43000510449784	1.70915634038909	1	3.87928429571784
196	General	2.43000510449784	1.70915634038909	-1	4.22854090400352
197	COVID-19-Related	2.49783932446986	1.75572480686058	1	3.88860726549644
198	General	2.49783932446986	1.75572480686058	-1	4.24140604579615
199	COVID-19-Related	2.56567354444187	1.80229327333206	1	3.89790268677962
200	General	2.56567354444187	1.80229327333206	-1	4.25416970786458
