# Supplementary material for: An energizing role for motivation in information-seeking during the early phase of the COVID-19 pandemic
Source: Nat Commun. 2022 Apr 28;13:2310. doi: 10.1038/s41467-022-30011-5 (PMC9050882; doi:10.1038/s41467-022-30011-5)
Supplement: Supplementary file 4 — Source Data [file 41467_2022_30011_MOESM4_ESM.zip › figure_sources/fs2a_lines.csv]

	wait_duration	block	useful	duration	useful_s	block1	waited
1	4	COVID-19-Related	-4.14991423278721	-1.26386958482891	-2.5544120282568	1	0.569582307759701
2	4	General	-4.14991423278721	-1.26386958482891	-2.5544120282568	-1	0.51109537467733
3	4	COVID-19-Related	-4.0820800128152	-1.26386958482891	-2.50976537665657	1	0.576364240434564
4	4	General	-4.0820800128152	-1.26386958482891	-2.50976537665657	-1	0.518529705679491
5	4	COVID-19-Related	-4.01424579284319	-1.26386958482891	-2.46511872505634	1	0.583124949230786
6	4	General	-4.01424579284319	-1.26386958482891	-2.46511872505634	-1	0.525963301545032
7	4	COVID-19-Related	-3.94641157287118	-1.26386958482891	-2.42047207345612	1	0.589861798009899
8	4	General	-3.94641157287118	-1.26386958482891	-2.42047207345612	-1	0.533392695280488
9	4	COVID-19-Related	-3.87857735289917	-1.26386958482891	-2.37582542185589	1	0.596572177739174
10	4	General	-3.87857735289917	-1.26386958482891	-2.37582542185589	-1	0.540814414632415
11	4	COVID-19-Related	-3.81074313292716	-1.26386958482891	-2.33117877025566	1	0.603253510878976
12	4	General	-3.81074313292716	-1.26386958482891	-2.33117877025566	-1	0.54822498896714
13	4	COVID-19-Related	-3.74290891295515	-1.26386958482891	-2.28653211865543	1	0.609903255694524
14	4	General	-3.74290891295515	-1.26386958482891	-2.28653211865543	-1	0.555620956196293
15	4	COVID-19-Related	-3.67507469298313	-1.26386958482891	-2.2418854670552	1	0.616518910475512
16	4	General	-3.67507469298313	-1.26386958482891	-2.2418854670552	-1	0.562998869717511
17	4	COVID-19-Related	-3.60724047301112	-1.26386958482891	-2.19723881545497	1	0.623098017647429
18	4	General	-3.60724047301112	-1.26386958482891	-2.19723881545497	-1	0.570355305339212
19	4	COVID-19-Related	-3.53940625303911	-1.26386958482891	-2.15259216385474	1	0.629638167758872
20	4	General	-3.53940625303911	-1.26386958482891	-2.15259216385474	-1	0.577686868158064
21	4	COVID-19-Related	-3.4715720330671	-1.26386958482891	-2.10794551225451	1	0.63613700332976
22	4	General	-3.4715720330671	-1.26386958482891	-2.10794551225451	-1	0.584990199357795
23	4	COVID-19-Related	-3.40373781309509	-1.26386958482891	-2.06329886065429	1	0.642592222546029
24	4	General	-3.40373781309509	-1.26386958482891	-2.06329886065429	-1	0.592261982898235
25	4	COVID-19-Related	-3.33590359312308	-1.26386958482891	-2.01865220905406	1	0.6490015827872
26	4	General	-3.33590359312308	-1.26386958482891	-2.01865220905406	-1	0.599498952063986
27	4	COVID-19-Related	-3.26806937315107	-1.26386958482891	-1.97400555745383	1	0.655362903974105
28	4	General	-3.26806937315107	-1.26386958482891	-1.97400555745383	-1	0.60669789584292
29	4	COVID-19-Related	-3.20023515317906	-1.26386958482891	-1.9293589058536	1	0.661674071725024
30	4	General	-3.20023515317906	-1.26386958482891	-1.9293589058536	-1	0.613855665105688
31	4	COVID-19-Related	-3.13240093320705	-1.26386958482891	-1.88471225425337	1	0.667933040309565
32	4	General	-3.13240093320705	-1.26386958482891	-1.88471225425337	-1	0.620969178558721
33	4	COVID-19-Related	-3.06456671323504	-1.26386958482891	-1.84006560265314	1	0.674137835390732
34	4	General	-3.06456671323504	-1.26386958482891	-1.84006560265314	-1	0.628035428444681
35	4	COVID-19-Related	-2.99673249326303	-1.26386958482891	-1.79541895105291	1	0.680286556546829
36	4	General	-2.99673249326303	-1.26386958482891	-1.79541895105291	-1	0.635051485966031
37	4	COVID-19-Related	-2.92889827329101	-1.26386958482891	-1.75077229945268	1	0.686377379566084
38	4	General	-2.92889827329101	-1.26386958482891	-1.75077229945268	-1	0.642014506409297
39	4	COVID-19-Related	-2.861064053319	-1.26386958482891	-1.70612564785246	1	0.692408558508155
40	4	General	-2.861064053319	-1.26386958482891	-1.70612564785246	-1	0.64892173394967
41	4	COVID-19-Related	-2.79322983334699	-1.26386958482891	-1.66147899625223	1	0.69837842752798
42	4	General	-2.79322983334699	-1.26386958482891	-1.66147899625223	-1	0.655770506117828
43	4	COVID-19-Related	-2.72539561337498	-1.26386958482891	-1.616832344652	1	0.704285402458763
44	4	General	-2.72539561337498	-1.26386958482891	-1.616832344652	-1	0.6625582579132
45	4	COVID-19-Related	-2.65756139340297	-1.26386958482891	-1.57218569305177	1	0.710127982152196
46	4	General	-2.65756139340297	-1.26386958482891	-1.57218569305177	-1	0.669282525550359
47	4	COVID-19-Related	-2.58972717343096	-1.26386958482891	-1.52753904145154	1	0.71590474957534
48	4	General	-2.58972717343096	-1.26386958482891	-1.52753904145154	-1	0.675940949827736
49	4	COVID-19-Related	-2.52189295345895	-1.26386958482891	-1.48289238985131	1	0.721614372664859
50	4	General	-2.52189295345895	-1.26386958482891	-1.48289238985131	-1	0.682531279110422
51	4	COVID-19-Related	-2.45405873348694	-1.26386958482891	-1.43824573825108	1	0.727255604940593
52	4	General	-2.45405873348694	-1.26386958482891	-1.43824573825108	-1	0.689051371921401
53	4	COVID-19-Related	-2.38622451351493	-1.26386958482891	-1.39359908665085	1	0.73282728588163
54	4	General	-2.38622451351493	-1.26386958482891	-1.39359908665085	-1	0.695499199138117
55	4	COVID-19-Related	-2.31839029354292	-1.26386958482891	-1.34895243505063	1	0.738328341069231
56	4	General	-2.31839029354292	-1.26386958482891	-1.34895243505063	-1	0.701872845793811
57	4	COVID-19-Related	-2.25055607357091	-1.26386958482891	-1.3043057834504	1	0.743757782102051
58	4	General	-2.25055607357091	-1.26386958482891	-1.3043057834504	-1	0.708170512485499
59	4	COVID-19-Related	-2.1827218535989	-1.26386958482891	-1.25965913185017	1	0.749114706290132
60	4	General	-2.1827218535989	-1.26386958482891	-1.25965913185017	-1	0.714390516392875
61	4	COVID-19-Related	-2.11488763362688	-1.26386958482891	-1.21501248024994	1	0.75439829613509
62	4	General	-2.11488763362688	-1.26386958482891	-1.21501248024994	-1	0.720531291914621
63	4	COVID-19-Related	-2.04705341365487	-1.26386958482891	-1.17036582864971	1	0.759607818604814
64	4	General	-2.04705341365487	-1.26386958482891	-1.17036582864971	-1	0.726591390930787
65	4	COVID-19-Related	-1.97921919368286	-1.26386958482891	-1.12571917704948	1	0.764742624211754
66	4	General	-1.97921919368286	-1.26386958482891	-1.12571917704948	-1	0.732569482701834
67	4	COVID-19-Related	-1.91138497371085	-1.26386958482891	-1.08107252544925	1	0.769802145904588
68	4	General	-1.91138497371085	-1.26386958482891	-1.08107252544925	-1	0.738464353416794
69	4	COVID-19-Related	-1.84355075373884	-1.26386958482891	-1.03642587384902	1	0.774785897783643
70	4	General	-1.84355075373884	-1.26386958482891	-1.03642587384902	-1	0.744274905404589
71	4	COVID-19-Related	-1.77571653376683	-1.26386958482891	-0.991779222248795	1	0.779693473650969
72	4	General	-1.77571653376683	-1.26386958482891	-0.991779222248795	-1	0.750000156024059
73	4	COVID-19-Related	-1.70788231379482	-1.26386958482891	-0.947132570648566	1	0.784524545406368
74	4	General	-1.70788231379482	-1.26386958482891	-0.947132570648566	-1	0.755639236249483
75	4	COVID-19-Related	-1.64004809382281	-1.26386958482891	-0.902485919048337	1	0.789278861300981
76	4	General	-1.64004809382281	-1.26386958482891	-0.902485919048337	-1	0.761191388969464
77	4	COVID-19-Related	-1.5722138738508	-1.26386958482891	-0.857839267448109	1	0.793956244060297
78	4	General	-1.5722138738508	-1.26386958482891	-0.857839267448109	-1	0.766655967017947
79	4	COVID-19-Related	-1.50437965387879	-1.26386958482891	-0.81319261584788	1	0.798556588888554
80	4	General	-1.50437965387879	-1.26386958482891	-0.81319261584788	-1	0.7720324309568
81	4	COVID-19-Related	-1.43654543390678	-1.26386958482891	-0.768545964247651	1	0.803079861366544
82	4	General	-1.43654543390678	-1.26386958482891	-0.768545964247651	-1	0.777320346629929
83	4	COVID-19-Related	-1.36871121393476	-1.26386958482891	-0.723899312647422	1	0.807526095254852
84	4	General	-1.36871121393476	-1.26386958482891	-0.723899312647422	-1	0.782519382509205
85	4	COVID-19-Related	-1.30087699396275	-1.26386958482891	-0.679252661047194	1	0.811895390214374
86	4	General	-1.30087699396275	-1.26386958482891	-0.679252661047194	-1	0.787629306852635
87	4	COVID-19-Related	-1.23304277399074	-1.26386958482891	-0.634606009446965	1	0.816187909455849
88	4	General	-1.23304277399074	-1.26386958482891	-0.634606009446965	-1	0.792649984695207
89	4	COVID-19-Related	-1.16520855401873	-1.26386958482891	-0.589959357846736	1	0.820403877329845
90	4	General	-1.16520855401873	-1.26386958482891	-0.589959357846736	-1	0.79758137469267
91	4	COVID-19-Related	-1.09737433404672	-1.26386958482891	-0.545312706246507	1	0.824543576868356
92	4	General	-1.09737433404672	-1.26386958482891	-0.545312706246507	-1	0.802423525838224
93	4	COVID-19-Related	-1.02954011407471	-1.26386958482891	-0.500666054646279	1	0.828607347288797
94	4	General	-1.02954011407471	-1.26386958482891	-0.500666054646279	-1	0.807176574071634
95	4	COVID-19-Related	-0.9617058941027	-1.26386958482891	-0.45601940304605	1	0.832595581470783
96	4	General	-0.9617058941027	-1.26386958482891	-0.45601940304605	-1	0.811840738799781
97	4	COVID-19-Related	-0.893871674130689	-1.26386958482891	-0.411372751445821	1	0.836508723415635
98	4	General	-0.893871674130689	-1.26386958482891	-0.411372751445821	-1	0.816416319346981
99	4	COVID-19-Related	-0.826037454158678	-1.26386958482891	-0.366726099845592	1	0.840347265698051
100	4	General	-0.826037454158678	-1.26386958482891	-0.366726099845592	-1	0.8209036913527
101	4	COVID-19-Related	-0.758203234186667	-1.26386958482891	-0.322079448245363	1	0.84411174691891
102	4	General	-0.758203234186667	-1.26386958482891	-0.322079448245363	-1	0.825303303133457
103	4	COVID-19-Related	-0.690369014214656	-1.26386958482891	-0.277432796645135	1	0.847802749167613
104	4	General	-0.690369014214656	-1.26386958482891	-0.277432796645135	-1	0.829615672024873
105	4	COVID-19-Related	-0.622534794242645	-1.26386958482891	-0.232786145044906	1	0.851420895501829
106	4	General	-0.622534794242645	-1.26386958482891	-0.232786145044906	-1	0.833841380718884
107	4	COVID-19-Related	-0.554700574270634	-1.26386958482891	-0.188139493444677	1	0.854966847451972
108	4	General	-0.554700574270634	-1.26386958482891	-0.188139493444677	-1	0.837981073610196
109	4	COVID-19-Related	-0.486866354298623	-1.26386958482891	-0.143492841844448	1	0.858441302557137
110	4	General	-0.486866354298623	-1.26386958482891	-0.143492841844448	-1	0.842035453165069
111	4	COVID-19-Related	-0.419032134326613	-1.26386958482891	-0.0988461902442196	1	0.861844991938713
112	4	General	-0.419032134326613	-1.26386958482891	-0.0988461902442196	-1	0.846005276324555
113	4	COVID-19-Related	-0.351197914354602	-1.26386958482891	-0.0541995386439909	1	0.865178677917266
114	4	General	-0.351197914354602	-1.26386958482891	-0.0541995386439909	-1	0.849891350953281
115	4	COVID-19-Related	-0.283363694382591	-1.26386958482891	-0.00955288704376218	1	0.868443151677798
116	4	General	-0.283363694382591	-1.26386958482891	-0.00955288704376218	-1	0.853694532343908
117	4	COVID-19-Related	-0.21552947441058	-1.26386958482891	0.0350937645564668	1	0.871639230987897
118	4	General	-0.21552947441058	-1.26386958482891	0.0350937645564668	-1	0.857415719786389
119	4	COVID-19-Related	-0.147695254438569	-1.26386958482891	0.0797404161566952	1	0.874767757972805
120	4	General	-0.147695254438569	-1.26386958482891	0.0797404161566952	-1	0.861055853210222
121	4	COVID-19-Related	-0.0798610344665578	-1.26386958482891	0.124387067756925	1	0.877829596950883
122	4	General	-0.0798610344665578	-1.26386958482891	0.124387067756925	-1	0.864615909906919
123	4	COVID-19-Related	-0.012026814494547	-1.26386958482891	0.169033719357153	1	0.8808256323325
124	4	General	-0.012026814494547	-1.26386958482891	0.169033719357153	-1	0.868096901339039
125	4	COVID-19-Related	0.0558074054774638	-1.26386958482891	0.213680370957382	1	0.883756766584882
126	4	General	0.0558074054774638	-1.26386958482891	0.213680370957382	-1	0.871499870041249
127	4	COVID-19-Related	0.123641625449475	-1.26386958482891	0.258327022557611	1	0.886623918265001
128	4	General	0.123641625449475	-1.26386958482891	0.258327022557611	-1	0.874825886618036
129	4	COVID-19-Related	0.191475845421485	-1.26386958482891	0.302973674157839	1	0.889428020122195
130	4	General	0.191475845421485	-1.26386958482891	0.302973674157839	-1	0.878076046841938
131	4	COVID-19-Related	0.259310065393496	-1.26386958482891	0.347620325758068	1	0.892170017271779
132	4	General	0.259310065393496	-1.26386958482891	0.347620325758068	-1	0.881251468855358
133	4	COVID-19-Related	0.327144285365507	-1.26386958482891	0.392266977358297	1	0.894850865440538
134	4	General	0.327144285365507	-1.26386958482891	0.392266977358297	-1	0.884353290478391
135	4	COVID-19-Related	0.394978505337518	-1.26386958482891	0.436913628958525	1	0.897471529284669
136	4	General	0.394978505337518	-1.26386958482891	0.436913628958525	-1	0.887382666624382
137	4	COVID-19-Related	0.462812725309528	-1.26386958482891	0.481560280558754	1	0.900032980780388
138	4	General	0.462812725309528	-1.26386958482891	0.481560280558754	-1	0.890340766824367
139	4	COVID-19-Related	0.53064694528154	-1.26386958482891	0.526206932158983	1	0.902536197687129
140	4	General	0.53064694528154	-1.26386958482891	0.526206932158983	-1	0.893228772860948
141	4	COVID-19-Related	0.598481165253551	-1.26386958482891	0.570853583759212	1	0.904982162083009
142	4	General	0.598481165253551	-1.26386958482891	0.570853583759212	-1	0.896047876511682
143	4	COVID-19-Related	0.666315385225562	-1.26386958482891	0.615500235359441	1	0.907371858971947
144	4	General	0.666315385225562	-1.26386958482891	0.615500235359441	-1	0.898799277401554
145	4	COVID-19-Related	0.734149605197572	-1.26386958482891	0.660146886959669	1	0.909706274961634
146	4	General	0.734149605197572	-1.26386958482891	0.660146886959669	-1	0.9014841809637
147	4	COVID-19-Related	0.801983825169583	-1.26386958482891	0.704793538559898	1	0.91198639701134
148	4	General	0.801983825169583	-1.26386958482891	0.704793538559898	-1	0.904103796507157
149	4	COVID-19-Related	0.869818045141594	-1.26386958482891	0.749440190160127	1	0.914213211248348
150	4	General	0.869818045141594	-1.26386958482891	0.749440190160127	-1	0.906659335390072
151	4	COVID-19-Related	0.937652265113605	-1.26386958482891	0.794086841760356	1	0.916387701851676
152	4	General	0.937652265113605	-1.26386958482891	0.794086841760356	-1	0.909152009296497
153	4	COVID-19-Related	1.00548648508562	-1.26386958482891	0.838733493360584	1	0.918510850001577
154	4	General	1.00548648508562	-1.26386958482891	0.838733493360584	-1	0.911583028614651
155	4	COVID-19-Related	1.07332070505763	-1.26386958482891	0.883380144960813	1	0.920583632893215
156	4	General	1.07332070505763	-1.26386958482891	0.883380144960813	-1	0.913953600914259
157	4	COVID-19-Related	1.14115492502964	-1.26386958482891	0.928026796561042	1	0.922607022812794
158	4	General	1.14115492502964	-1.26386958482891	0.928026796561042	-1	0.916264929520421
159	4	COVID-19-Related	1.20898914500165	-1.26386958482891	0.972673448161271	1	0.924581986274345
160	4	General	1.20898914500165	-1.26386958482891	0.972673448161271	-1	0.918518212181278
161	4	COVID-19-Related	1.27682336497366	-1.26386958482891	1.0173200997615	1	0.926509483215285
162	4	General	1.27682336497366	-1.26386958482891	1.0173200997615	-1	0.920714639826609
163	4	COVID-19-Related	1.34465758494567	-1.26386958482891	1.06196675136173	1	0.928390466248845
164	4	General	1.34465758494567	-1.26386958482891	1.06196675136173	-1	0.922855395414371
165	4	COVID-19-Related	1.41249180491768	-1.26386958482891	1.10661340296196	1	0.930225879971374
166	4	General	1.41249180491768	-1.26386958482891	1.10661340296196	-1	0.924941652862133
167	4	COVID-19-Related	1.48032602488969	-1.26386958482891	1.15126005456219	1	0.932016660322537
168	4	General	1.48032602488969	-1.26386958482891	1.15126005456219	-1	0.926974576060272
169	4	COVID-19-Related	1.5481602448617	-1.26386958482891	1.19590670616241	1	0.93376373399638
170	4	General	1.5481602448617	-1.26386958482891	1.19590670616241	-1	0.928955317963756
171	4	COVID-19-Related	1.61599446483371	-1.26386958482891	1.24055335776264	1	0.935468017901242
172	4	General	1.61599446483371	-1.26386958482891	1.24055335776264	-1	0.930885019759333
173	4	COVID-19-Related	1.68382868480572	-1.26386958482891	1.28520000936287	1	0.937130418666491
174	4	General	1.68382868480572	-1.26386958482891	1.28520000936287	-1	0.932764810104919
175	4	COVID-19-Related	1.75166290477774	-1.26386958482891	1.3298466609631	1	0.938751832194057
176	4	General	1.75166290477774	-1.26386958482891	1.3298466609631	-1	0.934595804438003
177	4	COVID-19-Related	1.81949712474975	-1.26386958482891	1.37449331256333	1	0.94033314325278
178	4	General	1.81949712474975	-1.26386958482891	1.37449331256333	-1	0.936379104349895
179	4	COVID-19-Related	1.88733134472176	-1.26386958482891	1.41913996416356	1	0.941875225113588
180	4	General	1.88733134472176	-1.26386958482891	1.41913996416356	-1	0.938115797022695
181	4	COVID-19-Related	1.95516556469377	-1.26386958482891	1.46378661576379	1	0.94337893922356
182	4	General	1.95516556469377	-1.26386958482891	1.46378661576379	-1	0.939806954725885
183	4	COVID-19-Related	2.02299978466578	-1.26386958482891	1.50843326736402	1	0.944845134916965
184	4	General	2.02299978466578	-1.26386958482891	1.50843326736402	-1	0.941453634369523
185	4	COVID-19-Related	2.09083400463779	-1.26386958482891	1.55307991896424	1	0.946274649161403
186	4	General	2.09083400463779	-1.26386958482891	1.55307991896424	-1	0.943056877111071
187	4	COVID-19-Related	2.1586682246098	-1.26386958482891	1.59772657056447	1	0.947668306337223
188	4	General	2.1586682246098	-1.26386958482891	1.59772657056447	-1	0.944617708012943
189	4	COVID-19-Related	2.22650244458181	-1.26386958482891	1.6423732221647	1	0.949026918048429
190	4	General	2.22650244458181	-1.26386958482891	1.6423732221647	-1	0.946137135747972
191	4	COVID-19-Related	2.29433666455382	-1.26386958482891	1.68701987376493	1	0.950351282963334
192	4	General	2.29433666455382	-1.26386958482891	1.68701987376493	-1	0.947616152350031
193	4	COVID-19-Related	2.36217088452583	-1.26386958482891	1.73166652536516	1	0.951642186683299
194	4	General	2.36217088452583	-1.26386958482891	1.73166652536516	-1	0.949055733007167
195	4	COVID-19-Related	2.43000510449784	-1.26386958482891	1.77631317696539	1	0.9529004016379
196	4	General	2.43000510449784	-1.26386958482891	1.77631317696539	-1	0.950456835894661
197	4	COVID-19-Related	2.49783932446986	-1.26386958482891	1.82095982856562	1	0.954126687004957
198	4	General	2.49783932446986	-1.26386958482891	1.82095982856562	-1	0.951820402045535
199	4	COVID-19-Related	2.56567354444187	-1.26386958482891	1.86560648016585	1	0.955321788653907
200	4	General	2.56567354444187	-1.26386958482891	1.86560648016585	-1	0.95314735525612
201	8	COVID-19-Related	-4.14991423278721	-0.372053613208365	-2.5544120282568	1	0.501207347108266
202	8	General	-4.14991423278721	-0.372053613208365	-2.5544120282568	-1	0.443112476599815
203	8	COVID-19-Related	-4.0820800128152	-0.372053613208365	-2.50976537665657	1	0.508122861585584
204	8	General	-4.0820800128152	-0.372053613208365	-2.50976537665657	-1	0.450505299362341
205	8	COVID-19-Related	-4.01424579284319	-0.372053613208365	-2.46511872505634	1	0.515042725677542
206	8	General	-4.01424579284319	-0.372053613208365	-2.46511872505634	-1	0.457927360944085
207	8	COVID-19-Related	-3.94641157287118	-0.372053613208365	-2.42047207345612	1	0.521964184538426
208	8	General	-3.94641157287118	-0.372053613208365	-2.42047207345612	-1	0.465375369108257
209	8	COVID-19-Related	-3.87857735289917	-0.372053613208365	-2.37582542185589	1	0.528884469535298
210	8	General	-3.87857735289917	-0.372053613208365	-2.37582542185589	-1	0.472845971074374
211	8	COVID-19-Related	-3.81074313292716	-0.372053613208365	-2.33117877025566	1	0.53580080280117
212	8	General	-3.81074313292716	-0.372053613208365	-2.33117877025566	-1	0.480335759391799
213	8	COVID-19-Related	-3.74290891295515	-0.372053613208365	-2.28653211865543	1	0.542710401858875
214	8	General	-3.74290891295515	-0.372053613208365	-2.28653211865543	-1	0.487841278082006
215	8	COVID-19-Related	-3.67507469298313	-0.372053613208365	-2.2418854670552	1	0.549610484299347
216	8	General	-3.67507469298313	-0.372053613208365	-2.2418854670552	-1	0.495359029027952
217	8	COVID-19-Related	-3.60724047301112	-0.372053613208365	-2.19723881545497	1	0.556498272497455
218	8	General	-3.60724047301112	-0.372053613208365	-2.19723881545497	-1	0.502885478586817
219	8	COVID-19-Related	-3.53940625303911	-0.372053613208365	-2.15259216385474	1	0.563370998348051
220	8	General	-3.53940625303911	-0.372053613208365	-2.15259216385474	-1	0.51041706440046
221	8	COVID-19-Related	-3.4715720330671	-0.372053613208365	-2.10794551225451	1	0.570225908004559
222	8	General	-3.4715720330671	-0.372053613208365	-2.10794551225451	-1	0.517950202376157
223	8	COVID-19-Related	-3.40373781309509	-0.372053613208365	-2.06329886065429	1	0.577060266602149
224	8	General	-3.40373781309509	-0.372053613208365	-2.06329886065429	-1	0.525481293808532
225	8	COVID-19-Related	-3.33590359312308	-0.372053613208365	-2.01865220905406	1	0.583871362947443
226	8	General	-3.33590359312308	-0.372053613208365	-2.01865220905406	-1	0.533006732612227
227	8	COVID-19-Related	-3.26806937315107	-0.372053613208365	-1.97400555745383	1	0.590656514156651
228	8	General	-3.26806937315107	-0.372053613208365	-1.97400555745383	-1	0.540522912633622
229	8	COVID-19-Related	-3.20023515317906	-0.372053613208365	-1.9293589058536	1	0.597413070224186
230	8	General	-3.20023515317906	-0.372053613208365	-1.9293589058536	-1	0.548026235008969
231	8	COVID-19-Related	-3.13240093320705	-0.372053613208365	-1.88471225425337	1	0.604138418504015
232	8	General	-3.13240093320705	-0.372053613208365	-1.88471225425337	-1	0.555513115535593
233	8	COVID-19-Related	-3.06456671323504	-0.372053613208365	-1.84006560265314	1	0.610829988086379
234	8	General	-3.06456671323504	-0.372053613208365	-1.84006560265314	-1	0.562979992022364
235	8	COVID-19-Related	-2.99673249326303	-0.372053613208365	-1.79541895105291	1	0.617485254052998
236	8	General	-2.99673249326303	-0.372053613208365	-1.79541895105291	-1	0.570423331585483
237	8	COVID-19-Related	-2.92889827329101	-0.372053613208365	-1.75077229945268	1	0.624101741594481
238	8	General	-2.92889827329101	-0.372053613208365	-1.75077229945268	-1	0.577839637855736
239	8	COVID-19-Related	-2.861064053319	-0.372053613208365	-1.70612564785246	1	0.63067702997438
240	8	General	-2.861064053319	-0.372053613208365	-1.70612564785246	-1	0.585225458063749
241	8	COVID-19-Related	-2.79322983334699	-0.372053613208365	-1.66147899625223	1	0.637208756325153
242	8	General	-2.79322983334699	-0.372053613208365	-1.66147899625223	-1	0.592577389970486
243	8	COVID-19-Related	-2.72539561337498	-0.372053613208365	-1.616832344652	1	0.64369461926225
244	8	General	-2.72539561337498	-0.372053613208365	-1.616832344652	-1	0.599892088611155
245	8	COVID-19-Related	-2.65756139340297	-0.372053613208365	-1.57218569305177	1	0.650132382303546
246	8	General	-2.65756139340297	-0.372053613208365	-1.57218569305177	-1	0.607166272821941
247	8	COVID-19-Related	-2.58972717343096	-0.372053613208365	-1.52753904145154	1	0.656519877082461
248	8	General	-2.58972717343096	-0.372053613208365	-1.52753904145154	-1	0.614396731520444
249	8	COVID-19-Related	-2.52189295345895	-0.372053613208365	-1.48289238985131	1	0.662855006344312
250	8	General	-2.52189295345895	-0.372053613208365	-1.48289238985131	-1	0.621580329712419
251	8	COVID-19-Related	-2.45405873348694	-0.372053613208365	-1.43824573825108	1	0.669135746716679
252	8	General	-2.45405873348694	-0.372053613208365	-1.43824573825108	-1	0.628714014199392
253	8	COVID-19-Related	-2.38622451351493	-0.372053613208365	-1.39359908665085	1	0.67536015124587
254	8	General	-2.38622451351493	-0.372053613208365	-1.39359908665085	-1	0.635794818963817
255	8	COVID-19-Related	-2.31839029354292	-0.372053613208365	-1.34895243505063	1	0.681526351692946
256	8	General	-2.31839029354292	-0.372053613208365	-1.34895243505063	-1	0.642819870210782
257	8	COVID-19-Related	-2.25055607357091	-0.372053613208365	-1.3043057834504	1	0.687632560584097
258	8	General	-2.25055607357091	-0.372053613208365	-1.3043057834504	-1	0.649786391047739
259	8	COVID-19-Related	-2.1827218535989	-0.372053613208365	-1.25965913185017	1	0.693677073011587
260	8	General	-2.1827218535989	-0.372053613208365	-1.25965913185017	-1	0.65669170578629
261	8	COVID-19-Related	-2.11488763362688	-0.372053613208365	-1.21501248024994	1	0.699658268182866
262	8	General	-2.11488763362688	-0.372053613208365	-1.21501248024994	-1	0.663533243852753
263	8	COVID-19-Related	-2.04705341365487	-0.372053613208365	-1.17036582864971	1	0.70557461071682
264	8	General	-2.04705341365487	-0.372053613208365	-1.17036582864971	-1	0.670308543296937
265	8	COVID-19-Related	-1.97921919368286	-0.372053613208365	-1.12571917704948	1	0.711424651687502
266	8	General	-1.97921919368286	-0.372053613208365	-1.12571917704948	-1	0.677015253891331
267	8	COVID-19-Related	-1.91138497371085	-0.372053613208365	-1.08107252544925	1	0.717207029417007
268	8	General	-1.91138497371085	-0.372053613208365	-1.08107252544925	-1	0.683651139815657
269	8	COVID-19-Related	-1.84355075373884	-0.372053613208365	-1.03642587384902	1	0.722920470020437
270	8	General	-1.84355075373884	-0.372053613208365	-1.03642587384902	-1	0.690214081924446
271	8	COVID-19-Related	-1.77571653376683	-0.372053613208365	-0.991779222248795	1	0.728563787707121
272	8	General	-1.77571653376683	-0.372053613208365	-0.991779222248795	-1	0.696702079597985
273	8	COVID-19-Related	-1.70788231379482	-0.372053613208365	-0.947132570648566	1	0.734135884843432
274	8	General	-1.70788231379482	-0.372053613208365	-0.947132570648566	-1	0.70311325217953
275	8	COVID-19-Related	-1.64004809382281	-0.372053613208365	-0.902485919048337	1	0.739635751783597
276	8	General	-1.64004809382281	-0.372053613208365	-0.902485919048337	-1	0.709445840004173
277	8	COVID-19-Related	-1.5722138738508	-0.372053613208365	-0.857839267448109	1	0.745062466475955
278	8	General	-1.5722138738508	-0.372053613208365	-0.857839267448109	-1	0.715698205027066
279	8	COVID-19-Related	-1.50437965387879	-0.372053613208365	-0.81319261584788	1	0.750415193852982
280	8	General	-1.50437965387879	-0.372053613208365	-0.81319261584788	-1	0.721868831060906
281	8	COVID-19-Related	-1.43654543390678	-0.372053613208365	-0.768545964247651	1	0.755693185014274
282	8	General	-1.43654543390678	-0.372053613208365	-0.768545964247651	-1	0.727956323634586
283	8	COVID-19-Related	-1.36871121393476	-0.372053613208365	-0.723899312647422	1	0.760895776212404
284	8	General	-1.36871121393476	-0.372053613208365	-0.723899312647422	-1	0.733959409486769
285	8	COVID-19-Related	-1.30087699396275	-0.372053613208365	-0.679252661047194	1	0.766022387652189
286	8	General	-1.30087699396275	-0.372053613208365	-0.679252661047194	-1	0.739876935709788
287	8	COVID-19-Related	-1.23304277399074	-0.372053613208365	-0.634606009446965	1	0.771072522114472
288	8	General	-1.23304277399074	-0.372053613208365	-0.634606009446965	-1	0.745707868560712
289	8	COVID-19-Related	-1.16520855401873	-0.372053613208365	-0.589959357846736	1	0.776045763415942
290	8	General	-1.16520855401873	-0.372053613208365	-0.589959357846736	-1	0.751451291957676
291	8	COVID-19-Related	-1.09737433404672	-0.372053613208365	-0.545312706246507	1	0.780941774716877
292	8	General	-1.09737433404672	-0.372053613208365	-0.545312706246507	-1	0.757106405680614
293	8	COVID-19-Related	-1.02954011407471	-0.372053613208365	-0.500666054646279	1	0.785760296688924
294	8	General	-1.02954011407471	-0.372053613208365	-0.500666054646279	-1	0.762672523296376
295	8	COVID-19-Related	-0.9617058941027	-0.372053613208365	-0.45601940304605	1	0.790501145555204
296	8	General	-0.9617058941027	-0.372053613208365	-0.45601940304605	-1	0.768149069828843
297	8	COVID-19-Related	-0.893871674130689	-0.372053613208365	-0.411372751445821	1	0.795164211015084
298	8	General	-0.893871674130689	-0.372053613208365	-0.411372751445821	-1	0.773535579195104
299	8	COVID-19-Related	-0.826037454158678	-0.372053613208365	-0.366726099845592	1	0.799749454065955
300	8	General	-0.826037454158678	-0.372053613208365	-0.366726099845592	-1	0.778831691429038
301	8	COVID-19-Related	-0.758203234186667	-0.372053613208365	-0.322079448245363	1	0.804256904734231
302	8	General	-0.758203234186667	-0.372053613208365	-0.322079448245363	-1	0.784037149713696
303	8	COVID-19-Related	-0.690369014214656	-0.372053613208365	-0.277432796645135	1	0.808686659727646
304	8	General	-0.690369014214656	-0.372053613208365	-0.277432796645135	-1	0.789151797243828
305	8	COVID-19-Related	-0.622534794242645	-0.372053613208365	-0.232786145044906	1	0.813038880020663
306	8	General	-0.622534794242645	-0.372053613208365	-0.232786145044906	-1	0.794175573939651
307	8	COVID-19-Related	-0.554700574270634	-0.372053613208365	-0.188139493444677	1	0.817313788384518
308	8	General	-0.554700574270634	-0.372053613208365	-0.188139493444677	-1	0.799108513032584
309	8	COVID-19-Related	-0.486866354298623	-0.372053613208365	-0.143492841844448	1	0.821511666873061
310	8	General	-0.486866354298623	-0.372053613208365	-0.143492841844448	-1	0.803950737543179
311	8	COVID-19-Related	-0.419032134326613	-0.372053613208365	-0.0988461902442196	1	0.825632854275161
312	8	General	-0.419032134326613	-0.372053613208365	-0.0988461902442196	-1	0.808702456670855
313	8	COVID-19-Related	-0.351197914354602	-0.372053613208365	-0.0541995386439909	1	0.829677743543985
314	8	General	-0.351197914354602	-0.372053613208365	-0.0541995386439909	-1	0.813363962114338
315	8	COVID-19-Related	-0.283363694382591	-0.372053613208365	-0.00955288704376218	1	0.833646779212989
316	8	General	-0.283363694382591	-0.372053613208365	-0.00955288704376218	-1	0.817935624340912
317	8	COVID-19-Related	-0.21552947441058	-0.372053613208365	0.0350937645564668	1	0.837540454807936
318	8	General	-0.21552947441058	-0.372053613208365	0.0350937645564668	-1	0.822417888821714
319	8	COVID-19-Related	-0.147695254438569	-0.372053613208365	0.0797404161566952	1	0.841359310263729
320	8	General	-0.147695254438569	-0.372053613208365	0.0797404161566952	-1	0.826811272249391
321	8	COVID-19-Related	-0.0798610344665578	-0.372053613208365	0.124387067756925	1	0.845103929354309
322	8	General	-0.0798610344665578	-0.372053613208365	0.124387067756925	-1	0.831116358753449
323	8	COVID-19-Related	-0.012026814494547	-0.372053613208365	0.169033719357153	1	0.848774937143278
324	8	General	-0.012026814494547	-0.372053613208365	0.169033719357153	-1	0.835333796127652
325	8	COVID-19-Related	0.0558074054774638	-0.372053613208365	0.213680370957382	1	0.852372997462353
326	8	General	0.0558074054774638	-0.372053613208365	0.213680370957382	-1	0.839464292082776
327	8	COVID-19-Related	0.123641625449475	-0.372053613208365	0.258327022557611	1	0.855898810424195
328	8	General	0.123641625449475	-0.372053613208365	0.258327022557611	-1	0.843508610537009
329	8	COVID-19-Related	0.191475845421485	-0.372053613208365	0.302973674157839	1	0.859353109975579
330	8	General	0.191475845421485	-0.372053613208365	0.302973674157839	-1	0.847467567955246
331	8	COVID-19-Related	0.259310065393496	-0.372053613208365	0.347620325758068	1	0.862736661496295
332	8	General	0.259310065393496	-0.372053613208365	0.347620325758068	-1	0.851342029747507
333	8	COVID-19-Related	0.327144285365507	-0.372053613208365	0.392266977358297	1	0.866050259448665
334	8	General	0.327144285365507	-0.372053613208365	0.392266977358297	-1	0.855132906735691
335	8	COVID-19-Related	0.394978505337518	-0.372053613208365	0.436913628958525	1	0.869294725081965
336	8	General	0.394978505337518	-0.372053613208365	0.436913628958525	-1	0.858841151696896
337	8	COVID-19-Related	0.462812725309528	-0.372053613208365	0.481560280558754	1	0.872470904195571
338	8	General	0.462812725309528	-0.372053613208365	0.481560280558754	-1	0.862467755990564
339	8	COVID-19-Related	0.53064694528154	-0.372053613208365	0.526206932158983	1	0.875579664964124
340	8	General	0.53064694528154	-0.372053613208365	0.526206932158983	-1	0.866013746275815
341	8	COVID-19-Related	0.598481165253551	-0.372053613208365	0.570853583759212	1	0.878621895827512
342	8	General	0.598481165253551	-0.372053613208365	0.570853583759212	-1	0.869480181324393
343	8	COVID-19-Related	0.666315385225562	-0.372053613208365	0.615500235359441	1	0.881598503448055
344	8	General	0.666315385225562	-0.372053613208365	0.615500235359441	-1	0.872868148933859
345	8	COVID-19-Related	0.734149605197572	-0.372053613208365	0.660146886959669	1	0.884510410736786
346	8	General	0.734149605197572	-0.372053613208365	0.660146886959669	-1	0.876178762944828
347	8	COVID-19-Related	0.801983825169583	-0.372053613208365	0.704793538559898	1	0.887358554950357
348	8	General	0.801983825169583	-0.372053613208365	0.704793538559898	-1	0.879413160365285
349	8	COVID-19-Related	0.869818045141594	-0.372053613208365	0.749440190160127	1	0.89014388585968
350	8	General	0.869818045141594	-0.372053613208365	0.749440190160127	-1	0.882572498604334
351	8	COVID-19-Related	0.937652265113605	-0.372053613208365	0.794086841760356	1	0.89286736399108
352	8	General	0.937652265113605	-0.372053613208365	0.794086841760356	-1	0.885657952817049
353	8	COVID-19-Related	1.00548648508562	-0.372053613208365	0.838733493360584	1	0.89552995894037
354	8	General	1.00548648508562	-0.372053613208365	0.838733493360584	-1	0.888670713361482
355	8	COVID-19-Related	1.07332070505763	-0.372053613208365	0.883380144960813	1	0.898132647759979
356	8	General	1.07332070505763	-0.372053613208365	0.883380144960813	-1	0.891611983368333
357	8	COVID-19-Related	1.14115492502964	-0.372053613208365	0.928026796561042	1	0.900676413418953
358	8	General	1.14115492502964	-0.372053613208365	0.928026796561042	-1	0.894482976423247
359	8	COVID-19-Related	1.20898914500165	-0.372053613208365	0.972673448161271	1	0.903162243335408
360	8	General	1.20898914500165	-0.372053613208365	0.972673448161271	-1	0.897284914361243
361	8	COVID-19-Related	1.27682336497366	-0.372053613208365	1.0173200997615	1	0.90559112798076
362	8	General	1.27682336497366	-0.372053613208365	1.0173200997615	-1	0.900019025172354
363	8	COVID-19-Related	1.34465758494567	-0.372053613208365	1.06196675136173	1	0.907964059554856
364	8	General	1.34465758494567	-0.372053613208365	1.06196675136173	-1	0.902686541017157
365	8	COVID-19-Related	1.41249180491768	-0.372053613208365	1.10661340296196	1	0.910282030730932
366	8	General	1.41249180491768	-0.372053613208365	1.10661340296196	-1	0.905288696350541
367	8	COVID-19-Related	1.48032602488969	-0.372053613208365	1.15126005456219	1	0.912546033469147
368	8	General	1.48032602488969	-0.372053613208365	1.15126005456219	-1	0.907826726151763
369	8	COVID-19-Related	1.5481602448617	-0.372053613208365	1.19590670616241	1	0.914757057897321
370	8	General	1.5481602448617	-0.372053613208365	1.19590670616241	-1	0.910301864258553
371	8	COVID-19-Related	1.61599446483371	-0.372053613208365	1.24055335776264	1	0.916916091257317
372	8	General	1.61599446483371	-0.372053613208365	1.24055335776264	-1	0.912715341802823
373	8	COVID-19-Related	1.68382868480572	-0.372053613208365	1.28520000936287	1	0.919024116915468
374	8	General	1.68382868480572	-0.372053613208365	1.28520000936287	-1	0.915068385745331
375	8	COVID-19-Related	1.75166290477774	-0.372053613208365	1.3298466609631	1	0.921082113435291
376	8	General	1.75166290477774	-0.372053613208365	1.3298466609631	-1	0.917362217506467
377	8	COVID-19-Related	1.81949712474975	-0.372053613208365	1.37449331256333	1	0.923091053710677
378	8	General	1.81949712474975	-0.372053613208365	1.37449331256333	-1	0.919598051690234
379	8	COVID-19-Related	1.88733134472176	-0.372053613208365	1.41913996416356	1	0.925051904157698
380	8	General	1.88733134472176	-0.372053613208365	1.41913996416356	-1	0.921777094898337
381	8	COVID-19-Related	1.95516556469377	-0.372053613208365	1.46378661576379	1	0.926965623963079
382	8	General	1.95516556469377	-0.372053613208365	1.46378661576379	-1	0.923900544631246
383	8	COVID-19-Related	2.02299978466578	-0.372053613208365	1.50843326736402	1	0.928833164387386
384	8	General	2.02299978466578	-0.372053613208365	1.50843326736402	-1	0.925969588273022
385	8	COVID-19-Related	2.09083400463779	-0.372053613208365	1.55307991896424	1	0.930655468120929
386	8	General	2.09083400463779	-0.372053613208365	1.55307991896424	-1	0.927985402156662
387	8	COVID-19-Related	2.1586682246098	-0.372053613208365	1.59772657056447	1	0.932433468690375
388	8	General	2.1586682246098	-0.372053613208365	1.59772657056447	-1	0.929949150706688
389	8	COVID-19-Related	2.22650244458181	-0.372053613208365	1.6423732221647	1	0.934168089914053
390	8	General	2.22650244458181	-0.372053613208365	1.6423732221647	-1	0.931861985655697
391	8	COVID-19-Related	2.29433666455382	-0.372053613208365	1.68701987376493	1	0.935860245403948
392	8	General	2.29433666455382	-0.372053613208365	1.68701987376493	-1	0.933725045331632
393	8	COVID-19-Related	2.36217088452583	-0.372053613208365	1.73166652536516	1	0.937510838112369
394	8	General	2.36217088452583	-0.372053613208365	1.73166652536516	-1	0.935539454012508
395	8	COVID-19-Related	2.43000510449784	-0.372053613208365	1.77631317696539	1	0.939120759921324
396	8	General	2.43000510449784	-0.372053613208365	1.77631317696539	-1	0.93730632134541
397	8	COVID-19-Related	2.49783932446986	-0.372053613208365	1.82095982856562	1	0.940690891272632
398	8	General	2.49783932446986	-0.372053613208365	1.82095982856562	-1	0.93902674182659
399	8	COVID-19-Related	2.56567354444187	-0.372053613208365	1.86560648016585	1	0.942222100836849
400	8	General	2.56567354444187	-0.372053613208365	1.86560648016585	-1	0.940701794339583
401	12	COVID-19-Related	-4.14991423278721	0.519762358412176	-2.5544120282568	1	0.432757680050086
402	12	General	-4.14991423278721	0.519762358412176	-2.5544120282568	-1	0.377184416629316
403	12	COVID-19-Related	-4.0820800128152	0.519762358412176	-2.50976537665657	1	0.439546333268347
404	12	General	-4.0820800128152	0.519762358412176	-2.50976537665657	-1	0.38427064268101
405	12	COVID-19-Related	-4.01424579284319	0.519762358412176	-2.46511872505634	1	0.446365058151008
406	12	General	-4.01424579284319	0.519762358412176	-2.46511872505634	-1	0.391413353460285
407	12	COVID-19-Related	-3.94641157287118	0.519762358412176	-2.42047207345612	1	0.45321136619796
408	12	General	-3.94641157287118	0.519762358412176	-2.42047207345612	-1	0.398609874977364
409	12	COVID-19-Related	-3.87857735289917	0.519762358412176	-2.37582542185589	1	0.460082716056253
410	12	General	-3.87857735289917	0.519762358412176	-2.37582542185589	-1	0.405857429850099
411	12	COVID-19-Related	-3.81074313292716	0.519762358412176	-2.33117877025566	1	0.466976516969648
412	12	General	-3.81074313292716	0.519762358412176	-2.33117877025566	-1	0.413153140593437
413	12	COVID-19-Related	-3.74290891295515	0.519762358412176	-2.28653211865543	1	0.473890132421907
414	12	General	-3.74290891295515	0.519762358412176	-2.28653211865543	-1	0.420494033303199
415	12	COVID-19-Related	-3.67507469298313	0.519762358412176	-2.2418854670552	1	0.48082088396513
416	12	General	-3.67507469298313	0.519762358412176	-2.2418854670552	-1	0.427877041730729
417	12	COVID-19-Related	-3.60724047301112	0.519762358412176	-2.19723881545497	1	0.487766055223208
418	12	General	-3.60724047301112	0.519762358412176	-2.19723881545497	-1	0.435299011742451
419	12	COVID-19-Related	-3.53940625303911	0.519762358412176	-2.15259216385474	1	0.494722896059332
420	12	General	-3.53940625303911	0.519762358412176	-2.15259216385474	-1	0.442756706155853
421	12	COVID-19-Related	-3.4715720330671	0.519762358412176	-2.10794551225451	1	0.501688626895343
422	12	General	-3.4715720330671	0.519762358412176	-2.10794551225451	-1	0.450246809940792
423	12	COVID-19-Related	-3.40373781309509	0.519762358412176	-2.06329886065429	1	0.508660443169641
424	12	General	-3.40373781309509	0.519762358412176	-2.06329886065429	-1	0.457765935772417
425	12	COVID-19-Related	-3.33590359312308	0.519762358412176	-2.01865220905406	1	0.515635519919299
426	12	General	-3.33590359312308	0.519762358412176	-2.01865220905406	-1	0.465310629919385
427	12	COVID-19-Related	-3.26806937315107	0.519762358412176	-1.97400555745383	1	0.522611016471126
428	12	General	-3.26806937315107	0.519762358412176	-1.97400555745383	-1	0.472877378448482
429	12	COVID-19-Related	-3.20023515317906	0.519762358412176	-1.9293589058536	1	0.529584081225455
430	12	General	-3.20023515317906	0.519762358412176	-1.9293589058536	-1	0.480462613724256
431	12	COVID-19-Related	-3.13240093320705	0.519762358412176	-1.88471225425337	1	0.536551856515698
432	12	General	-3.13240093320705	0.519762358412176	-1.88471225425337	-1	0.488062721179839
433	12	COVID-19-Related	-3.06456671323504	0.519762358412176	-1.84006560265314	1	0.543511483525969
434	12	General	-3.06456671323504	0.519762358412176	-1.84006560265314	-1	0.495674046332851
435	12	COVID-19-Related	-2.99673249326303	0.519762358412176	-1.79541895105291	1	0.550460107248473
436	12	General	-2.99673249326303	0.519762358412176	-1.79541895105291	-1	0.503292902018142
437	12	COVID-19-Related	-2.92889827329101	0.519762358412176	-1.75077229945268	1	0.557394881461893
438	12	General	-2.92889827329101	0.519762358412176	-1.75077229945268	-1	0.510915575807148
439	12	COVID-19-Related	-2.861064053319	0.519762358412176	-1.70612564785246	1	0.564312973711628
440	12	General	-2.861064053319	0.519762358412176	-1.70612564785246	-1	0.518538337581872
441	12	COVID-19-Related	-2.79322983334699	0.519762358412176	-1.66147899625223	1	0.571211570272503
442	12	General	-2.79322983334699	0.519762358412176	-1.66147899625223	-1	0.526157447229997
443	12	COVID-19-Related	-2.72539561337498	0.519762358412176	-1.616832344652	1	0.578087881074455
444	12	General	-2.72539561337498	0.519762358412176	-1.616832344652	-1	0.533769162426329
445	12	COVID-19-Related	-2.65756139340297	0.519762358412176	-1.57218569305177	1	0.584939144571755
446	12	General	-2.65756139340297	0.519762358412176	-1.57218569305177	-1	0.54136974646476
447	12	COVID-19-Related	-2.58972717343096	0.519762358412176	-1.52753904145154	1	0.591762632536445
448	12	General	-2.58972717343096	0.519762358412176	-1.52753904145154	-1	0.548955476104253
449	12	COVID-19-Related	-2.52189295345895	0.519762358412176	-1.48289238985131	1	0.598555654757039
450	12	General	-2.52189295345895	0.519762358412176	-1.48289238985131	-1	0.556522649391882
451	12	COVID-19-Related	-2.45405873348694	0.519762358412176	-1.43824573825108	1	0.605315563623901
452	12	General	-2.45405873348694	0.519762358412176	-1.43824573825108	-1	0.564067593425897
453	12	COVID-19-Related	-2.38622451351493	0.519762358412176	-1.39359908665085	1	0.612039758583368
454	12	General	-2.38622451351493	0.519762358412176	-1.39359908665085	-1	0.571586672021961
455	12	COVID-19-Related	-2.31839029354292	0.519762358412176	-1.34895243505063	1	0.618725690443317
456	12	General	-2.31839029354292	0.519762358412176	-1.34895243505063	-1	0.579076293246232
457	12	COVID-19-Related	-2.25055607357091	0.519762358412176	-1.3043057834504	1	0.625370865513766
458	12	General	-2.25055607357091	0.519762358412176	-1.3043057834504	-1	0.586532916779823
459	12	COVID-19-Related	-2.1827218535989	0.519762358412176	-1.25965913185017	1	0.631972849567002
460	12	General	-2.1827218535989	0.519762358412176	-1.25965913185017	-1	0.593953061080271
461	12	COVID-19-Related	-2.11488763362688	0.519762358412176	-1.21501248024994	1	0.6385292716028
462	12	General	-2.11488763362688	0.519762358412176	-1.21501248024994	-1	0.601333310307127
463	12	COVID-19-Related	-2.04705341365487	0.519762358412176	-1.17036582864971	1	0.645037827405475
464	12	General	-2.04705341365487	0.519762358412176	-1.17036582864971	-1	0.608670320980451
465	12	COVID-19-Related	-1.97921919368286	0.519762358412176	-1.12571917704948	1	0.651496282880694
466	12	General	-1.97921919368286	0.519762358412176	-1.12571917704948	-1	0.615960828342995
467	12	COVID-19-Related	-1.91138497371085	0.519762358412176	-1.08107252544925	1	0.657902477161351
468	12	General	-1.91138497371085	0.519762358412176	-1.08107252544925	-1	0.623201652399034
469	12	COVID-19-Related	-1.84355075373884	0.519762358412176	-1.03642587384902	1	0.664254325473169
470	12	General	-1.84355075373884	0.519762358412176	-1.03642587384902	-1	0.630389703605237
471	12	COVID-19-Related	-1.77571653376683	0.519762358412176	-0.991779222248795	1	0.670549821752097
472	12	General	-1.77571653376683	0.519762358412176	-0.991779222248795	-1	0.637521988191552
473	12	COVID-19-Related	-1.70788231379482	0.519762358412176	-0.947132570648566	1	0.676787041007088
474	12	General	-1.70788231379482	0.519762358412176	-0.947132570648566	-1	0.644595613092797
475	12	COVID-19-Related	-1.64004809382281	0.519762358412176	-0.902485919048337	1	0.682964141423294
476	12	General	-1.64004809382281	0.519762358412176	-0.902485919048337	-1	0.651607790474545
477	12	COVID-19-Related	-1.5722138738508	0.519762358412176	-0.857839267448109	1	0.68907936620223
478	12	General	-1.5722138738508	0.519762358412176	-0.857839267448109	-1	0.658555841839773
479	12	COVID-19-Related	-1.50437965387879	0.519762358412176	-0.81319261584788	1	0.695131045136944
480	12	General	-1.50437965387879	0.519762358412176	-0.81319261584788	-1	0.665437201705767
481	12	COVID-19-Related	-1.43654543390678	0.519762358412176	-0.768545964247651	1	0.701117595921707
482	12	General	-1.43654543390678	0.519762358412176	-0.768545964247651	-1	0.672249420843754
483	12	COVID-19-Related	-1.36871121393476	0.519762358412176	-0.723899312647422	1	0.707037525197179
484	12	General	-1.36871121393476	0.519762358412176	-0.723899312647422	-1	0.678990169076705
485	12	COVID-19-Related	-1.30087699396275	0.519762358412176	-0.679252661047194	1	0.712889429333383
486	12	General	-1.30087699396275	0.519762358412176	-0.679252661047194	-1	0.685657237633697
487	12	COVID-19-Related	-1.23304277399074	0.519762358412176	-0.634606009446965	1	0.718671994954198
488	12	General	-1.23304277399074	0.519762358412176	-0.634606009446965	-1	0.692248541062053
489	12	COVID-19-Related	-1.16520855401873	0.519762358412176	-0.589959357846736	1	0.724383999208307
490	12	General	-1.16520855401873	0.519762358412176	-0.589959357846736	-1	0.698762118701238
491	12	COVID-19-Related	-1.09737433404672	0.519762358412176	-0.545312706246507	1	0.730024309792764
492	12	General	-1.09737433404672	0.519762358412176	-0.545312706246507	-1	0.705196135725076
493	12	COVID-19-Related	-1.02954011407471	0.519762358412176	-0.500666054646279	1	0.735591884736454
494	12	General	-1.02954011407471	0.519762358412176	-0.500666054646279	-1	0.711548883761328
495	12	COVID-19-Related	-0.9617058941027	0.519762358412176	-0.45601940304605	1	0.74108577195172
496	12	General	-0.9617058941027	0.519762358412176	-0.45601940304605	-1	0.717818781099935
497	12	COVID-19-Related	-0.893871674130689	0.519762358412176	-0.411372751445821	1	0.746505108563378
498	12	General	-0.893871674130689	0.519762358412176	-0.411372751445821	-1	0.724004372503344
499	12	COVID-19-Related	-0.826037454158678	0.519762358412176	-0.366726099845592	1	0.751849120025165
500	12	General	-0.826037454158678	0.519762358412176	-0.366726099845592	-1	0.730104328634186
501	12	COVID-19-Related	-0.758203234186667	0.519762358412176	-0.322079448245363	1	0.757117119034359
502	12	General	-0.758203234186667	0.519762358412176	-0.322079448245363	-1	0.736117445117307
503	12	COVID-19-Related	-0.690369014214656	0.519762358412176	-0.277432796645135	1	0.762308504255955
504	12	General	-0.690369014214656	0.519762358412176	-0.277432796645135	-1	0.742042641254558
505	12	COVID-19-Related	-0.622534794242645	0.519762358412176	-0.232786145044906	1	0.767422758868279
506	12	General	-0.622534794242645	0.519762358412176	-0.232786145044906	-1	0.747878958412033
507	12	COVID-19-Related	-0.554700574270634	0.519762358412176	-0.188139493444677	1	0.772459448942321
508	12	General	-0.554700574270634	0.519762358412176	-0.188139493444677	-1	0.753625558100454
509	12	COVID-19-Related	-0.486866354298623	0.519762358412176	-0.143492841844448	1	0.777418221667374
510	12	General	-0.486866354298623	0.519762358412176	-0.143492841844448	-1	0.759281719770177
511	12	COVID-19-Related	-0.419032134326613	0.519762358412176	-0.0988461902442196	1	0.782298803435777
512	12	General	-0.419032134326613	0.519762358412176	-0.0988461902442196	-1	0.764846838342946
513	12	COVID-19-Related	-0.351197914354602	0.519762358412176	-0.0541995386439909	1	0.787100997799647
514	12	General	-0.351197914354602	0.519762358412176	-0.0541995386439909	-1	0.770320421502846
515	12	COVID-19-Related	-0.283363694382591	0.519762358412176	-0.00955288704376218	1	0.791824683312518
516	12	General	-0.283363694382591	0.519762358412176	-0.00955288704376218	-1	0.775702086769134
517	12	COVID-19-Related	-0.21552947441058	0.519762358412176	0.0350937645564668	1	0.796469811268724
518	12	General	-0.21552947441058	0.519762358412176	0.0350937645564668	-1	0.780991558373635
519	12	COVID-19-Related	-0.147695254438569	0.519762358412176	0.0797404161566952	1	0.801036403353212
520	12	General	-0.147695254438569	0.519762358412176	0.0797404161566952	-1	0.786188663965228
521	12	COVID-19-Related	-0.0798610344665578	0.519762358412176	0.124387067756925	1	0.805524549214247
522	12	General	-0.0798610344665578	0.519762358412176	0.124387067756925	-1	0.791293331163604
523	12	COVID-19-Related	-0.012026814494547	0.519762358412176	0.169033719357153	1	0.809934403971191
524	12	General	-0.012026814494547	0.519762358412176	0.169033719357153	-1	0.796305583984067
525	12	COVID-19-Related	0.0558074054774638	0.519762358412176	0.213680370957382	1	0.814266185669153
526	12	General	0.0558074054774638	0.519762358412176	0.213680370957382	-1	0.801225539154508
527	12	COVID-19-Related	0.123641625449475	0.519762358412176	0.258327022557611	1	0.818520172691945
528	12	General	0.123641625449475	0.519762358412176	0.258327022557611	-1	0.806053402345027
529	12	COVID-19-Related	0.191475845421485	0.519762358412176	0.302973674157839	1	0.822696701144294
530	12	General	0.191475845421485	0.519762358412176	0.302973674157839	-1	0.810789464329831
531	12	COVID-19-Related	0.259310065393496	0.519762358412176	0.347620325758068	1	0.826796162213785
532	12	General	0.259310065393496	0.519762358412176	0.347620325758068	-1	0.815434097100216
533	12	COVID-19-Related	0.327144285365507	0.519762358412176	0.392266977358297	1	0.830818999522476
534	12	General	0.327144285365507	0.519762358412176	0.392266977358297	-1	0.819987749946431
535	12	COVID-19-Related	0.394978505337518	0.519762358412176	0.436913628958525	1	0.834765706477603
536	12	General	0.394978505337518	0.519762358412176	0.436913628958525	-1	0.824450945525262
537	12	COVID-19-Related	0.462812725309528	0.519762358412176	0.481560280558754	1	0.838636823630182
538	12	General	0.462812725309528	0.519762358412176	0.481560280558754	-1	0.82882427592911
539	12	COVID-19-Related	0.53064694528154	0.519762358412176	0.526206932158983	1	0.842432936049772
540	12	General	0.53064694528154	0.519762358412176	0.526206932158983	-1	0.833108398771288
541	12	COVID-19-Related	0.598481165253551	0.519762358412176	0.570853583759212	1	0.846154670723057
542	12	General	0.598481165253551	0.519762358412176	0.570853583759212	-1	0.837304033301131
543	12	COVID-19-Related	0.666315385225562	0.519762358412176	0.615500235359441	1	0.849802693983305
544	12	General	0.666315385225562	0.519762358412176	0.615500235359441	-1	0.841411956561487
545	12	COVID-19-Related	0.734149605197572	0.519762358412176	0.660146886959669	1	0.853377708977186
546	12	General	0.734149605197572	0.519762358412176	0.660146886959669	-1	0.845432999599992
547	12	COVID-19-Related	0.801983825169583	0.519762358412176	0.704793538559898	1	0.85688045317483
548	12	General	0.801983825169583	0.519762358412176	0.704793538559898	-1	0.849368043744525
549	12	COVID-19-Related	0.869818045141594	0.519762358412176	0.749440190160127	1	0.860311695928442
550	12	General	0.869818045141594	0.519762358412176	0.749440190160127	-1	0.85321801695213
551	12	COVID-19-Related	0.937652265113605	0.519762358412176	0.794086841760356	1	0.863672236084228
552	12	General	0.937652265113605	0.519762358412176	0.794086841760356	-1	0.856983890239699
553	12	COVID-19-Related	1.00548648508562	0.519762358412176	0.838733493360584	1	0.866962899651828
554	12	General	1.00548648508562	0.519762358412176	0.838733493360584	-1	0.860666674203694
555	12	COVID-19-Related	1.07332070505763	0.519762358412176	0.883380144960813	1	0.870184537534937
556	12	General	1.07332070505763	0.519762358412176	0.883380144960813	-1	0.864267415635238
557	12	COVID-19-Related	1.14115492502964	0.519762358412176	0.928026796561042	1	0.873338023326287
558	12	General	1.14115492502964	0.519762358412176	0.928026796561042	-1	0.86778719423598
559	12	COVID-19-Related	1.20898914500165	0.519762358412176	0.972673448161271	1	0.876424251169677
560	12	General	1.20898914500165	0.519762358412176	0.972673448161271	-1	0.871227119439284
561	12	COVID-19-Related	1.27682336497366	0.519762358412176	1.0173200997615	1	0.879444133691262
562	12	General	1.27682336497366	0.519762358412176	1.0173200997615	-1	0.874588327340445
563	12	COVID-19-Related	1.34465758494567	0.519762358412176	1.06196675136173	1	0.882398600001917
564	12	General	1.34465758494567	0.519762358412176	1.06196675136173	-1	0.877871977738879
565	12	COVID-19-Related	1.41249180491768	0.519762358412176	1.10661340296196	1	0.885288593772035
566	12	General	1.41249180491768	0.519762358412176	1.10661340296196	-1	0.881079251294502
567	12	COVID-19-Related	1.48032602488969	0.519762358412176	1.15126005456219	1	0.888115071379769
568	12	General	1.48032602488969	0.519762358412176	1.15126005456219	-1	0.884211346799835
569	12	COVID-19-Related	1.5481602448617	0.519762358412176	1.19590670616241	1	0.890879000133351
570	12	General	1.5481602448617	0.519762358412176	1.19590670616241	-1	0.887269478568759
571	12	COVID-19-Related	1.61599446483371	0.519762358412176	1.24055335776264	1	0.893581356567801
572	12	General	1.61599446483371	0.519762358412176	1.24055335776264	-1	0.890254873942251
573	12	COVID-19-Related	1.68382868480572	0.519762358412176	1.28520000936287	1	0.896223124816035
574	12	General	1.68382868480572	0.519762358412176	1.28520000936287	-1	0.89316877091093
575	12	COVID-19-Related	1.75166290477774	0.519762358412176	1.3298466609631	1	0.898805295054074
576	12	General	1.75166290477774	0.519762358412176	1.3298466609631	-1	0.896012415853745
577	12	COVID-19-Related	1.81949712474975	0.519762358412176	1.37449331256333	1	0.901328862019854
578	12	General	1.81949712474975	0.519762358412176	1.37449331256333	-1	0.898787061391722
579	12	COVID-19-Related	1.88733134472176	0.519762358412176	1.41913996416356	1	0.903794823604847
580	12	General	1.88733134472176	0.519762358412176	1.41913996416356	-1	0.901493964355288
581	12	COVID-19-Related	1.95516556469377	0.519762358412176	1.46378661576379	1	0.906204179517536
582	12	General	1.95516556469377	0.519762358412176	1.46378661576379	-1	0.904134383863354
583	12	COVID-19-Related	2.02299978466578	0.519762358412176	1.50843326736402	1	0.908557930017584
584	12	General	2.02299978466578	0.519762358412176	1.50843326736402	-1	0.906709579512039
585	12	COVID-19-Related	2.09083400463779	0.519762358412176	1.55307991896424	1	0.910857074719374
586	12	General	2.09083400463779	0.519762358412176	1.55307991896424	-1	0.909220809670643
587	12	COVID-19-Related	2.1586682246098	0.519762358412176	1.59772657056447	1	0.913102611463464
588	12	General	2.1586682246098	0.519762358412176	1.59772657056447	-1	0.911669329882264
589	12	COVID-19-Related	2.22650244458181	0.519762358412176	1.6423732221647	1	0.915295535254348
590	12	General	2.22650244458181	0.519762358412176	1.6423732221647	-1	0.91405639136624
591	12	COVID-19-Related	2.29433666455382	0.519762358412176	1.68701987376493	1	0.917436837262848
592	12	General	2.29433666455382	0.519762358412176	1.68701987376493	-1	0.916383239619466
593	12	COVID-19-Related	2.36217088452583	0.519762358412176	1.73166652536516	1	0.919527503891333
594	12	General	2.36217088452583	0.519762358412176	1.73166652536516	-1	0.918651113113464
595	12	COVID-19-Related	2.43000510449784	0.519762358412176	1.77631317696539	1	0.921568515899908
596	12	General	2.43000510449784	0.519762358412176	1.77631317696539	-1	0.920861242084017
597	12	COVID-19-Related	2.49783932446986	0.519762358412176	1.82095982856562	1	0.923560847591652
598	12	General	2.49783932446986	0.519762358412176	1.82095982856562	-1	0.923014847410082
599	12	COVID-19-Related	2.56567354444187	0.519762358412176	1.86560648016585	1	0.925505466054934
600	12	General	2.56567354444187	0.519762358412176	1.86560648016585	-1	0.925113139578629
601	16	COVID-19-Related	-4.14991423278721	1.41157833003272	-2.5544120282568	1	0.366920637314841
602	16	General	-4.14991423278721	1.41157833003272	-2.5544120282568	-1	0.315575495947834
603	16	COVID-19-Related	-4.0820800128152	1.41157833003272	-2.50976537665657	1	0.373336247507763
604	16	General	-4.0820800128152	1.41157833003272	-2.50976537665657	-1	0.322131573211598
605	16	COVID-19-Related	-4.01424579284319	1.41157833003272	-2.46511872505634	1	0.379803995231954
606	16	General	-4.01424579284319	1.41157833003272	-2.46511872505634	-1	0.328765088175238
607	16	COVID-19-Related	-3.94641157287118	1.41157833003272	-2.42047207345612	1	0.386321991849707
608	16	General	-3.94641157287118	1.41157833003272	-2.42047207345612	-1	0.335474285638645
609	16	COVID-19-Related	-3.87857735289917	1.41157833003272	-2.37582542185589	1	0.392888269907178
610	16	General	-3.87857735289917	1.41157833003272	-2.37582542185589	-1	0.342257287459797
611	16	COVID-19-Related	-3.81074313292716	1.41157833003272	-2.33117877025566	1	0.399500784587264
612	16	General	-3.81074313292716	1.41157833003272	-2.33117877025566	-1	0.349112092633622
613	16	COVID-19-Related	-3.74290891295515	1.41157833003272	-2.28653211865543	1	0.40615741539938
614	16	General	-3.74290891295515	1.41157833003272	-2.28653211865543	-1	0.356036577744543
615	16	COVID-19-Related	-3.67507469298313	1.41157833003272	-2.2418854670552	1	0.412855968108293
616	16	General	-3.67507469298313	1.41157833003272	-2.2418854670552	-1	0.363028497806954
617	16	COVID-19-Related	-3.60724047301112	1.41157833003272	-2.19723881545497	1	0.419594176903054
618	16	General	-3.60724047301112	1.41157833003272	-2.19723881545497	-1	0.370085487506278
619	16	COVID-19-Related	-3.53940625303911	1.41157833003272	-2.15259216385474	1	0.426369706805946
620	16	General	-3.53940625303911	1.41157833003272	-2.15259216385474	-1	0.377205062851499
621	16	COVID-19-Related	-3.4715720330671	1.41157833003272	-2.10794551225451	1	0.433180156320144
622	16	General	-3.4715720330671	1.41157833003272	-2.10794551225451	-1	0.384384623248114
623	16	COVID-19-Related	-3.40373781309509	1.41157833003272	-2.06329886065429	1	0.440023060313547
624	16	General	-3.40373781309509	1.41157833003272	-2.06329886065429	-1	0.391621453998279
625	16	COVID-19-Related	-3.33590359312308	1.41157833003272	-2.01865220905406	1	0.446895893134941
626	16	General	-3.33590359312308	1.41157833003272	-2.01865220905406	-1	0.398912729232664
627	16	COVID-19-Related	-3.26806937315107	1.41157833003272	-1.97400555745383	1	0.453796071957351
628	16	General	-3.26806937315107	1.41157833003272	-1.97400555745383	-1	0.406255515276032
629	16	COVID-19-Related	-3.20023515317906	1.41157833003272	-1.9293589058536	1	0.460720960342069
630	16	General	-3.20023515317906	1.41157833003272	-1.9293589058536	-1	0.413646774445959
631	16	COVID-19-Related	-3.13240093320705	1.41157833003272	-1.88471225425337	1	0.467667872015528
632	16	General	-3.13240093320705	1.41157833003272	-1.88471225425337	-1	0.42108336928141
633	16	COVID-19-Related	-3.06456671323504	1.41157833003272	-1.84006560265314	1	0.474634074849802
634	16	General	-3.06456671323504	1.41157833003272	-1.84006560265314	-1	0.428562067195031
635	16	COVID-19-Related	-2.99673249326303	1.41157833003272	-1.79541895105291	1	0.481616795036207
636	16	General	-2.99673249326303	1.41157833003272	-1.79541895105291	-1	0.436079545540132
637	16	COVID-19-Related	-2.92889827329101	1.41157833003272	-1.75077229945268	1	0.488613221440134
638	16	General	-2.92889827329101	1.41157833003272	-1.75077229945268	-1	0.443632397080384
639	16	COVID-19-Related	-2.861064053319	1.41157833003272	-1.70612564785246	1	0.495620510123972
640	16	General	-2.861064053319	1.41157833003272	-1.70612564785246	-1	0.45121713584729
641	16	COVID-19-Related	-2.79322983334699	1.41157833003272	-1.66147899625223	1	0.50263578902376
642	16	General	-2.79322983334699	1.41157833003272	-1.66147899625223	-1	0.458830203367517
643	16	COVID-19-Related	-2.72539561337498	1.41157833003272	-1.616832344652	1	0.509656162764028
644	16	General	-2.72539561337498	1.41157833003272	-1.616832344652	-1	0.466467975239286
645	16	COVID-19-Related	-2.65756139340297	1.41157833003272	-1.57218569305177	1	0.516678717594178
646	16	General	-2.65756139340297	1.41157833003272	-1.57218569305177	-1	0.474126768034161
647	16	COVID-19-Related	-2.58972717343096	1.41157833003272	-1.52753904145154	1	0.523700526428792
648	16	General	-2.58972717343096	1.41157833003272	-1.52753904145154	-1	0.481802846497859
649	16	COVID-19-Related	-2.52189295345895	1.41157833003272	-1.48289238985131	1	0.530718653973291
650	16	General	-2.52189295345895	1.41157833003272	-1.48289238985131	-1	0.489492431021142
651	16	COVID-19-Related	-2.45405873348694	1.41157833003272	-1.43824573825108	1	0.537730161915619
652	16	General	-2.45405873348694	1.41157833003272	-1.43824573825108	-1	0.497191705349419
653	16	COVID-19-Related	-2.38622451351493	1.41157833003272	-1.39359908665085	1	0.544732114163936
654	16	General	-2.38622451351493	1.41157833003272	-1.39359908665085	-1	0.504896824497522
655	16	COVID-19-Related	-2.31839029354292	1.41157833003272	-1.34895243505063	1	0.551721582109734
656	16	General	-2.31839029354292	1.41157833003272	-1.34895243505063	-1	0.512603922834163
657	16	COVID-19-Related	-2.25055607357091	1.41157833003272	-1.3043057834504	1	0.558695649895426
658	16	General	-2.25055607357091	1.41157833003272	-1.3043057834504	-1	0.520309122298898
659	16	COVID-19-Related	-2.1827218535989	1.41157833003272	-1.25965913185017	1	0.565651419665172
660	16	General	-2.1827218535989	1.41157833003272	-1.25965913185017	-1	0.528008540713041
661	16	COVID-19-Related	-2.11488763362688	1.41157833003272	-1.21501248024994	1	0.572586016777597
662	16	General	-2.11488763362688	1.41157833003272	-1.21501248024994	-1	0.535698300144898
663	16	COVID-19-Related	-2.04705341365487	1.41157833003272	-1.17036582864971	1	0.579496594959108
664	16	General	-2.04705341365487	1.41157833003272	-1.17036582864971	-1	0.543374535288966
665	16	COVID-19-Related	-1.97921919368286	1.41157833003272	-1.12571917704948	1	0.586380341376723
666	16	General	-1.97921919368286	1.41157833003272	-1.12571917704948	-1	0.551033401818337
667	16	COVID-19-Related	-1.91138497371085	1.41157833003272	-1.08107252544925	1	0.593234481609674
668	16	General	-1.91138497371085	1.41157833003272	-1.08107252544925	-1	0.558671084669522
669	16	COVID-19-Related	-1.84355075373884	1.41157833003272	-1.03642587384902	1	0.600056284499569
670	16	General	-1.84355075373884	1.41157833003272	-1.03642587384902	-1	0.566283806219255
671	16	COVID-19-Related	-1.77571653376683	1.41157833003272	-0.991779222248795	1	0.606843066859555
672	16	General	-1.77571653376683	1.41157833003272	-0.991779222248795	-1	0.573867834313474
673	16	COVID-19-Related	-1.70788231379482	1.41157833003272	-0.947132570648566	1	0.613592198023761
674	16	General	-1.70788231379482	1.41157833003272	-0.947132570648566	-1	0.581419490109778
675	16	COVID-19-Related	-1.64004809382281	1.41157833003272	-0.902485919048337	1	0.620301104219206
676	16	General	-1.64004809382281	1.41157833003272	-0.902485919048337	-1	0.588935155695979
677	16	COVID-19-Related	-1.5722138738508	1.41157833003272	-0.857839267448109	1	0.626967272743496
678	16	General	-1.5722138738508	1.41157833003272	-0.857839267448109	-1	0.596411281449099
679	16	COVID-19-Related	-1.50437965387879	1.41157833003272	-0.81319261584788	1	0.633588255932793
680	16	General	-1.50437965387879	1.41157833003272	-0.81319261584788	-1	0.603844393101181
681	16	COVID-19-Related	-1.43654543390678	1.41157833003272	-0.768545964247651	1	0.640161674905864
682	16	General	-1.43654543390678	1.41157833003272	-0.768545964247651	-1	0.611231098480525
683	16	COVID-19-Related	-1.36871121393476	1.41157833003272	-0.723899312647422	1	0.646685223071429
684	16	General	-1.36871121393476	1.41157833003272	-0.723899312647422	-1	0.618568093899552
685	16	COVID-19-Related	-1.30087699396275	1.41157833003272	-0.679252661047194	1	0.6531566693875
686	16	General	-1.30087699396275	1.41157833003272	-0.679252661047194	-1	0.625852170163205
687	16	COVID-19-Related	-1.23304277399074	1.41157833003272	-0.634606009446965	1	0.659573861362964
688	16	General	-1.23304277399074	1.41157833003272	-0.634606009446965	-1	0.633080218174755
689	16	COVID-19-Related	-1.16520855401873	1.41157833003272	-0.589959357846736	1	0.665934727793251
690	16	General	-1.16520855401873	1.41157833003272	-0.589959357846736	-1	0.64024923411899
691	16	COVID-19-Related	-1.09737433404672	1.41157833003272	-0.545312706246507	1	0.672237281223576
692	16	General	-1.09737433404672	1.41157833003272	-0.545312706246507	-1	0.647356324205897
693	16	COVID-19-Related	-1.02954011407471	1.41157833003272	-0.500666054646279	1	0.67847962013488
694	16	General	-1.02954011407471	1.41157833003272	-0.500666054646279	-1	0.654398708961294
695	16	COVID-19-Related	-0.9617058941027	1.41157833003272	-0.45601940304605	1	0.684659930849258
696	16	General	-0.9617058941027	1.41157833003272	-0.45601940304605	-1	0.661373727054107
697	16	COVID-19-Related	-0.893871674130689	1.41157833003272	-0.411372751445821	1	0.690776489153284
698	16	General	-0.893871674130689	1.41157833003272	-0.411372751445821	-1	0.668278838653307
699	16	COVID-19-Related	-0.826037454158678	1.41157833003272	-0.366726099845592	1	0.696827661639274
700	16	General	-0.826037454158678	1.41157833003272	-0.366726099845592	-1	0.675111628310792
701	16	COVID-19-Related	-0.758203234186667	1.41157833003272	-0.322079448245363	1	0.702811906766055
702	16	General	-0.758203234186667	1.41157833003272	-0.322079448245363	-1	0.681869807369655
703	16	COVID-19-Related	-0.690369014214656	1.41157833003272	-0.277432796645135	1	0.708727775642358
704	16	General	-0.690369014214656	1.41157833003272	-0.277432796645135	-1	0.688551215900361
705	16	COVID-19-Related	-0.622534794242645	1.41157833003272	-0.232786145044906	1	0.714573912537329
706	16	General	-0.622534794242645	1.41157833003272	-0.232786145044906	-1	0.695153824170305
707	16	COVID-19-Related	-0.554700574270634	1.41157833003272	-0.188139493444677	1	0.720349055124065
708	16	General	-0.554700574270634	1.41157833003272	-0.188139493444677	-1	0.70167573365499
709	16	COVID-19-Related	-0.486866354298623	1.41157833003272	-0.143492841844448	1	0.726052034463304
710	16	General	-0.486866354298623	1.41157833003272	-0.143492841844448	-1	0.708115177601642
711	16	COVID-19-Related	-0.419032134326613	1.41157833003272	-0.0988461902442196	1	0.731681774735562
712	16	General	-0.419032134326613	1.41157833003272	-0.0988461902442196	-1	0.714470521158499
713	16	COVID-19-Related	-0.351197914354602	1.41157833003272	-0.0541995386439909	1	0.737237292731104
714	16	General	-0.351197914354602	1.41157833003272	-0.0541995386439909	-1	0.720740261085144
715	16	COVID-19-Related	-0.283363694382591	1.41157833003272	-0.00955288704376218	1	0.742717697108023
716	16	General	-0.283363694382591	1.41157833003272	-0.00955288704376218	-1	0.726923025061229
717	16	COVID-19-Related	-0.21552947441058	1.41157833003272	0.0350937645564668	1	0.748122187429593
718	16	General	-0.21552947441058	1.41157833003272	0.0350937645564668	-1	0.733017570612585
719	16	COVID-19-Related	-0.147695254438569	1.41157833003272	0.0797404161566952	1	0.753450052992734
720	16	General	-0.147695254438569	1.41157833003272	0.0797404161566952	-1	0.739022783675245
721	16	COVID-19-Related	-0.0798610344665578	1.41157833003272	0.124387067756925	1	0.758700671460042
722	16	General	-0.0798610344665578	1.41157833003272	0.124387067756925	-1	0.744937676819041
723	16	COVID-19-Related	-0.012026814494547	1.41157833003272	0.169033719357153	1	0.763873507308329
724	16	General	-0.012026814494547	1.41157833003272	0.169033719357153	-1	0.750761387153484
725	16	COVID-19-Related	0.0558074054774638	1.41157833003272	0.213680370957382	1	0.768968110106959
726	16	General	0.0558074054774638	1.41157833003272	0.213680370957382	-1	0.756493173939328
727	16	COVID-19-Related	0.123641625449475	1.41157833003272	0.258327022557611	1	0.773984112639553
728	16	General	0.123641625449475	1.41157833003272	0.258327022557611	-1	0.762132415929764
729	16	COVID-19-Related	0.191475845421485	1.41157833003272	0.302973674157839	1	0.778921228882763
730	16	General	0.191475845421485	1.41157833003272	0.302973674157839	-1	0.767678608465451
731	16	COVID-19-Related	0.259310065393496	1.41157833003272	0.347620325758068	1	0.783779251855875
732	16	General	0.259310065393496	1.41157833003272	0.347620325758068	-1	0.773131360347725
733	16	COVID-19-Related	0.327144285365507	1.41157833003272	0.392266977358297	1	0.78855805135495
734	16	General	0.327144285365507	1.41157833003272	0.392266977358297	-1	0.778490390514197
735	16	COVID-19-Related	0.394978505337518	1.41157833003272	0.436913628958525	1	0.793257571585077
736	16	General	0.394978505337518	1.41157833003272	0.436913628958525	-1	0.783755524540678
737	16	COVID-19-Related	0.462812725309528	1.41157833003272	0.481560280558754	1	0.797877828704098
738	16	General	0.462812725309528	1.41157833003272	0.481560280558754	-1	0.788926690992938
739	16	COVID-19-Related	0.53064694528154	1.41157833003272	0.526206932158983	1	0.80241890829085
740	16	General	0.53064694528154	1.41157833003272	0.526206932158983	-1	0.794003917651226
741	16	COVID-19-Related	0.598481165253551	1.41157833003272	0.570853583759212	1	0.806880962750655
742	16	General	0.598481165253551	1.41157833003272	0.570853583759212	-1	0.798987327629763
743	16	COVID-19-Related	0.666315385225562	1.41157833003272	0.615500235359441	1	0.811264208670299
744	16	General	0.666315385225562	1.41157833003272	0.615500235359441	-1	0.803877135412584
745	16	COVID-19-Related	0.734149605197572	1.41157833003272	0.660146886959669	1	0.815568924134361
746	16	General	0.734149605197572	1.41157833003272	0.660146886959669	-1	0.80867364282624
747	16	COVID-19-Related	0.801983825169583	1.41157833003272	0.704793538559898	1	0.819795446014139
748	16	General	0.801983825169583	1.41157833003272	0.704793538559898	-1	0.813377234968797
749	16	COVID-19-Related	0.869818045141594	1.41157833003272	0.749440190160127	1	0.823944167239958
750	16	General	0.869818045141594	1.41157833003272	0.749440190160127	-1	0.817988376113604
751	16	COVID-19-Related	0.937652265113605	1.41157833003272	0.794086841760356	1	0.828015534066999
752	16	General	0.937652265113605	1.41157833003272	0.794086841760356	-1	0.82250760560511
753	16	COVID-19-Related	1.00548648508562	1.41157833003272	0.838733493360584	1	0.832010043344235
754	16	General	1.00548648508562	1.41157833003272	0.838733493360584	-1	0.826935533762948
755	16	COVID-19-Related	1.07332070505763	1.41157833003272	0.883380144960813	1	0.835928239795396
756	16	General	1.07332070505763	1.41157833003272	0.883380144960813	-1	0.831272837809271
757	16	COVID-19-Related	1.14115492502964	1.41157833003272	0.928026796561042	1	0.839770713320302
758	16	General	1.14115492502964	1.41157833003272	0.928026796561042	-1	0.835520257833226
759	16	COVID-19-Related	1.20898914500165	1.41157833003272	0.972673448161271	1	0.843538096324239
760	16	General	1.20898914500165	1.41157833003272	0.972673448161271	-1	0.839678592805219
761	16	COVID-19-Related	1.27682336497366	1.41157833003272	1.0173200997615	1	0.847231061082439
762	16	General	1.27682336497366	1.41157833003272	1.0173200997615	-1	0.843748696652517
763	16	COVID-19-Related	1.34465758494567	1.41157833003272	1.06196675136173	1	0.850850317146104
764	16	General	1.34465758494567	1.41157833003272	1.06196675136173	-1	0.847731474406557
765	16	COVID-19-Related	1.41249180491768	1.41157833003272	1.10661340296196	1	0.854396608795772
766	16	General	1.41249180491768	1.41157833003272	1.10661340296196	-1	0.851627878431248
767	16	COVID-19-Related	1.48032602488969	1.41157833003272	1.15126005456219	1	0.857870712547276
768	16	General	1.48032602488969	1.41157833003272	1.15126005456219	-1	0.855438904740466
769	16	COVID-19-Related	1.5481602448617	1.41157833003272	1.19590670616241	1	0.861273434714899
770	16	General	1.5481602448617	1.41157833003272	1.19590670616241	-1	0.859165589411895
771	16	COVID-19-Related	1.61599446483371	1.41157833003272	1.24055335776264	1	0.864605609035821
772	16	General	1.61599446483371	1.41157833003272	1.24055335776264	-1	0.86280900510338
773	16	COVID-19-Related	1.68382868480572	1.41157833003272	1.28520000936287	1	0.867868094359381
774	16	General	1.68382868480572	1.41157833003272	1.28520000936287	-1	0.866370257677032
775	16	COVID-19-Related	1.75166290477774	1.41157833003272	1.3298466609631	1	0.871061772404155
776	16	General	1.75166290477774	1.41157833003272	1.3298466609631	-1	0.869850482935377
777	16	COVID-19-Related	1.81949712474975	1.41157833003272	1.37449331256333	1	0.874187545585399
778	16	General	1.81949712474975	1.41157833003272	1.37449331256333	-1	0.873250843473058
779	16	COVID-19-Related	1.88733134472176	1.41157833003272	1.41913996416356	1	0.877246334914881
780	16	General	1.88733134472176	1.41157833003272	1.41913996416356	-1	0.876572525646757
781	16	COVID-19-Related	1.95516556469377	1.41157833003272	1.46378661576379	1	0.880239077974738
782	16	General	1.95516556469377	1.41157833003272	1.46378661576379	-1	0.879816736665301
783	16	COVID-19-Related	2.02299978466578	1.41157833003272	1.50843326736402	1	0.883166726966558
784	16	General	2.02299978466578	1.41157833003272	1.50843326736402	-1	0.882984701801207
785	16	COVID-19-Related	2.09083400463779	1.41157833003272	1.55307991896424	1	0.886030246836504
786	16	General	2.09083400463779	1.41157833003272	1.55307991896424	-1	0.88607766172432
787	16	COVID-19-Related	2.1586682246098	1.41157833003272	1.59772657056447	1	0.88883061347696
788	16	General	2.1586682246098	1.41157833003272	1.59772657056447	-1	0.889096869957585
789	16	COVID-19-Related	2.22650244458181	1.41157833003272	1.6423732221647	1	0.891568812004818
790	16	General	2.22650244458181	1.41157833003272	1.6423732221647	-1	0.892043590454513
791	16	COVID-19-Related	2.29433666455382	1.41157833003272	1.68701987376493	1	0.894245835116261
792	16	General	2.29433666455382	1.41157833003272	1.68701987376493	-1	0.894919095297381
793	16	COVID-19-Related	2.36217088452583	1.41157833003272	1.73166652536516	1	0.896862681517599
794	16	General	2.36217088452583	1.41157833003272	1.73166652536516	-1	0.89772466251481
795	16	COVID-19-Related	2.43000510449784	1.41157833003272	1.77631317696539	1	0.899420354431462
796	16	General	2.43000510449784	1.41157833003272	1.77631317696539	-1	0.900461574016981
797	16	COVID-19-Related	2.49783932446986	1.41157833003272	1.82095982856562	1	0.901919860177457
798	16	General	2.49783932446986	1.41157833003272	1.82095982856562	-1	0.903131113646392
799	16	COVID-19-Related	2.56567354444187	1.41157833003272	1.86560648016585	1	0.904362206826165
800	16	General	2.56567354444187	1.41157833003272	1.86560648016585	-1	0.905734565341793
