# Supplementary material for: An energizing role for motivation in information-seeking during the early phase of the COVID-19 pandemic
Source: Nat Commun. 2022 Apr 28;13:2310. doi: 10.1038/s41467-022-30011-5 (PMC9050882; doi:10.1038/s41467-022-30011-5)
Supplement: Supplementary file 4 — Source Data [file 41467_2022_30011_MOESM4_ESM.zip › figure_sources/fs4c+d.csv]

	block	known_s	useful_s	block1	waited	lb	ub
1	COVID-19-Related	-1	-4.14991423278721	1	0.208203756036313	0.142897816218841	0.259823997826565
2	General	-1	-4.14991423278721	-1	0.174785211801485	0.123217636931501	0.215772257832063
3	COVID-19-Related	0	-4.14991423278721	1	0.244216758682081	0.186955983138204	0.291949500614239
4	General	0	-4.14991423278721	-1	0.267648777571196	0.211563956483773	0.313492179266191
5	COVID-19-Related	1	-4.14991423278721	1	0.288516289127405	0.236311720823791	0.334414987930259
6	General	1	-4.14991423278721	-1	0.390914277247743	0.334079307926344	0.445128481259734
7	COVID-19-Related	-1	-4.11616756053983	1	0.212158564462932	0.146426468019924	0.264498410924866
8	General	-1	-4.11616756053983	-1	0.178339956462083	0.126371668117225	0.219830881267043
9	COVID-19-Related	0	-4.11616756053983	1	0.248111852465505	0.190754705554358	0.296089208054989
10	General	0	-4.11616756053983	-1	0.271031932022682	0.214949172183944	0.316914690915925
11	COVID-19-Related	1	-4.11616756053983	1	0.292153579388061	0.240109162299408	0.338330698530255
12	General	1	-4.11616756053983	-1	0.393194540405131	0.336847666145847	0.446852618345622
13	COVID-19-Related	-1	-4.08242088829245	1	0.216171933618351	0.15008399002026	0.269111463309509
14	General	-1	-4.08242088829245	-1	0.181954144948467	0.129623216765831	0.224269098661027
15	COVID-19-Related	0	-4.08242088829245	1	0.252051295007992	0.194597410754922	0.300248925024272
16	General	0	-4.08242088829245	-1	0.274444780054976	0.21841933331928	0.320357136808809
17	COVID-19-Related	1	-4.08242088829245	1	0.295820055018574	0.243849373021058	0.342226150596203
18	General	1	-4.08242088829245	-1	0.395481652122563	0.339468041526401	0.44881382949974
19	COVID-19-Related	-1	-4.04867421604506	1	0.220244044002833	0.153837402581341	0.273652648184108
20	General	-1	-4.04867421604506	-1	0.185628196463776	0.132956949926076	0.228580036790331
21	COVID-19-Related	0	-4.04867421604506	1	0.256034982894493	0.198418933001859	0.304438346162295
22	General	0	-4.04867421604506	-1	0.277887203081231	0.221836813969584	0.323819254747706
23	COVID-19-Related	1	-4.04867421604506	1	0.299515494977981	0.247701380302192	0.346016629169859
24	General	1	-4.04867421604506	-1	0.397775522713975	0.342142759869313	0.450983009842709
25	COVID-19-Related	-1	-4.01492754379768	1	0.224375046244806	0.157627465941178	0.278313924241064
26	General	-1	-4.01492754379768	-1	0.189362506560745	0.136393166225147	0.232567904868319
27	COVID-19-Related	0	-4.01492754379768	1	0.260062789377417	0.202296661695584	0.308631639266519
28	General	0	-4.01492754379768	-1	0.281359070228306	0.225307381938936	0.32738739439022
29	COVID-19-Related	1	-4.01492754379768	1	0.303239664531627	0.251646813623445	0.349751595920602
30	General	1	-4.01492754379768	-1	0.400076060825166	0.344909759606205	0.453267875227538
31	COVID-19-Related	-1	-3.9811808715503	1	0.228565059919894	0.161428913649868	0.283023699044126
32	General	-1	-3.9811808715503	-1	0.193157445839339	0.139903871765876	0.236597576302885
33	COVID-19-Related	0	-3.9811808715503	1	0.264134563855253	0.206230684795285	0.31285671150406
34	General	0	-3.9811808715503	-1	0.284860238140391	0.22898268803263	0.331182467526332
35	COVID-19-Related	1	-3.9811808715503	1	0.306992315124432	0.255633738938896	0.353505089102647
36	General	1	-3.9811808715503	-1	0.402383173438841	0.347687310664822	0.455348979567117
37	COVID-19-Related	-1	-3.94743419930292	1	0.232814172367956	0.16534447574506	0.287781429100272
38	General	-1	-3.94743419930292	-1	0.197013358624147	0.14348993869689	0.240965197528286
39	COVID-19-Related	0	-3.94743419930292	1	0.26825013136389	0.21022105935517	0.317113094123007
40	General	0	-3.94743419930292	-1	0.288390550788892	0.232768343328895	0.33499964162714
41	COVID-19-Related	1	-3.94743419930292	1	0.31077318426409	0.259661915934378	0.357071248453473
42	General	1	-3.94743419930292	-1	0.404696765880424	0.350424670132244	0.457210689853969
43	COVID-19-Related	-1	-3.91368752705553	1	0.2371224375106	0.169294935986114	0.292577737600576
44	General	-1	-3.91368752705553	-1	0.200930561623408	0.147132699214812	0.245500640647322
45	COVID-19-Related	0	-3.91368752705553	1	0.272409292082043	0.214284279573072	0.321451446594907
46	General	0	-3.91368752705553	-1	0.291949839289065	0.236533149434625	0.338838540689071
47	COVID-19-Related	1	-3.91368752705553	1	0.314581995414652	0.26371310133045	0.360972471674653
48	General	1	-3.91368752705553	-1	0.40701674182465	0.353038876621496	0.459205472337423
49	COVID-19-Related	-1	-3.87994085480815	1	0.241489874671774	0.173194438761632	0.297406614116374
50	General	-1	-3.87994085480815	-1	0.204909342571706	0.150754172309333	0.249868692950101
51	COVID-19-Related	0	-3.87994085480815	1	0.27661182085221	0.218309142885278	0.325830445274287
52	General	0	-3.87994085480815	-1	0.29553792172386	0.240280537155212	0.34238720319525
53	COVID-19-Related	1	-3.87994085480815	1	0.318418457900954	0.267789810574648	0.364730748707557
54	General	1	-3.87994085480815	-1	0.40934300330296	0.355605708378224	0.461261173091204
55	COVID-19-Related	-1	-3.84619418256077	1	0.245916467404158	0.177206009798409	0.30241259559827
56	General	-1	-3.84619418256077	-1	0.208949958858547	0.154567156317807	0.254303801813001
57	COVID-19-Related	0	-3.84619418256077	1	0.280857466718627	0.222442265168405	0.330309578355073
58	General	0	-3.84619418256077	-1	0.29915460297547	0.244094724434569	0.345705764985536
59	COVID-19-Related	1	-3.84619418256077	1	0.322282266824319	0.271904385588743	0.368500075659304
60	General	1	-3.84619418256077	-1	0.41167545071169	0.358117987960087	0.46331819317093
61	COVID-19-Related	-1	-3.81244751031339	1	0.250402162324261	0.181368199662881	0.307466088450062
62	General	-1	-3.81244751031339	-1	0.213052636145239	0.158430497775991	0.258788312121106
63	COVID-19-Related	0	-3.81244751031339	1	0.28514595248371	0.226666207910262	0.334920713053806
64	General	0	-3.81244751031339	-1	0.302799674565075	0.24784932830005	0.349297963220606
65	COVID-19-Related	1	-3.81244751031339	1	0.326173102989993	0.275944164111308	0.372285530539173
66	General	1	-3.81244751031339	-1	0.414013982821074	0.360684173031038	0.465376463273332
67	COVID-19-Related	-1	-3.77870083806601	1	0.254946867959235	0.185855226915042	0.312474368436919
68	General	-1	-3.77870083806601	-1	0.217217566972639	0.162247944971931	0.263280011682668
69	COVID-19-Related	0	-3.77870083806601	1	0.289476974284497	0.230978579342405	0.339480964523789
70	General	0	-3.77870083806601	-1	0.306472914501261	0.251601854030102	0.352744292502085
71	COVID-19-Related	1	-3.77870083806601	1	0.330090632846739	0.280004996092999	0.376057951916982
72	General	1	-3.77870083806601	-1	0.416358496785075	0.363310106570674	0.467435913924971
73	COVID-19-Related	-1	-3.74495416581862	1	0.25955045360857	0.190395458894572	0.317340801827552
74	General	-1	-3.74495416581862	-1	0.221444909362593	0.166109674295512	0.267820327627215
75	COVID-19-Related	0	-3.74495416581862	1	0.293850201190608	0.235438151841025	0.343928371610334
76	General	0	-3.74495416581862	-1	0.310174087137624	0.255365906651925	0.356263647525462
77	COVID-19-Related	1	-3.74495416581862	1	0.334034508439016	0.283963407841318	0.379933114811363
78	General	1	-3.74495416581862	-1	0.418708888152039	0.366191210564945	0.469496475491558
79	COVID-19-Related	-1	-3.71120749357124	1	0.264212748223961	0.194849564005573	0.322306352311548
80	General	-1	-3.71120749357124	-1	0.225734785415998	0.17018876425103	0.272421203484139
81	COVID-19-Related	0	-3.71120749357124	1	0.298265274825285	0.239825179184982	0.348467086956083
82	General	0	-3.71120749357124	-1	0.313902943040048	0.259078719037326	0.359739435822342
83	COVID-19-Related	1	-3.71120749357124	1	0.338004367372171	0.288105115147574	0.383882338161676
84	General	1	-3.71120749357124	-1	0.421065050876191	0.369101968062017	0.47155807818732
85	COVID-19-Related	-1	-3.67746082132386	1	0.268933539310793	0.199364791507946	0.327417965149989
86	General	-1	-3.67746082132386	-1	0.23008727991071	0.174405538831148	0.277046716224037
87	COVID-19-Related	0	-3.67746082132386	1	0.302721809011051	0.244316316672438	0.353058646486189
88	General	0	-3.67746082132386	-1	0.317659218864152	0.262853997093851	0.363295351366041
89	COVID-19-Related	1	-3.67746082132386	1	0.341999832791039	0.292285448186639	0.387704180741707
90	General	1	-3.67746082132386	-1	0.423426877329977	0.371920779051518	0.473800869922221
91	COVID-19-Related	-1	-3.64371414907648	1	0.273712571854775	0.204016704540016	0.332838976426572
92	General	-1	-3.64371414907648	-1	0.234502438902631	0.178700091624922	0.281798757674383
93	COVID-19-Related	0	-3.64371414907648	1	0.307219389441569	0.248880435043085	0.35767750959109
94	General	0	-3.64371414907648	-1	0.321442637243419	0.266623283332339	0.366809405458544
95	COVID-19-Related	1	-3.64371414907648	1	0.346020513372357	0.296290454680836	0.391967400252792
96	General	1	-3.64371414907648	-1	0.425794258317255	0.374536887661199	0.47577628148246
97	COVID-19-Related	-1	-3.60996747682909	1	0.278549547277415	0.208901348965216	0.338236561760187
98	General	-1	-3.60996747682909	-1	0.238980268333562	0.183080634698773	0.286521888640762
99	COVID-19-Related	0	-3.60996747682909	1	0.311757573381248	0.253505536279468	0.362344450258435
100	General	0	-3.60996747682909	-1	0.325252906688475	0.27053933890563	0.370607417511895
101	COVID-19-Related	1	-3.60996747682909	1	0.35006600333137	0.300336554364215	0.395828561613148
102	General	1	-3.60996747682909	-1	0.428167083087349	0.377369140931816	0.477763613405899
103	COVID-19-Related	-1	-3.57622080458171	1	0.283444122424123	0.21366380498577	0.343654703156504
104	General	-1	-3.57622080458171	-1	0.243520732649587	0.187416914155397	0.291308303436966
105	COVID-19-Related	0	-3.57622080458171	1	0.316335889394165	0.258199014396187	0.367025476029587
106	General	0	-3.57622080458171	-1	0.329089721498033	0.274505594703819	0.374109936504842
107	COVID-19-Related	1	-3.57622080458171	1	0.354135882442994	0.304495621798221	0.399599758946274
108	General	1	-3.57622080458171	-1	0.430545239349963	0.380271293201677	0.479781929000383
109	COVID-19-Related	-1	-3.54247413233433	1	0.288395908588819	0.218251373827324	0.34903876677158
110	General	-1	-3.54247413233433	-1	0.248123753433929	0.191856256946315	0.296141488635074
111	COVID-19-Related	0	-3.54247413233433	1	0.32095383710386	0.262948780642629	0.371731743067397
112	General	0	-3.54247413233433	-1	0.332952761681975	0.278501215902539	0.377893590130327
113	COVID-19-Related	1	-3.54247413233433	1	0.358229716077895	0.308686912893579	0.403369309366249
114	General	1	-3.54247413233433	-1	0.432928613290968	0.38318202936994	0.48180165654879
115	COVID-19-Related	-1	-3.50872746008695	1	0.293404470579067	0.223114456966584	0.354275965330661
116	General	-1	-3.50872746008695	-1	0.252789208058437	0.196426682356518	0.301020802258248
117	COVID-19-Related	0	-3.50872746008695	1	0.325610886985535	0.267754384536217	0.376344104232162
118	General	0	-3.50872746008695	-1	0.336841692897066	0.282521794031679	0.381769683838639
119	COVID-19-Related	1	-3.50872746008695	1	0.362347055253812	0.313089772697943	0.407546577476068
120	General	1	-3.50872746008695	-1	0.435317089589059	0.386124258840632	0.483821979095961
121	COVID-19-Related	-1	-3.47498078783956	1	0.298469325825777	0.228099112937761	0.359444770091766
122	General	-1	-3.47498078783956	-1	0.257516928358029	0.201018961543401	0.305945564743865
123	COVID-19-Related	0	-3.47498078783956	1	0.330306480192186	0.272605759500379	0.38100673243386
124	General	0	-3.47498078783956	-1	0.340756166395745	0.286618866785807	0.385735753163877
125	COVID-19-Related	1	-3.47498078783956	1	0.366487436702438	0.317399682440987	0.41168581787987
126	General	1	-3.47498078783956	-1	0.437710551433288	0.388993110010584	0.486031376588458
127	COVID-19-Related	-1	-3.44123411559218	1	0.303589943541653	0.233009264360535	0.364542226546961
128	General	-1	-3.44123411559218	-1	0.262306699332587	0.205670514463472	0.3107231884475
129	COVID-19-Related	0	-3.44123411559218	1	0.335040028416147	0.277463611904841	0.386027071534872
130	General	0	-3.44123411559218	-1	0.344695818988491	0.290785987521537	0.389679181834324
131	COVID-19-Related	1	-3.44123411559218	1	0.370650382952156	0.321857835285784	0.415592965902049
132	General	1	-3.44123411559218	-1	0.44010888054148	0.391788480228657	0.488107034065855
133	COVID-19-Related	-1	-3.4074874433448	1	0.308765743932585	0.238174609277962	0.369786600491802
134	General	-1	-3.4074874433448	-1	0.267158257881001	0.2103586848149	0.315675721988551
135	COVID-19-Related	0	-3.4074874433448	1	0.339810913787521	0.28242726188854	0.390758006693104
136	General	0	-3.4074874433448	-1	0.348660273020191	0.295039690982624	0.393584754248608
137	COVID-19-Related	1	-3.4074874433448	1	0.374835402426898	0.326348734291842	0.419562603162834
138	General	1	-3.4074874433448	-1	0.442511957179528	0.394528018654441	0.490064058640025
139	COVID-19-Related	-1	-3.37374077109742	1	0.313996097466249	0.243447599138608	0.375467585682679
140	General	-1	-3.37374077109742	-1	0.272071291572176	0.215144315169353	0.320704112626055
141	COVID-19-Related	0	-3.37374077109742	1	0.344618488810921	0.287525765722385	0.395592785966881
142	General	0	-3.37374077109742	-1	0.352649136360953	0.299329373614614	0.397426464307112
143	COVID-19-Related	1	-3.37374077109742	1	0.379041989561382	0.330880132876633	0.423813253753737
144	General	1	-3.37374077109742	-1	0.444919660181566	0.397491008016446	0.492011354646922
145	COVID-19-Related	-1	-3.33999409885004	1	0.319280324202212	0.248563758228884	0.380971468588941
146	General	-1	-3.33999409885004	-1	0.277045437458001	0.220122944364636	0.325774469985746
147	COVID-19-Related	0	-3.33999409885004	1	0.349462076341884	0.292431370602898	0.400372875468154
148	General	0	-3.33999409885004	-1	0.356662002411799	0.30373970556342	0.401076692601153
149	COVID-19-Related	1	-3.33999409885004	1	0.383269624932935	0.335415525554061	0.428075219609512
150	General	1	-3.33999409885004	-1	0.447331866971033	0.400515490308321	0.493958893019645
151	COVID-19-Related	-1	-3.30624742660265	1	0.32461769318785	0.253786000476793	0.386506137700113
152	General	-1	-3.30624742660265	-1	0.28208028093339	0.225248207346904	0.330885942758752
153	COVID-19-Related	0	-3.30624742660265	1	0.3543409696043	0.297460546468494	0.405094178338208
154	General	0	-3.30624742660265	-1	0.360698450125637	0.308252615105529	0.404763160564798
155	COVID-19-Related	1	-3.30624742660265	1	0.387517775410115	0.339939155634569	0.432347894541849
156	General	1	-3.30624742660265	-1	0.449748453582614	0.403359431046472	0.495830824603796
157	COVID-19-Related	-1	-3.27250075435527	1	0.33000742192439	0.259145424511197	0.392316530067597
158	General	-1	-3.27250075435527	-1	0.287175354648648	0.230370537679577	0.336138577995961
159	COVID-19-Related	0	-3.27250075435527	1	0.359254432250119	0.302599615933919	0.409919519577926
160	General	0	-3.27250075435527	-1	0.364758044043902	0.312956381313532	0.409129160934772
161	COVID-19-Related	1	-3.27250075435527	1	0.391785894318289	0.344492172138481	0.436517359198968
162	General	1	-3.27250075435527	-1	0.452169294685058	0.406028095069888	0.497768466262305
163	COVID-19-Related	-1	-3.23875408210789	1	0.335448675907355	0.264577917263531	0.398377109373931
164	General	-1	-3.23875408210789	-1	0.292330137479494	0.235547541412213	0.341558054478386
165	COVID-19-Related	0	-3.23875408210789	1	0.364201698462527	0.307630208028016	0.41473970740384
166	General	0	-3.23875408210789	-1	0.368840334349248	0.317737910023182	0.412895334550447
167	COVID-19-Related	1	-3.23875408210789	1	0.396073421622308	0.349073921994641	0.440598418080521
168	General	1	-3.23875408210789	-1	0.454594263604884	0.408863344219262	0.499753452739778
169	COVID-19-Related	-1	-3.20500740986051	1	0.340940568245685	0.27022864043945	0.404469004063381
170	General	-1	-3.20500740986051	-1	0.297544053560187	0.240772799752348	0.346815065621665
171	COVID-19-Related	0	-3.20500740986051	1	0.369181973103733	0.312918896702776	0.419834250161787
172	General	0	-3.20500740986051	-1	0.372944856934622	0.322533366550443	0.416915723174256
173	COVID-19-Related	1	-3.20500740986051	1	0.400379784126389	0.353683732033691	0.444771478783323
174	General	1	-3.20500740986051	-1	0.457023232350954	0.411911814898919	0.501949896763106
175	COVID-19-Related	-1	-3.17126073761312	1	0.346482159363694	0.276046593426667	0.410590484210938
176	General	-1	-3.17126073761312	-1	0.302816471385241	0.246179285115079	0.352145649237059
177	COVID-19-Related	0	-3.17126073761312	1	0.374194431908411	0.318240528093657	0.424787780601322
178	General	0	-3.17126073761312	-1	0.377071133489071	0.32699716658228	0.420861738478748
179	COVID-19-Related	1	-3.17126073761312	1	0.404704395691278	0.358168131614943	0.449023511947039
180	General	1	-3.17126073761312	-1	0.45945607163992	0.414986544997069	0.504144450385586
181	COVID-19-Related	-1	-3.13751406536574	1	0.352072456789994	0.281723491961088	0.416739783928292
182	General	-1	-3.13751406536574	-1	0.308146702985274	0.251742617675656	0.357463109990903
183	COVID-19-Related	0	-3.13751406536574	1	0.379238221723744	0.32337699845595	0.429723178907814
184	General	0	-3.13751406536574	-1	0.381218671600562	0.331492522978995	0.424500581621191
185	COVID-19-Related	1	-3.13751406536574	1	0.409046657468737	0.362558114995351	0.45325313255898
186	General	1	-3.13751406536574	-1	0.461892650922541	0.417930573105967	0.506303458667572
187	COVID-19-Related	-1	-3.10376739311836	1	0.357710415037369	0.287584441164122	0.422858475858408
188	General	-1	-3.10376739311836	-1	0.313534003182554	0.25720205812551	0.363033963543851
189	COVID-19-Related	0	-3.10376739311836	1	0.384312460796958	0.328646347919152	0.434779455443176
190	General	0	-3.10376739311836	-1	0.385386964876094	0.336018830062584	0.428224330067889
191	COVID-19-Related	1	-3.10376739311836	1	0.413405958153362	0.3669863011712	0.4575080887326
192	General	1	-3.10376739311836	-1	0.464332838410855	0.421118562453799	0.508584855724279
193	COVID-19-Related	-1	-3.07002072087098	1	0.36339493557748	0.293278616415515	0.428571663021397
194	General	-1	-3.07002072087098	-1	0.318977568931796	0.262555402234712	0.368591849993165
195	COVID-19-Related	0	-3.07002072087098	1	0.389416239111093	0.334024059808612	0.439815137782538
196	General	0	-3.07002072087098	-1	0.389575493079362	0.340575460861685	0.432092346524733
197	COVID-19-Related	1	-3.07002072087098	1	0.417781674251709	0.371442765421375	0.46181855139846
198	General	1	-3.07002072087098	-1	0.466776501106208	0.424058915625673	0.510585934532369
199	COVID-19-Related	-1	-3.0362740486236	1	0.369124866914108	0.299267202206711	0.434689445294257
200	General	-1	-3.0362740486236	-1	0.324476538751724	0.267952806892133	0.374166385744617
201	COVID-19-Related	0	-3.0362740486236	1	0.394548618769672	0.339396676401947	0.444662958953872
202	General	0	-3.0362740486236	-1	0.393783722286174	0.345095551639903	0.43584517193315
203	COVID-19-Related	1	-3.0362740486236	1	0.422173170368663	0.37624682167704	0.466002533485976
204	General	1	-3.0362740486236	-1	0.469223504828126	0.426636165939029	0.512506785797311
205	COVID-19-Related	-1	-3.00252737637621	1	0.374899004758478	0.305315019913508	0.440658077226353
206	General	-1	-3.00252737637621	-1	0.330029992252862	0.273376284393215	0.379818905193362
207	COVID-19-Related	0	-3.00252737637621	1	0.399708634430816	0.344877729315813	0.44960457366734
208	General	0	-3.00252737637621	-1	0.398011105057809	0.349627439331236	0.439783306602774
209	COVID-19-Related	1	-3.00252737637621	1	0.426579799510944	0.381148039386175	0.470128100365243
210	General	1	-3.00252737637621	-1	0.471673714244035	0.429342494450764	0.514736628722662
211	COVID-19-Related	-1	-2.96878070412883	1	0.380716092309989	0.311458990456947	0.446233274479707
212	General	-1	-2.96878070412883	-1	0.335636949766915	0.279204080505875	0.385536282359936
213	COVID-19-Related	0	-2.96878070412883	1	0.404895293791207	0.350464476665429	0.454539528438599
214	General	0	-2.96878070412883	-1	0.402257080632469	0.354147816301767	0.443753142976741
215	COVID-19-Related	1	-2.96878070412883	1	0.431000903407623	0.38608357736246	0.474397350663992
216	General	1	-2.96878070412883	-1	0.47412699289979	0.432400288095816	0.516852755370727
217	COVID-19-Related	-1	-2.93503403188145	1	0.386574820645444	0.317695725973882	0.451822080436287
218	General	-1	-2.93503403188145	-1	0.341296372082972	0.284941602200842	0.391027081002494
219	COVID-19-Related	0	-2.93503403188145	1	0.410107578120209	0.356069063006099	0.459505831407965
220	General	0	-2.93503403188145	-1	0.406521075134942	0.358572529197591	0.447613647373167
221	COVID-19-Related	1	-2.93503403188145	1	0.435435812847459	0.390879414021564	0.4785591985588
222	General	1	-2.93503403188145	-1	0.476583203251041	0.435317294387008	0.518712382019175
223	COVID-19-Related	-1	-2.90128735963407	1	0.392473829219619	0.323839879999787	0.457381639782687
224	General	-1	-2.90128735963407	-1	0.347007160295605	0.290740811074343	0.396482139345186
225	COVID-19-Related	0	-2.90128735963407	1	0.415344442844294	0.36142879562248	0.464534550366152
226	General	0	-2.90128735963407	-1	0.410802501804549	0.363021665047508	0.451951503870715
227	COVID-19-Related	1	-2.90128735963407	1	0.439883848032845	0.395783935667043	0.482657526062563
228	General	1	-2.90128735963407	-1	0.479042206695392	0.438087220188565	0.520619143093526
229	COVID-19-Related	-1	-2.86754068738668	1	0.398411706479733	0.329993336341528	0.463487225639433
230	General	-1	-2.86754068738668	-1	0.352768155769752	0.296830560426393	0.402511626477176
231	COVID-19-Related	0	-2.86754068738668	1	0.420604818181788	0.36711255781506	0.469687730139423
232	General	0	-2.86754068738668	-1	0.415100761241424	0.367646886990158	0.456143261537723
233	COVID-19-Related	1	-2.86754068738668	1	0.444344318950113	0.400535918951003	0.486997643563221
234	General	1	-2.86754068738668	-1	0.481503863605355	0.440804615472647	0.522647664215289
235	COVID-19-Related	-1	-2.8337940151393	1	0.404386990596042	0.336205584540342	0.469603284479309
236	General	-1	-2.8337940151393	-1	0.358578140227021	0.302915139848528	0.408065098954043
237	COVID-19-Related	0	-2.8337940151393	1	0.425887609827821	0.372911389043959	0.47488652736145
238	General	0	-2.8337940151393	-1	0.419415241671117	0.372333361460687	0.460212518485159
239	COVID-19-Related	1	-2.8337940151393	1	0.448816525755887	0.405209098953473	0.491045212259862
240	General	1	-2.8337940151393	-1	0.483968033362088	0.443573844077051	0.525057999971716
241	COVID-19-Related	-1	-2.80004734289192	1	0.410398170310461	0.342475007275537	0.475733469150978
242	General	-1	-2.80004734289192	-1	0.364435835957794	0.309085007505966	0.413882583817985
243	COVID-19-Related	0	-2.80004734289192	1	0.43119169968919	0.378617733062297	0.479947468526131
244	General	0	-2.80004734289192	-1	0.423745319227495	0.377111738862768	0.464224563840735
245	COVID-19-Related	1	-2.80004734289192	1	0.453299759179166	0.410014654258728	0.495380124368646
246	General	1	-2.80004734289192	-1	0.486434574389896	0.446273368284893	0.527406469649645
247	COVID-19-Related	-1	-2.76630067064454	1	0.416443685904768	0.348799912190632	0.481627271130529
248	General	-1	-2.76630067064454	-1	0.370339906163208	0.315260249329356	0.419474007203151
249	COVID-19-Related	0	-2.76630067064454	1	0.436515946668727	0.384390030859872	0.485061377716426
250	General	0	-2.76630067064454	-1	0.428090358253854	0.381710974662484	0.4683985764733
251	COVID-19-Related	1	-2.76630067064454	1	0.457793300938737	0.414716991136411	0.499715731188745
252	General	1	-2.76630067064454	-1	0.488903344191475	0.449318520199263	0.529441442976142
253	COVID-19-Related	-1	-2.73255399839715	1	0.422521930289515	0.355204245268672	0.487725471252361
254	General	-1	-2.73255399839715	-1	0.376288955430741	0.321284264230146	0.425272497524191
255	COVID-19-Related	0	-2.73255399839715	1	0.441859187498559	0.390200802964356	0.490175882452984
256	General	0	-2.73255399839715	-1	0.432449711622108	0.386432123457709	0.472369877608004
257	COVID-19-Related	1	-2.73255399839715	1	0.46229642417553	0.419337280213809	0.504051380783976
258	General	1	-2.73255399839715	-1	0.491374199383899	0.451965029305078	0.531378612862774
259	COVID-19-Related	-1	-2.69880732614977	1	0.428631250214395	0.361700684628665	0.493806801691254
260	General	-1	-2.69880732614977	-1	0.38228153034675	0.327692942029956	0.431327213673911
261	COVID-19-Related	0	-2.69880732614977	1	0.447220237621538	0.396115583626554	0.495178853722899
262	General	0	-2.69880732614977	-1	0.436822721069911	0.391411078422626	0.476590557047228
263	COVID-19-Related	1	-2.69880732614977	1	0.466808393899426	0.424262216853592	0.508334682999022
264	General	1	-2.69880732614977	-1	0.493846995735315	0.454878828224798	0.533511286698715
265	COVID-19-Related	-1	-2.66506065390239	1	0.434769947600367	0.368421236992194	0.499620974930652
266	General	-1	-2.66506065390239	-1	0.388316120248883	0.334065404443667	0.437378613736604
267	COVID-19-Related	0	-2.66506065390239	1	0.452597892119917	0.40206286415017	0.500016646950991
268	General	0	-2.66506065390239	-1	0.441208717555479	0.396600449332266	0.480594751380625
269	COVID-19-Related	1	-2.66506065390239	1	0.471328467450048	0.428864542799645	0.512432182608806
270	General	1	-2.66506065390239	-1	0.496321588202338	0.457721706426775	0.535594567078533
271	COVID-19-Related	-1	-2.63131398165501	1	0.44093628099337	0.375253478219738	0.505237045427072
272	General	-1	-2.63131398165501	-1	0.394391158120855	0.340362853809483	0.443410737835156
273	COVID-19-Related	0	-2.63131398165501	1	0.45799092669021	0.407856844612535	0.504967034373909
274	General	0	-2.63131398165501	-1	0.445607021629867	0.40164174309046	0.48433436578151
275	COVID-19-Related	1	-2.63131398165501	1	0.475855894970981	0.433898315751701	0.516496633369454
276	General	1	-2.63131398165501	-1	0.498797830968122	0.460783775958898	0.53771309944367
277	COVID-19-Related	-1	-2.59756730940763	1	0.447128467139017	0.38207378698955	0.510967661598202
278	General	-1	-2.59756730940763	-1	0.400505021631559	0.346446343166469	0.449123631991966
279	COVID-19-Related	0	-2.59756730940763	1	0.463398098662992	0.413683092840509	0.51022543628484
280	General	0	-2.59756730940763	-1	0.450016943826394	0.406773862820263	0.488471837303364
281	COVID-19-Related	1	-2.59756730940763	1	0.480389919896859	0.438845411334669	0.520921759632788
282	General	1	-2.59756730940763	-1	0.501275577481086	0.463679825121785	0.54000107963845
283	COVID-19-Related	-1	-2.56382063716024	1	0.453344682677131	0.388770058168683	0.516668317461315
284	General	-1	-2.56382063716024	-1	0.406656034319983	0.352963483268823	0.454733455024805
285	COVID-19-Related	0	-2.56382063716024	1	0.46881814806624	0.419473514516393	0.515480068444574
286	General	0	-2.56382063716024	-1	0.454437785066867	0.411659294510716	0.49237903250324
287	COVID-19-Related	1	-2.56382063716024	1	0.484929779452696	0.443697736849089	0.525113822096607
288	General	1	-2.56382063716024	-1	0.50375468049428	0.466616792981843	0.542212387851156
289	COVID-19-Related	-1	-2.53007396491286	1	0.459583065954491	0.395587966009639	0.522446700744611
290	General	-1	-2.53007396491286	-1	0.412842466926823	0.359806073639891	0.460959702018554
291	COVID-19-Related	0	-2.53007396491286	1	0.474249798730655	0.425366279958032	0.520626782813192
292	General	0	-2.53007396491286	-1	0.458868837084225	0.416354531473506	0.496560541930249
293	COVID-19-Related	1	-2.53007396491286	1	0.489474705164825	0.448550327010773	0.529327458245113
294	General	1	-2.53007396491286	-1	0.506234992105364	0.4696384233804	0.544079573427035
295	COVID-19-Related	-1	-2.49632729266548	1	0.465841718953661	0.402065811751828	0.52845197848733
296	General	-1	-2.49632729266548	-1	0.419062538873137	0.366453366112318	0.467132483551283
297	COVID-19-Related	0	-2.49632729266548	1	0.479691759435227	0.431346044308279	0.525703684158433
298	General	0	-2.49632729266548	-1	0.463309382861134	0.421335771798741	0.50057775661379
299	COVID-19-Related	1	-2.49632729266548	1	0.494023923382745	0.453666631198441	0.533601220065335
300	General	1	-2.49632729266548	-1	0.508716363797168	0.472615079793071	0.545900985873676
301	COVID-19-Related	-1	-2.4625806204181	1	0.472118709335203	0.408913971003305	0.53428584134459
302	General	-1	-2.4625806204181	-1	0.42531441988571	0.373621926479415	0.473002299313208
303	COVID-19-Related	0	-2.4625806204181	1	0.485142725091172	0.437354624410295	0.531118669672001
304	General	0	-2.4625806204181	-1	0.46775869708408	0.426296502600364	0.504714716530118
305	COVID-19-Related	1	-2.4625806204181	1	0.49857665581118	0.4589146686489	0.537792233304252
306	General	1	-2.4625806204181	-1	0.511198646478831	0.475618169311806	0.547877947517915
307	COVID-19-Related	-1	-2.42883394817071	1	0.478412072590073	0.415884992351237	0.540128776782494
308	General	-1	-2.42883394817071	-1	0.431596231768232	0.380626845240972	0.478951624749803
309	COVID-19-Related	0	-2.42883394817071	1	0.490601377962178	0.443367741908874	0.536323841399636
310	General	0	-2.42883394817071	-1	0.472216046612407	0.431427665484338	0.508936049263305
311	COVID-19-Related	1	-2.42883394817071	1	0.503132120051576	0.463650127199509	0.541911134118638
312	General	1	-2.42883394817071	-1	0.513681690527473	0.478474844504315	0.549659685999207
313	COVID-19-Related	-1	-2.39508727592333	1	0.48471981429845	0.422975376132544	0.545918246886446
314	General	-1	-2.39508727592333	-1	0.43790605031667	0.387715515352522	0.485123178832149
315	COVID-19-Related	0	-2.39508727592333	1	0.49606638891878	0.449304671714775	0.541467621254869
316	General	0	-2.39508727592333	-1	0.47668069096173	0.436489672211107	0.512763228439116
317	COVID-19-Related	1	-2.39508727592333	1	0.50768953015227	0.46852616960581	0.546056870827651
318	General	1	-2.39508727592333	-1	0.516165345830385	0.481207192962053	0.551535608151811
319	COVID-19-Related	-1	-2.36134060367595	1	0.49103991249071	0.430390984160895	0.551696184123738
320	General	-1	-2.36134060367595	-1	0.44424190737659	0.394663216777867	0.490943672151351
321	COVID-19-Related	0	-2.36134060367595	1	0.501536418724514	0.455320658649704	0.546626971831725
322	General	0	-2.36134060367595	-1	0.481151882801117	0.441245452762863	0.516806217064734
323	COVID-19-Related	1	-2.36134060367595	1	0.51224809716652	0.473808975817454	0.550301759567831
324	General	1	-2.36134060367595	-1	0.518649461827701	0.484075645847339	0.553870452693885
325	COVID-19-Related	-1	-2.32759393142857	1	0.497370320105723	0.438256099314941	0.55772154973681
326	General	-1	-2.32759393142857	-1	0.450601793039451	0.401295157998508	0.49684224856918
327	COVID-19-Related	0	-2.32759393142857	1	0.507010119351376	0.46136906664516	0.552064457842477
328	General	0	-2.32759393142857	-1	0.485628868463355	0.446189035226221	0.520687694119951
329	COVID-19-Related	1	-2.32759393142857	1	0.516807029717547	0.478831979465834	0.554576289814483
330	General	1	-2.32759393142857	-1	0.521133887555545	0.487146506163249	0.555752741665749
331	COVID-19-Related	-1	-2.29384725918118	1	0.503708967541122	0.445666908121587	0.563506732223892
332	General	-1	-2.29384725918118	-1	0.456983657974234	0.407996905533223	0.502187796573607
333	COVID-19-Related	0	-2.29384725918118	1	0.512486135321946	0.467380252070227	0.557384824836617
334	General	0	-2.29384725918118	-1	0.490110888467618	0.451304330268423	0.525010490111375
335	COVID-19-Related	1	-2.29384725918118	1	0.521365534569737	0.483726452303874	0.558900166628181
336	General	1	-2.29384725918118	-1	0.523618471689598	0.490060910745084	0.557776540625895
337	COVID-19-Related	-1	-2.2601005869338	1	0.510053765289687	0.453016279505824	0.569255750650574
338	General	-1	-2.2601005869338	-1	0.463385415890042	0.414798843250699	0.508189496871258
339	COVID-19-Related	0	-2.2601005869338	1	0.517963105075464	0.473373336246789	0.562330784907747
340	General	0	-2.2601005869338	-1	0.494597178053776	0.456112643823321	0.529592414239191
341	COVID-19-Related	1	-2.2601005869338	1	0.525922817205112	0.488903276569853	0.563136586970982
342	General	1	-2.2601005869338	-1	0.526103062589073	0.492582566650375	0.559767874785997
343	COVID-19-Related	-1	-2.22635391468642	1	0.516402606655471	0.460079565000361	0.574878826989557
344	General	-1	-2.22635391468642	-1	0.469804946124614	0.421956691707031	0.514319487193903
345	COVID-19-Related	0	-2.22635391468642	1	0.523439662354976	0.479251209287178	0.567431759663038
346	General	0	-2.22635391468642	-1	0.499086967727577	0.460870801291128	0.533680795310864
347	COVID-19-Related	1	-2.22635391468642	1	0.530478082404168	0.494237015562332	0.567269778283677
348	General	1	-2.22635391468642	-1	0.528587508341067	0.495462412739263	0.56180645687584
349	COVID-19-Related	-1	-2.19260724243904	1	0.52275337054283	0.466876647313504	0.580328595918353
350	General	-1	-2.19260724243904	-1	0.476240096353007	0.42930933194795	0.520380475151662
351	COVID-19-Related	0	-2.19260724243904	1	0.528914437612583	0.485371451133273	0.572355578681181
352	General	0	-2.19260724243904	-1	0.50357948381587	0.46607527085548	0.537715652404456
353	COVID-19-Related	1	-2.19260724243904	1	0.53503053483014	0.49923623975408	0.571546409658403
354	General	1	-2.19260724243904	-1	0.531071656805253	0.498001117757364	0.564078479949802
355	COVID-19-Related	-1	-2.15886057019166	1	0.529103924311051	0.473946043519358	0.586209526883782
356	General	-1	-2.15886057019166	-1	0.482688685410004	0.436739391916993	0.526648208751628
357	COVID-19-Related	0	-2.15886057019166	1	0.534386059429738	0.491354872493034	0.577413303822967
358	General	0	-2.15886057019166	-1	0.508073949031026	0.470866634448493	0.541739619723916
359	COVID-19-Related	1	-2.15886057019166	1	0.539579379615776	0.50442902527934	0.575749741806191
360	General	1	-2.15886057019166	-1	0.53355535565889	0.500989931606264	0.566324082886055
361	COVID-19-Related	-1	-2.12511389794427	1	0.535452126686843	0.480928658644352	0.592193424342685
362	General	-1	-2.12511389794427	-1	0.489148506219152	0.443685399308774	0.532579815484274
363	COVID-19-Related	0	-2.12511389794427	1	0.53985315594942	0.497281249515275	0.582663839683892
364	General	0	-2.12511389794427	-1	0.512569583043652	0.476301563699586	0.545691499546985
365	COVID-19-Related	1	-2.12511389794427	1	0.544123822951642	0.509499083258418	0.580035319843524
366	General	1	-2.12511389794427	-1	0.536038452442108	0.503686210928122	0.568673112817674
367	COVID-19-Related	-1	-2.09136722569689	1	0.54179583072656	0.488009354773567	0.59817342534549
368	General	-1	-2.09136722569689	-1	0.49561732882069	0.450963252422919	0.538410701767526
369	COVID-19-Related	0	-2.09136722569689	1	0.545314356316977	0.503311289022665	0.587421872104253
370	General	0	-2.09136722569689	-1	0.517065603062705	0.481266790795396	0.54963763098581
371	COVID-19-Related	1	-2.09136722569689	1	0.548663072675016	0.514697104220766	0.584161470335624
372	General	1	-2.09136722569689	-1	0.538520794603449	0.506343513863185	0.570598248224609
373	COVID-19-Related	-1	-2.05762055344951	1	0.54813288681965	0.495087415748022	0.603786642782487
374	General	-1	-2.05762055344951	-1	0.502092903489997	0.458298705105807	0.544231097455803
375	COVID-19-Related	0	-2.05762055344951	1	0.550768292126324	0.509479720585834	0.592430720702496
376	General	0	-2.05762055344951	-1	0.521561224422032	0.486180378331312	0.553724697863794
377	COVID-19-Related	1	-2.05762055344951	1	0.553196338858375	0.519555225290791	0.588325675860804
378	General	1	-2.05762055344951	-1	0.541002229545619	0.509147062049852	0.572701060303045
379	COVID-19-Related	-1	-2.02387388120213	1	0.554461145724507	0.502159332682296	0.609150670461616
380	General	-1	-2.02387388120213	-1	0.508572963937636	0.465548425817664	0.55033281323709
381	COVID-19-Related	0	-2.02387388120213	1	0.556213598868174	0.515738154372317	0.597398296635574
382	General	0	-2.02387388120213	-1	0.526055661172386	0.49141476317559	0.5573835059831
383	COVID-19-Related	1	-2.02387388120213	1	0.557722834396519	0.524814829403798	0.592616724640904
384	General	1	-2.02387388120213	-1	0.54348260467143	0.512011168388601	0.574867843354196
385	COVID-19-Related	-1	-1.99012720895474	1	0.560778461627613	0.50913501499241	0.614613267515788
386	General	-1	-1.99012720895474	-1	0.515055230581493	0.47262021905962	0.556201315955229
387	COVID-19-Related	0	-1.99012720895474	1	0.561648917376913	0.521619398657978	0.602133119228309
388	General	0	-1.99012720895474	-1	0.530548126677911	0.496606844252974	0.561166319680006
389	COVID-19-Related	1	-1.99012720895474	1	0.562241775591337	0.529833936110344	0.596843353221101
390	General	1	-1.99012720895474	-1	0.545961767429884	0.514880099413673	0.577155649229558
391	COVID-19-Related	-1	-1.95638053670736	1	0.567082695216614	0.516220608109034	0.620273067946741
392	General	-1	-1.95638053670736	-1	0.521537413881054	0.480271256302507	0.562135583227951
393	COVID-19-Related	0	-1.95638053670736	1	0.567072895272717	0.527412318724156	0.607075753459004
394	General	0	-1.95638053670736	-1	0.535037834216085	0.501584282233021	0.565283579221436
395	COVID-19-Related	1	-1.95638053670736	1	0.566752382733248	0.534890547875151	0.600793438586327
396	General	1	-1.95638053670736	-1	0.548439565362381	0.517829809636528	0.57923627402663
397	COVID-19-Related	-1	-1.92263386445998	1	0.573371716757775	0.523164093975556	0.626115323056558
398	General	-1	-1.92263386445998	-1	0.528017217723366	0.487115294048778	0.568148845738949
399	COVID-19-Related	0	-1.92263386445998	1	0.572484188395509	0.533636477461337	0.611959775766823
400	General	0	-1.92263386445998	-1	0.539523997580091	0.506603991522236	0.569369322114294
401	COVID-19-Related	1	-1.92263386445998	1	0.571253880678332	0.53997275150231	0.604770035924381
402	General	1	-1.92263386445998	-1	0.550915846149007	0.520780326318508	0.581301347978861
403	COVID-19-Related	-1	-1.8888871922126	1	0.57964340916813	0.530253541824018	0.631449812253109
404	General	-1	-1.8888871922126	-1	0.534492342849887	0.494476345663613	0.574243386760503
405	COVID-19-Related	0	-1.8888871922126	1	0.577881462227347	0.539568063892254	0.616686693580112
406	General	0	-1.8888871922126	-1	0.544005831682566	0.511604051822172	0.573372103305651
407	COVID-19-Related	1	-1.8888871922126	1	0.575745499420195	0.545113418971542	0.608862336685277
408	General	1	-1.8888871922126	-1	0.553390457654863	0.523648866326496	0.583167861810107
409	COVID-19-Related	-1	-1.85514051996521	1	0.585895671072537	0.537332210068797	0.636846233321765
410	General	-1	-1.85514051996521	-1	0.540960490313043	0.501582100821052	0.580330474654493
411	COVID-19-Related	0	-1.85514051996521	1	0.583263393299849	0.545517552236632	0.621326255307077
412	General	0	-1.85514051996521	-1	0.548482553159682	0.516442061000513	0.577257078012617
413	COVID-19-Related	1	-1.85514051996521	1	0.580226474655597	0.550141859500374	0.612916509965461
414	General	1	-1.85514051996521	-1	0.555863247976417	0.526436289234452	0.585191280381967
415	COVID-19-Related	-1	-1.82139384771783	1	0.592126419835814	0.544315974247498	0.642193310466244
416	General	-1	-1.82139384771783	-1	0.547419364951076	0.509003901323293	0.586131630226571
417	COVID-19-Related	0	-1.82139384771783	1	0.588628670583323	0.551460900549042	0.625969776242758
418	General	0	-1.82139384771783	-1	0.552953380974483	0.521688436277855	0.581169129950699
419	COVID-19-Related	1	-1.82139384771783	1	0.584696048342909	0.555104630502064	0.617015977023273
420	General	1	-1.82139384771783	-1	0.558334065487823	0.529059189416001	0.587154013321092
421	COVID-19-Related	-1	-1.78764717547045	1	0.598333594560141	0.551276451756035	0.647746137618034
422	General	-1	-1.78764717547045	-1	0.55386667886954	0.516159740902228	0.592163539513553
423	COVID-19-Related	0	-1.78764717547045	1	0.59397599685428	0.557660861864707	0.630528877350641
424	General	0	-1.78764717547045	-1	0.557417537018426	0.526856968395181	0.585039205294425
425	COVID-19-Related	1	-1.78764717547045	1	0.589153469252465	0.560001424228093	0.620907228025644
426	General	1	-1.78764717547045	-1	0.560802758887193	0.53187782370981	0.589167831207551
427	COVID-19-Related	-1	-1.75390050322307	1	0.604515159038011	0.558371388012046	0.653201337589616
428	General	-1	-1.75390050322307	-1	0.560300154917653	0.523398722433044	0.597716785399929
429	COVID-19-Related	0	-1.75390050322307	1	0.5993040900381	0.56349429509944	0.635380962808084
430	General	0	-1.75390050322307	-1	0.561874246710043	0.531754718891672	0.589036584526317
431	COVID-19-Related	1	-1.75390050322307	1	0.593597993507891	0.56477033955089	0.624627162604873
432	General	1	-1.75390050322307	-1	0.563269177242768	0.535153670327497	0.591207047975444
433	COVID-19-Related	-1	-1.72015383097569	1	0.6106691046511	0.565378662197808	0.658294263297717
434	General	-1	-1.72015383097569	-1	0.566717530147668	0.530529482442957	0.60392365098003
435	COVID-19-Related	0	-1.72015383097569	1	0.604611684523689	0.56960560463737	0.640068047129565
436	General	0	-1.72015383097569	-1	0.566322739589681	0.536580903126821	0.593228531445785
437	COVID-19-Related	1	-1.72015383097569	1	0.598028885117536	0.56953128415712	0.628410737651111
438	General	1	-1.72015383097569	-1	0.565733170038962	0.537808235560721	0.593322375933994
439	COVID-19-Related	-1	-1.6864071587283	1	0.616793453205648	0.572789465569299	0.663733162969171
440	General	-1	-1.6864071587283	-1	0.573116559245412	0.537884064915502	0.609740853799897
441	COVID-19-Related	0	-1.6864071587283	1	0.609897532447045	0.575697596697313	0.644906679926329
442	General	0	-1.6864071587283	-1	0.570762249909238	0.541754307518583	0.597304252509157
443	COVID-19-Related	1	-1.6864071587283	1	0.602445416495121	0.574590058113653	0.632278537914833
444	General	1	-1.6864071587283	-1	0.568194587222249	0.54064724561644	0.595404712732327
445	COVID-19-Related	-1	-1.65266048648092	1	0.622886259695165	0.580010086051268	0.669154890367164
446	General	-1	-1.65266048648092	-1	0.579495017920206	0.544919117826456	0.615306919231768
447	COVID-19-Related	0	-1.65266048648092	1	0.615160404940776	0.581820967952451	0.64961790368774
448	General	0	-1.65266048648092	-1	0.575192017215872	0.546691756392005	0.601266992060253
449	COVID-19-Related	1	-1.65266048648092	1	0.606846868968785	0.579317751911628	0.636067321222727
450	General	1	-1.65266048648092	-1	0.570653279246843	0.543339109714357	0.597521744293851
451	COVID-19-Related	-1	-1.61891381423354	1	0.628945614981561	0.586631578470446	0.674317708021005
452	General	-1	-1.61891381423354	-1	0.585850706242551	0.552009283133673	0.620803693921503
453	COVID-19-Related	0	-1.61891381423354	1	0.620399093346704	0.587530297029946	0.654549667100205
454	General	0	-1.61891381423354	-1	0.579611286928633	0.55183023771089	0.605433102853265
455	COVID-19-Related	1	-1.61891381423354	1	0.611232533277693	0.584265634763321	0.640082651239012
456	General	1	-1.61891381423354	-1	0.573109097120148	0.54642848673381	0.59961934719318
457	COVID-19-Related	-1	-1.58516714198616	1	0.634969648386177	0.593459782408385	0.679321362490591
458	General	-1	-1.58516714198616	-1	0.592181451918171	0.559501600186832	0.626385385349836
459	COVID-19-Related	0	-1.58516714198616	1	0.625612410388834	0.59341172092955	0.659199858561035
460	General	0	-1.58516714198616	-1	0.584019310907004	0.556947864001284	0.609396618931282
461	COVID-19-Related	1	-1.58516714198616	1	0.615601710055454	0.589214200624381	0.644045989868922
462	General	1	-1.58516714198616	-1	0.575561892447944	0.549343934180417	0.601696127531256
463	COVID-19-Related	-1	-1.55142046973877	1	0.640956530182543	0.600416205466152	0.684044177552507
464	General	-1	-1.55142046973877	-1	0.598485113487287	0.566507746386454	0.632015098688332
465	COVID-19-Related	0	-1.55142046973877	1	0.63079919130411	0.599352627764106	0.663915905289808
466	General	0	-1.55142046973877	-1	0.588415348010366	0.561823853828277	0.613309746372531
467	COVID-19-Related	1	-1.55142046973877	1	0.619953710299582	0.59433867479864	0.647858541384945
468	General	1	-1.55142046973877	-1	0.57801151747926	0.552595542610473	0.603761189269685
469	COVID-19-Related	-1	-1.51767379749139	1	0.646904473983188	0.607026175250132	0.688861333515991
470	General	-1	-1.51767379749139	-1	0.604759583438364	0.573698096146588	0.637359478183503
471	COVID-19-Related	0	-1.51767379749139	1	0.635958294928504	0.605017284264378	0.668568727967866
472	General	0	-1.51767379749139	-1	0.592798664647394	0.566517585462563	0.617453806414511
473	COVID-19-Related	1	-1.51767379749139	1	0.624287855826295	0.599250892809019	0.651611315676808
474	General	1	-1.51767379749139	-1	0.580457825150918	0.555678772562362	0.605803315683702
475	COVID-19-Related	-1	-1.48392712524401	1	0.652811739013261	0.613990895802782	0.693932648321563
476	General	-1	-1.48392712524401	-1	0.611002791226006	0.580668906014719	0.642590475800542
477	COVID-19-Related	0	-1.48392712524401	1	0.641088604736186	0.610492201317547	0.673125062268925
478	General	0	-1.48392712524401	-1	0.597168535314456	0.571266454279545	0.621243571306943
479	COVID-19-Related	1	-1.48392712524401	1	0.628603479709986	0.604074691752411	0.655442320683181
480	General	1	-1.48392712524401	-1	0.5829006691317	0.55852328189441	0.607638781719726
481	COVID-19-Related	-1	-1.45018045299663	1	0.658676632264303	0.621372542005493	0.699015728444699
482	General	-1	-1.45018045299663	-1	0.617212706183144	0.587828015173845	0.648193857968217
483	COVID-19-Related	0	-1.45018045299663	1	0.646189029829642	0.616271139717953	0.677853699884076
484	General	0	-1.45018045299663	-1	0.601524243122082	0.576198494055373	0.625234147547277
485	COVID-19-Related	1	-1.45018045299663	1	0.632899926706723	0.608612868817308	0.659119077359803
486	General	1	-1.45018045299663	-1	0.585339903866115	0.561211385040626	0.609450659114415
487	COVID-19-Related	-1	-1.41643378074924	1	0.664497510522024	0.627720691358607	0.703999172345127
488	General	-1	-1.41643378074924	-1	0.623387340318221	0.594505635734069	0.653592287743436
489	COVID-19-Related	0	-1.41643378074924	1	0.651258505878827	0.622115545466593	0.682348848763799
490	General	0	-1.41643378074924	-1	0.605865080308637	0.58124230504056	0.629158155976763
491	COVID-19-Related	1	-1.41643378074924	1	0.637176553661195	0.613171041057805	0.662739143875327
492	General	1	-1.41643378074924	-1	0.587775384617719	0.564032774435228	0.611277238703628
493	COVID-19-Related	-1	-1.38268710850186	1	0.670272782262601	0.634272576985254	0.70896753161515
494	General	-1	-1.38268710850186	-1	0.62952475098868	0.601473545713712	0.659120443517479
495	COVID-19-Related	0	-1.38268710850186	1	0.656295996007599	0.627814111489157	0.686807621198992
496	General	0	-1.38268710850186	-1	0.610190348740327	0.586498175874183	0.632981875546083
497	COVID-19-Related	1	-1.38268710850186	1	0.641432729896548	0.617928618922401	0.66657465364093
498	General	1	-1.38268710850186	-1	0.59020696751197	0.567058459566108	0.613200356185097
499	COVID-19-Related	-1	-1.34894043625448	1	0.676000909412573	0.640826893300717	0.713854852111034
500	General	-1	-1.34894043625448	-1	0.635623043442703	0.608074983469858	0.664399067992734
501	COVID-19-Related	0	-1.34894043625448	1	0.661300491625868	0.63359488448159	0.691155706668983
502	General	0	-1.34894043625448	-1	0.614499360396744	0.5911230179106	0.636873156679248
503	COVID-19-Related	1	-1.34894043625448	1	0.645667837586607	0.62269845458059	0.670318666014207
504	General	1	-1.34894043625448	-1	0.592634509578581	0.569969922815974	0.615320401416174
505	COVID-19-Related	-1	-1.3151937640071	1	0.681680408968122	0.647500372648208	0.71859664875781
506	General	-1	-1.3151937640071	-1	0.641680373221861	0.614758537538047	0.669754202923458
507	COVID-19-Related	0	-1.3151937640071	1	0.666271013206107	0.639200679768067	0.695147331424832
508	General	0	-1.3151937640071	-1	0.618791437841171	0.595897408292341	0.64083670853312
509	COVID-19-Related	1	-1.3151937640071	1	0.649881272110023	0.627324573488083	0.674027312002949
510	General	1	-1.3151937640071	-1	0.595057868793326	0.572723723368841	0.617700723352742
511	COVID-19-Related	-1	-1.28144709175972	1	0.687309854470157	0.653769340304399	0.723630751939854
512	General	-1	-1.28144709175972	-1	0.647694948418038	0.621360363381199	0.674815129414355
513	COVID-19-Related	0	-1.28144709175972	1	0.671206611003045	0.644728678523758	0.699284961281824
514	General	0	-1.28144709175972	-1	0.623065914674914	0.600546633431054	0.644740736706695
515	COVID-19-Related	1	-1.28144709175972	1	0.654072442385935	0.632038516434428	0.677732632277492
516	General	1	-1.28144709175972	-1	0.597476904119296	0.575735573142529	0.619657638118544
517	COVID-19-Related	-1	-1.24770041951233	1	0.692887877332322	0.659903957664545	0.728453690222756
518	General	-1	-1.24770041951233	-1	0.653665031778807	0.628213758992566	0.680005111504725
519	COVID-19-Related	0	-1.24770041951233	1	0.676106365715579	0.650106401091652	0.703795693196457
520	General	0	-1.24770041951233	-1	0.627322135974998	0.605402165692821	0.648329149699697
521	COVID-19-Related	1	-1.24770041951233	1	0.658240771190774	0.636604160196919	0.681690188838569
522	General	1	-1.24770041951233	-1	0.599891475547543	0.578466237247485	0.621608432455801
523	COVID-19-Related	-1	-1.21395374726495	1	0.698413168019739	0.66655055045929	0.733014605441577
524	General	-1	-1.21395374726495	-1	0.659588942656156	0.63464832774246	0.685233776484609
525	COVID-19-Related	0	-1.21395374726495	1	0.680969389090134	0.655414341823187	0.708319755349841
526	General	0	-1.21395374726495	-1	0.631559458714553	0.61000238195851	0.652293652029232
527	COVID-19-Related	1	-1.21395374726495	1	0.662385695455888	0.641315923552396	0.685684940027411
528	General	1	-1.21395374726495	-1	0.602301444137107	0.581235540365173	0.623552672141921
529	COVID-19-Related	-1	-1.18020707501757	1	0.703884477076981	0.672976584236467	0.737787105435173
530	General	-1	-1.18020707501757	-1	0.665465058794349	0.641056143641411	0.690459907209268
531	COVID-19-Related	0	-1.18020707501757	1	0.685794824464906	0.660728638255833	0.712138492094554
532	General	0	-1.18020707501757	-1	0.635777252165341	0.614525833378944	0.656185036159982
533	COVID-19-Related	1	-1.18020707501757	1	0.666506666545718	0.645838922371236	0.689173867126892
534	General	1	-1.18020707501757	-1	0.604706672054382	0.583694601790787	0.625522476974757
535	COVID-19-Related	-1	-1.14646040277019	1	0.709300616004485	0.679131102647025	0.74243469128354
536	General	-1	-1.14646040277019	-1	0.671291817953459	0.647399993124606	0.69555618961986
537	COVID-19-Related	0	-1.14646040277019	1	0.690581847254614	0.666250075468932	0.716190599047344
538	General	0	-1.14646040277019	-1	0.639974898281852	0.618975812640127	0.659988710518728
539	COVID-19-Related	1	-1.14646040277019	1	0.670603150516305	0.650303412705182	0.692732893528569
540	General	1	-1.14646040277019	-1	0.607107022611803	0.586642404388097	0.627581742061705
541	COVID-19-Related	-1	-1.1127137305228	1	0.714660457983268	0.684976074769131	0.747154920653001
542	General	-1	-1.1127137305228	-1	0.67706771936599	0.654025040957214	0.70101551470753
543	COVID-19-Related	0	-1.1127137305228	1	0.695329665375601	0.671360999377884	0.720616167444833
544	General	0	-1.1127137305228	-1	0.6441517920665	0.623658535529297	0.663929095523924
545	COVID-19-Related	1	-1.1127137305228	1	0.674674628353931	0.654809791897236	0.696164568833728
546	General	1	-1.1127137305228	-1	0.609502360305818	0.58949528329622	0.62964256402744
547	COVID-19-Related	-1	-1.07896705827542	1	0.719962938448519	0.690813593174841	0.751623695728706
548	General	-1	-1.07896705827542	-1	0.682791325024791	0.66021225836714	0.7063082360028
549	COVID-19-Related	0	-1.07896705827542	1	0.700037519611305	0.676541239345559	0.725120748601862
550	General	0	-1.07896705827542	-1	0.648307341915468	0.628085436631463	0.667682446146481
551	COVID-19-Related	1	-1.07896705827542	1	0.678720596193793	0.659185583474196	0.69972095592598
552	General	1	-1.07896705827542	-1	0.611892550854123	0.592324564517405	0.631521948538108
553	COVID-19-Related	-1	-1.04522038602804	1	0.725207055513261	0.696985968837531	0.755793095858961
554	General	-1	-1.04522038602804	-1	0.688461260801312	0.666493938063362	0.711509888646446
555	COVID-19-Related	0	-1.04522038602804	1	0.704704683918314	0.681747448190193	0.729043434503755
556	General	0	-1.04522038602804	-1	0.652440969944835	0.632888766858844	0.67140965003393
557	COVID-19-Related	1	-1.04522038602804	1	0.682740565518602	0.663589094994145	0.703394905158298
558	General	1	-1.04522038602804	-1	0.61427746123214	0.595041391179353	0.633726330908844
559	COVID-19-Related	-1	-1.01147371378066	1	0.730391870243938	0.702798975328332	0.759963841158026
560	General	-1	-1.01147371378066	-1	0.694076217394035	0.672746428349559	0.716616781462957
561	COVID-19-Related	0	-1.01147371378066	1	0.709330465673416	0.686861125307306	0.733138540496113
562	General	0	-1.01147371378066	-1	0.656552112296624	0.63782910506354	0.675083036887592
563	COVID-19-Related	1	-1.01147371378066	1	0.68673406333709	0.667786787192266	0.706789585918523
564	General	1	-1.01147371378066	-1	0.616656959708699	0.597608126855229	0.6360303709774
565	COVID-19-Related	-1	-0.977727041533275	1	0.735516506790383	0.70833463686253	0.764185486001842
566	General	-1	-0.977727041533275	-1	0.699634951107713	0.678867434115281	0.721398224817673
567	COVID-19-Related	0	-0.977727041533275	1	0.713914205862218	0.691766934908588	0.737002760798377
568	General	0	-0.977727041533275	-1	0.660640219424525	0.642147872950731	0.679123532025614
569	COVID-19-Related	1	-0.977727041533275	1	0.690700632342414	0.672280602515158	0.71001943098572
570	General	1	-0.977727041533275	-1	0.619030915880914	0.600387121282772	0.638157046184932
571	COVID-19-Related	-1	-0.943980369285893	1	0.740580152373186	0.713798668301445	0.768273901582013
572	General	-1	-0.943980369285893	-1	0.705136284464804	0.68460021043759	0.726143663015052
573	COVID-19-Related	0	-0.943980369285893	1	0.718455279210097	0.696668545768258	0.740897731265995
574	General	0	-0.943980369285893	-1	0.664704756359046	0.646658186801909	0.683134019046824
575	COVID-19-Related	1	-0.943980369285893	1	0.694639831050544	0.676547688414256	0.713801950239794
576	General	1	-0.943980369285893	-1	0.621399200708226	0.603322784656034	0.640378483828559
577	COVID-19-Related	-1	-0.91023369703851	1	0.745582057132049	0.719947761436108	0.772354535613758
578	General	-1	-0.91023369703851	-1	0.710579106651209	0.69079014175327	0.730904339496165
579	COVID-19-Related	0	-0.91023369703851	1	0.722953094256407	0.701923596386078	0.745195839315617
580	General	0	-0.91023369703851	-1	0.668745202951921	0.651267246617559	0.686672143805434
581	COVID-19-Related	1	-0.91023369703851	1	0.698551233918698	0.680808707980296	0.717273926665505
582	General	1	-0.91023369703851	-1	0.623761686545593	0.606013015036379	0.642280164063297
583	COVID-19-Related	-1	-0.876487024791128	1	0.750521533839224	0.725648068127771	0.776440193519268
584	General	-1	-0.876487024791128	-1	0.715962373799128	0.696866356447797	0.735628626353593
585	COVID-19-Related	0	-0.876487024791128	1	0.727407093373014	0.707092754480436	0.749183424160664
586	General	0	-0.876487024791128	-1	0.672761054099671	0.65547057881687	0.690381403625574
587	COVID-19-Related	1	-0.876487024791128	1	0.702434431443995	0.685248927396131	0.720658144640433
588	General	1	-0.876487024791128	-1	0.626118247175798	0.608777831676596	0.644535448336258
589	COVID-19-Related	-1	-0.842740352543746	1	0.755397957482575	0.731050270880286	0.780371921096501
590	General	-1	-0.842740352543746	-1	0.721285109110504	0.702462586597375	0.740333607063069
591	COVID-19-Related	0	-0.842740352543746	1	0.731816752728401	0.711932679611404	0.752886017699491
592	General	0	-0.842740352543746	-1	0.676751819946229	0.660039662191008	0.694157220386372
593	COVID-19-Related	1	-0.842740352543746	1	0.706289030242494	0.689446138130432	0.724269826720997
594	General	1	-0.842740352543746	-1	0.628468757840867	0.611125332713572	0.646679690000094
595	COVID-19-Related	-1	-0.808993680296364	1	0.760210764723266	0.736680983529713	0.784500009446552
596	General	-1	-0.808993680296364	-1	0.726546402825124	0.708529689651004	0.74528934370565
597	COVID-19-Related	0	-0.808993680296364	1	0.736181582198706	0.716862734464587	0.756392260814363
598	General	0	-0.808993680296364	-1	0.680717026064633	0.664070363455662	0.697946166459375
599	COVID-19-Related	1	-0.808993680296364	1	0.710114653108852	0.693459536012495	0.727901198799025
600	General	1	-0.808993680296364	-1	0.630813095272578	0.613804620296375	0.648753366946189
601	COVID-19-Related	-1	-0.775247008048981	1	0.764959453233449	0.742299957884342	0.78861508917152
602	General	-1	-0.775247008048981	-1	0.731745412038027	0.714171194860495	0.749630257473935
603	COVID-19-Related	0	-0.775247008048981	1	0.740501125227194	0.721729336135221	0.759951930843684
604	General	0	-0.775247008048981	-1	0.684656213617803	0.668471474776938	0.701685082407758
605	COVID-19-Related	1	-0.775247008048981	1	0.713910939056857	0.697652981121051	0.731106384361552
606	General	1	-0.775247008048981	-1	0.633151137722031	0.616199179123324	0.650968951863352
607	COVID-19-Related	-1	-0.741500335801599	1	0.769643580919666	0.747911468077713	0.792585686193378
608	General	-1	-0.741500335801599	-1	0.736881360371386	0.719580940313743	0.754315988550217
609	COVID-19-Related	0	-0.741500335801599	1	0.744774958633783	0.726348159978952	0.763612984958893
610	General	0	-0.741500335801599	-1	0.688568939498504	0.673023275777381	0.704962975532136
611	COVID-19-Related	1	-0.741500335801599	1	0.717677543341135	0.701697379605586	0.734359522797013
612	General	1	-0.741500335801599	-1	0.63548276498828	0.618638058508911	0.652726871884499
613	COVID-19-Related	-1	-0.707753663554217	1	0.774262765037984	0.75320571492326	0.79653504146195
614	General	-1	-0.707753663554217	-1	0.741953537506486	0.725018027425491	0.758761715623345
615	COVID-19-Related	0	-0.707753663554217	1	0.749002692376361	0.731026293146618	0.767276704647318
616	General	0	-0.707753663554217	-1	0.692454776448613	0.677308404989341	0.708360731365704
617	COVID-19-Related	1	-0.707753663554217	1	0.721414137460379	0.705613557163066	0.737817340913838
618	General	1	-0.707753663554217	-1	0.637807858446005	0.621308217399323	0.654467611233865
619	COVID-19-Related	-1	-0.674006991306834	1	0.778816681207138	0.758743830878629	0.8005353104936
620	General	-1	-0.674006991306834	-1	0.746961298581859	0.730338857086725	0.763474646766174
621	COVID-19-Related	0	-0.674006991306834	1	0.753183969265708	0.73601989039775	0.770800947491352
622	General	0	-0.674006991306834	-1	0.696313313157871	0.681523376274385	0.71207260913785
623	COVID-19-Related	1	-0.674006991306834	1	0.725120409142446	0.709923111931697	0.74146711570138
624	General	1	-0.674006991306834	-1	0.640126301072199	0.624052679700082	0.656462672184382
625	COVID-19-Related	-1	-0.640260319059452	1	0.783305062326147	0.763745767134364	0.804417581213389
626	General	-1	-0.640260319059452	-1	0.75190406346398	0.73593729266946	0.768055473240437
627	COVID-19-Related	0	-0.640260319059452	1	0.757318464635961	0.740509779529883	0.774321732546883
628	General	0	-0.640260319059452	-1	0.700144154342349	0.685743599290675	0.715354064375828
629	COVID-19-Related	1	-0.640260319059452	1	0.728796062311746	0.71383659581467	0.744816228304677
630	General	1	-0.640260319059452	-1	0.642437977471884	0.62652153264721	0.658569323819101
631	COVID-19-Related	-1	-0.60651364681207	1	0.78772769740306	0.768823599136451	0.808050251920762
632	General	-1	-0.60651364681207	-1	0.756781315897252	0.741264459029182	0.772457067903422
633	COVID-19-Related	0	-0.60651364681207	1	0.761405885972595	0.744963464653027	0.777869911337002
634	General	0	-0.60651364681207	-1	0.703946920802884	0.68965817911596	0.718944683725571
635	COVID-19-Related	1	-0.60651364681207	1	0.732440817039325	0.717999968370639	0.748044449571577
636	General	1	-0.60651364681207	-1	0.64474277390282	0.629121335447495	0.660591508964298
637	COVID-19-Related	-1	-0.572766974564688	1	0.792084430301561	0.773569624345228	0.811910580314136
638	General	-1	-0.572766974564688	-1	0.761592602540274	0.746452724338153	0.777060436042801
639	COVID-19-Related	0	-0.572766974564688	1	0.765445972499999	0.749399876624384	0.781556555367209
640	General	0	-0.572766974564688	-1	0.707721249463801	0.693874415831582	0.722211916433021
641	COVID-19-Related	1	-0.572766974564688	1	0.73605440947613	0.721864010005568	0.751223815670721
642	General	1	-0.572766974564688	-1	0.647040578299204	0.631721212274812	0.66231173120933
643	COVID-19-Related	-1	-0.539020302317305	1	0.796375158412307	0.778634850756486	0.81567710575883
644	General	-1	-0.539020302317305	-1	0.766337531895561	0.751972404929403	0.781323361267463
645	COVID-19-Related	0	-0.539020302317305	1	0.769438494730753	0.753884115539469	0.785206625866232
646	General	0	-0.539020302317305	-1	0.711466793392259	0.697918233476867	0.725850225789189
647	COVID-19-Related	1	-0.539020302317305	1	0.739636591769904	0.725784874542999	0.754141863861277
648	General	1	-0.539020302317305	-1	0.649331280294362	0.63427211223565	0.66464635043503
649	COVID-19-Related	-1	-0.505273630069923	1	0.800599831255822	0.783463718160741	0.819157414968125
650	General	-1	-0.505273630069923	-1	0.771015773140096	0.757141329278956	0.785508684712915
651	COVID-19-Related	0	-0.505273630069923	1	0.773383253978774	0.758093846001853	0.788645950738264
652	General	0	-0.505273630069923	-1	0.715183221798608	0.701920609131671	0.729464040301754
653	COVID-19-Related	1	-0.505273630069923	1	0.743187131966245	0.729914689773986	0.757149753738888
654	General	1	-0.505273630069923	-1	0.651614771242407	0.636960713347224	0.666992749933296
655	COVID-19-Related	-1	-0.471526957822541	1	0.804758449023847	0.788102634807515	0.823030362781844
656	General	-1	-0.471526957822541	-1	0.77562705486414	0.762217707618189	0.789973818094561
657	COVID-19-Related	0	-0.471526957822541	1	0.777280081838523	0.762601059048564	0.792079478626811
658	General	0	-0.471526957822541	-1	0.718870220018172	0.705935198869907	0.732673260626045
659	COVID-19-Related	1	-0.471526957822541	1	0.746705813894332	0.733351102607506	0.760209520088967
660	General	1	-0.471526957822541	-1	0.653890944238873	0.639681066147003	0.668819079441521
661	COVID-19-Related	-1	-0.437780285575158	1	0.808851061065935	0.792732585667086	0.826742071971972
662	General	-1	-0.437780285575158	-1	0.780171163725836	0.767152703592087	0.793733506814139
663	COVID-19-Related	0	-0.437780285575158	1	0.781128839632498	0.766884412308633	0.795658734141716
664	General	0	-0.437780285575158	-1	0.722527489474909	0.70978273491835	0.736082424387506
665	COVID-19-Related	1	-0.437780285575158	1	0.750192437037884	0.736887968579985	0.763438558984801
666	General	1	-0.437780285575158	-1	0.65615969414031	0.642210338853682	0.670656076384871
667	COVID-19-Related	-1	-0.404033613327776	1	0.812877764328055	0.797420404448237	0.830061476962962
668	General	-1	-0.404033613327776	-1	0.784647943029137	0.77193523461289	0.797585523345277
669	COVID-19-Related	0	-0.404033613327776	1	0.784929417829255	0.771030991885492	0.798879193738802
670	General	0	-0.404033613327776	-1	0.726154747627429	0.713843236996119	0.739477987461387
671	COVID-19-Related	1	-0.404033613327776	1	0.753646816391892	0.740715481953842	0.766501713786234
672	General	1	-0.404033613327776	-1	0.65842091758284	0.644378028580676	0.673102859008034
673	COVID-19-Related	-1	-0.370286941080394	1	0.816838701749819	0.801971745263602	0.833305236190193
674	General	-1	-0.370286941080394	-1	0.789057291232545	0.776920953625429	0.801931524118378
675	COVID-19-Related	0	-0.370286941080394	1	0.788681735434182	0.775199741683949	0.802246857800772
676	General	0	-0.370286941080394	-1	0.729751727897873	0.71785073660836	0.742816853142937
677	COVID-19-Related	1	-0.370286941080394	1	0.757068782305721	0.744521506816148	0.769752807848821
678	General	1	-0.370286941080394	-1	0.66067451299967	0.646945888554012	0.675193635267504
679	COVID-19-Related	-1	-0.336540268833012	1	0.820734060626826	0.806495267102925	0.836535253980107
680	General	-1	-0.336540268833012	-1	0.793399160396124	0.781598888598315	0.806175147189884
681	COVID-19-Related	0	-0.336540268833012	1	0.79238573935528	0.779190084380512	0.805695105275858
682	General	0	-0.336540268833012	-1	0.733318179584185	0.721813765305407	0.746170713571371
683	COVID-19-Related	1	-0.336540268833012	1	0.76045818031315	0.7483023847871	0.773001574656561
684	General	1	-0.336540268833012	-1	0.662920380637557	0.649495960358355	0.677205369668859
685	COVID-19-Related	-1	-0.302793596585629	1	0.824564070944444	0.810835107717255	0.839839842400171
686	General	-1	-0.302793596585629	-1	0.797673554574092	0.786579798400542	0.810026751081467
687	COVID-19-Related	0	-0.302793596585629	1	0.796041403746178	0.783427298425386	0.809021056015993
688	General	0	-0.302793596585629	-1	0.736853867756345	0.725515136094057	0.749621706990163
689	COVID-19-Related	1	-0.302793596585629	1	0.763814870949979	0.751968629356224	0.77609161806697
690	General	1	-0.302793596585629	-1	0.665158422572235	0.651741111273598	0.67987882321628
691	COVID-19-Related	-1	-0.269046924338247	1	0.828329003689154	0.81513946762905	0.843250258567262
692	General	-1	-0.269046924338247	-1	0.801880528160202	0.790890349402872	0.814129311293901
693	COVID-19-Related	0	-0.269046924338247	1	0.799648729328565	0.787595248430999	0.81231309581161
694	General	0	-0.269046924338247	-1	0.740358573137119	0.729048501149875	0.752782389513104
695	COVID-19-Related	1	-0.269046924338247	1	0.767138729559773	0.755733725466397	0.779047649028195
696	General	1	-0.269046924338247	-1	0.667388542722791	0.653891864668496	0.682011081797874
697	COVID-19-Related	-1	-0.235300252090865	1	0.832029169143365	0.81951177667668	0.84636428961083
698	General	-1	-0.235300252090865	-1	0.806020184192927	0.795276048621652	0.817791249161996
699	COVID-19-Related	0	-0.235300252090865	1	0.803207742696246	0.791544595738377	0.815371177289416
700	General	0	-0.235300252090865	-1	0.743832091967933	0.732548049751449	0.756020557726431
701	COVID-19-Related	1	-0.235300252090865	1	0.770429646088394	0.759353018092736	0.782104068831376
702	General	1	-0.235300252090865	-1	0.669610646864997	0.656411774727823	0.684113369066256
703	COVID-19-Related	-1	-0.201553579843482	1	0.835664915169377	0.823201024126673	0.849362784522995
704	General	-1	-0.201553579843482	-1	0.810092672627272	0.799243709559715	0.821518248983651
705	COVID-19-Related	0	-0.201553579843482	1	0.806718495602946	0.795397484832977	0.818542038346282
706	General	0	-0.201553579843482	-1	0.747274235860486	0.735981044085359	0.759219773813474
707	COVID-19-Related	1	-0.201553579843482	1	0.773687524867916	0.762858943494483	0.785112907851163
708	General	1	-0.201553579843482	-1	0.671824642643608	0.65881134606601	0.68595698718697
709	COVID-19-Related	-1	-0.1678069075961	1	0.839236625487919	0.826982077882815	0.85263183940896
710	General	-1	-0.1678069075961	-1	0.814098188579821	0.803358254803121	0.825104611170556
711	COVID-19-Related	0	-0.1678069075961	1	0.810181064235959	0.799061777702001	0.821793309718557
712	General	0	-0.1678069075961	-1	0.7506848316347	0.739640354116977	0.762348406923389
713	COVID-19-Related	1	-0.1678069075961	1	0.77691228439056	0.766213694350484	0.788210595465617
714	General	1	-0.1678069075961	-1	0.674030439583616	0.660811387227473	0.688053007144917
715	COVID-19-Related	-1	-0.134060235348718	1	0.842744717956417	0.831026638704375	0.855631913662094
716	General	-1	-0.134060235348718	-1	0.818036970553369	0.80747701361056	0.828760160084286
717	COVID-19-Related	0	-0.134060235348718	1	0.813595548477715	0.802762159945239	0.824903953470263
718	General	0	-0.134060235348718	-1	0.754063721143677	0.742974233932029	0.765560445821556
719	COVID-19-Related	1	-0.134060235348718	1	0.78010385707326	0.769572218683801	0.791070115108344
720	General	1	-0.134060235348718	-1	0.676227949100478	0.662900243994636	0.690110400014718
721	COVID-19-Related	-1	-0.100313563101335	1	0.846189642851881	0.834655368289773	0.858661586179906
722	General	-1	-0.100313563101335	-1	0.821909298647237	0.811736281604296	0.832451367229256
723	COVID-19-Related	0	-0.100313563101335	1	0.816962071157239	0.806524270676981	0.82797822971252
724	General	0	-0.100313563101335	-1	0.757410761086265	0.746492518711235	0.768686368125249
725	COVID-19-Related	1	-0.100313563101335	1	0.783262189013493	0.773014245861673	0.794108525568829
726	General	1	-0.100313563101335	-1	0.67841708450931	0.665284785405094	0.692066063958724
727	COVID-19-Related	-1	-0.0665668908539532	1	0.849571881163001	0.838408583730022	0.861629281242045
728	General	-1	-0.0665668908539532	-1	0.825715492759085	0.815777969697423	0.836299458383191
729	COVID-19-Related	0	-0.0665668908539532	1	0.820280777293462	0.810181282456653	0.831030864559442
730	General	0	-0.0665668908539532	-1	0.760725822807925	0.749840768176657	0.772009788348863
731	COVID-19-Related	1	-0.0665668908539532	1	0.786387239736988	0.776315971420494	0.796723389084294
732	General	1	-0.0665668908539532	-1	0.68059776103307	0.667319308776366	0.69408861515537
733	COVID-19-Related	-1	-0.0328202186065711	1	0.852891942895786	0.842243565837878	0.864457654083583
734	General	-1	-0.0328202186065711	-1	0.829455910783748	0.819783876253236	0.839938633379072
735	COVID-19-Related	0	-0.0328202186065711	1	0.823551833332252	0.813910826310516	0.833998466289735
736	General	0	-0.0328202186065711	-1	0.76400879209051	0.753404332121179	0.77537132831641
737	COVID-19-Related	1	-0.0328202186065711	1	0.789478981937927	0.779787359359042	0.799629907304577
738	General	1	-0.0328202186065711	-1	0.682769895809728	0.669381386821519	0.696849602067249
739	COVID-19-Related	-1	0.000926453640811786	1	0.856150365396726	0.845774225451183	0.867410231308386
740	General	-1	0.000926453640811786	-1	0.833130946814322	0.823659287927493	0.843516791451534
741	COVID-19-Related	0	0.000926453640811786	1	0.82677542637898	0.81747394277812	0.836926767694835
742	General	0	0.000926453640811786	-1	0.767259568931643	0.757056096088469	0.778730101584522
743	COVID-19-Related	1	0.000926453640811786	1	0.792537401212256	0.783005761024772	0.80259548343896
744	General	1	0.000926453640811786	-1	0.684933407898423	0.671579060575324	0.698908174781203
745	COVID-19-Related	-1	0.0346731258881938	1	0.859347711697231	0.849538276073535	0.87027338002135
746	General	-1	0.0346731258881938	-1	0.836741029350411	0.827245919714606	0.846996265329216
747	COVID-19-Related	0	0.0346731258881938	1	0.829951763428368	0.820873348210483	0.839821981319401
748	General	0	0.0346731258881938	-1	0.770478067314338	0.76031766676564	0.781966845055788
749	COVID-19-Related	1	0.0346731258881938	1	0.7955624957847	0.786291672844357	0.805457899417782
750	General	1	0.0346731258881938	-1	0.68708821828464	0.673611604504598	0.700962779144522
751	COVID-19-Related	-1	0.0684197981355759	1	0.862484568882757	0.852978236794114	0.873132727430303
752	General	-1	0.0684197981355759	-1	0.840286619518143	0.830872591812037	0.850611814446523
753	COVID-19-Related	0	0.0684197981355759	1	0.833081070593276	0.824323885863646	0.842593991355326
754	General	0	0.0684197981355759	-1	0.773664214967515	0.76380642153497	0.785062735635131
755	COVID-19-Related	1	0.0684197981355759	1	0.798554276230086	0.789459233856533	0.808211775111779
756	General	1	0.0684197981355759	-1	0.6892342498844	0.67594927844125	0.703141398748434
757	COVID-19-Related	-1	0.102166470382958	1	0.865561546489746	0.856307255122354	0.876099301602443
758	General	-1	0.102166470382958	-1	0.843768209306246	0.83429352505804	0.854031609523883
759	COVID-19-Related	0	0.102166470382958	1	0.836163592334038	0.827682954449523	0.845436258327974
760	General	0	0.102166470382958	-1	0.776817953118068	0.767059336421369	0.788239316091204
761	COVID-19-Related	1	0.102166470382958	1	0.801512765189553	0.792432725958278	0.810861628886813
762	General	1	0.102166470382958	-1	0.691371427547471	0.678010272913448	0.70526547887931
763	COVID-19-Related	-1	0.135913142630341	1	0.868579274933248	0.859465819728913	0.879039270003177
764	General	-1	0.135913142630341	-1	0.847186319822154	0.837830109918856	0.857257062393134
765	COVID-19-Related	0	0.135913142630341	1	0.839199590689854	0.830814319711113	0.848302344633667
766	General	0	0.135913142630341	-1	0.779939236235122	0.769933969518203	0.791401476772148
767	COVID-19-Related	1	0.135913142630341	1	0.804437997082225	0.795403759975809	0.813544584857683
768	General	1	0.135913142630341	-1	0.693499678059628	0.679889080821492	0.707609966033233
769	COVID-19-Related	-1	0.169659814877723	1	0.871538403967758	0.862558925895563	0.881461087835747
770	General	-1	0.169659814877723	-1	0.850541499571807	0.841064348741789	0.860559276101916
771	COVID-19-Related	0	0.169659814877723	1	0.842189344513682	0.833846112347082	0.850936865280289
772	General	0	0.169659814877723	-1	0.78302803176713	0.772729051905081	0.794438242973765
773	COVID-19-Related	1	0.169659814877723	1	0.807330017812915	0.798508953646596	0.81632350405494
774	General	1	0.169659814877723	-1	0.695618930143967	0.682074545721557	0.709889796231163
775	COVID-19-Related	-1	0.203406487125105	1	0.87443960118358	0.865793765520032	0.884009514307519
776	General	-1	0.203406487125105	-1	0.853834322766496	0.844573075265887	0.863481437001813
777	COVID-19-Related	0	0.203406487125105	1	0.84513314871199	0.836927145862373	0.853931952512675
778	General	0	0.203406487125105	-1	0.786084319872433	0.775906811094704	0.797291168242387
779	COVID-19-Related	1	0.203406487125105	1	0.8101888844764	0.801562160708707	0.819177162248361
780	General	1	0.203406487125105	-1	0.697729114461277	0.684310701621003	0.711902608167699
781	COVID-19-Related	-1	0.237153159372488	1	0.877283550540712	0.868787103562766	0.886768006146245
782	General	-1	0.237153159372488	-1	0.857065387659809	0.847996912588665	0.866514243417354
783	COVID-19-Related	0	0.237153159372488	1	0.848031313490655	0.839947888627345	0.856749335995153
784	General	0	0.237153159372488	-1	0.789108093143898	0.77895041580896	0.80037755228368
785	COVID-19-Related	1	0.237153159372488	1	0.813014665058816	0.804438894657672	0.82192482714532
786	General	1	0.237153159372488	-1	0.699830163609505	0.68636212510687	0.714248132395827
787	COVID-19-Related	-1	0.27089983161987	1	0.880070950942036	0.871592526310448	0.88944527328849
788	General	-1	0.27089983161987	-1	0.860235314917412	0.851267133074614	0.869626422438651
789	COVID-19-Related	0	0.27089983161987	1	0.850884163608197	0.842935907553484	0.859475231056877
790	General	0	0.27089983161987	-1	0.792099356328265	0.781824253971222	0.803429223855374
791	COVID-19-Related	1	0.27089983161987	1	0.815807438136677	0.80725954121014	0.82468780106286
792	General	1	0.27089983161987	-1	0.701922012122307	0.688159079613848	0.716100785848642
793	COVID-19-Related	-1	0.304646503867252	1	0.882802514847291	0.874531912586393	0.891960995101264
794	General	-1	0.304646503867252	-1	0.863344746022148	0.854493590344926	0.872887157457485
795	COVID-19-Related	0	0.304646503867252	1	0.853692037637491	0.845865672007939	0.862039351263435
796	General	0	0.304646503867252	-1	0.795058126040775	0.784685317206069	0.806332677169417
797	COVID-19-Related	1	0.304646503867252	1	0.818567292574053	0.810201270752539	0.827337676445593
798	General	1	0.304646503867252	-1	0.704004596466719	0.690112271899724	0.718532632103192
799	COVID-19-Related	-1	0.338393176114634	1	0.885478966929138	0.87757700708759	0.894377592419956
800	General	-1	0.338393176114634	-1	0.86639434171662	0.857392764262559	0.875880319011246
801	COVID-19-Related	0	0.338393176114634	1	0.856455287236983	0.848699725449638	0.864494799766869
802	General	0	0.338393176114634	-1	0.797984430475678	0.787450616166505	0.809215682475673
803	COVID-19-Related	1	0.338393176114634	1	0.821294327218362	0.813189781607867	0.830011673127245
804	General	1	0.338393176114634	-1	0.706077855039952	0.692024061893861	0.720946435369483
805	COVID-19-Related	-1	0.372139848362017	1	0.888101042772321	0.880320539576016	0.896820065250388
806	General	-1	0.372139848362017	-1	0.869384780485174	0.86055308878649	0.878943926724195
807	COVID-19-Related	0	0.372139848362017	1	0.859174276432385	0.851594236254027	0.867032039050377
808	General	0	0.372139848362017	-1	0.800878309113202	0.790613942188869	0.812089361707906
809	COVID-19-Related	1	0.372139848362017	1	0.823988650595285	0.815990420008896	0.832710678746601
810	General	1	0.372139848362017	-1	0.708141728165334	0.694043771395217	0.723116849043659
811	COVID-19-Related	-1	0.405886520609399	1	0.890669487616785	0.883156450547026	0.899237436608945
812	General	-1	0.405886520609399	-1	0.87231675707694	0.863670206465961	0.881866327427205
813	COVID-19-Related	0	0.405886520609399	1	0.861849380909737	0.854538069379093	0.869544998689202
814	General	0	0.405886520609399	-1	0.803739812423501	0.793424305260626	0.814903001013112
815	COVID-19-Related	1	0.405886520609399	1	0.826650380603231	0.818761566439003	0.835121113115064
816	General	1	0.405886520609399	-1	0.710196158087413	0.696033834983623	0.724938943264077
817	COVID-19-Related	-1	0.439633192856781	1	0.893185055145355	0.885771579801037	0.901451070210079
818	General	-1	0.439633192856781	-1	0.875190981071328	0.866629975975184	0.884817081927241
819	COVID-19-Related	0	0.439633192856781	1	0.864480987320654	0.857394266683299	0.872024822122195
820	General	0	0.439633192856781	-1	0.806569001568171	0.79649342414321	0.817715845307448
821	COVID-19-Related	1	0.439633192856781	1	0.82927964420782	0.82152070295819	0.837641868918384
822	General	1	0.439633192856781	-1	0.712241088966242	0.697944928580956	0.72693635523043
823	COVID-19-Related	-1	0.473379865104164	1	0.895648506316423	0.88810561299209	0.903808882732044
824	General	-1	0.473379865104164	-1	0.878008175487153	0.869549897532035	0.887639189172099
825	COVID-19-Related	0	0.473379865104164	1	0.867069492600489	0.860023369711469	0.874523596043168
826	General	0	0.473379865104164	-1	0.809365948099809	0.799536392614226	0.820787373672785
827	COVID-19-Related	1	0.473379865104164	1	0.831876577136786	0.824286576075954	0.840206028856641
828	General	1	0.473379865104164	-1	0.714276466870861	0.700115364647244	0.729201252051257
829	COVID-19-Related	-1	0.507126537351546	1	0.89806060824188	0.890616617350598	0.906163728297599
830	General	-1	0.507126537351546	-1	0.880769075436326	0.872439341446785	0.890400590544709
831	COVID-19-Related	0	0.507126537351546	1	0.86961530330009	0.862433264446451	0.876885759080799
832	General	0	0.507126537351546	-1	0.812130733660154	0.802396175866774	0.823522742487264
833	COVID-19-Related	1	0.507126537351546	1	0.834441323575711	0.827001978418249	0.842606628807743
834	General	1	0.507126537351546	-1	0.716302239771998	0.701800773739706	0.73122095860328
835	COVID-19-Related	-1	0.540873209598928	1	0.900422133110404	0.893171148861682	0.908550937389707
836	General	-1	0.540873209598928	-1	0.883474426822861	0.875149967042633	0.893137047237673
837	COVID-19-Related	0	0.540873209598928	1	0.872118834931752	0.865010959481567	0.879244386029468
838	General	0	0.540873209598928	-1	0.814863449677277	0.805288443813255	0.826139470595866
839	COVID-19-Related	1	0.540873209598928	1	0.836974035864982	0.82954957270153	0.845084120585537
840	General	1	0.540873209598928	-1	0.718318357534005	0.703849487048922	0.73343740826686
841	COVID-19-Related	-1	0.57461988184631	1	0.902733857156009	0.895726240597412	0.910512927680527
842	General	-1	0.57461988184631	-1	0.886124985087714	0.877844380659555	0.895794773274076
843	COVID-19-Related	0	0.57461988184631	1	0.874580511329888	0.86756023339807	0.881599676697946
844	General	0	0.57461988184631	-1	0.8175641970623	0.807908839613348	0.828885064904733
845	COVID-19-Related	1	0.57461988184631	1	0.839474874198334	0.832220297467826	0.847441261632395
846	General	1	0.57461988184631	-1	0.720324771906052	0.705851653568992	0.735756631472143
847	COVID-19-Related	-1	0.608366554093693	1	0.904996559671667	0.898159374869778	0.912670636639539
848	General	-1	0.608366554093693	-1	0.888721513999817	0.880390888411116	0.898254065900141
849	COVID-19-Related	0	0.608366554093693	1	0.877000764026891	0.870100168905101	0.883890258186211
850	General	0	0.608366554093693	-1	0.820233085906086	0.810576759783669	0.831597895573204
851	COVID-19-Related	1	0.608366554093693	1	0.841944006323329	0.834947736439927	0.849885852760941
852	General	1	0.608366554093693	-1	0.72232143651259	0.707789857349189	0.737920954973153
853	COVID-19-Related	-1	0.642113226341075	1	0.907211022067653	0.900489763428103	0.914631754647932
854	General	-1	0.642113226341075	-1	0.891264784493477	0.882933932802861	0.900745372868459
855	COVID-19-Related	0	0.642113226341075	1	0.879380031644592	0.872696990211758	0.886073590733938
856	General	0	0.642113226341075	-1	0.822870235176336	0.813018663351694	0.834417275825026
857	COVID-19-Related	1	0.642113226341075	1	0.844381607244109	0.83746680321469	0.85223411322924
858	General	1	0.642113226341075	-1	0.724308306843122	0.709559335538531	0.739966431858732
859	COVID-19-Related	-1	0.675859898588457	1	0.909378026974148	0.902628588634887	0.916696992450721
860	General	-1	0.675859898588457	-1	0.89375557355216	0.885397331329714	0.903104046486439
861	COVID-19-Related	0	0.675859898588457	1	0.881718759301662	0.875080229615374	0.888303177488037
862	General	0	0.675859898588457	-1	0.825475772415499	0.815482519029557	0.837123461613776
863	COVID-19-Related	1	0.675859898588457	1	0.846787858926725	0.839941443870295	0.854578763761894
864	General	1	0.675859898588457	-1	0.726285340241275	0.711432967097109	0.742405477706583
865	COVID-19-Related	-1	0.70960657083584	1	0.911498357387537	0.904948368642813	0.918605919333733
866	General	-1	0.70960657083584	-1	0.896194663138526	0.887973021637155	0.905523690187882
867	COVID-19-Related	0	0.70960657083584	1	0.884017398037234	0.877447685875575	0.890453900523777
868	General	0	0.70960657083584	-1	0.828049833439901	0.817898376318984	0.839773386057741
869	COVID-19-Related	1	0.70960657083584	1	0.849162950007355	0.842334682718779	0.85696659749395
870	General	1	0.70960657083584	-1	0.728252495893219	0.712950199968011	0.744515592959056
871	COVID-19-Related	-1	0.743353243083222	1	0.913572795859734	0.907040388331721	0.920639132866436
872	General	-1	0.743353243083222	-1	0.89858283917044	0.89017806493564	0.907957096274966
873	COVID-19-Related	0	0.743353243083222	1	0.886276404250988	0.879707416480969	0.892588724370583
874	General	0	0.743353243083222	-1	0.830592562040446	0.820253117804993	0.842644310148754
875	COVID-19-Related	1	0.743353243083222	1	0.851507075503674	0.844629392944566	0.85917119608728
876	General	1	0.743353243083222	-1	0.730209734815441	0.714798515904342	0.746589705478063
877	COVID-19-Related	-1	0.777099915330604	1	0.91560212372978	0.90914979316444	0.922634925022445
878	General	-1	0.777099915330604	-1	0.900920890542578	0.892501339463188	0.910325030805548
879	COVID-19-Related	0	0.777099915330604	1	0.888496239159879	0.881959555484137	0.894824639006524
880	General	0	0.777099915330604	-1	0.83310410968526	0.822630693116567	0.845362566975863
881	COVID-19-Related	1	0.777099915330604	1	0.853820436529645	0.846955789717574	0.861392037863982
882	General	1	0.777099915330604	-1	0.732157019841892	0.716798072621702	0.748807716295235
883	COVID-19-Related	-1	0.810846587577986	1	0.917587120396881	0.911238986189742	0.924484813035875
884	General	-1	0.810846587577986	-1	0.903209608193103	0.894769319459843	0.912592277193614
885	COVID-19-Related	0	0.810846587577986	1	0.890677368271629	0.884200962036499	0.896854497432538
886	General	0	0.810846587577986	-1	0.835584635224606	0.825115088719679	0.847940822424158
887	COVID-19-Related	1	0.810846587577986	1	0.856103240013973	0.849189773751238	0.863727784879341
888	General	1	0.810846587577986	-1	0.734094315610537	0.718503534382344	0.751017910642644
889	COVID-19-Related	-1	0.844593259825369	1	0.919528562633981	0.913300348722743	0.926385452967543
890	General	-1	0.844593259825369	-1	0.905449784214818	0.897063917563942	0.914754746978937
891	COVID-19-Related	0	0.844593259825369	1	0.892820260875083	0.886409083789889	0.898956707698883
892	General	0	0.844593259825369	-1	0.838034304598385	0.827503776258486	0.850436503158251
893	COVID-19-Related	1	0.844593259825369	1	0.858355698422441	0.851297582008889	0.865881604389975
894	General	1	0.844593259825369	-1	0.736021588549325	0.720331973249067	0.753256996274857
895	COVID-19-Related	-1	0.878339932072751	1	0.921427223940934	0.915318375287551	0.928186280433063
896	General	-1	0.878339932072751	-1	0.907642211010085	0.899353047180599	0.916775269312383
897	COVID-19-Related	0	0.878339932072751	1	0.894925389547453	0.888619605402445	0.90112523959427
898	General	0	0.878339932072751	-1	0.840453290546524	0.829786629064308	0.85272789570066
899	COVID-19-Related	1	0.878339932072751	1	0.860578029484349	0.853459503736228	0.868006037736599
900	General	1	0.878339932072751	-1	0.737938806861596	0.722240451896335	0.75531944749706
901	COVID-19-Related	-1	0.912086604320133	1	0.923283873936235	0.91731287190325	0.929880362974781
902	General	-1	0.912086604320133	-1	0.909787680488722	0.901448683671194	0.918940315013551
903	COVID-19-Related	0	0.912086604320133	1	0.896993229678462	0.890725203401606	0.903197194112236
904	General	0	0.912086604320133	-1	0.842841772322518	0.831974040119621	0.855046931336952
905	COVID-19-Related	1	0.912086604320133	1	0.862770455923242	0.855736782739129	0.870373490668464
906	General	1	0.912086604320133	-1	0.739845940510952	0.7240788229449	0.757443023142242
907	COVID-19-Related	-1	0.945833276567516	1	0.925099277786277	0.919273783042072	0.93146233461827
908	General	-1	0.945833276567516	-1	0.911886983308034	0.903699309016463	0.921036060346537
909	COVID-19-Related	0	0.945833276567516	1	0.89902425901134	0.892812277244771	0.905160956757178
910	General	0	0.945833276567516	-1	0.845199935410406	0.834026259317162	0.857404271892876
911	COVID-19-Related	1	0.945833276567516	1	0.8649332051921	0.857881270313675	0.872485481807984
912	General	1	0.945833276567516	-1	0.741742961205614	0.725808495399447	0.75944993033577
913	COVID-19-Related	-1	0.979579948814898	1	0.926874195671051	0.921192333711653	0.933177853900537
914	General	-1	0.979579948814898	-1	0.913940908154043	0.905816325845783	0.923147776114135
915	COVID-19-Related	0	0.979579948814898	1	0.901018957200608	0.894856302064929	0.907113217848083
916	General	0	0.979579948814898	-1	0.8475279712454	0.8363505241548	0.859734451985867
917	COVID-19-Related	1	0.979579948814898	1	0.867066509213163	0.860028308249727	0.874467969076017
918	General	1	0.979579948814898	-1	0.743629842382273	0.727589905340033	0.761496873892765
919	COVID-19-Related	-1	1.01332662106228	1	0.928609382285161	0.922997560876774	0.934902348735019
920	General	-1	1.01332662106228	-1	0.915950241062952	0.907836849257874	0.925129682431466
921	COVID-19-Related	0	1.01332662106228	1	0.902977805386521	0.896960423152594	0.909113251180864
922	General	0	1.01332662106228	-1	0.84982607693841	0.838763309987304	0.862176233448674
923	COVID-19-Related	1	1.01332662106228	1	0.869170604122522	0.862137448959345	0.876424366586237
924	General	1	1.01332662106228	-1	0.745506559189478	0.729228920969854	0.763352514172585
925	COVID-19-Related	-1	1.04707329330966	1	0.930305586373021	0.924879244943708	0.936418588789204
926	General	-1	1.04707329330966	-1	0.917915764781812	0.909778435527959	0.927074672960517
927	COVID-19-Related	0	1.04707329330966	1	0.904901285786057	0.898972173329777	0.910930517127483
928	General	0	1.04707329330966	-1	0.852094455004656	0.840621911331723	0.864684874156954
929	COVID-19-Related	1	1.04707329330966	1	0.871245730019623	0.86428770112766	0.878495510661574
930	General	1	1.04707329330966	-1	0.747373088470562	0.730994852442618	0.765048883050014
931	COVID-19-Related	-1	1.08081996555704	1	0.931963550297089	0.926713522047649	0.937954792141829
932	General	-1	1.08081996555704	-1	0.919838258167344	0.911702502196566	0.928983966888202
933	COVID-19-Related	0	1.08081996555704	1	0.906789881300259	0.900827516751249	0.912925321380156
934	General	0	1.08081996555704	-1	0.854333313096571	0.842820442803302	0.867048523066446
935	COVID-19-Related	1	1.08081996555704	1	0.873292130721785	0.866414383211769	0.880450968491091
936	General	1	1.08081996555704	-1	0.749229408746134	0.732427155199814	0.767357096257527
937	COVID-19-Related	-1	1.11456663780443	1	0.933584009637969	0.928325791728805	0.939556955494901
938	General	-1	1.11456663780443	-1	0.921718495621799	0.913616968437927	0.930785023391823
939	COVID-19-Related	0	1.11456663780443	1	0.908644075137753	0.902741795901784	0.914833813734194
940	General	0	1.11456663780443	-1	0.856542863741156	0.845122761659848	0.869332607957942
941	COVID-19-Related	1	1.11456663780443	1	0.875310053523849	0.868537146803515	0.882527522605516
942	General	1	1.11456663780443	-1	0.751075500196163	0.734222092265654	0.769408240627057
943	COVID-19-Related	-1	1.14831331005181	1	0.935167692825209	0.929994671303959	0.941154263856017
944	General	-1	1.14831331005181	-1	0.923557246564765	0.915485325444572	0.932620055773487
945	COVID-19-Related	0	1.14831331005181	1	0.910464350454214	0.904596498418861	0.916569135987843
946	General	0	1.14831331005181	-1	0.858723324081955	0.847189235639251	0.871554053565662
947	COVID-19-Related	1	1.14831331005181	1	0.87729974896304	0.870367150306969	0.884426072535102
948	General	1	1.14831331005181	-1	0.752911344641667	0.735827170283671	0.771191957473577
949	COVID-19-Related	-1	1.18205998229919	1	0.936715320797637	0.931578095048711	0.942690170719569
950	General	-1	1.18205998229919	-1	0.925355274939752	0.917442902627833	0.93442460455665
951	COVID-19-Related	0	1.18205998229919	1	0.912251190007547	0.90654258038276	0.918311979172836
952	General	0	1.18205998229919	-1	0.860874915625786	0.849304249829047	0.873714789904855
953	COVID-19-Related	1	1.18205998229919	1	0.879261470589119	0.872287561923005	0.88644960206612
954	General	1	1.18205998229919	-1	0.754736925526026	0.737690513393833	0.7731640904705
955	COVID-19-Related	-1	1.21580665454657	1	0.938227606692063	0.933065910904528	0.944152610947974
956	General	-1	1.21580665454657	-1	0.927113338754425	0.919295699875072	0.936166581834726
957	COVID-19-Related	0	1.21580665454657	1	0.914005075828515	0.908452063975486	0.919940863997558
958	General	0	1.21580665454657	-1	0.862997863994352	0.851379325198043	0.875801034254942
959	COVID-19-Related	1	1.21580665454657	1	0.881195474739899	0.874267843846968	0.888327524760693
960	General	1	1.21580665454657	-1	0.756552227895952	0.739472510008295	0.77493052248041
961	COVID-19-Related	-1	1.24955332679396	1	0.939705255559193	0.934533925165887	0.945651008099986
962	General	-1	1.24955332679396	-1	0.928832189653309	0.921124986580636	0.937869514385719
963	COVID-19-Related	0	1.24955332679396	1	0.915726488906549	0.910163833018036	0.921582937601107
964	General	0	1.24955332679396	-1	0.865092398680857	0.853479971059401	0.87793619769296
965	COVID-19-Related	1	1.24955332679396	1	0.883102020322159	0.87625779108409	0.890300388453436
966	General	1	1.24955332679396	-1	0.758357238382119	0.740980785486714	0.777167131348708
967	COVID-19-Related	-1	1.28329999904134	1	0.941148964105601	0.936061794096201	0.94701000865152
968	General	-1	1.28329999904134	-1	0.930512572521803	0.922738626476457	0.939507862946541
969	COVID-19-Related	0	1.28329999904134	1	0.917415908890434	0.911876766438817	0.923221554631719
970	General	0	1.28329999904134	-1	0.867158752811713	0.855470211771302	0.880085686510309
971	COVID-19-Related	1	1.28329999904134	1	0.88498136859802	0.878089838364792	0.892132415859531
972	General	1	1.28329999904134	-1	0.760151945179482	0.74254179414553	0.779272371223267
973	COVID-19-Related	-1	1.31704667128872	1	0.942559420460641	0.937583407681181	0.948347283958716
974	General	-1	1.31704667128872	-1	0.932155225120339	0.924408998637322	0.94109107273046
975	COVID-19-Related	0	1.31704667128872	1	0.919073813803576	0.913535588450923	0.924941779750342
976	General	0	1.31704667128872	-1	0.869197162913425	0.857410106963126	0.882188106561025
977	COVID-19-Related	1	1.31704667128872	1	0.886833782976798	0.879909431888878	0.893970328205601
978	General	1	1.31704667128872	-1	0.761936338027308	0.744157339544342	0.781216942800867
979	COVID-19-Related	-1	1.3507933435361	1	0.94393730396717	0.938973340757826	0.949734237822067
980	General	-1	1.3507933435361	-1	0.933760877747521	0.926144105140205	0.942597066922038
981	COVID-19-Related	0	1.3507933435361	1	0.920700679773523	0.915186956161729	0.926649942260971
982	General	0	1.3507933435361	-1	0.871207868684736	0.859463799200921	0.884278967458532
983	COVID-19-Related	1	1.3507933435361	1	0.888659528812362	0.881807710635307	0.895744289495841
984	General	1	1.3507933435361	-1	0.763710408188927	0.745809825918342	0.78321223784948
985	COVID-19-Related	-1	1.38454001578349	1	0.945283284994995	0.940378161623	0.951083084259078
986	General	-1	1.38454001578349	-1	0.935330252931096	0.92781136526925	0.944075487721952
987	COVID-19-Related	0	1.38454001578349	1	0.922296980775423	0.916819817155651	0.928250052974514
988	General	0	1.38454001578349	-1	0.873191112774084	0.861505744064868	0.886413348559175
989	COVID-19-Related	1	1.38454001578349	1	0.890458873206002	0.883699290500158	0.897582741752235
990	General	1	1.38454001578349	-1	0.765474148431231	0.747471581084822	0.785289140039337
991	COVID-19-Related	-1	1.41828668803087	1	0.946598024775957	0.941718488062649	0.952401767512302
992	General	-1	1.41828668803087	-1	0.936864065145599	0.929384852743523	0.945613109316636
993	COVID-19-Related	0	1.41828668803087	1	0.923863188389063	0.918404164947765	0.929874051116667
994	General	0	1.41828668803087	-1	0.875147140562418	0.863535563076329	0.888522462599048
995	COVID-19-Related	1	1.41828668803087	1	0.892232084814819	0.885422951744675	0.899379358828115
996	General	1	1.41828668803087	-1	0.76722755300394	0.749030612357897	0.78735463252027
997	COVID-19-Related	-1	1.45203336027825	1	0.947882175259619	0.943019876332034	0.953580590816915
998	General	-1	1.45203336027825	-1	0.938363020555568	0.930886946491815	0.947086598761378
999	COVID-19-Related	0	1.45203336027825	1	0.925399771569166	0.919971440877024	0.931365552823789
1000	General	0	1.45203336027825	-1	0.877076199951417	0.865453111185555	0.890572077354384
1001	COVID-19-Related	1	1.45203336027825	1	0.893979433665616	0.887096413112964	0.901234392720515
1002	General	1	1.45203336027825	-1	0.768970617618643	0.750559200234209	0.789295006667462
1003	COVID-19-Related	-1	1.48578003252563	1	0.949136378988507	0.944304171775618	0.954747971700088
1004	General	-1	1.48578003252563	-1	0.939827816783192	0.932389706076349	0.948514265406857
1005	COVID-19-Related	0	1.48578003252563	1	0.926907196428576	0.921582862859402	0.932885476697967
1006	General	0	1.48578003252563	-1	0.878978541157132	0.867359226902836	0.892431151620708
1007	COVID-19-Related	1	1.48578003252563	1	0.895701190974287	0.888751531285926	0.902971836498385
1008	General	1	1.48578003252563	-1	0.770703339427645	0.752235717664442	0.791167277281346
1009	COVID-19-Related	-1	1.51952670477301	1	0.950361268991927	0.945566212235146	0.95594469568585
1010	General	-1	1.51952670477301	-1	0.941259142699315	0.933793815823025	0.949918127757281
1011	COVID-19-Related	0	1.51952670477301	1	0.928385926033991	0.9231351253241	0.93431262540351
1012	General	0	1.51952670477301	-1	0.880854416509077	0.869341137310905	0.894252468162845
1013	COVID-19-Related	1	1.51952670477301	1	0.897397628970674	0.890379442839798	0.904723951488792
1014	General	1	1.51952670477301	-1	0.772425717002628	0.753599050506025	0.793137986777041
1015	COVID-19-Related	-1	1.5532733770204	1	0.951557468697358	0.946745564437411	0.957144747806099
1016	General	-1	1.5532733770204	-1	0.942657678236713	0.935265787868054	0.951282572712637
1017	COVID-19-Related	0	1.5532733770204	1	0.929836420213878	0.924617680527597	0.935818696903197
1018	General	0	1.5532733770204	-1	0.882704080254761	0.871114708032484	0.89605654500137
1019	COVID-19-Related	1	1.5532733770204	1	0.899069020728862	0.89209917695853	0.906276429891694
1020	General	1	1.5532733770204	-1	0.774137750313151	0.75488977588262	0.795081966951669
1021	COVID-19-Related	-1	1.58702004926778	1	0.952725591858503	0.947937416247596	0.958265963625514
1022	General	-1	1.58702004926778	-1	0.944024094224601	0.936713004656758	0.952526635685027
1023	COVID-19-Related	0	1.58702004926778	1	0.931259135378202	0.926037553062391	0.937226828863383
1024	General	0	1.58702004926778	-1	0.884527788369673	0.872890154260519	0.897843177165946
1025	COVID-19-Related	1	1.58702004926778	1	0.900715640002877	0.893785001207013	0.907912762806831
1026	General	1	1.58702004926778	-1	0.775839440704999	0.756171574374577	0.796844028211963
1027	COVID-19-Related	-1	1.62076672151516	1	0.953866242499048	0.949178819191065	0.959320571153497
1028	General	-1	1.62076672151516	-1	0.945359052243343	0.938203900312248	0.953779124968404
1029	COVID-19-Related	0	1.62076672151516	1	0.93265452434963	0.927412155577265	0.938635388980005
1030	General	0	1.62076672151516	-1	0.886325798372702	0.874653110266475	0.899668293188377
1031	COVID-19-Related	1	1.62076672151516	1	0.902337761067742	0.895391285142177	0.909572288389971
1032	General	1	1.62076672151516	-1	0.777530790878402	0.757775429313094	0.798677214909276
1033	COVID-19-Related	-1	1.65451339376254	1	0.954980014871273	0.950400966842381	0.960405261193992
1034	General	-1	1.65451339376254	-1	0.94666320449836	0.939674880746748	0.955031750062545
1035	COVID-19-Related	0	1.65451339376254	1	0.934023036205821	0.928763054988814	0.939986999551538
1036	General	0	1.65451339376254	-1	0.888098369146975	0.876403814649232	0.901410834191344
1037	COVID-19-Related	1	1.65451339376254	1	0.903935658565841	0.896877994194078	0.911193336250509
1038	General	1	1.65451339376254	-1	0.779211804866137	0.759341232731119	0.800668370970403
1039	COVID-19-Related	-1	1.68826006600993	1	0.956067493428631	0.951473808442226	0.961477438929442
1040	General	-1	1.68826006600993	-1	0.947937193712266	0.94101930361911	0.956222411917375
1041	COVID-19-Related	0	1.68826006600993	1	0.935365116132459	0.930121752384951	0.941282032526669
1042	General	0	1.68826006600993	-1	0.88984576076609	0.878197443518437	0.903120370990669
1043	COVID-19-Related	1	1.68826006600993	1	0.905509607358537	0.89849171450812	0.912828414851847
1044	General	1	1.68826006600993	-1	0.780882488011532	0.760814409906139	0.802479664120782
1045	COVID-19-Related	-1	1.72200673825731	1	0.957129252811472	0.952610087731855	0.962480830307436
1046	General	-1	1.72200673825731	-1	0.949181653034279	0.942291992474406	0.957409387071232
1047	COVID-19-Related	0	1.72200673825731	1	0.936681205286661	0.931476209404903	0.942579270258962
1048	General	0	1.72200673825731	-1	0.891568234325698	0.87996058291567	0.904833401214975
1049	COVID-19-Related	1	1.72200673825731	1	0.90705988238298	0.899984014150755	0.914382076991122
1050	General	1	1.72200673825731	-1	0.782542846946391	0.762461035220848	0.80421006403671
1051	COVID-19-Related	-1	1.75575341050469	1	0.958165857845123	0.953687184623431	0.963413150648601
1052	General	-1	1.75575341050469	-1	0.950397205965998	0.94362241620984	0.958513965076645
1053	COVID-19-Related	0	1.75575341050469	1	0.937971740670406	0.932767231979698	0.943858587854497
1054	General	0	1.75575341050469	-1	0.893266051780413	0.881798545889094	0.906566321255495
1055	COVID-19-Related	1	1.75575341050469	1	0.908586758514046	0.901566384814427	0.915913314600253
1056	General	1	1.75575341050469	-1	0.784192889568841	0.764045698294398	0.806080887081056
1057	COVID-19-Related	-1	1.78950008275207	1	0.959177863549537	0.95474041648214	0.9644008811668
1058	General	-1	1.78950008275207	-1	0.951584466302642	0.944835108032671	0.959665063711933
1059	COVID-19-Related	0	1.78950008275207	1	0.939237155013631	0.934038821913828	0.945104042828346
1060	General	0	1.78950008275207	-1	0.894939475785988	0.883465618344282	0.908261830215744
1061	COVID-19-Related	1	1.78950008275207	1	0.910090510431332	0.903188082845597	0.917500022313502
1062	General	1	1.78950008275207	-1	0.785832625021133	0.765409166915847	0.807809470032895
1063	COVID-19-Related	-1	1.82324675499946	1	0.960165815159784	0.955789531163571	0.965381306386182
1064	General	-1	1.82324675499946	-1	0.952744038088896	0.946036910577464	0.960755316033655
1065	COVID-19-Related	0	1.82324675499946	1	0.940477876666638	0.935295556535717	0.94634750186196
1066	General	0	1.82324675499946	-1	0.896588769546717	0.885138529080263	0.909866814649998
1067	COVID-19-Related	1	1.82324675499946	1	0.911571412491135	0.904645018292294	0.918914153669624
1068	General	1	1.82324675499946	-1	0.787462063667401	0.766808318290012	0.809494666921029
1069	COVID-19-Related	-1	1.85699342724684	1	0.961130248156661	0.956760146320937	0.966313219260165
1070	General	-1	1.85699342724684	-1	0.95387651558853	0.947238477792806	0.961799952270788
1071	COVID-19-Related	0	1.85699342724684	1	0.941694329501476	0.936498096978524	0.947512387846844
1072	General	0	1.85699342724684	-1	0.898214196667991	0.886771416353048	0.911526911405583
1073	COVID-19-Related	1	1.85699342724684	1	0.913029738603341	0.906089467837757	0.920292565180118
1074	General	1	1.85699342724684	-1	0.789081217071395	0.768223100531054	0.811188015632735
1075	COVID-19-Related	-1	1.89074009949422	1	0.962071688306748	0.957707775069642	0.967208421612658
1076	General	-1	1.89074009949422	-1	0.954982483266984	0.948339003928918	0.962820857257216
1077	COVID-19-Related	0	1.89074009949422	1	0.942886932821945	0.937682767802836	0.948677573234715
1078	General	0	1.89074009949422	-1	0.899816021013961	0.888331567006835	0.913131770131353
1079	COVID-19-Related	1	1.89074009949422	1	0.914465762113145	0.907493631035244	0.921681725220899
1080	General	1	1.89074009949422	-1	0.790690097974202	0.769535090041076	0.812786503886938
1081	COVID-19-Related	-1	1.9244867717416	1	0.962990651711255	0.95864655411639	0.968049584252167
1082	General	-1	1.9244867717416	-1	0.95606251578614	0.949488849269395	0.963769695972999
1083	COVID-19-Related	0	1.9244867717416	1	0.944056101281892	0.938887581993279	0.949815157735307
1084	General	0	1.9244867717416	-1	0.901394506570237	0.890019935827066	0.914663953396259
1085	COVID-19-Related	1	1.9244867717416	1	0.915879755687501	0.908843249148265	0.923039414716717
1086	General	1	1.9244867717416	-1	0.792288720271972	0.770997048874934	0.81446422107129
1087	COVID-19-Related	-1	1.95823344398898	1	0.963887644863022	0.959584771341819	0.968907376311175
1088	General	-1	1.95823344398898	-1	0.957117178010545	0.950608714226198	0.964793211277114
1089	COVID-19-Related	0	1.95823344398898	1	0.945202244811473	0.940036143891663	0.951028373376926
1090	General	0	1.95823344398898	-1	0.90294991731155	0.891538079313687	0.916195030728155
1091	COVID-19-Related	1	1.95823344398898	1	0.917271991206251	0.910208289519735	0.924387703065155
1092	General	1	1.95823344398898	-1	0.793877098993651	0.772586060421005	0.816382133497529
1093	COVID-19-Related	-1	1.99198011623637	1	0.964763164711095	0.960497047441215	0.969745616049508
1094	General	-1	1.99198011623637	-1	0.958147025024352	0.951666482554452	0.965758369480353
1095	COVID-19-Related	0	1.99198011623637	1	0.946325768551043	0.941201782879131	0.952109574574768
1096	General	0	1.99198011623637	-1	0.904482517074295	0.893064607184016	0.917706983669533
1097	COVID-19-Related	1	1.99198011623637	1	0.918642739657808	0.911589180368273	0.925770601008023
1098	General	1	1.99198011623637	-1	0.795455250278749	0.773992182248224	0.817958435629919
1099	COVID-19-Related	-1	2.02572678848375	1	0.965617698732282	0.961365053676278	0.970571582910068
1100	General	-1	2.02572678848375	-1	0.959152602158297	0.952682866123682	0.966683463422543
1101	COVID-19-Related	0	2.02572678848375	1	0.94742707279237	0.942298278909604	0.953218316323074
1102	General	0	2.02572678848375	-1	0.905992569433901	0.894588241377226	0.919161185315746
1103	COVID-19-Related	1	2.02572678848375	1	0.919992271039329	0.91301205129771	0.927057969522283
1104	General	1	2.02572678848375	-1	0.797023191355138	0.775502726516952	0.819423137667725
1105	COVID-19-Related	-1	2.05947346073113	1	0.966451725009167	0.962219269010174	0.971330550468865
1106	General	-1	2.05947346073113	-1	0.96013444502605	0.95369273202538	0.967599083473692
1107	COVID-19-Related	0	2.05947346073113	1	0.948506552926856	0.943424966624946	0.954246936001146
1108	General	0	2.05947346073113	-1	0.907480337586921	0.896036849151395	0.920532849968334
1109	COVID-19-Related	1	2.05947346073113	1	0.921320854261272	0.914468377938865	0.928391682151755
1110	General	1	2.05947346073113	-1	0.798580940516908	0.776806844190693	0.821165902897484
1111	COVID-19-Related	-1	2.09322013297851	1	0.967265712314043	0.963003292429845	0.972087453304038
1112	General	-1	2.09322013297851	-1	0.961093079569299	0.954720083397874	0.968434953017635
1113	COVID-19-Related	0	2.09322013297851	1	0.949564599400452	0.944501251390483	0.955260257721199
1114	General	0	2.09322013297851	-1	0.908946084237775	0.897449060068759	0.922014330250822
1115	COVID-19-Related	1	2.09322013297851	1	0.922628757056249	0.915763767357836	0.929613404446076
1116	General	1	2.09322013297851	-1	0.80012851710228	0.777988062257065	0.822938672810968
1117	COVID-19-Related	-1	2.1269668052259	1	0.968060120198287	0.963855470482011	0.972787250564026
1118	General	-1	2.1269668052259	-1	0.962029022110964	0.955719874843926	0.969310159047996
1119	COVID-19-Related	0	2.1269668052259	1	0.950601597674995	0.945534869536311	0.956232183013654
1120	General	0	2.1269668052259	-1	0.910390071490054	0.898866137763408	0.923448645694041
1121	COVID-19-Related	1	2.1269668052259	1	0.923916245892085	0.916995298505005	0.930824774569564
1122	General	1	2.1269668052259	-1	0.801665941471587	0.779394482034887	0.824616025676139
1123	COVID-19-Related	-1	2.16071347747328	1	0.968835399086684	0.964639306646827	0.973490460147374
1124	General	-1	2.16071347747328	-1	0.962942779415957	0.956716037423252	0.970146093179697
1125	COVID-19-Related	0	2.16071347747328	1	0.951617928195636	0.946573209263373	0.957208455334448
1126	General	0	2.16071347747328	-1	0.911812560742302	0.900316914887355	0.924865091807581
1127	COVID-19-Related	1	2.16071347747328	1	0.925183585888977	0.918284344369856	0.932056871431617
1128	General	1	2.16071347747328	-1	0.803193234985351	0.780972579949273	0.826364023761061
1129	COVID-19-Related	-1	2.19446014972066	1	0.969591990376282	0.965445801488136	0.974219523100448
1130	General	-1	2.19446014972066	-1	0.963834848758933	0.957652968599779	0.970948864662507
1131	COVID-19-Related	0	2.19446014972066	1	0.952613966364125	0.947606487679965	0.958176581086723
1132	General	0	2.19446014972066	-1	0.913213812588177	0.901751319048465	0.926293676331344
1133	COVID-19-Related	1	2.19446014972066	1	0.92643104074066	0.919564329445379	0.933363076071663
1134	General	1	2.19446014972066	-1	0.804710419982436	0.782435307244503	0.827947892773235
1135	COVID-19-Related	-1	2.22820682196804	1	0.970330326539329	0.966262636015295	0.97491838147963
1136	General	-1	2.22820682196804	-1	0.964705717998502	0.95859345282601	0.971694299597724
1137	COVID-19-Related	0	2.22820682196804	1	0.953590082517632	0.948601445221817	0.959106895325874
1138	General	0	2.22820682196804	-1	0.914594086720914	0.903184278489829	0.927518049364421
1139	COVID-19-Related	1	2.22820682196804	1	0.927658872639499	0.920815753293517	0.934604476802863
1140	General	1	2.22820682196804	-1	0.806217519758315	0.783906807600415	0.829640091334139
1141	COVID-19-Related	-1	2.26195349421543	1	0.971050831229903	0.967045130567929	0.975642714929422
1142	General	-1	2.26195349421543	-1	0.965555865657384	0.959529006050497	0.972463961764762
1143	COVID-19-Related	0	2.26195349421543	1	0.954546641912871	0.949578972826008	0.960032949022268
1144	General	0	2.26195349421543	-1	0.91595364184198	0.904662567009125	0.928888225729525
1145	COVID-19-Related	1	2.26195349421543	1	0.928867342205377	0.922113684531968	0.935871370329352
1146	General	1	2.26195349421543	-1	0.807714558543446	0.78539629928062	0.831265938626299
1147	COVID-19-Related	-1	2.29570016646281	1	0.971753919393847	0.96775962439996	0.976287127092306
1148	General	-1	2.29570016646281	-1	0.966385761008055	0.960469729922209	0.973239544133452
1149	COVID-19-Related	0	2.29570016646281	1	0.955484004715245	0.950590160695289	0.960952220201002
1150	General	0	2.29570016646281	-1	0.917292735573852	0.906045465459765	0.930270849298795
1151	COVID-19-Related	1	2.29570016646281	1	0.930056708418321	0.923342791359583	0.937139536665298
1152	General	1	2.29570016646281	-1	0.809201561481763	0.786830474693728	0.832885690062486
1153	COVID-19-Related	-1	2.32944683871019	1	0.972439997381663	0.968447374509884	0.976945507832386
1154	General	-1	2.32944683871019	-1	0.967195864163382	0.961305389226008	0.973999644656298
1155	COVID-19-Related	0	2.32944683871019	1	0.956402525992774	0.951537158180865	0.96188187564669
1156	General	0	2.32944683871019	-1	0.918611624376791	0.907429930377232	0.931510291973902
1157	COVID-19-Related	1	2.32944683871019	1	0.931227228554736	0.924511513129208	0.938289094829592
1158	General	1	2.32944683871019	-1	0.810678554609305	0.788291014870596	0.834509566598836
1159	COVID-19-Related	-1	2.36319351095757	1	0.973109463064003	0.969108517879916	0.977557855244233
1160	General	-1	2.36319351095757	-1	0.967986626171849	0.962179908471401	0.974705809156153
1161	COVID-19-Related	0	2.36319351095757	1	0.957302555714548	0.952498269324282	0.962763896789459
1162	General	0	2.36319351095757	-1	0.919910563469551	0.908842730123771	0.932741998391799
1163	COVID-19-Related	1	2.36319351095757	1	0.932379158127164	0.925676995312013	0.939450734884199
1164	General	1	2.36319351095757	-1	0.812145564832974	0.789708485507373	0.836120012358666
1165	COVID-19-Related	-1	2.39694018320495	1	0.973762705949456	0.969830659677224	0.978200145555436
1166	General	-1	2.39694018320495	-1	0.968758489116937	0.963072876593564	0.975398299488924
1167	COVID-19-Related	0	2.39694018320495	1	0.958184438753481	0.953393224841076	0.96360055619054
1168	General	0	2.39694018320495	-1	0.921189806753906	0.910158323997012	0.934026673649615
1169	COVID-19-Related	1	2.39694018320495	1	0.93351275082748	0.926858554425843	0.940630431421443
1170	General	1	2.39694018320495	-1	0.813602619909445	0.79103399187822	0.837798699531742
1171	COVID-19-Related	-1	2.43068685545234	1	0.97440010730431	0.970550771922113	0.978795091874904
1172	General	-1	2.43068685545234	-1	0.969511886220275	0.963901567759242	0.976098563915853
1173	COVID-19-Related	0	2.43068685545234	1	0.95904851489313	0.954287308478821	0.964432873422195
1174	General	0	2.43068685545234	-1	0.922449606742903	0.911456779882857	0.935279064200722
1175	COVID-19-Related	1	2.43068685545234	1	0.934628258473409	0.927941276108735	0.941816418181057
1176	General	1	2.43068685545234	-1	0.815049748424219	0.792331906367785	0.839510640392766
1177	COVID-19-Related	-1	2.46443352769972	1	0.975022040274028	0.971255121531269	0.979346075847252
1178	General	-1	2.46443352769972	-1	0.970247241948175	0.964707927066009	0.976768624760256
1179	COVID-19-Related	0	2.46443352769972	1	0.95989511883835	0.955149409796755	0.965279369344531
1180	General	0	2.46443352769972	-1	0.923690214492755	0.91273168597848	0.93649622282858
1181	COVID-19-Related	1	2.46443352769972	1	0.935725930958281	0.929070115356391	0.942976459774532
1182	General	1	2.46443352769972	-1	0.81648697977085	0.793648589652031	0.841207937293237
1183	COVID-19-Related	-1	2.4981801999471	1	0.975628870006139	0.971950772511063	0.97989698054716
1184	General	-1	2.4981801999471	-1	0.970964972121222	0.965510293861589	0.977401430615653
1185	COVID-19-Related	0	2.4981801999471	1	0.960724580229591	0.955993311418484	0.966085333623023
1186	General	0	2.4981801999471	-1	0.924911879538267	0.914021858569803	0.937692121332672
1187	COVID-19-Related	1	2.4981801999471	1	0.936806016203931	0.930180515729089	0.944101056487362
1188	General	1	2.4981801999471	-1	0.817914344130322	0.794967201342641	0.842890643227532
1189	COVID-19-Related	-1	2.53192687219448	1	0.976220953774317	0.972577644869652	0.98045114635286
1190	General	-1	2.53192687219448	-1	0.971665484026553	0.966296185389381	0.977999812682672
1191	COVID-19-Related	0	2.53192687219448	1	0.961537223660604	0.956810933967515	0.966906461317073
1192	General	0	2.53192687219448	-1	0.926114849831707	0.915373117163673	0.93885499850104
1193	COVID-19-Related	1	2.53192687219448	1	0.937868760116641	0.931293892582263	0.945031744107105
1194	General	1	2.53192687219448	-1	0.819331872450611	0.796279549611912	0.844519067588928
1195	COVID-19-Related	-1	2.56567354444187	1	0.976798641103398	0.973206755006249	0.980973902949223
1196	General	-1	2.56567354444187	-1	0.972349176532542	0.967060624457616	0.978579191555728
1197	COVID-19-Related	0	2.56567354444187	1	0.962333368699378	0.957647314824964	0.967655924840873
1198	General	0	2.56567354444187	-1	0.927299371685029	0.916723085021654	0.940045450155442
1199	COVID-19-Related	1	2.56567354444187	1	0.938914406546037	0.932400144774269	0.946032463528794
1200	General	1	2.56567354444187	-1	0.82073959642642	0.797645533429571	0.846088039024542
