# Supplementary material for: An energizing role for motivation in information-seeking during the early phase of the COVID-19 pandemic
Source: Nat Commun. 2022 Apr 28;13:2310. doi: 10.1038/s41467-022-30011-5 (PMC9050882; doi:10.1038/s41467-022-30011-5)
Supplement: Supplementary file 4 — Source Data [file 41467_2022_30011_MOESM4_ESM.zip › figure_sources/fs3.csv]

	questionId	block	waited	satisfaction	seSatis	correct
1	C_01_NU	COVID-19-Related	0.756980351602896	4.24336283185841	0.0481652749506315	0.616942909760589
2	C_02_NU	COVID-19-Related	0.681893687707641	4.66579292267366	0.038722465137692	0.312903225806452
3	C_03_NU	COVID-19-Related	0.573757763975155	4.33477633477633	0.0453974793663991	0.0478260869565217
4	C_04_NU	COVID-19-Related	0.683937823834197	4.39381443298969	0.0600254640272087	0.640625
5	C_05_NU	COVID-19-Related	0.53137103020914	4.35538461538462	0.0437895057102728	0.441860465116279
6	C_06_NU	COVID-19-Related	0.556773688332028	3.67264573991031	0.0504916488754396	0.282732447817837
7	C_07_NU	COVID-19-Related	0.280941533788914	3.34670487106017	0.0732157315553161	0.559701492537313
8	C_08_NU	COVID-19-Related	0.488979591836735	4.23758865248227	0.0491850341236771	0.206593406593407
9	C_09_NU	COVID-19-Related	0.5	4.36231884057971	0.100217698604929	0.198198198198198
10	C_10_NU	COVID-19-Related	0.476150627615063	4.65904761904762	0.0471649743050691	0.165137614678899
11	C_11_NU	COVID-19-Related	0.694017094017094	4.61830065359477	0.0402007033783729	0.615883306320908
12	C_12_NU	COVID-19-Related	0.427609427609428	4.11702127659574	0.0522836837422623	0.311977715877437
13	C_13_NU	COVID-19-Related	0.707954545454546	4.47602739726027	0.0467355965109133	0.188053097345133
14	C_14_NU	COVID-19-Related	0.530017152658662	4.64385964912281	0.0450662506035127	0.105431309904153
15	C_15_NU	COVID-19-Related	0.61046511627907	4.78428093645485	0.0422464933060017	0.0270833333333333
16	C_16_NU	COVID-19-Related	0.682233502538071	4.6140350877193	0.0433205424238461	0.502970297029703
17	C_17_NU	COVID-19-Related	0.655982905982906	4.64285714285714	0.0455292704509085	0.502155172413793
18	C_18_NU	COVID-19-Related	0.658894645941278	5.07172413793103	0.0351430775793486	0.669077757685353
19	C_19_NU	COVID-19-Related	0.665765765765766	4.37765205091938	0.0424195899590714	0.22841726618705
20	C_20_NU	COVID-19-Related	0.437950360288231	4.80821917808219	0.0499109171295888	0.292383292383292
21	C_21_NU	COVID-19-Related	0.696864111498258	4.60762942779292	0.0599962425927874	0.75609756097561
22	C_22_NU	COVID-19-Related	0.647283126787417	4.4009360374415	0.0467852934755428	0.183044315992293
23	C_23_NU	COVID-19-Related	0.755244755244755	4.89052287581699	0.0431324145833207	0.232365145228216
24	C_24_NU	COVID-19-Related	0.674594594594595	4.20642978003384	0.0504877573478934	0.547770700636943
25	C_25_NU	COVID-19-Related	0.673886883273165	4.86998087954111	0.0488379389598176	0.4004914004914
26	C_26_NU	COVID-19-Related	0.606673407482305	4.84656084656085	0.0420572507375987	0.488317757009346
27	C_27_U	COVID-19-Related	0.737451737451737	4.29805013927577	0.0717212214582006	0.622073578595318
28	C_28_U	COVID-19-Related	0.668949771689498	4.90036900369004	0.0463015783634718	0.737704918032787
29	C_29_U	COVID-19-Related	0.710336538461538	4.27697841726619	0.0607102869808822	0.462790697674419
30	C_30_U	COVID-19-Related	0.65531914893617	4.30313588850174	0.07090142269872	0.693333333333333
31	C_31_U	COVID-19-Related	0.667529107373868	4.70149253731343	0.0537535111209431	0.680306905370844
32	C_32_U	COVID-19-Related	0.664190193164933	4.70238095238095	0.0541387232799174	0.443148688046647
33	C_33_U	COVID-19-Related	0.694029850746269	4.93194706994329	0.0469447363018199	0.306451612903226
34	C_34_U	COVID-19-Related	0.69364161849711	4.98657718120805	0.0494712495890874	0.585365853658537
35	C_35_U	COVID-19-Related	0.685752330226365	4.81854838709677	0.0526144950382896	0.76010101010101
36	C_36_U	COVID-19-Related	0.650723025583982	4.7124773960217	0.0493452393800328	0.674311926605505
37	C_37_U	COVID-19-Related	0.536512667660209	4.09009009009009	0.0708714994321182	0.692307692307692
38	C_38_U	COVID-19-Related	0.56	4.71428571428571	0.101329036786822	0.637254901960784
39	C_39_U	COVID-19-Related	0.639705882352941	4.84662576687117	0.0673317586501477	0.646551724137931
40	C_40_U	COVID-19-Related	0.714285714285714	4.92176039119804	0.052474618413842	0.636627906976744
41	C_41_U	COVID-19-Related	0.778337531486146	4.63427561837456	0.0528524379417821	0.448275862068966
42	C_42_U	COVID-19-Related	0.661728395061728	4.66804979253112	0.077281345433737	0.801047120418848
43	C_43_U	COVID-19-Related	0.595375722543353	4.65104166666667	0.081505888445525	0.76158940397351
44	C_44_U	COVID-19-Related	0.69047619047619	4.58571428571429	0.0628774201654983	0.67032967032967
45	C_45_U	COVID-19-Related	0.782006920415225	4.4484375	0.0499485855936594	0.614624505928854
46	C_46_U	COVID-19-Related	0.68936170212766	4.58631921824104	0.0465312178586916	0.127882599580713
47	C_47_U	COVID-19-Related	0.691268191268191	4.93617021276596	0.0398041487346983	0.344
48	C_48_U	COVID-19-Related	0.71451355661882	4.6047619047619	0.0585069409942766	0.496987951807229
49	C_49_U	COVID-19-Related	0.631490787269682	4.34972677595628	0.0673092935904838	0.462093862815884
50	C_50_U	COVID-19-Related	0.636237897648686	4.54352941176471	0.0532748150160694	0.676829268292683
51	C_51_U	COVID-19-Related	0.708021390374332	4.48788368336026	0.0471561370404857	0.36078431372549
52	C_52_U	COVID-19-Related	0.652173913043478	4.43092783505155	0.0574565296625326	0.657430730478589
53	NC_01_NU	General	0.294579732914376	3.83045977011494	0.0712483579973188	0.0792452830188679
54	NC_02_NU	General	0.41287284144427	4.27634194831014	0.0521449675613706	0.490813648293963
55	NC_03_NU	General	0.447134786117837	4.22623574144487	0.0513471584232167	0.352078239608802
56	NC_04_NU	General	0.367847411444142	4.03846153846154	0.0636394848206049	0.215686274509804
57	NC_05_NU	General	0.434821428571429	4.30718954248366	0.059955866696882	0.417127071823204
58	NC_06_NU	General	0.424603174603175	4.09842519685039	0.0562553650121106	0.216494845360825
59	NC_07_NU	General	0.457446808510638	4.11466165413534	0.0489906922639365	0.244389027431421
60	NC_08_NU	General	0.483586869495596	4.46725663716814	0.0498111744787744	0.304250559284116
61	NC_09_NU	General	0.43439282803586	4.24063116370809	0.05277950749834	0.295566502463054
62	NC_10_NU	General	0.385012919896641	3.75417661097852	0.0630245373450742	0.18960244648318
63	NC_11_NU	General	0.450704225352113	4.23905109489051	0.0485200553151884	0.251162790697674
64	NC_12_NU	General	0.609298531810767	4.16524216524216	0.0481907420640114	0.372340425531915
65	NC_13_NU	General	0.467996674979219	3.88268156424581	0.0567692196893172	0.334928229665072
66	NC_14_NU	General	0.444444444444444	4.26966292134831	0.0560186289858277	0.272076372315036
67	NC_15_NU	General	0.581376518218623	4.87463556851312	0.0384085381773977	0.331491712707182
68	NC_16_NU	General	0.554807692307692	4.42056074766355	0.0499351615642284	0.292803970223325
69	NC_17_NU	General	0.544481054365733	4.03001579778831	0.051678819177259	0.300813008130081
70	NC_18_NU	General	0.581996434937611	4.25199362041467	0.0510321442204075	0.213114754098361
71	NC_19_NU	General	0.739022369511185	4.54161781946073	0.0386878627165582	0.434402332361516
72	NC_20_NU	General	0.575757575757576	4.87988422575977	0.0377381874170702	0.367424242424242
73	NC_21_NU	General	0.540495867768595	4.38202247191011	0.0483819376270982	0.238289205702648
74	NC_22_NU	General	0.531021897810219	4.45714285714286	0.0469818514616315	0.152466367713004
75	NC_23_NU	General	0.647058823529412	4.79310344827586	0.0393162507301603	0.241935483870968
76	NC_24_NU	General	0.681889763779528	3.98048780487805	0.0451937898360181	0.0729813664596273
77	NC_25_NU	General	0.8072696534235	5.19710467706013	0.0323717195125221	0.428370786516854
78	NC_26_NU	General	0.604437643458301	4.45308310991957	0.0445867343147092	0.260647359454855
79	NC_27_U	General	0.663284132841328	4.69106881405564	0.0429135468079327	0.364814814814815
80	NC_28_U	General	0.583808437856328	4.81995661605206	0.0508373902621583	0.505464480874317
81	NC_29_U	General	0.637135922330097	4.69938650306749	0.0557923271361657	0.40920716112532
82	NC_30_U	General	0.691	5.06088280060883	0.0412557611607388	0.707692307692308
83	NC_31_U	General	0.547187797902765	4.47211895910781	0.0542440458531091	0.149184149184149
84	NC_32_U	General	0.720292504570384	3.91204330175913	0.0509054333520292	0.772802653399668
85	NC_33_U	General	0.663551401869159	4.61925601750547	0.0565217037734752	0.707650273224044
86	NC_34_U	General	0.708215297450425	5.04610951008646	0.0372831252621639	0.671480144404332
87	NC_35_U	General	0.665024630541872	4.66666666666667	0.0499297369922954	0.592941176470588
88	NC_36_U	General	0.773021001615509	5.12267250821468	0.0321053049976314	0.614855570839065
89	NC_37_U	General	0.603112840466926	4.81566820276498	0.0507105909358454	0.695652173913043
90	NC_38_U	General	0.736263736263736	4.69982547993019	0.0484183370945833	0.0443974630021142
91	NC_39_U	General	0.623574144486692	4.91484716157205	0.0501152026919054	0.21021021021021
92	NC_40_U	General	0.686631944444444	4.3185595567867	0.0467296661674603	0.589134125636672
93	NC_41_U	General	0.607605177993528	4.79597701149425	0.0413488349880239	0.209125475285171
94	NC_42_U	General	0.688013136288998	4.93333333333333	0.0527577536726466	0.501597444089457
95	NC_43_U	General	0.677702044790652	4.75729646697389	0.0440116653292853	0.164461247637051
96	NC_44_U	General	0.747520288548242	5.07908163265306	0.0374095232359362	0.568144499178982
97	NC_45_U	General	0.688836104513064	5.18014705882353	0.0391323396949972	0.425233644859813
98	NC_46_U	General	0.650709219858156	4.83116883116883	0.0406196620629208	0.222030981067126
99	NC_47_U	General	0.558482613277134	4.42465753424658	0.0506603989134235	0.430025445292621
100	NC_48_U	General	0.715568862275449	4.96846846846847	0.0461270178104221	0.534420289855073
101	NC_49_U	General	0.697594501718213	4.80843585237258	0.0445735917503423	0.427631578947368
102	NC_50_U	General	0.562669071235347	4.62751677852349	0.0471782512569608	0.362886597938144
103	NC_51_U	General	0.708961845607808	4.67556742323097	0.0399052805118642	0.6438127090301
104	NC_52_U	General	0.485947416137806	4.11157024793388	0.0590802378777322	0.482051282051282
