# Supplementary material for: An energizing role for motivation in information-seeking during the early phase of the COVID-19 pandemic
Source: Nat Commun. 2022 Apr 28;13:2310. doi: 10.1038/s41467-022-30011-5 (PMC9050882; doi:10.1038/s41467-022-30011-5)
Supplement: Supplementary file 4 — Source Data [file 41467_2022_30011_MOESM4_ESM.zip › figure_sources/fs5a.csv]

	date	block	waited	se	n
1	2020-03-16	COVID-19-Related	0.750048105704065	0.0149531874823159	380
2	2020-03-16	General	0.689256337961676	0.014582453716734	381
3	2020-03-19	COVID-19-Related	0.748197592820119	0.0202057408041978	217
4	2020-03-19	General	0.694067920363914	0.0189954957391311	217
5	2020-04-09	COVID-19-Related	0.738895587423202	0.0160948386166576	354
6	2020-04-09	General	0.697727147539248	0.0152960452160358	353
7	2020-03-30	COVID-19-Related	0.680692093116452	0.0169788911649555	362
8	2020-03-30	General	0.638151281114852	0.0162936156172495	361
9	2020-04-13	COVID-19-Related	0.658084116457291	0.0180080317296885	335
10	2020-04-13	General	0.634239061614091	0.0164666636282933	336
11	2020-05-07	COVID-19-Related	0.715298330048788	0.0192153738973031	254
12	2020-05-07	General	0.692236014233219	0.0187005317264866	256
13	2020-04-06	COVID-19-Related	0.737777133728626	0.0160101763934661	335
14	2020-04-06	General	0.685033349960637	0.0161683641462363	335
15	2020-04-02	COVID-19-Related	0.702766179110059	0.0163174947670093	383
16	2020-04-02	General	0.655658374381305	0.0163135203706726	385
17	2020-05-04	COVID-19-Related	0.689102828361481	0.0203213862306348	257
18	2020-05-04	General	0.651345701233311	0.0185250648719805	258
19	2020-04-27	COVID-19-Related	0.645187646388798	0.0214753675312131	243
20	2020-04-27	General	0.625631873723224	0.0210296090553642	246
21	2020-03-13	COVID-19-Related	0.730901407564509	0.0183514553326546	275
22	2020-03-13	General	0.678094972980073	0.0179841169750549	275
23	2020-04-20	COVID-19-Related	0.679555888555889	0.0207697706581113	250
24	2020-04-20	General	0.648350910375849	0.0198728356269802	254
25	2020-03-26	COVID-19-Related	0.680744200401815	0.0172243503655627	348
26	2020-03-26	General	0.633878914594204	0.0163015951963012	353
27	2020-03-23	COVID-19-Related	0.723563660231758	0.0240780777340464	137
28	2020-03-23	General	0.660845511846054	0.02239290281808	137
29	2020-04-16	COVID-19-Related	0.700943098136005	0.0178133475546812	340
30	2020-04-16	General	0.658622988575297	0.0171956674554077	340
31	2020-04-23	COVID-19-Related	0.721659161668688	0.0200907409550624	247
32	2020-04-23	General	0.704726108239962	0.0188011121716113	248
33	2020-04-30	COVID-19-Related	0.707291204541639	0.0199170364952196	246
34	2020-04-30	General	0.683733493696988	0.0198590852461646	247
35	2020-03-24	COVID-19-Related	0.705554901032486	0.0235669787754547	193
36	2020-03-24	General	0.654919516778208	0.0218032180241105	189
37	2020-03-20	COVID-19-Related	0.671007796554174	0.0328389898444379	106
38	2020-03-20	General	0.629156095022968	0.0307873583756845	105
39	2020-03-12	COVID-19-Related	0.67907150039503	0.0515935957040483	24
40	2020-03-12	General	0.587696914196914	0.0548458762202606	25
