# Supplementary material for: An energizing role for motivation in information-seeking during the early phase of the COVID-19 pandemic
Source: Nat Commun. 2022 Apr 28;13:2310. doi: 10.1038/s41467-022-30011-5 (PMC9050882; doi:10.1038/s41467-022-30011-5)
Supplement: Supplementary file 4 — Source Data [file 41467_2022_30011_MOESM4_ESM.zip › figure_sources/f2b_right.csv]

	block	negAff	block1	negAff_s	useful	lb	ub	llb	uub	iv
1	COVID-19-Related	-0.87696500921752	1	-1.20044252637313	5.75002765801996	5.64722704233153	5.85582147831351	5.41156165257117	6.04501573317423	COVID-19-Related
2	General	-0.87696500921752	-1	-1.20044252637313	4.6838980271527	4.53190945808356	4.83632320146079	4.23255414603035	5.10741847005467	General
3	COVID-19-Related	-0.862289511417437	1	-1.18037558200712	5.74781300425104	5.6446786392648	5.85370780808455	5.40956501893819	6.04251359692061	COVID-19-Related
4	General	-0.862289511417437	-1	-1.18037558200712	4.68349747105982	4.53204281430691	4.83569932665709	4.2332711768494	5.10636824834351	General
5	COVID-19-Related	-0.847614013617355	1	-1.16030863764111	5.74559627171095	5.64229245738063	5.85154732477777	5.40756732994734	6.04000782739737	COVID-19-Related
6	General	-0.847614013617355	-1	-1.16030863764111	4.68309683721132	4.5321761684456	4.83517347312941	4.23398816888185	5.1050428971798	General
7	COVID-19-Related	-0.832938515817272	1	-1.1402416932751	5.74337746260885	5.64021745964922	5.84921532854129	5.40556858666972	6.0374984283935	COVID-19-Related
8	General	-0.832938515817272	-1	-1.1402416932751	4.6826961256549	4.53219594615823	4.83451136180653	4.23470512208612	5.10340460921941	General
9	COVID-19-Related	-0.818263018017189	1	-1.1201747489091	5.74115657915559	5.63841046761109	5.84678964249247	5.40356879017667	6.03498540370715	COVID-19-Related
10	General	-0.818263018017189	-1	-1.1201747489091	4.68229533643829	4.53190032172228	4.83384531384221	4.23542203642062	5.10176578875119	General
11	COVID-19-Related	-0.803587520217106	1	-1.10010780454309	5.73893362356366	5.63666282405359	5.84435495883471	5.40156794153965	6.03246875714554	COVID-19-Related
12	General	-0.803587520217106	-1	-1.10010780454309	4.68189446960925	4.53146661297866	4.8330087105265	4.23613891184382	5.1001264362592	General
13	COVID-19-Related	-0.788912022417024	1	-1.08004086017708	5.73670859804718	5.63516336264793	5.8420263664887	5.39956604183038	6.0299484925248	COVID-19-Related
14	General	-0.788912022417024	-1	-1.08004086017708	4.68149352521555	4.53143048384239	4.83209636736098	4.23685574831417	5.09848655222767	General
15	COVID-19-Related	-0.774236524616941	1	-1.05997391581107	5.73448150482185	5.63364014494162	5.83956523100639	5.39801537860091	6.02742461366984	COVID-19-Related
16	General	-0.774236524616941	-1	-1.05997391581107	4.68109250330498	4.53177552586539	4.83115785924407	4.23757254579017	5.09684613714101	General
17	COVID-19-Related	-0.759561026816858	1	-1.03990697144506	5.73225234610497	5.63170515838452	5.83730190693593	5.39674923525006	6.02489712441421	COVID-19-Related
18	General	-0.759561026816858	-1	-1.03990697144506	4.68069140392537	4.53191101096767	4.83020564158877	4.23828930423031	5.09586493627118	General
19	COVID-19-Related	-0.744885529016775	1	-1.01984002707906	5.73002112411533	5.62976887094896	5.83489344973585	5.39548266749815	6.02236602859996	COVID-19-Related
20	General	-0.744885529016775	-1	-1.01984002707906	4.68029022712455	4.53196336533928	4.829425079748	4.23900602359312	5.09498501937942	General
21	COVID-19-Related	-0.730210031216692	1	-0.999773082713048	5.72778784107328	5.62790393269739	5.83233929117124	5.39421567561462	6.01983133007751	COVID-19-Related
22	General	-0.730210031216692	-1	-0.999773082713048	4.67988897295037	4.53201571925477	4.82864442670973	4.23972270383714	5.09410495256156	General
23	COVID-19-Related	-0.71553453341661	1	-0.979706138347039	5.72555249920061	5.62633735357916	5.82986302499297	5.39294825986896	6.01729303270552	COVID-19-Related
24	General	-0.71553453341661	-1	-0.979706138347039	4.67948764145073	4.53211019096783	4.82786368252368	4.24043934492093	5.09322473589404	General
25	COVID-19-Related	-0.700859035616527	1	-0.959639193981031	5.72331510072061	5.62425197484109	5.82748801004899	5.3916804205307	6.01475114035076	COVID-19-Related
26	General	-0.700859035616527	-1	-0.959639193981031	4.67908623267353	4.53231620269681	4.82705101875228	4.24115594680307	5.09234436945332	General
27	COVID-19-Related	-0.686183537816444	1	-0.939572249615023	5.72107564785797	5.62229468353372	5.82506068873016	5.39041571658094	6.01220565688797	COVID-19-Related
28	General	-0.686183537816444	-1	-0.939572249615023	4.67868474666668	4.53252220414053	4.82613184150758	4.24187250944217	5.09146385331589	General
29	COVID-19-Related	-0.671508040016361	1	-0.919505305249015	5.7188341428388	5.61994843625007	5.82279319950183	5.38916273918444	6.00965658619971	COVID-19-Related
30	General	-0.671508040016361	-1	-0.919505305249015	4.67828318347814	4.53249099105807	4.82521054663566	4.24258903279683	5.09058249434352	General
31	COVID-19-Related	-0.656832542216279	1	-0.899438360883006	5.71659058789058	5.61731390682109	5.82060823815025	5.38790935282377	6.00710393217628	COVID-19-Related
32	General	-0.656832542216279	-1	-0.899438360883006	4.67788154315587	4.5326138904246	4.824289123894	4.2433055168257	5.08968514801332	General
33	COVID-19-Related	-0.642157044416196	1	-0.879371416516998	5.71434498524216	5.61495519854468	5.81878333752663	5.38665555775017	6.00454769871556	COVID-19-Related
34	General	-0.642157044416196	-1	-0.879371416516998	4.67747982574786	4.53239243829061	4.82383447659043	4.24345484902385	5.08878764360248	General
35	COVID-19-Related	-0.627481546616113	1	-0.85930447215099	5.7120973371237	5.61293927207543	5.816889352988	5.38540135421491	6.00198788972288	COVID-19-Related
36	General	-0.627481546616113	-1	-0.85930447215099	4.67707803130212	4.53211693599075	4.82254442001471	4.24307053081434	5.08776609228755	General
37	COVID-19-Related	-0.61280604881603	1	-0.839237527784982	5.70984764576669	5.61075014182228	5.81461189504703	5.38414674246935	5.99942450911091	COVID-19-Related
38	General	-0.61280604881603	-1	-0.839237527784982	4.67667615986669	4.53194166439631	4.82121530306797	4.24268620046347	5.08608609445214	General
39	COVID-19-Related	-0.598130551015947	1	-0.819170583418974	5.70759591340387	5.6085570576504	5.81206781170314	5.38289172276484	5.99685756079951	COVID-19-Related
40	General	-0.598130551015947	-1	-0.819170583418974	4.67627421148962	4.53181170780743	4.8203146780865	4.24231139487012	5.08440555670208	General
41	COVID-19-Related	-0.583455053215865	1	-0.799103639052965	5.70534214226927	5.60640425068376	5.80967308244118	5.38163629535281	5.99428704871564	COVID-19-Related
42	General	-0.583455053215865	-1	-0.799103639052965	4.67587218621898	4.53168174886525	4.81947305980166	4.24194341975842	5.08272447958408	General
43	COVID-19-Related	-0.568779555415782	1	-0.779036694686957	5.70308633459814	5.60432659026905	5.80730903093504	5.38038046048472	5.99171297679321	COVID-19-Related
44	General	-0.568779555415782	-1	-0.779036694686957	4.67547008410288	4.53134247983723	4.81848539765363	4.24157543110815	5.081042863645	General
45	COVID-19-Related	-0.554104057615699	1	-0.758969750320949	5.70082849262694	5.60212906138951	5.80516523151614	5.37868695920379	5.98913534897296	COVID-19-Related
46	General	-0.554104057615699	-1	-0.758969750320949	4.67506790518942	4.53098959346293	4.81752813691945	4.24120742892411	5.07935767038067	General
47	COVID-19-Related	-0.539428559815616	1	-0.738902805954941	5.69856861859332	5.59983838732818	5.80312376745472	5.37683501283227	5.98655416920237	COVID-19-Related
48	General	-0.539428559815616	-1	-0.738902805954941	4.67466564952676	4.53063668915534	4.81645624594865	4.24083941321108	5.07766013399099	General
49	COVID-19-Related	-0.524753062015534	1	-0.718835861588933	5.69630671473609	5.59756792915311	5.80100302937448	5.37498218129117	5.9839694414355	COVID-19-Related
50	General	-0.524753062015534	-1	-0.718835861588933	4.67426331716306	4.53033812388847	4.81552483570094	4.24047275181547	5.07596205358678	General
51	COVID-19-Related	-0.510077564215451	1	-0.698768917222924	5.69404278329523	5.59528985751446	5.79886849290336	5.37312846540123	5.98138116963288	COVID-19-Related
52	General	-0.510077564215451	-1	-0.698768917222924	4.6738609081465	4.53035225629752	4.81456889652211	4.24072534404311	5.07458317382101	General
53	COVID-19-Related	-0.495402066415368	1	-0.678701972856916	5.69177682651181	5.59261038861142	5.79671621688509	5.37127386598353	5.97878935776143	COVID-19-Related
54	General	-0.495402066415368	-1	-0.678701972856916	4.67345842252529	4.53056465282922	4.81352992416434	4.24176842088437	5.07337953559137	General
55	COVID-19-Related	-0.480726568615285	1	-0.658635028490908	5.68950884662803	5.58992860299325	5.79445813587287	5.36941838385943	5.97619400979429	COVID-19-Related
56	General	-0.480726568615285	-1	-0.658635028490908	4.67305586034766	4.53084426028876	4.81259650642354	4.24281141822352	5.07217562364183	General
57	COVID-19-Related	-0.466051070815202	1	-0.6385680841249	5.68723884588715	5.58725141031016	5.79199067828282	5.36756201985058	5.97359512971073	COVID-19-Related
58	General	-0.466051070815202	-1	-0.6385680841249	4.67265322166186	4.53065020285637	4.81203547120798	4.24332664360855	5.07097143816852	General
59	COVID-19-Related	-0.45137557301512	1	-0.618501139758892	5.6849668265335	5.58522634899137	5.78951923702684	5.36570477477896	5.97099272149605	COVID-19-Related
60	General	-0.45137557301512	-1	-0.618501139758892	4.67225050651617	4.53078807877657	4.81151997837353	4.24471193451709	5.06976697936761	General
61	COVID-19-Related	-0.436700075215037	1	-0.598434195392883	5.68269279081246	5.5831382303754	5.78689593863106	5.36384664946682	5.96838678914146	COVID-19-Related
62	General	-0.436700075215037	-1	-0.598434195392883	4.67184771495888	4.53094437080381	4.81098062988371	4.24593993197377	5.06856224743531	General
63	COVID-19-Related	-0.422024577414954	1	-0.578367251026875	5.6804167409704	5.58071785425497	5.78426983974301	5.36198764473673	5.96577733664392	COVID-19-Related
64	General	-0.422024577414954	-1	-0.578367251026875	4.6714448470383	4.53069133086453	4.81023293157298	4.24698261005031	5.06735724256789	General
65	COVID-19-Related	-0.407349079614871	1	-0.558300306660867	5.67813867925474	5.57831098086046	5.7819720097953	5.36012776141156	5.96316436800613	COVID-19-Related
66	General	-0.407349079614871	-1	-0.558300306660867	4.67104190280278	4.53051202212935	4.80948514852181	4.24802520799802	5.06615196496165	General
67	COVID-19-Related	-0.392673581814788	1	-0.538233362294859	5.67585860791384	5.57599059735913	5.7793194583	5.35826700031449	5.96054788723631	COVID-19-Related
68	General	-0.392673581814788	-1	-0.538233362294859	4.67063888230069	4.53020428194866	4.80873728077555	4.24906772569179	5.06494641481296	General
69	COVID-19-Related	-0.377998084014706	1	-0.51816641792885	5.67357652919703	5.5738081960846	5.77687717531276	5.35640536226901	5.95792789834817	COVID-19-Related
70	General	-0.377998084014706	-1	-0.51816641792885	4.6702357855804	4.5297391424674	4.80798932837955	4.25011016300657	5.06374059231821	General
71	COVID-19-Related	-0.363322586214623	1	-0.498099473562842	5.67129244535461	5.57162427214488	5.77479354333122	5.3545878773334	5.95530440536078	COVID-19-Related
72	General	-0.363322586214623	-1	-0.498099473562842	4.66983261269032	4.52952613032309	4.80724129137916	4.25098286041191	5.06253449767386	General
73	COVID-19-Related	-0.34864708841454	1	-0.478032529196834	5.66900635863779	5.56923844929506	5.77308512757524	5.3531638372547	5.95267741229845	COVID-19-Related
74	General	-0.34864708841454	-1	-0.478032529196834	4.66942936367889	4.52937011519986	4.80649316981975	4.25124415231088	5.06132813107641	General
75	COVID-19-Related	-0.333971590614457	1	-0.457965584830826	5.66671827129868	5.56675976385538	5.77113238509398	5.35162888390908	5.95004692319064	COVID-19-Related
76	General	-0.333971590614457	-1	-0.457965584830826	4.66902603859454	4.52948338311037	4.80576039701446	4.25164525733052	5.06020082979443	General
77	COVID-19-Related	-0.319296092814375	1	-0.437898640464818	5.6644281855903	5.56454888184824	5.76879394540264	5.34969563331698	5.94741294207185	COVID-19-Related
78	General	-0.319296092814375	-1	-0.437898640464818	4.66862263748577	4.52966389315648	4.80532950005233	4.25255243848755	5.0593705863261	General
79	COVID-19-Related	-0.304620595014292	1	-0.417831696098809	5.66213610376654	5.56240244064825	5.76645333564716	5.34776144149678	5.94477547298152	COVID-19-Related
80	General	-0.304620595014292	-1	-0.417831696098809	4.66821916040106	4.52987788408441	4.80485368119493	4.25275639275558	5.05831320229071	General
81	COVID-19-Related	-0.289945097214209	1	-0.397764751732801	5.65984202808214	5.56004835574609	5.7638192875712	5.34582630935123	5.94213451996394	COVID-19-Related
82	General	-0.289945097214209	-1	-0.397764751732801	4.66781560738893	4.52991164595297	4.8043778240447	4.25286805150854	5.05685096726401	General
83	COVID-19-Related	-0.275269599414126	1	-0.377697807366793	5.6575459607927	5.55807113522925	5.76089349973694	5.34389023778343	5.93949008706812	COVID-19-Related
84	General	-0.275269599414126	-1	-0.377697807366793	4.66741197849793	4.52971805182766	4.80390192861832	4.25297970927757	5.05538832457569	General
85	COVID-19-Related	-0.260594101614043	1	-0.357630863000785	5.65524790415463	5.55624727274359	5.75786704555476	5.34195322769686	5.93684217834774	COVID-19-Related
86	General	-0.260594101614043	-1	-0.357630863000785	4.66700827377662	4.52952444943912	4.80334066581603	4.25309136606248	5.05414010074139	General
87	COVID-19-Related	-0.245918603813961	1	-0.337563918634777	5.65294786042515	5.55396140737016	5.75574358922025	5.34001527999538	5.93419079786099	COVID-19-Related
88	General	-0.245918603813961	-1	-0.337563918634777	4.66660449327359	4.52954713868976	4.80256111263446	4.25320302186312	5.05294848231391	General
89	COVID-19-Related	-0.231243106013878	1	-0.317496974268768	5.6506458318623	5.55214372859474	5.75363458083008	5.33807639558321	5.93153594967054	COVID-19-Related
90	General	-0.231243106013878	-1	-0.317496974268768	4.66620063703744	4.52948482739163	4.80184410148421	4.25320987256899	5.05175660077785	General
91	COVID-19-Related	-0.216567608213795	1	-0.29743002990276	5.64834182072487	5.55043560840191	5.75130727502797	5.33613657536495	5.92887763784339	COVID-19-Related
92	General	-0.216567608213795	-1	-0.29743002990276	4.66579670511682	4.52973366994747	4.80105180692896	4.25341278632523	5.05056445632298	General
93	COVID-19-Related	-0.201892110413712	1	-0.277363085536752	5.64603582927243	5.54843827268438	5.74856353206696	5.33419582024557	5.9262158664508	COVID-19-Related
94	General	-0.201892110413712	-1	-0.277363085536752	4.66539269756036	4.5299210603598	4.8002594200848	4.25351266617662	5.0493720491391	General
95	COVID-19-Related	-0.187216612613629	1	-0.257296141170744	5.6437278597653	5.54675246731337	5.74580368590848	5.33225413113043	5.9235506395682	COVID-19-Related
96	General	-0.187216612613629	-1	-0.257296141170744	4.66498861441676	4.52994404710131	4.79946694100277	4.25361254505566	5.04817937941608	General
97	COVID-19-Related	-0.172541114813547	1	-0.237229196804736	5.64141791446455	5.54446846498607	5.74292069894465	5.33031598680111	5.9208819612751	COVID-19-Related
98	General	-0.172541114813547	-1	-0.237229196804736	4.6645844557347	4.53016991955841	4.79874414385275	4.25371242296225	5.04697080846465	General
99	COVID-19-Related	-0.157865617013464	1	-0.217162252438727	5.63910599563195	5.54219922436861	5.74045733184632	5.32889060729994	5.91820983565498	COVID-19-Related
100	General	-0.157865617013464	-1	-0.217162252438727	4.66418022156293	4.53037675142559	4.79811252975842	4.25381229989628	5.04576017315292	General
101	COVID-19-Related	-0.143190119213381	1	-0.197095308072719	5.63679210552999	5.53988656832315	5.73765576693987	5.32675206580654	5.91553426679524	COVID-19-Related
102	General	-0.143190119213381	-1	-0.197095308072719	4.66377591195017	4.53057913872082	4.79708895084032	4.25391664087573	5.04454926821625	General
103	COVID-19-Related	-0.128514621413298	1	-0.177028363706711	5.63447624642188	5.53729614351263	5.73527499113754	5.32447805283257	5.91285525878706	COVID-19-Related
104	General	-0.128514621413298	-1	-0.177028363706711	4.66337152694521	4.53024011930531	4.79650505905451	4.25404869804359	5.04333809385247	General
105	COVID-19-Related	-0.113839123613216	1	-0.156961419340703	5.63215842057149	5.53485004789132	5.7329333363	5.32254740299394	5.91017281572535	COVID-19-Related
106	General	-0.113839123613216	-1	-0.156961419340703	4.66296706659683	4.5299699119769	4.79608269457252	4.25418075222888	5.04212665025942	General
107	COVID-19-Related	-0.0991636258131328	1	-0.136894474974695	5.62983863024336	5.53240213218258	5.73092828548231	5.32065606316231	5.90748694170865	COVID-19-Related
108	General	-0.0991636258131328	-1	-0.136894474974695	4.66256253095384	4.52998201716904	4.79580055768557	4.25511962314069	5.04091493763504	General
109	COVID-19-Related	-0.0844881280130499	1	-0.116827530608686	5.6275168777027	5.52991916975402	5.72870464266896	5.31876385196562	5.90479764083907	COVID-19-Related
110	General	-0.0844881280130499	-1	-0.116827530608686	4.6621579200651	4.53015640623069	4.79551840617024	4.25562260361257	5.04036181740249	General
111	COVID-19-Related	-0.0698126302129671	1	-0.096760586242678	5.62519316521539	5.52742339257946	5.72615298465075	5.31687077024791	5.90210491722216	COVID-19-Related
112	General	-0.0698126302129671	-1	-0.096760586242678	4.66175323397945	4.53025320850357	4.79523624003032	4.25586950006093	5.03987212044847	General
113	COVID-19-Related	-0.0551371324128844	1	-0.0766936418766699	5.62286749504791	5.52505318228172	5.72388762757979	5.31497681885354	5.89940877496688	COVID-19-Related
114	General	-0.0551371324128844	-1	-0.0766936418766699	4.66134847274578	4.53059872677814	4.7947190320233	4.25612329394386	5.03850142235022	General
115	COVID-19-Related	-0.0404616346128016	1	-0.0566266975106617	5.62053986946738	5.52269317305667	5.72179569566614	5.31308199862726	5.89670921818548	COVID-19-Related
116	General	-0.0404616346128016	-1	-0.0566266975106617	4.66094363641301	4.53071160279171	4.79404292105783	4.25637708271032	5.03698497702362	General
117	COVID-19-Related	-0.0257861368127188	1	-0.0365597531446534	5.61821029074156	5.5205613673715	5.71898860397019	5.31114534707072	5.89410621244987	COVID-19-Related
118	General	-0.0257861368127188	-1	-0.0365597531446534	4.66053872503005	4.53050980495385	4.79297472629758	4.25663501561578	5.03546033828433	General
119	COVID-19-Related	-0.0111106390126361	1	-0.0164928087786453	5.61587876113878	5.51844015014548	5.71635299600862	5.30903128273413	5.89166105576413	COVID-19-Related
120	General	-0.0111106390126361	-1	-0.0164928087786453	4.66013373864587	4.53037340212767	4.79184141668733	4.2572532034976	5.0339352688635	General
121	COVID-19-Related	0.00356485878744672	1	0.00357413558736295	5.61354528292799	5.51631759767321	5.71394739277689	5.30691615075951	5.88894969212041	COVID-19-Related
122	General	0.00356485878744672	-1	0.00357413558736295	4.65972867730944	4.53035106739892	4.79097069647337	4.25787136204317	5.0324118342426	General
123	COVID-19-Related	0.0182403565875295	1	0.0236410799533712	5.61120985837872	5.51419371129736	5.71153965241497	5.30495512459122	5.88584329325044	COVID-19-Related
124	General	0.0182403565875295	-1	0.0236410799533712	4.65932354106976	4.53011537129958	4.79009984907173	4.25848949122609	5.03090187253722	General
125	COVID-19-Related	0.0329158543876124	1	0.0437080243193794	5.60887248976106	5.51206849236071	5.7091297773532	5.30299394182716	5.88313452701393	COVID-19-Related
126	General	0.0329158543876124	-1	0.0437080243193794	4.65891832997586	4.52984308735637	4.78927818979276	4.25910759101994	5.02939149034227	General
127	COVID-19-Related	0.0475913521876951	1	0.0637749686853875	5.60653317934569	5.50994194220625	5.70671777002199	5.30104242652407	5.88042238982242	COVID-19-Related
128	General	0.0475913521876951	-1	0.0637749686853875	4.65851304407679	4.52948589681706	4.78890643858952	4.25972566139834	5.02788068802431	General
129	COVID-19-Related	0.0622668499877779	1	0.0838419130513958	5.60419192940383	5.50781406217709	5.70429079359511	5.29944073635737	5.87770688577577	COVID-19-Related
130	General	0.0622668499877779	-1	0.0838419130513958	4.6581076834216	4.52907175105809	4.78827570257092	4.2603437023349	5.02636946595007	General
131	COVID-19-Related	0.0769423477878607	1	0.103908857417404	5.60184874220727	5.50568485361653	5.70181448782317	5.29789226034924	5.8749880189765	COVID-19-Related
132	General	0.0769423477878607	-1	0.103908857417404	4.65770224805941	4.52901472820449	4.78716507775649	4.26096171380324	5.0248578244864	General
133	COVID-19-Related	0.0916178455879434	1	0.123975801783412	5.59950362002832	5.50355431786802	5.69976565477464	5.29598965870556	5.87226023353559	COVID-19-Related
134	General	0.0916178455879434	-1	0.123975801783412	4.65729673803932	4.52930776251901	4.78717883103303	4.261579695777	5.0233457640003	General
135	COVID-19-Related	0.106293343388026	1	0.14404274614942	5.59715656513983	5.50135036027218	5.69761184090462	5.29408619669634	5.86952675833896	COVID-19-Related
136	General	0.106293343388026	-1	0.14404274614942	4.65689115341048	4.52894927757777	4.78644328514157	4.26219764822983	5.02183328485891	General
137	COVID-19-Related	0.120968841188109	1	0.164109690515429	5.59480757981517	5.49907169315461	5.69485010702724	5.29218187517017	5.86678991404732	COVID-19-Related
138	General	0.120968841188109	-1	0.164109690515429	4.65648549422205	4.52914487465387	4.78535157783141	4.26281557113538	5.0208362877976	General
139	COVID-19-Related	0.135644338988192	1	0.184176634881437	5.59245666632825	5.4967281247301	5.69246801148007	5.29027669497597	5.86404970480673	COVID-19-Related
140	General	0.135644338988192	-1	0.184176634881437	4.65607976052323	4.52946143852918	4.78425970017835	4.2634334644673	5.02018831567618	General
141	COVID-19-Related	0.150319836788275	1	0.204243579247445	5.59010382695346	5.49439903222458	5.69002893564465	5.28837065696304	5.86130613476562	COVID-19-Related
142	General	0.150319836788275	-1	0.204243579247445	4.65567395236322	4.52954710473973	4.78360025102269	4.26405132819929	5.01954026515771	General
143	COVID-19-Related	0.164995334588357	1	0.224310523613453	5.58774906396572	5.49242836852674	5.68759607817475	5.28646376198104	5.85870935130499	COVID-19-Related
144	General	0.164995334588357	-1	0.224310523613453	4.65526806979125	4.52963276687855	4.78295124678755	4.264669162305	5.0188921362737	General
145	COVID-19-Related	0.17967083238844	1	0.244377467979462	5.58539237964041	5.49030481516784	5.685207128092	5.28455601087996	5.85621233690436	COVID-19-Related
146	General	0.17967083238844	-1	0.244377467979462	4.6548621128566	4.52971842494416	4.7823021753008	4.26528696675815	5.01794357891198	General
147	COVID-19-Related	0.194346330188523	1	0.26444441234547	5.58303377625345	5.48822273761229	5.68277946390888	5.28264740451017	5.85371256039253	COVID-19-Related
148	General	0.194346330188523	-1	0.26444441234547	4.65445608160854	4.53000032454053	4.78160953722927	4.26590474153243	5.01674875032026	General
149	COVID-19-Related	0.209021827988606	1	0.284511356711478	5.58067325608121	5.48618491647775	5.68040824355784	5.28073794372243	5.85121002490235	COVID-19-Related
150	General	0.209021827988606	-1	0.284511356711478	4.65404997609637	4.52976292097567	4.78070689805776	4.26652248660154	5.01555366552668	General
151	COVID-19-Related	0.223697325788689	1	0.304578301077486	5.57831082140054	5.48414590359528	5.6780280422636	5.27882762936781	5.84870473356807	COVID-19-Related
152	General	0.223697325788689	-1	0.304578301077486	4.65364379636944	4.52958790517183	4.77980413496237	4.26694715373695	5.01435832472164	General
153	COVID-19-Related	0.238372823588771	1	0.324645245443494	5.57594647448877	5.48181884965851	5.67563094277488	5.27691646229779	5.84619668952526	COVID-19-Related
154	General	0.238372823588771	-1	0.324645245443494	4.6532375424771	4.52945983075662	4.77894454620713	4.26671146957578	5.01316272809556	General
155	COVID-19-Related	0.253048321388854	1	0.344712189809503	5.57358021762371	5.47975454199399	5.67318845286658	5.27500444336419	5.84368589591082	COVID-19-Related
156	General	0.253048321388854	-1	0.344712189809503	4.65283121446871	4.52944474179403	4.7784217687307	4.26647578073321	5.01196687583892	General
157	COVID-19-Related	0.267723819188937	1	0.364779134175511	5.57121205308361	5.47797222358218	5.67056934490163	5.2730915734192	5.84099722512074	COVID-19-Related
158	General	0.267723819188937	-1	0.364779134175511	4.6524248123937	4.52946803434032	4.77789895258249	4.26624008721085	5.01077076814225	General
159	COVID-19-Related	0.28239931698902	1	0.384846078541519	5.56884198314718	5.47587668112639	5.66770851008834	5.27117785331538	5.83819131480361	COVID-19-Related
160	General	0.28239931698902	-1	0.384846078541519	4.65201833630148	4.52937957342106	4.77737609777726	4.26600438901028	5.00957440519614	General
161	COVID-19-Related	0.297074814789102	1	0.404913022907527	5.56647001009361	5.47377988969439	5.66487469452409	5.26926328390567	5.83490458950576	COVID-19-Related
162	General	0.297074814789102	-1	0.404913022907527	4.65161178624151	4.5290343962192	4.77685320432979	4.26576868613311	5.0083777871912	General
163	COVID-19-Related	0.311750312589185	1	0.424979967273535	5.56409613620251	5.47171667764463	5.66219593307083	5.26734786604337	5.83155968118604	COVID-19-Related
164	General	0.311750312589185	-1	0.424979967273535	4.65120516226326	4.52877631115966	4.7764048441673	4.26553297858093	5.00718091431811	General
165	COVID-19-Related	0.326425810389268	1	0.445046911639543	5.56172036375393	5.4694686852454	5.65969972710537	5.26543160058214	5.82899201255451	COVID-19-Related
166	General	0.326425810389268	-1	0.445046911639543	4.65079846441623	4.52873347834198	4.77605484629362	4.26529726635535	5.00598378676759	General
167	COVID-19-Related	0.341101308189351	1	0.465113856005552	5.5593426950284	5.46724946570068	5.65747571016705	5.26351448837603	5.82667136045558	COVID-19-Related
168	General	0.341101308189351	-1	0.465113856005552	4.65039169274994	4.52879506860261	4.77586933665095	4.26506154945795	5.00478640473042	General
169	COVID-19-Related	0.355776805989434	1	0.48518080037156	5.55696313230684	5.46509180457306	5.65496299439991	5.26159653027945	5.82413121097468	COVID-19-Related
170	General	0.355776805989434	-1	0.48518080037156	4.64998484731395	4.52857786275433	4.7756192327027	4.26482582789034	5.00358876839741	General
171	COVID-19-Related	0.370452303789516	1	0.505247744737568	5.55458167787065	5.46292376660714	5.65235269312673	5.2596777271472	5.82132094387686	COVID-19-Related
172	General	0.370452303789516	-1	0.505247744737568	4.64957792815782	4.52868113442988	4.77469773717302	4.26459010165412	5.00238057711249	General
173	COVID-19-Related	0.385127801589599	1	0.525314689103576	5.55219833400161	5.46055198944691	5.64965514906607	5.25743893560435	5.81850733204988	COVID-19-Related
174	General	0.385127801589599	-1	0.525314689103576	4.64917093533116	4.52894526989026	4.77386949169353	4.26435437075089	5.00116183860577	General
175	COVID-19-Related	0.399803299389682	1	0.545381633469584	5.54981310298199	5.45821547857464	5.64752343699554	5.25492600907693	5.81569037983449	COVID-19-Related
176	General	0.399803299389682	-1	0.545381633469584	4.64876386888357	4.5291382210686	4.7738454104435	4.26411863518224	4.99994283866598	General
177	COVID-19-Related	0.414478797189765	1	0.565448577835593	5.54742598709442	5.4559434647411	5.64509697262716	5.25241164826575	5.81321114847746	COVID-19-Related
178	General	0.414478797189765	-1	0.565448577835593	4.64835672886471	4.5289911119322	4.77386261460392	4.26395262820883	4.99872357749178	General
179	COVID-19-Related	0.429154294989847	1	0.585515522201601	5.54503698862201	5.45361555029823	5.64232602369606	5.24989585506792	5.81073879386467	COVID-19-Related
180	General	0.429154294989847	-1	0.585515522201601	4.64794951532425	4.52872472619178	4.77339810004207	4.26418437919979	4.99750405528187	General
181	COVID-19-Related	0.44382979278993	1	0.605582466567609	5.54264610984825	5.45137733740926	5.63959338221621	5.2481453361399	5.80826386470538	COVID-19-Related
182	General	0.44382979278993	-1	0.605582466567609	4.64754222831188	4.52853168132869	4.77279354633858	4.26441612565251	4.99628427223503	General
183	COVID-19-Related	0.458505290590013	1	0.625649410933617	5.54025335305708	5.44936041206333	5.6370191260129	5.24653417913849	5.80578636381008	COVID-19-Related
184	General	0.458505290590013	-1	0.625649410933617	4.64713486787732	4.52827343559399	4.77169793105509	4.26464786756547	4.99506422855006	General
185	COVID-19-Related	0.473180788390096	1	0.645716355299626	5.53785872053283	5.44685572433416	5.63447080169529	5.24492244054827	5.80330629399045	COVID-19-Related
186	General	0.473180788390096	-1	0.645716355299626	4.64672743407032	4.52794898720407	4.77097935062496	4.26487960493711	4.99384392442584	General
187	COVID-19-Related	0.487856286190179	1	0.665783299665634	5.53546221456028	5.44463964464277	5.63189582544914	5.24331012087578	5.80081861933277	COVID-19-Related
188	General	0.487856286190179	-1	0.665783299665634	4.64631992694064	4.5278619643208	4.77016100551415	4.26511133776588	4.99262336006128	General
189	COVID-19-Related	0.502531783990261	1	0.685850244031642	5.53306383742458	5.44228892708696	5.62916065512161	5.24169722062763	5.79832800589632	COVID-19-Related
190	General	0.502531783990261	-1	0.685850244031642	4.64591234653807	4.52796478540777	4.76936605957087	4.26534332256144	4.99140253565536	General
191	COVID-19-Related	0.517207281790344	1	0.70591718839765	5.53066359141134	5.43994991830439	5.62661410471988	5.24008374031056	5.79583482141567	COVID-19-Related
192	General	0.517207281790344	-1	0.70591718839765	4.64550469291243	4.52736065060836	4.76900342904082	4.26560357641569	4.9901814514071	General
193	COVID-19-Related	0.531882779590427	1	0.725984132763658	5.52826147880656	5.43780841871585	5.62434764224805	5.23846968043141	5.79333906872655	COVID-19-Related
194	General	0.531882779590427	-1	0.725984132763658	4.64509696611357	4.52727118776838	4.76858439320139	4.26586382433735	4.98896010751557	General
195	COVID-19-Related	0.54655827739051	1	0.746051077129667	5.52585750189664	5.43545297819167	5.62201819812785	5.23658648843609	5.7908407506658	COVID-19-Related
196	General	0.54655827739051	-1	0.746051077129667	4.64468916619135	4.52700349507917	4.76810326454974	4.26612406632288	4.98773850417992	General
197	COVID-19-Related	0.561233775190592	1	0.766118021495675	5.52345166296842	5.4330960251845	5.61925482664586	5.23465677779798	5.78833987007133	COVID-19-Related
198	General	0.561233775190592	-1	0.766118021495675	4.64428129319566	4.52697727004818	4.76740911459957	4.26638430236877	4.98651664159932	General
199	COVID-19-Related	0.575909272990675	1	0.786184965861683	5.52104396430914	5.43073897704263	5.61700455173545	5.23272623413111	5.78583642978211	COVID-19-Related
200	General	0.575909272990675	-1	0.786184965861683	4.64387334717643	4.52695789187128	4.76653412539789	4.26686228059779	4.985294519973	General
201	COVID-19-Related	0.590584770790758	1	0.806251910227691	5.51863440820645	5.42841430716393	5.61432262633837	5.230794858296	5.78333043263818	COVID-19-Related
202	General	0.590584770790758	-1	0.806251910227691	4.64346532818358	4.52653606399742	4.7660252170813	4.26774208909085	4.98407213950027	General
203	COVID-19-Related	0.605260268590841	1	0.826318854593699	5.5162229969484	5.4260881692905	5.61161925511832	5.22886265115354	5.78082016677371	COVID-19-Related
204	General	0.605260268590841	-1	0.826318854593699	4.6430572362671	4.52564585726467	4.76540631337528	4.26929232400416	4.98284950038045	General
205	COVID-19-Related	0.619935766390924	1	0.846385798959708	5.51380973282349	5.42376827639249	5.60890778600007	5.22692961356506	5.77828927365581	COVID-19-Related
206	General	0.619935766390924	-1	0.846385798959708	4.64264907147696	4.52542981478144	4.76455634543813	4.2715546531911	4.98162660281295	General
207	COVID-19-Related	0.634611264191006	1	0.866452743325716	5.51139461812059	5.4215322428797	5.6065699378254	5.22499574639224	5.77575578464662	COVID-19-Related
208	General	0.634611264191006	-1	0.866452743325716	4.6422408338632	4.52545890731103	4.76370626921054	4.27381657858858	4.98040344699722	General
209	COVID-19-Related	0.649286761991089	1	0.886519687691724	5.508977655129	5.41938699436004	5.60368382543561	5.22306105049717	5.77263381350165	COVID-19-Related
210	General	0.649286761991089	-1	0.886519687691724	4.64183252347584	4.52486485111791	4.76320442793458	4.27607809890021	4.97918003313276	General
211	COVID-19-Related	0.663962259791172	1	0.906586632057732	5.50655884613846	5.41695486522921	5.60126624466968	5.22114795444223	5.7692792258673	COVID-19-Related
212	General	0.663962259791172	-1	0.906586632057732	4.64142414036496	4.52438946258451	4.76230080413085	4.27833921283128	4.97795636141913	General
213	COVID-19-Related	0.678637757591255	1	0.92665357642374	5.50413819343908	5.41462846018167	5.59879905583106	5.2192385315163	5.76592015462851	COVID-19-Related
214	General	0.678637757591255	-1	0.92665357642374	4.64101568458065	4.52400701305831	4.76132572783123	4.27964340022475	4.97673243205594	General
215	COVID-19-Related	0.693313255391337	1	0.946720520789749	5.50171569932142	5.41215556661725	5.59612625458422	5.21732829979842	5.76364456445858	COVID-19-Related
216	General	0.693313255391337	-1	0.946720520789749	4.64060715617302	4.52362454409451	4.7606254572423	4.27960998345328	4.97550824524285	General
217	COVID-19-Related	0.70798875319142	1	0.966787465155757	5.49929136607646	5.40924578481002	5.59370468036888	5.21610837850493	5.76139135262776	COVID-19-Related
218	General	0.70798875319142	-1	0.966787465155757	4.64019855519223	4.52336727112379	4.75986798028159	4.27957656490713	4.9742981456346	General
219	COVID-19-Related	0.722664250991503	1	0.986854409521765	5.49686519599557	5.4065694679924	5.59129268734125	5.21516277830458	5.75913616378279	COVID-19-Related
220	General	0.722664250991503	-1	0.986854409521765	4.63978988168843	4.52320225744164	4.75910518778197	4.27954314458439	4.97372313164794	General
221	COVID-19-Related	0.737339748791586	1	1.00692135388777	5.49443719137058	5.40383968704411	5.58872102338877	5.2142169758307	5.75687900005688	COVID-19-Related
222	General	0.737339748791586	-1	1.00692135388777	4.63938113571183	4.52303723668565	4.75819167170586	4.27950972248316	4.9730174574326	General
223	COVID-19-Related	0.752015246591669	1	1.02698829825378	5.49200735449372	5.40186913488039	5.5862402920675	5.21302620452515	5.75461986358342	COVID-19-Related
224	General	0.752015246591669	-1	1.02698829825378	4.63897231731264	4.52294640972321	4.75796924177898	4.27947629860155	4.97157228891523	General
225	COVID-19-Related	0.766690744391751	1	1.04705524261979	5.48957568765765	5.39987544557297	5.58365338330398	5.2107389517178	5.75235875649587	COVID-19-Related
226	General	0.766690744391751	-1	1.04705524261979	4.6385634265411	4.52243633059377	4.75757239962843	4.27944287293766	4.97012675514359	General
227	COVID-19-Related	0.781366242191834	1	1.0671221869858	5.48714219315546	5.39777998749994	5.58091192766834	5.20845056754945	5.75009568092781	COVID-19-Related
228	General	0.781366242191834	-1	1.0671221869858	4.63815446344749	4.52259738243199	4.7572615883049	4.2794094454896	4.9686808564457	General
229	COVID-19-Related	0.796041739991917	1	1.08718913135181	5.48470687328069	5.39543422438284	5.57854528640096	5.20616105342927	5.74783063901291	COVID-19-Related
230	General	0.796041739991917	-1	1.08718913135181	4.63774542808211	4.52305224158244	4.75672720254419	4.28023153838947	4.96723459314966	General
231	COVID-19-Related	0.810717237792	1	1.10725607571781	5.48226973032728	5.39324072923477	5.57607746747806	5.20387041076684	5.74541086000741	COVID-19-Related
232	General	0.810717237792	-1	1.10725607571781	4.63733632049526	4.52350707768921	4.75613373082829	4.28085833683451	4.96582350148597	General
233	COVID-19-Related	0.825392735592083	1	1.12732302008382	5.47983076658963	5.39095325596353	5.57377297431263	5.20157864097213	5.74287298349251	COVID-19-Related
234	General	0.825392735592083	-1	1.12732302008382	4.63692714073731	4.5237779309934	4.75502507479793	4.28072984644356	4.96461994223062	General
235	COVID-19-Related	0.840068233392165	1	1.14738996444983	5.47738998436257	5.38874935307717	5.57159469898498	5.19861292863324	5.74033261509202	COVID-19-Related
236	General	0.840068233392165	-1	1.14738996444983	4.63651788885862	4.52398364369683	4.75498431027857	4.28062533262709	4.9634161355017	General
237	COVID-19-Related	0.854743731192248	1	1.16745690881584	5.47494738594139	5.38619587985252	5.56909539007102	5.19597839289074	5.73777336357899	COVID-19-Related
238	General	0.854743731192248	-1	1.16745690881584	4.63610856490959	4.52418935141412	4.75440379013886	4.28136461189282	4.96221208149151	General
239	COVID-19-Related	0.869419228992331	1	1.18752385318185	5.4725029736218	5.3840963815151	5.56643102066868	5.19400445532805	5.7351103490454	COVID-19-Related
240	General	0.869419228992331	-1	1.18752385318185	4.63569916894065	4.52439505414413	4.75342046854052	4.2823522676282	4.96100778039241	General
241	COVID-19-Related	0.884094726792414	1	1.20759079754786	5.47005674969997	5.38180775632381	5.56378214831417	5.19202967349542	5.73266639269885	COVID-19-Related
242	General	0.884094726792414	-1	1.20759079754786	4.63528970100225	4.52460075188569	4.75293758995341	4.28333984541992	4.95980323239682	General
243	COVID-19-Related	0.898770224592496	1	1.22765774191386	5.46760871647253	5.37940592844824	5.56093464470211	5.19000635715905	5.73011889914397	COVID-19-Related
244	General	0.898770224592496	-1	1.22765774191386	4.63488016114486	4.52480644463762	4.75269842175315	4.28432734515877	4.9585984376972	General
245	COVID-19-Related	0.913445722392579	1	1.24772468627987	5.46515887623657	5.37689073700804	5.55835304161409	5.18769749884839	5.72755737164674	COVID-19-Related
246	General	0.913445722392579	-1	1.24772468627987	4.63447054941899	4.5250572947385	4.75157873112385	4.28503892888067	4.95739339648607	General
247	COVID-19-Related	0.928121220192662	1	1.26779163064588	5.46270723128963	5.37492525132784	5.55584236228021	5.18539630718244	5.72499050584827	COVID-19-Related
248	General	0.928121220192662	-1	1.26779163064588	4.63406086587516	4.5250242713392	4.75012312109077	4.28452156790276	4.95615633861779	General
249	COVID-19-Related	0.942796717992745	1	1.28785857501189	5.4602537839297	5.3726521239526	5.55332974720415	5.18309399831962	5.72241475938833	COVID-19-Related
250	General	0.942796717992745	-1	1.28785857501189	4.63365111056392	4.52485481812406	4.74955623907217	4.28400418572557	4.95491454027701	General
251	COVID-19-Related	0.957472215792828	1	1.3079255193779	5.45779853645527	5.37045140458993	5.55088926983361	5.18079057367538	5.7195180986419	COVID-19-Related
252	General	0.957472215792828	-1	1.3079255193779	4.63324128353587	4.52447768502075	4.74901972566348	4.28348678236479	4.95367248027613	General
253	COVID-19-Related	0.97214771359291	1	1.3279924637439	5.45534149116529	5.36799707796992	5.54851824491716	5.17849302068404	5.71652423651482	COVID-19-Related
254	General	0.97214771359291	-1	1.3279924637439	4.6328313848416	4.52468039111826	4.7489269243436	4.2829693578361	4.95243015882949	General
255	COVID-19-Related	0.986823211392993	1	1.34805940810991	5.45288265035918	5.36604626437053	5.54612158594097	5.17619728825071	5.71352702035731	COVID-19-Related
256	General	0.986823211392993	-1	1.34805940810991	4.63242141453176	4.52423547128106	4.74813214970159	4.28245191215517	4.95118757615156	General
257	COVID-19-Related	1.00149870919308	1	1.36812635247592	5.45042201633684	5.3635789630866	5.5435654807666	5.17390045211156	5.71052645464679	COVID-19-Related
258	General	1.00149870919308	-1	1.36812635247592	4.63201137265698	4.52415455820392	4.74740598134142	4.2819344453377	4.94994473245682	General
259	COVID-19-Related	1.01617420699316	1	1.38819329684193	5.44795959139867	5.36103638843799	5.54090309488388	5.17160251367252	5.70752254386149	COVID-19-Related
260	General	1.01617420699316	-1	1.38819329684193	4.63160125926798	4.52460393729417	4.74668931410452	4.28141695739939	4.94870162795985	General
261	COVID-19-Related	1.03084970479324	1	1.40826024120794	5.44549537784556	5.35853472409033	5.53821353873909	5.16966762255145	5.70451529248043	COVID-19-Related
262	General	1.03084970479324	-1	1.40826024120794	4.63119107441544	4.52526540198666	4.74608376809922	4.28089944835593	4.94745826287527	General
263	COVID-19-Related	1.04552520259332	1	1.42832718557395	5.44302937797887	5.35611867345089	5.53578048586643	5.16802977167527	5.7015047049834	COVID-19-Related
264	General	1.04552520259332	-1	1.42832718557395	4.63078081815012	4.52537056869023	4.74564427724021	4.28038191822304	4.94643297184681	General
265	COVID-19-Related	1.06020070039341	1	1.44839412993995	5.4405615941005	5.35347180767283	5.53318874699998	5.16636025935274	5.69849078585101	COVID-19-Related
266	General	1.06020070039341	-1	1.44839412993995	4.63037049052278	4.52561929417838	4.74524640656609	4.27986436701641	4.94562682038413	General
267	COVID-19-Related	1.07487619819349	1	1.46846107430596	5.43809202851282	5.35115522147508	5.53037054073977	5.1635053450723	5.69547353956463	COVID-19-Related
268	General	1.07487619819349	-1	1.46846107430596	4.6299600915842	4.5254773445298	4.74433549740755	4.27934679475176	4.94463664984961	General
269	COVID-19-Related	1.08955169599357	1	1.48852801867197	5.43562068351872	5.34886167630494	5.52768752017491	5.1606592288997	5.69245152173927	COVID-19-Related
270	General	1.08955169599357	-1	1.48852801867197	4.62954962138521	4.52549874394764	4.74387907750879	4.278834515203	4.94265723495622	General
271	COVID-19-Related	1.10422719379366	1	1.50859496303798	5.43314756142163	5.34609111808486	5.52458718027494	5.15871004545666	5.68942602070074	COVID-19-Related
272	General	1.10422719379366	-1	1.50859496303798	4.62913907997665	4.52552014232199	4.7432053520682	4.27919066678102	4.94130412863064	General
273	COVID-19-Related	1.11890269159374	1	1.52866190740399	5.43067266452547	5.34321285730097	5.52179076871872	5.15674213166051	5.68639720354423	COVID-19-Related
274	General	1.11890269159374	-1	1.52866190740399	4.6287284674094	4.52554153965269	4.74240376006216	4.27980378562401	4.94009010240676	General
275	COVID-19-Related	1.13357818939382	1	1.54872885176999	5.4281959951347	5.34048579756028	5.51956015804607	5.15370796742523	5.68378192164942	COVID-19-Related
276	General	1.13357818939382	-1	1.54872885176999	4.62831778373434	4.52556293593957	4.74184703840873	4.28042069993539	4.93887583135624	General
277	COVID-19-Related	1.1482536871939	1	1.568795796136	5.42571755555431	5.3381974924113	5.51732806023488	5.15161432943322	5.68183523535784	COVID-19-Related
278	General	1.1482536871939	-1	1.568795796136	4.62790702900241	4.52558433118247	4.74134794671347	4.28105067122999	4.93766131567325	General
279	COVID-19-Related	1.16292918499399	1	1.58886274050201	5.42323734808983	5.33621982718478	5.514932944696	5.14958151969533	5.67988719151426	COVID-19-Related
280	General	1.16292918499399	-1	1.58886274050201	4.62749620326455	4.52565738244719	4.7410451805835	4.28169553436539	4.93644655555198	General
281	COVID-19-Related	1.17760468279407	1	1.60892968486802	5.42075537504732	5.33404601471216	5.51212961897562	5.14754785440056	5.6779377913492	COVID-19-Related
282	General	1.17760468279407	-1	1.60892968486802	4.62708530657175	4.52538529814158	4.74062943261047	4.28234036432496	4.93523155118671	General
283	COVID-19-Related	1.19228018059415	1	1.62899662923403	5.41827163873342	5.33218548045237	5.5093503858072	5.14551333451027	5.67598703609328	COVID-19-Related
284	General	1.19228018059415	-1	1.62899662923403	4.626674338975	4.52539996323764	4.7401582487268	4.28298516107821	4.93401630277175	General
285	COVID-19-Related	1.20695567839424	1	1.64906357360004	5.41578614145529	5.33016990943521	5.50654278354358	5.14347796098637	5.67403492697728	COVID-19-Related
286	General	1.20695567839424	-1	1.64906357360004	4.62626330052535	4.52526990938987	4.7397645657112	4.28362992459468	4.933871907507	General
287	COVID-19-Related	1.22163117619432	1	1.66913051796604	5.41329888552067	5.32787654699091	5.50397401695872	5.14144173479125	5.67208146523209	COVID-19-Related
288	General	1.22163117619432	-1	1.66913051796604	4.62585219127384	4.52513985068377	4.73919965498795	4.2842746548439	4.93381534497913	General
289	COVID-19-Related	1.2363066739944	1	1.68919746233205	5.41080987323787	5.32571908778772	5.50148123207347	5.13940465688782	5.66989452893618	COVID-19-Related
290	General	1.2363066739944	-1	1.68919746233205	4.62544101127157	4.52482056090166	4.7384866470837	4.28491935179544	4.93375877970894	General
291	COVID-19-Related	1.25098217179448	1	1.70926440669806	5.40831910691576	5.32357236867554	5.49898662727173	5.13736672823952	5.66722578105939	COVID-19-Related
292	General	1.25098217179448	-1	1.70926440669806	4.62502976056965	4.52430665424639	4.73770432448744	4.28590750472755	4.93370221169767	General
293	COVID-19-Related	1.26565766959457	1	1.72933135106407	5.40582658886379	5.32118684725233	5.49622343493648	5.13533600147669	5.66454293173629	COVID-19-Related
294	General	1.26565766959457	-1	1.72933135106407	4.62461843921923	4.52397031318061	4.73689025326324	4.28695582943505	4.93364564094654	General
295	COVID-19-Related	1.28033316739465	1	1.74939829543008	5.40333232139202	5.3191912553684	5.49345016331259	5.13331320843057	5.66185757113021	COVID-19-Related
296	General	1.28033316739465	-1	1.74939829543008	4.62420704727145	4.52394429365588	4.73615388153902	4.28800406764242	4.9335890674568	General
297	COVID-19-Related	1.29500866519473	1	1.76946523979609	5.40083630681106	5.31661424853211	5.49072695461919	5.13120617751411	5.65916970237152	COVID-19-Related
298	General	1.29500866519473	-1	1.76946523979609	4.62379558477753	4.524536127676	4.73494009646173	4.2874532099072	4.93319114886642	General
299	COVID-19-Related	1.30968416299481	1	1.78953218416209	5.39833854743217	5.3146141718354	5.48832231714431	5.12834294722621	5.65647932859064	COVID-19-Related
300	General	1.30968416299481	-1	1.78953218416209	4.62338405178869	4.52512792324818	4.73418683055703	4.28804996800342	4.93243260510423	General
301	COVID-19-Related	1.3243596607949	1	1.8095991285281	5.39583904556716	5.31237975459004	5.48577348246905	5.12707960647058	5.65400128866379	COVID-19-Related
302	General	1.3243596607949	-1	1.8095991285281	4.62297244835617	4.52518149724892	4.73369527330683	4.28864669337362	4.93167396394092	General
303	COVID-19-Related	1.33903515859498	1	1.82966607289411	5.3933378035285	5.30963040999689	5.4832917079863	5.12521369983016	5.65216700718762	COVID-19-Related
304	General	1.33903515859498	-1	1.82966607289411	4.62256077453125	4.52478018398082	4.73323998356153	4.28924338599227	4.93091522542453	General
305	COVID-19-Related	1.35371065639506	1	1.84973301726012	5.39083482362924	5.30670385809443	5.47997100675042	5.12318674329196	5.64960778983832	COVID-19-Related
306	General	1.35371065639506	-1	1.84973301726012	4.62214903036524	4.52399364750336	4.73273415980487	4.28984004583386	4.93014185147106	General
307	COVID-19-Related	1.36838615419515	1	1.86979996162613	5.38833010818309	5.30483154420445	5.47723613799112	5.12115895688668	5.64696250659432	COVID-19-Related
308	General	1.36838615419515	-1	1.86979996162613	4.62173721590947	4.52329658831676	4.73183556912905	4.29044358100049	4.92933627472501	General
309	COVID-19-Related	1.38306165199523	1	1.88986690599213	5.38582365950436	5.30271929079213	5.47495327078416	5.11913034155931	5.64400671675161	COVID-19-Related
310	General	1.38306165199523	-1	1.88986690599213	4.6213253312153	4.52274926243982	4.73099721012814	4.290696348658	4.92853058562917	General
311	COVID-19-Related	1.39773714979531	1	1.90993385035814	5.38331547990801	5.30026633440212	5.47255409727184	5.11741740501072	5.64099362410854	COVID-19-Related
312	General	1.39773714979531	-1	1.90993385035814	4.62091337633411	4.52239756231313	4.7302377970086	4.29062084818483	4.9271103140644	General
313	COVID-19-Related	1.41241264759539	1	1.93000079472415	5.38080557170966	5.29776417865349	5.46998288534414	5.11574125374159	5.63797743680146	COVID-19-Related
314	General	1.41241264759539	-1	1.93000079472415	4.62050135131733	4.52278024388804	4.72967118759988	4.29054534642445	4.92523284356858	General
315	COVID-19-Related	1.42708814539548	1	1.95006773909016	5.37829393722557	5.29520791957107	5.46687737853007	5.11370766932586	5.63495815911933	COVID-19-Related
316	General	1.42708814539548	-1	1.95006773909016	4.62008925621639	4.52264094061526	4.72887576187722	4.2904698433765	4.9233547819525	General
317	COVID-19-Related	1.44176364319556	1	1.97013468345617	5.37578057877265	5.29259375584275	5.46444211644521	5.1118400476774	5.6321537551178	COVID-19-Related
318	General	1.44176364319556	-1	1.97013468345617	4.61967709108277	4.52252844497573	4.72799542063641	4.29039433904064	4.92147612991742	General
319	COVID-19-Related	1.45643914099564	1	1.99020162782218	5.37326549866849	5.28992202266161	5.46166278926772	5.11034121947624	5.62943850330339	COVID-19-Related
320	General	1.45643914099564	-1	1.99020162782218	4.61926485596796	4.52192746572375	4.72719922307494	4.2903188334165	4.92062527745444	General
321	COVID-19-Related	1.47111463879573	1	2.01026857218818	5.37074869923135	5.28775030684868	5.45904360680614	5.10884194407673	5.62672078090603	COVID-19-Related
322	General	1.47111463879573	-1	2.01026857218818	4.6188525509235	4.52142176310005	4.72657741194707	4.29024332650374	4.92007324969545	General
323	COVID-19-Related	1.48579013659581	1	2.03033551655419	5.36823018278016	5.28549272386233	5.45697448422159	5.10734625537471	5.624000591057	COVID-19-Related
324	General	1.48579013659581	-1	2.03033551655419	4.61844017600093	4.52081362760515	4.72628363193526	4.29016781830201	4.91952117182816	General
325	COVID-19-Related	1.50046563439589	1	2.0504024609202	5.36570995163457	5.28318767075651	5.45461577365731	5.10567258471184	5.62127793688768	COVID-19-Related
326	General	1.50046563439589	-1	2.0504024609202	4.61802773125183	4.52042810653791	4.72568472777589	4.2900953293617	4.9189690438699	General
327	COVID-19-Related	1.51514113219597	1	2.07046940528621	5.36318800811489	5.28058093529489	5.45203771064622	5.10399251789538	5.61855282152952	COVID-19-Related
328	General	1.51514113219597	-1	2.07046940528621	4.61761521672783	4.52031458138606	4.7250257661502	4.29003692533122	4.91841686583804	General
329	COVID-19-Related	1.52981662999606	1	2.09053634965222	5.36066435454214	5.27820554685165	5.448909305845	5.10168215998441	5.61582524811407	COVID-19-Related
330	General	1.52981662999606	-1	2.09053634965222	4.61720263248056	4.51981552414137	4.72431349635809	4.2908451328978	4.9178646377499	General
331	COVID-19-Related	1.54449212779614	1	2.11060329401822	5.35813899323807	5.27607858874708	5.44621487079321	5.09927083133836	5.6130847550422	COVID-19-Related
332	General	1.54449212779614	-1	2.11060329401822	4.61678997856168	4.51948994856568	4.72368519264118	4.29205464749082	4.91731235962286	General
333	COVID-19-Related	1.55916762559622	1	2.13067023838423	5.35561192652512	5.27388696952383	5.44395502453169	5.09685837922498	5.61033520681677	COVID-19-Related
334	General	1.55916762559622	-1	2.13067023838423	4.6163772550229	4.51920069133647	4.72322628886531	4.29327600060559	4.91676003147425	General
335	COVID-19-Related	1.5738431233963	1	2.15073718275024	5.35308315672647	5.27127223581491	5.4413352677566	5.09444689597169	5.60758317688026	COVID-19-Related
336	General	1.5738431233963	-1	2.15073718275024	4.61596446191593	4.51891142289497	4.72189141194236	4.29449723265648	4.91620765332144	General
337	COVID-19-Related	1.58851862119639	1	2.17080412711625	5.35055268616604	5.26887208023163	5.43864534925869	5.09205147409644	5.60467159796157	COVID-19-Related
338	General	1.58851862119639	-1	2.17080412711625	4.61555159929253	4.51862214324509	4.7215092226604	4.29571834344478	4.91565522518178	General
339	COVID-19-Related	1.60319411899647	1	2.19087107148226	5.34802051716846	5.26647542320276	5.43618908172568	5.09007765835442	5.6013265710837	COVID-19-Related
340	General	1.60319411899647	-1	2.19087107148226	4.61513866720448	4.51841490778952	4.72126701421197	4.2969393327719	4.91510274707263	General
341	COVID-19-Related	1.61786961679655	1	2.21093801584827	5.34548665205914	5.26389500622979	5.43303545766346	5.08865651225353	5.59797790795623	COVID-19-Related
342	General	1.61786961679655	-1	2.21093801584827	4.61472566570359	4.51829077928721	4.72095683141914	4.29816020043941	4.91455021901135	General
343	COVID-19-Related	1.63254511459664	1	2.23100496021427	5.34295109316423	5.26157241336515	5.43032362113871	5.08707883521306	5.59462561437491	COVID-19-Related
344	General	1.63254511459664	-1	2.23100496021427	4.61431259484169	4.51795414514697	4.72062060303627	4.29938094624898	4.91399764101531	General
345	COVID-19-Related	1.64722061239672	1	2.25107190458028	5.34041384281064	5.25939390507401	5.4274836033406	5.08529263695924	5.59126969613573	COVID-19-Related
346	General	1.64722061239672	-1	2.25107190458028	4.61389945467066	4.51715454260551	4.71981491470005	4.30060157000245	4.91344501310188	General
347	COVID-19-Related	1.6618961101968	1	2.27113884894629	5.33787490332604	5.2572720378646	5.4247655763266	5.0828934421457	5.58790962360426	COVID-19-Related
348	General	1.6618961101968	-1	2.27113884894629	4.61348624524238	4.51652783443377	4.71955916083717	4.30182207150176	4.91287969278894	General
349	COVID-19-Related	1.67657160799688	1	2.2912057933123	5.33533427703892	5.25515789633632	5.42189715324872	5.08049314149785	5.58453097597344	COVID-19-Related
350	General	1.67657160799688	-1	2.2912057933123	4.61307296660879	4.51622826759014	4.71877257803445	4.30298837299964	4.91151200825874	General
351	COVID-19-Related	1.69124710579697	1	2.31127273767831	5.3327919662785	5.25285193629611	5.41955244237933	5.07810914130016	5.58114869078495	COVID-19-Related
352	General	1.69124710579697	-1	2.31127273767831	4.61265961882183	4.51603783032039	4.71782778125494	4.30308844153432	4.90981109406866	General
353	COVID-19-Related	1.70592260359705	1	2.33133968204432	5.33024797337482	5.25056925657028	5.41715442057519	5.07656540920666	5.57776277390117	COVID-19-Related
354	General	1.70592260359705	-1	2.33133968204432	4.61224620193349	4.51618693784546	4.71688285945682	4.30318850844697	4.90810970028599	General
355	COVID-19-Related	1.72059810139713	1	2.35140662641032	5.32770230065873	5.24836919086315	5.41465900986263	5.07513012500614	5.57437323118481	COVID-19-Related
356	General	1.72059810139713	-1	2.35140662641032	4.61183271599577	4.51593049029116	4.71593781273939	4.30328857373651	4.90639404031176	General
357	COVID-19-Related	1.73527359919722	1	2.37147357077633	5.32515495046188	5.24628501408402	5.4120925425933	5.07339723674525	5.5709800684989	COVID-19-Related
358	General	1.73527359919722	-1	2.37147357077633	4.61141916106072	4.516110420913	4.71499264120199	4.30338863740188	4.90502931800827	General
359	COVID-19-Related	1.7499490969973	1	2.39154051514234	5.32260592511672	5.2437734168052	5.40971525364073	5.07097319352949	5.5675905293784	COVID-19-Related
360	General	1.7499490969973	-1	2.39154051514234	4.61100553718041	4.51629631167589	4.71429426993156	4.303488699442	4.90474649979943	General
361	COVID-19-Related	1.76462459479738	1	2.41160745950835	5.32005522695655	5.24124612227956	5.40741008669492	5.06854803516204	5.5644839635481	COVID-19-Related
362	General	1.76462459479738	-1	2.41160745950835	4.61059184440692	4.51648219868299	4.71362302850775	4.30358875985583	4.90446366229426	General
363	COVID-19-Related	1.77930009259746	1	2.43167440387436	5.31750285831548	5.2388119922959	5.40416388031872	5.0661251153656	5.56137437838027	COVID-19-Related
364	General	1.77930009259746	-1	2.43167440387436	4.6101780827924	4.51628033122009	4.71377369707043	4.30368881864229	4.904096699198	General
365	COVID-19-Related	1.79397559039755	1	2.45174134824036	5.31494882152848	5.2360861621066	5.40089865917407	5.06370651705871	5.5582617782466	COVID-19-Related
366	General	1.79397559039755	-1	2.45174134824036	4.60976425238899	4.51590661278835	4.71380024390353	4.30378887580031	4.90261798303605	General
367	COVID-19-Related	1.80865108819763	1	2.47180829260637	5.31239311893135	5.23368518742813	5.39762606322228	5.06128681551375	5.55519783088642	COVID-19-Related
368	General	1.80865108819763	-1	2.47180829260637	4.60935035324888	4.51573235302435	4.71301331844672	4.30388893132883	4.90112886664684	General
369	COVID-19-Related	1.82332658599771	1	2.49187523697238	5.30983575286075	5.2315623782352	5.39428355076613	5.05886601229915	5.55282840416811	COVID-19-Related
370	General	1.82332658599771	-1	2.49187523697238	4.60893638542429	4.51522431335525	4.71267019096378	4.30398898522679	4.89961152581567	General
371	COVID-19-Related	1.83800208379779	1	2.51194218133839	5.30727672565422	5.22860919424376	5.39132416865498	5.0564441089842	5.55036021037637	COVID-19-Related
372	General	1.83800208379779	-1	2.51194218133839	4.60852234896745	4.51441914462558	4.71245068298684	4.30456491678466	4.89809381105477	General
373	COVID-19-Related	1.85267758159788	1	2.5320091257044	5.30471603965014	5.22624579643495	5.38901987766597	5.05402110713904	5.54697012637544	COVID-19-Related
374	General	1.85267758159788	-1	2.5320091257044	4.60810824393065	4.51463101722915	4.71215750014649	4.30526764705555	4.89657572273672	General
375	COVID-19-Related	1.86735307939796	1	2.55207607007041	5.3021536971878	5.22361678448603	5.38658704899732	5.05159700833465	5.54410864838125	COVID-19-Related
376	General	1.86735307939796	-1	2.55207607007041	4.60769407036619	4.51470362436603	4.71159017509825	4.30597033603707	4.8950572612343	General
377	COVID-19-Related	1.88202857719804	1	2.57214301443641	5.29958970060737	5.22120480982436	5.38399542418969	5.04934690916429	5.54141912851813	COVID-19-Related
378	General	1.88202857719804	-1	2.57214301443641	4.60727982832639	4.51494084331689	4.71088207081162	4.3066729836903	4.89353842692046	General
379	COVID-19-Related	1.89670407499813	1	2.59220995880242	5.29702405224989	5.21852576897007	5.3811789577105	5.04727111423428	5.53872740612052	COVID-19-Related
380	General	1.89670407499813	-1	2.59220995880242	4.60686551786363	4.51501503569118	4.71054959562484	4.3073755899763	4.89238202287214	General
381	COVID-19-Related	1.91137957279821	1	2.61227690316843	5.29445675445734	5.21582681670936	5.37817239334224	5.04498678949647	5.53602125018679	COVID-19-Related
382	General	1.91137957279821	-1	2.61227690316843	4.60645113903028	4.51467031014565	4.71000729704868	4.30807815485617	4.89092342649119	General
383	COVID-19-Related	1.92605507059829	1	2.63234384753444	5.2918878095726	5.21344831243501	5.37514824965177	5.04204132780187	5.53330301593862	COVID-19-Related
384	General	1.92605507059829	-1	2.63234384753444	4.60603669187879	4.51445096729858	4.70935708548477	4.30878067829101	4.88918713867845	General
385	COVID-19-Related	1.94073056839837	1	2.65241079190045	5.28931721993944	5.21097865972117	5.37277960605135	5.0394102528989	5.53099932704353	COVID-19-Related
386	General	1.94073056839837	-1	2.65241079190045	4.60562217646158	4.51455385541857	4.70879230612408	4.30877727201304	4.88755603542854	General
387	COVID-19-Related	1.95540606619846	1	2.67247773626645	5.2867449879026	5.20868559083975	5.37049809156322	5.03695889833247	5.52828661891361	COVID-19-Related
388	General	1.95540606619846	-1	2.67247773626645	4.60520759283116	4.51443011515635	4.70847044722416	4.30839186519679	4.88607002012021	General
389	COVID-19-Related	1.97008156399854	1	2.69254468063246	5.28417111580774	5.20658030592493	5.36765302205514	5.03452159435846	5.525134936597	COVID-19-Related
390	General	1.97008156399854	-1	2.69254468063246	4.60479294104002	4.51421541924121	4.70765633961442	4.30800644437409	4.88458364606954	General
391	COVID-19-Related	1.98475706179862	1	2.71261162499847	5.28159560600145	5.20501977284504	5.36548066924265	5.03208320163976	5.52200576824651	COVID-19-Related
392	General	1.98475706179862	-1	2.71261162499847	4.60437822114072	4.51393922834155	4.70717936278223	4.30762100955168	4.88309691363627	General
393	COVID-19-Related	1.99943255959871	1	2.73267856936448	5.27901846083129	5.20285351263308	5.3632317564378	5.02964372176354	5.51876422859248	COVID-19-Related
394	General	1.99943255959871	-1	2.73267856936448	4.60396343318582	4.51341229851675	4.70672816100493	4.3072355607363	4.8816098231803	General
395	COVID-19-Related	2.01410805739879	1	2.75274551373049	5.27643968264577	5.20030065629237	5.36058116502027	5.02720315631787	5.51551956184093	COVID-19-Related
396	General	2.01410805739879	-1	2.75274551373049	4.60354857722792	4.51285529472873	4.70603648352469	4.307507258791	4.88012237506173	General
397	COVID-19-Related	2.02878355519887	1	2.7728124580965	5.27385927379437	5.19784074170416	5.35767965871389	5.02476150689171	5.5122717728758	COVID-19-Related
398	General	2.02878355519887	-1	2.7728124580965	4.60313365331966	4.51264839734651	4.70541395066411	4.30803273659569	4.87863456964079	General
399	COVID-19-Related	2.04345905299895	1	2.7928794024625	5.27127723662754	5.1955721009623	5.35469250587032	5.02241060021196	5.50902086658244	COVID-19-Related
400	General	2.04345905299895	-1	2.7928794024625	4.6027186615137	4.51262929842782	4.70458721749204	4.30855818949913	4.87712723831018	General
