# Supplementary material for: An energizing role for motivation in information-seeking during the early phase of the COVID-19 pandemic
Source: Nat Commun. 2022 Apr 28;13:2310. doi: 10.1038/s41467-022-30011-5 (PMC9050882; doi:10.1038/s41467-022-30011-5)
Supplement: Supplementary file 4 — Source Data [file 41467_2022_30011_MOESM4_ESM.zip › figure_sources/f2b_left.csv]

	block	coronaAff	block1	coronaAff_s	useful	lb	ub	llb	uub	iv
1	COVID-19-Related	-2.23376605058684	1	-3.52542853769481	3.85711857651687	3.72135984435783	3.99899827204644	3.43549716320645	4.25554074708128	COVID-19-Related
2	General	-2.23376605058684	-1	-3.52542853769481	3.36942489170349	3.22016207041283	3.51987465535621	2.91352519319265	3.80362905574945	General
3	COVID-19-Related	-2.21511886220311	1	-3.49599319663374	3.87320373271313	3.73730584703469	4.01510456759083	3.45137367428805	4.27178557015217	COVID-19-Related
4	General	-2.21511886220311	-1	-3.49599319663374	3.38028813256268	3.23140437082309	3.53049677293962	2.92423819026765	3.81399182056462	General
5	COVID-19-Related	-2.19647167381939	1	-3.46655785557268	3.88928235368173	3.75344080670992	4.03140756346309	3.46727925139192	4.28797570949532	COVID-19-Related
6	General	-2.19647167381939	-1	-3.46655785557268	3.39115759219703	3.24266845782289	3.54119032784732	2.93534113709295	3.82397306630583	General
7	COVID-19-Related	-2.17782448543567	1	-3.43712251451162	3.90535387887825	3.7696148840183	4.04795285332641	3.48320832845175	4.30414466285636	COVID-19-Related
8	General	-2.17782448543567	-1	-3.43712251451162	3.4020330411399	3.25375018541121	3.55263047288987	2.94646787780301	3.83395213732445	General
9	COVID-19-Related	-2.15917729705195	1	-3.40768717345055	3.92141775329313	3.78598551636524	4.06432874066361	3.49914539550642	4.32029196816067	COVID-19-Related
10	General	-2.15917729705195	-1	-3.40768717345055	3.41291425088635	3.2647910354123	3.56405505821741	2.95761236550487	3.84435005959087	General
11	COVID-19-Related	-2.14053010866822	1	-3.37825183238949	3.93747342741461	3.80225479617682	4.0800636006655	3.51508978134988	4.33641716778325	COVID-19-Related
12	General	-2.14053010866822	-1	-3.37825183238949	3.42380099390949	3.27578974682518	3.57485238314148	2.96877429595319	3.85507393723528	General
13	COVID-19-Related	-2.1218829202845	1	-3.34881649132842	3.95352035718839	3.8182764201451	4.09581573778908	3.53104082005466	4.35251980845001	COVID-19-Related
14	General	-2.1218829202845	-1	-3.34881649132842	3.43469304367616	3.28698158317198	3.58544881665824	2.97995336494991	3.86592193305094	General
15	COVID-19-Related	-2.10323573190078	1	-3.31938115026736	3.96955800397415	3.83424738039591	4.11152664436251	3.54803961640051	4.36859944113916	COVID-19-Related
16	General	-2.10323573190078	-1	-3.31938115026736	3.44559017466223	3.29818151975455	3.59604670128802	2.9911492683879	3.87758641753927	General
17	COVID-19-Related	-2.08458854351705	1	-3.28994580920629	3.98558583449913	3.85079329758373	4.128119744846	3.56535492179562	4.38465562098311	COVID-19-Related
18	General	-2.08458854351705	-1	-3.28994580920629	3.45649216236727	3.30938929685845	3.60664585207287	3.00236170229417	3.88924671182761	General
19	COVID-19-Related	-2.06594135513333	1	-3.26051046814523	4.00160332080888	3.86698687796691	4.14349768008443	3.58136637730673	4.4006879071707	COVID-19-Related
20	General	-2.06594135513333	-1	-3.26051046814523	3.46739878332874	3.32048907659103	3.61832398102684	3.01359036287276	3.90090261110478	General
21	COVID-19-Related	-2.04729416674961	1	-3.23107512708417	4.01760994021527	3.88342323720566	4.15862185755618	3.59703525107911	4.41443646327483	COVID-19-Related
22	General	-2.04729416674961	-1	-3.23107512708417	3.47830981513563	3.33143211581367	3.63000151745922	3.02483494654723	3.91232266852702	General
23	COVID-19-Related	-2.02864697836589	1	-3.2016397860231	4.03360517524197	3.89959316585721	4.17462829733506	3.6127077593732	4.42779372378178	COVID-19-Related
24	General	-2.02864697836589	-1	-3.2016397860231	3.48922503644162	3.34238182850285	3.6412113488501	3.03609515000271	3.92319483820126	General
25	COVID-19-Related	-2.00999978998216	1	-3.17220444496204	4.04958851356741	3.91575245504738	4.19097359027764	3.62838329879193	4.44113363302554	COVID-19-Related
26	General	-2.00999978998216	-1	-3.17220444496204	3.50014422697765	3.35333797706561	3.65132459547489	3.04737067022754	3.93418792602301	General
27	COVID-19-Related	-1.99135260159844	1	-3.14276910390097	4.06555944796562	3.9320732580738	4.20560802222796	3.64406127090416	4.45445594252456	COVID-19-Related
28	General	-1.99135260159844	-1	-3.14276910390097	3.51106716756399	3.36430032500184	3.66205357192441	3.05866120455449	3.94582741599359	General
29	COVID-19-Related	-1.97270541321472	1	-3.11333376283991	4.0815174762447	3.94826597374374	4.22074550985894	3.65974108227538	4.46802684137533	COVID-19-Related
30	General	-1.97270541321472	-1	-3.11333376283991	3.52199364012179	3.37504745872095	3.67259045394405	3.06996645070144	3.95639693702892	General
31	COVID-19-Related	-1.954058224831	1	-3.08389842177885	4.09746210118347	3.96454235977066	4.23611970767946	3.67542214449406	4.48311729866242	COVID-19-Related
32	General	-1.954058224831	-1	-3.08389842177885	3.53292342768405	3.38581388104299	3.68331066491937	3.08128610681166	3.96659894448602	General
33	COVID-19-Related	-1.93541103644727	1	-3.05446308071778	4.11339283046611	3.98171072608893	4.25184678901486	3.69110387419382	4.49818442889511	COVID-19-Related
34	General	-1.93541103644727	-1	-3.05446308071778	3.54385631440616	3.39689374247613	3.69374076947336	3.09261987149359	3.97744978674947	General
35	COVID-19-Related	-1.91676384806355	1	-3.02502773965672	4.12930917661511	3.99891092328017	4.26845856394149	3.7067856930715	4.51347971175376	COVID-19-Related
36	General	-1.91676384806355	-1	-3.02502773965672	3.5547920855758	3.40767076674809	3.70405153298979	3.10396744386003	3.98829586437941	General
37	COVID-19-Related	-1.89811665967983	1	-2.99559239859565	4.1452106569226	4.01568150253001	4.28462716441068	3.72246702790113	4.52924143540251	COVID-19-Related
38	General	-1.89811665967983	-1	-2.99559239859565	3.56573052762236	3.41871957588101	3.71424458772135	3.11532852356693	3.99913701844775	General
39	COVID-19-Related	-1.87946947129611	1	-2.96615705753459	4.16109679338021	4.03156045913293	4.30108176213619	3.73825865047629	4.54497619993364	COVID-19-Related
40	General	-1.87946947129611	-1	-2.96615705753459	3.57667142812587	3.43053503422997	3.72517152362608	3.1267028108515	4.00997309112257	General
41	COVID-19-Related	-1.86082228291238	1	-2.93672171647353	4.17696711260754	4.04732698233036	4.31751473271708	3.75419366357179	4.5606836018239	COVID-19-Related
42	General	-1.86082228291238	-1	-2.93672171647353	3.58761457582536	3.44252184642271	3.73615539452263	3.13809015098689	4.02080392565933	General
43	COVID-19-Related	-1.84217509452866	1	-2.90728637541246	4.19282114577953	4.06389293520142	4.33374640893589	3.77014645978269	4.57636324018871	COVID-19-Related
44	General	-1.84217509452866	-1	-2.90728637541246	3.5985597606267	3.45357524707156	3.74723601905732	3.14949282746448	4.03162936639193	General
45	COVID-19-Related	-1.82352790614494	1	-2.8778510343514	4.20865842855259	4.08050010619856	4.34969920234473	3.78722743377041	4.59201471670777	COVID-19-Related
46	General	-1.82352790614494	-1	-2.8778510343514	3.60950677360993	3.46498925701594	3.75858912024851	3.16032215681055	4.04244925872347	General
47	COVID-19-Related	-1.80488071776122	1	-2.84841569329034	4.22447850098991	4.09702086746686	4.36500951056969	3.80270057310842	4.60763763555243	COVID-19-Related
48	General	-1.80488071776122	-1	-2.84841569329034	3.6204554070361	3.47555944226594	3.76994071624119	3.17078263317801	4.05326344911688	General
49	COVID-19-Related	-1.78623352937749	1	-2.81898035222927	4.24028090748584	4.11348125824318	4.38023095928119	3.81838759823341	4.62323160331494	COVID-19-Related
50	General	-1.78623352937749	-1	-2.81898035222927	3.63140545435356	3.48646591633408	3.78124414404941	3.18125267875575	4.06407178508539	General
51	COVID-19-Related	-1.76758634099377	1	-2.78954501116821	4.25606519668957	4.1297937198788	4.39596256326615	3.8357352045497	4.6387962289395	COVID-19-Related
52	General	-1.76758634099377	-1	-2.78954501116821	3.64235671020373	3.49783276461395	3.79176768065901	3.19207541401216	4.07487411518273	General
53	COVID-19-Related	-1.74893915261005	1	-2.76010967010714	4.2718309214283	4.1458169700421	4.41122535360658	3.8531151114581	4.65433112365537	COVID-19-Related
54	General	-1.74893915261005	-1	-2.76010967010714	3.65330897042642	3.5093041161213	3.80227230968626	3.20350469840449	4.08563392205443	General
55	COVID-19-Related	-1.73029196422633	1	-2.73067432904608	4.28757763862979	4.16135412604548	4.42632481551511	3.87049917486801	4.66983590091179	COVID-19-Related
56	General	-1.73029196422633	-1	-2.73067432904608	3.6642620320646	3.52077875246072	3.81339826040441	3.21495626275262	4.09638649591642	General
57	COVID-19-Related	-1.7116447758426	1	-2.70123898798501	4.30330490924464	4.17685719065254	4.44131927144646	3.88787490590081	4.68531017631482	COVID-19-Related
58	General	-1.7116447758426	-1	-2.70123898798501	3.6752156933687	3.53194241288859	3.82438116763844	3.22642245831223	4.10713266401484	General
59	COVID-19-Related	-1.69299758745888	1	-2.67180364692395	4.31901229816831	4.19262528144987	4.45592949708502	3.9052416093033	4.70056351979307	COVID-19-Related
60	General	-1.69299758745888	-1	-2.67180364692395	3.68616975380036	3.54266397109313	3.83482327114822	3.23789892703269	4.11787228046577	General
61	COVID-19-Related	-1.67435039907516	1	-2.64236830586289	4.33469937416293	4.20863262378637	4.4704549728664	3.92259451996174	4.71477002356459	COVID-19-Related
62	General	-1.67435039907516	-1	-2.64236830586289	3.6971240140358	3.55325698832884	3.84514594740097	3.24963773068408	4.12860520036205	General
63	COVID-19-Related	-1.65570321069143	1	-2.61293296480182	4.35036570977912	4.22419056069177	4.48502672845926	3.93989619811103	4.72894966913605	COVID-19-Related
64	General	-1.65570321069143	-1	-2.61293296480182	3.70807827596857	3.56441024746096	3.85637590145018	3.26140292833867	4.13933127976284	General
65	COVID-19-Related	-1.63705602230771	1	-2.58349762374076	4.36601088127785	4.2395656470446	4.50041068913489	3.95718685255393	4.74399858681491	COVID-19-Related
66	General	-1.63705602230771	-1	-2.58349762374076	3.71903234271195	3.57552243032966	3.86697253837092	3.27317792091971	4.15005037568307	General
67	COVID-19-Related	-1.61840883392399	1	-2.55406228267969	4.38163446855243	4.25492326897812	4.51610435577422	3.97446582290748	4.75940507708922	COVID-19-Related
68	General	-1.61840883392399	-1	-2.55406228267969	3.72998601860079	3.58644785915205	3.87803603810416	3.28496240272165	4.16076234608284	General
69	COVID-19-Related	-1.59976164554027	1	-2.52462694161863	4.39723605505079	4.27026302116602	4.53139498768189	3.99173245612161	4.77477810549775	COVID-19-Related
70	General	-1.59976164554027	-1	-2.52462694161863	3.74093910919294	3.59777505356907	3.88924584363833	3.296756069295	4.17146704985661	General
71	COVID-19-Related	-1.58111445715654	1	-2.49519160055757	4.41281522769801	4.28560252509675	4.54631135726471	4.00891664733818	4.79011730263429	COVID-19-Related
72	General	-1.58111445715654	-1	-2.49519160055757	3.75189142127014	3.60876287737176	3.9006246912329	3.30817365121173	4.1821643468224	General
73	COVID-19-Related	-1.56246726877282	1	-2.4657562594965	4.42837157681938	4.30142934708946	4.56147029061899	4.02588489940298	4.80542230113608	COVID-19-Related
74	General	-1.56246726877282	-1	-2.4657562594965	3.76284276283858	3.6197831351109	3.91149405819911	3.31946238711287	4.19285409771085	General
75	COVID-19-Related	-1.5438200803891	1	-2.43632091843544	4.44390469606389	4.31785633082663	4.57689590963964	4.04284013613107	4.82069273562371	COVID-19-Related
76	General	-1.5438200803891	-1	-2.43632091843544	3.77379294312888	3.63087009682123	3.9225730055737	3.33032626704987	4.20353616415421	General
77	COVID-19-Related	-1.52517289200538	1	-2.40688557737437	4.45941418232833	4.33428947468532	4.59229309446229	4.05978176808936	4.83592824264277	COVID-19-Related
78	General	-1.52517289200538	-1	-2.40688557737437	3.78474177259574	3.64178703090039	3.93410007869158	3.34152652650546	4.21421040867528	General
79	COVID-19-Related	-1.50652570362165	1	-2.37745023631331	4.474899635682	4.35023374865772	4.60781823855425	4.07671184722887	4.85112846060708	COVID-19-Related
80	General	-1.50652570362165	-1	-2.37745023631331	3.79568906291707	3.65289166826942	3.94483888682949	3.35306237576279	4.22487669467624	General
81	COVID-19-Related	-1.48787851523793	1	-2.34801489525225	4.49036065929225	4.36648346816084	4.62303972458301	4.09365574701637	4.86629302974358	COVID-19-Related
82	General	-1.48787851523793	-1	-2.34801489525225	3.80663462699274	3.66380926415788	3.9555472551847	3.36460532612451	4.23553488642749	General
83	COVID-19-Related	-1.46923132685421	1	-2.31857955419118	4.50579685935072	4.3827791105238	4.63765936894399	4.11058425321776	4.88142159203877	COVID-19-Related
84	General	-1.46923132685421	-1	-2.31857955419118	3.81757827894292	3.67513113009318	3.96678782183229	3.37594958676639	4.24593736296331	General
85	COVID-19-Related	-1.45058413847049	1	-2.28914421313012	4.52120784500046	4.39905032001273	4.65225302029458	4.12749679729804	4.89651379118679	COVID-19-Related
86	General	-1.45058413847049	-1	-2.28914421313012	3.82851983410598	3.68649298196496	3.97791665153965	3.38727573790694	4.25593469649995	General
87	COVID-19-Related	-1.43193695008676	1	-2.25970887206905	4.53659322826404	4.41437619531917	4.66773278679311	4.14387613782069	4.91156857061254	COVID-19-Related
88	General	-1.43193695008676	-1	-2.25970887206905	3.83945910903597	3.69718603357446	3.98874561475573	3.3986077265364	4.2659083675407	General
89	COVID-19-Related	-1.41328976170304	1	-2.23027353100799	4.55195262397252	4.43078042313114	4.68334107603029	4.15968664711495	4.92655501799069	COVID-19-Related
90	General	-1.41328976170304	-1	-2.23027353100799	3.85039592149977	3.70789623638165	3.99941647120597	3.40994529996727	4.27587041590613	General
91	COVID-19-Related	-1.39464257331932	1	-2.20083818994693	4.56728564969555	4.4469038331656	4.69891687804255	4.1754813726227	4.94126580418362	COVID-19-Related
92	General	-1.39464257331932	-1	-2.20083818994693	3.86133009047381	3.7186507103894	4.01008244107501	3.42128820681598	4.28582473134652	General
93	COVID-19-Related	-1.3759953849356	1	-2.17140284888586	4.58259192567249	4.46236256435025	4.7141752612636	4.19125985805329	4.95492229172918	COVID-19-Related
94	General	-1.3759953849356	-1	-2.17140284888586	3.87226143614038	3.72967206295251	4.02074337301491	3.43263619701896	4.29577120661586	General
95	COVID-19-Related	-1.35734819655187	1	-2.1419675078248	4.59787107474468	4.47837117137787	4.7294362866648	4.20702165126737	4.96854658155755	COVID-19-Related
96	General	-1.35734819655187	-1	-2.1419675078248	3.88318977988363	3.74059364232368	4.03139911669559	3.44398902184794	4.30570973508917	General
97	COVID-19-Related	-1.33870100816815	1	-2.11253216676373	4.61312272228882	4.49459899970994	4.74495342607399	4.22276630420458	4.9821384105241	COVID-19-Related
98	General	-1.33870100816815	-1	-2.11253216676373	3.89411494428518	3.75149201065499	4.04202561200992	3.4551056147662	4.31564021075386	General
99	COVID-19-Related	-1.32005381978443	1	-2.08309682570267	4.62834649615162	4.51081633772613	4.76043683532267	4.2384933728109	4.99569751662874	COVID-19-Related
100	General	-1.32005381978443	-1	-2.08309682570267	3.90503675311938	3.76277562927135	4.05234247707869	3.4656682420437	4.32556252820118	General
101	COVID-19-Related	-1.3014066314007	1	-2.05366148464161	4.64354202658562	4.52628321561479	4.77572632000173	4.25448481684285	5.00917997630788	COVID-19-Related
102	General	-1.3014066314007	-1	-2.05366148464161	3.91595503134818	3.77493657286417	4.06282452266408	3.47702430812895	4.33547658261765	General
103	COVID-19-Related	-1.28275944301698	1	-2.02422614358054	4.6587089461863	4.54183219690142	4.79024674640077	4.271417902113	5.02337311402375	COVID-19-Related
104	General	-1.28275944301698	-1	-2.02422614358054	3.92686960511576	3.78619781411041	4.07361449656199	3.4885017101921	4.34533859545191	General
105	COVID-19-Related	-1.26411225463326	1	-1.99479080251948	4.67384688983044	4.55683254218111	4.80428123487917	4.28832850361835	5.03856348238359	COVID-19-Related
106	General	-1.26411225463326	-1	-1.99479080251948	3.93778030174277	3.79767178453529	4.08395971951171	3.4996840440663	4.35511541706777	General
107	COVID-19-Related	-1.24546506624954	1	-1.96535546145841	4.68895549461582	4.57174891009924	4.81819831134163	4.30521609257262	5.0527828109103	COVID-19-Related
108	General	-1.24546506624954	-1	-1.96535546145841	3.94868694972023	3.80837554737298	4.09355573831351	3.51028584021436	4.36488375788666	General
109	COVID-19-Related	-1.22681787786581	1	-1.93592012039735	4.7040343998022	4.58689466799438	4.83237010451031	4.3219593087194	5.0656652805052	COVID-19-Related
110	General	-1.22681787786581	-1	-1.93592012039735	3.95958937870316	3.82017888337031	4.1038448474343	3.52095128576118	4.37506389337353	General
111	COVID-19-Related	-1.20817068948209	1	-1.90648477933629	4.71908324675367	4.60196899920884	4.84729326582131	4.33673339818503	5.07848790606967	COVID-19-Related
112	General	-1.20817068948209	-1	-1.90648477933629	3.97048741950394	3.83132321668188	4.11462493513121	3.53245036340203	4.38495621504667	General
113	COVID-19-Related	-1.18952350109837	1	-1.87704943827522	4.73410167888232	4.61686210713725	4.86232089750448	4.35148840565616	5.09126558952014	COVID-19-Related
114	General	-1.18952350109837	-1	-1.87704943827522	3.98138090408527	3.84214938479094	4.12575354994822	3.54438837180182	4.39483962289934	General
115	COVID-19-Related	-1.17087631271465	1	-1.84761409721416	4.74908934159324	4.63195004103215	4.87743528810385	4.36622398152714	5.10419055313413	COVID-19-Related
116	General	-1.17087631271465	-1	-1.84761409721416	3.99226966555299	3.85335896566954	4.13619379429425	3.55712272325628	4.40522637511152	General
117	COVID-19-Related	-1.15222912433092	1	-1.81817875615309	4.76404588223092	4.64700368816623	4.89225038868898	4.38093977915742	5.11829717257024	COVID-19-Related
118	General	-1.15222912433092	-1	-1.81817875615309	4.00315353814853	3.86384679501931	4.14611358464633	3.56906682210664	4.41560614843506	General
119	COVID-19-Related	-1.1335819359472	1	-1.78874341509203	4.77897095002692	4.66204905012683	4.90718180862889	4.39563545481398	5.13236410389406	COVID-19-Related
120	General	-1.1335819359472	-1	-1.78874341509203	4.01403235724111	3.87455462749502	4.15662395513238	3.58048387432888	4.42597588158819	General
121	COVID-19-Related	-1.11493474756348	1	-1.75930807403097	4.793864196049	4.67711515839525	4.92210277851689	4.41031066761408	5.14639103078143	COVID-19-Related
122	General	-1.11493474756348	-1	-1.75930807403097	4.02490595931972	3.88562454842005	4.1677013073781	3.59218900005007	4.43633545720814	General
123	COVID-19-Related	-1.09628755917976	1	-1.7298727329699	4.80872527315142	4.692416699513	4.93707200209757	4.42531932567537	5.16037763801573	COVID-19-Related
124	General	-1.09628755917976	-1	-1.7298727329699	4.03577418198487	3.89673876740897	4.1790944519495	3.60371313197473	4.44668475850399	General
125	COVID-19-Related	-1.07764037079603	1	-1.70043739190884	4.82355383592674	4.70795626851582	4.95211458595227	4.44072717626742	5.17432361146598	COVID-19-Related
126	General	-1.07764037079603	-1	-1.70043739190884	4.04663686393998	3.90797329393826	4.19022855131511	3.6152385432364	4.45702366924679	General
127	COVID-19-Related	-1.05899318241231	1	-1.67100205084777	4.83834954065876	4.7232121829512	4.96675898745318	4.45611177410263	5.18822863806493	COVID-19-Related
128	General	-1.05899318241231	-1	-1.67100205084777	4.05749384498276	3.91886574483031	4.20060890928516	3.62678246940761	4.46735207375989	General
129	COVID-19-Related	-1.04034599402859	1	-1.64156670978671	4.85311204527688	4.73775135601609	4.98116769678583	4.47147273035312	5.202092405787	COVID-19-Related
130	General	-1.04034599402859	-1	-1.64156670978671	4.06834496599618	3.92900109304652	4.21098242940709	3.63903167653031	4.47766985690932	General
131	COVID-19-Related	-1.02169880564487	1	-1.61213136872565	4.86784100931167	4.7523806552062	4.99553223354379	4.48686030344073	5.21554342736374	COVID-19-Related
132	General	-1.02169880564487	-1	-1.61213136872565	4.07919006893931	3.94001766799699	4.22182516561882	3.65128877387865	4.48797690409424	General
133	COVID-19-Related	-1.00305161726114	1	-1.58269602766458	4.88253609385163	4.76736424822646	5.01032859531698	4.50262479655809	5.22962066725441	COVID-19-Related
134	General	-1.00305161726114	-1	-1.58269602766458	4.090028996838	3.95089549525648	4.2325773232569	3.663546615094	4.49827310123752	General
135	COVID-19-Related	-0.98440442887742	1	-1.55326068660352	4.89719696150129	4.78286323037876	5.02503177247153	4.51987430186702	5.24263186193722	COVID-19-Related
136	General	-0.98440442887742	-1	-1.55326068660352	4.10086159377531	3.96183104097649	4.2430681216409	3.67580492438695	4.50855833477639	General
137	COVID-19-Related	-0.965757240493698	1	-1.52382534554245	4.91182327634038	4.79775008731628	5.03933094549569	4.53709115816361	5.25556570707981	COVID-19-Related
138	General	-0.965757240493698	-1	-1.52382534554245	4.11168770488179	3.97320900454014	4.25369279847539	3.68806342789916	4.51883249165326	General
139	COVID-19-Related	-0.947110052109975	1	-1.49439000448139	4.92641470388421	4.81198594075244	5.05271474255455	4.55427482978073	5.26846215090539	COVID-19-Related
140	General	-0.947110052109975	-1	-1.49439000448139	4.12250717632561	3.98463169276532	4.26502460028853	3.70032185370648	4.52909545930651	General
141	COVID-19-Related	-0.928462863726252	1	-1.46495466342033	4.94097091104515	4.82685815916616	5.0655307133343	4.5714247854306	5.28132093766405	COVID-19-Related
142	General	-0.928462863726252	-1	-1.46495466342033	4.13331985530246	3.99561461492525	4.27618913749872	3.71257993182103	4.53934712566156	General
143	COVID-19-Related	-0.90981567534253	1	-1.43551932235926	4.95549156609521	4.84155392094699	5.07880297438976	4.5885540599215	5.29413993025137	COVID-19-Related
144	General	-0.90981567534253	-1	-1.43551932235926	4.14412559002542	4.00654860298425	4.28623220536331	3.72483739419248	4.5495873791219	General
145	COVID-19-Related	-0.891168486958807	1	-1.4060839812982	4.96997633862964	4.85568997232175	5.09293112853549	4.60565967362634	5.30690385386682	COVID-19-Related
146	General	-0.891168486958807	-1	-1.4060839812982	4.15492422971454	4.01704120152189	4.29701285114512	3.73669595594806	4.55981610856032	General
147	COVID-19-Related	-0.872521298575085	1	-1.37664864023713	4.98442489953156	4.87001963130559	5.10750408478046	4.62272989894763	5.31962947734187	COVID-19-Related
148	General	-0.872521298575085	-1	-1.37664864023713	4.16571562458645	4.02753817175261	4.30824631277003	3.74834436412085	4.57003320331024	General
149	COVID-19-Related	-0.853874110191362	1	-1.34721329917607	4.99883692093752	4.88560198548247	5.12197633952939	4.6397642192905	5.33231654687574	COVID-19-Related
150	General	-0.853874110191362	-1	-1.34721329917607	4.17649962584369	4.03823723999141	4.31859326779846	3.75999129730846	4.58023855315713	General
151	COVID-19-Related	-0.835226921807639	1	-1.31777795811501	5.01321207620402	4.90089846883048	5.13612033413986	4.65676212191164	5.34496480879157	COVID-19-Related
152	General	-0.835226921807639	-1	-1.31777795811501	4.18727608566403	4.04878896283988	4.32943450932496	3.77163653074539	4.59043204833008	General
153	COVID-19-Related	-0.816579733423917	1	-1.28834261705394	5.02755003987485	4.91603464252067	5.15009187379465	4.67352880655643	5.35757400952192	COVID-19-Related
154	General	-0.816579733423917	-1	-1.28834261705394	4.19804485718966	4.05933500974328	4.34023135423765	3.78327984130731	4.60061357949348	General
155	COVID-19-Related	-0.797932545040194	1	-1.25890727599288	5.04185048764933	4.9303854947618	5.16401876210318	4.68905997159413	5.37077878121131	COVID-19-Related
156	General	-0.797932545040194	-1	-1.25890727599288	4.20880579451626	4.06987276550645	4.35137656335883	3.79492100750748	4.61077442559094	General
157	COVID-19-Related	-0.779285356656471	1	-1.22947193493181	5.05611309635128	4.94546634096498	5.17712355707503	4.70456024716275	5.38441177694991	COVID-19-Related
158	General	-0.779285356656471	-1	-1.22947193493181	4.21955875268201	4.08040952250441	4.36180617081672	3.8065598094926	4.62091201716777	General
159	COVID-19-Related	-0.760638168272749	1	-1.20003659387075	5.07033754389877	4.96056751056621	5.19088999332317	4.72002924716754	5.3979965096201	COVID-19-Related
160	General	-0.760638168272749	-1	-1.20003659387075	4.23030358765648	4.09093771413521	4.37143996059522	3.81819602903801	4.63103736456829	General
161	COVID-19-Related	-0.741990979889026	1	-1.17060125280968	5.08452350927452	4.97549256426147	5.20406847420625	4.73546658754925	5.41153266203635	COVID-19-Related
162	General	-0.741990979889026	-1	-1.17060125280968	4.24104015632951	4.10175979123071	4.38177072158241	3.82982944954233	4.64115036070602	General
163	COVID-19-Related	-0.723343791505304	1	-1.14116591174862	5.09867067249702	4.99024050702161	5.21725208031102	4.75087188622226	5.4241281173794	COVID-19-Related
164	General	-0.723343791505304	-1	-1.14116591174862	4.25176831649996	4.11271181934918	4.39288709714642	3.83984845298266	4.65125089888824	General
165	COVID-19-Related	-0.704696603121581	1	-1.11173057068756	5.11277871459217	5.00481336392108	5.23039717277086	4.76600379810613	5.43654077859706	COVID-19-Related
166	General	-0.704696603121581	-1	-1.11173057068756	4.26248792686446	4.12381217901769	4.40426017029761	3.8485984283769	4.66133887280856	General
167	COVID-19-Related	-0.686049414737858	1	-1.08229522962649	5.12684731756559	5.01943046336236	5.24336209819647	4.78049373033439	5.44891149557501	COVID-19-Related
168	General	-0.686049414737858	-1	-1.08229522962649	4.27319884700606	4.13500464689221	4.41562101500754	3.85734649614161	4.67141417653945	General
169	COVID-19-Related	-0.667402226354136	1	-1.05285988856543	5.14087616437536	5.03352019417385	5.25697049080347	4.79495389481143	5.46155610825202	COVID-19-Related
170	General	-0.667402226354136	-1	-1.05285988856543	4.2839009373829	4.14619382409132	4.42621478713902	3.86869627634445	4.6814767045251	General
171	COVID-19-Related	-0.648755037970413	1	-1.02342454750436	5.1548649389053	5.04797111308256	5.26995926757267	4.80938398085941	5.47596881206699	COVID-19-Related
172	General	-0.648755037970413	-1	-1.02342454750436	4.29459405931679	4.15753259900768	4.43805390740054	3.88019223493557	4.69152635157419	General
173	COVID-19-Related	-0.630107849586691	1	-0.993989206443301	5.16881332593869	5.06202740813794	5.28290544367815	4.82378367903777	5.49032256584249	COVID-19-Related
174	General	-0.630107849586691	-1	-0.993989206443301	4.30527807498177	4.16839164192464	4.44912432269144	3.89168420744645	4.70127262748176	General
175	COVID-19-Related	-0.611460661202968	1	-0.964553865382237	5.18272101113238	5.07576253645884	5.29589829736805	4.83815268110548	5.50461697009155	COVID-19-Related
176	General	-0.611460661202968	-1	-0.964553865382237	4.31595284739272	4.1796663878365	4.45930835258375	3.90317199432157	4.71072754824189	General
177	COVID-19-Related	-0.592813472819245	1	-0.935118524321173	5.1965876809913	5.08955254187875	5.30924025811403	4.85249067998466	5.51824599000894	COVID-19-Related
178	General	-0.592813472819245	-1	-0.935118524321173	4.3266182403939	4.19094555838046	4.46961080545122	3.91465539754885	4.72017061229364	General
179	COVID-19-Related	-0.574166284435523	1	-0.905683183260109	5.21041302284333	5.10371683212611	5.32258259158151	4.8667973697257	5.53045970088479	COVID-19-Related
180	General	-0.574166284435523	-1	-0.905683183260109	4.33727411864745	4.20221602476751	4.47948091110205	3.92613422064997	4.7296017332562	General
181	COVID-19-Related	-0.5555190960518	1	-0.876247842199045	5.22419672481444	5.11766458964595	5.33600775454149	4.88107244547357	5.54252533536535	COVID-19-Related
182	General	-0.5555190960518	-1	-0.876247842199045	4.34792034762199	4.21313211167565	4.48924590004212	3.93760826867047	4.73902082503061	General
183	COVID-19-Related	-0.536871907668077	1	-0.846812501137981	5.23793847580422	5.13146952412876	5.34917880266818	4.89592348341424	5.55454653741301	COVID-19-Related
184	General	-0.536871907668077	-1	-0.846812501137981	4.35855679358118	4.22475540361456	4.49913319115424	3.94907734816918	4.74842780179465	General
185	COVID-19-Related	-0.518224719284355	1	-0.817377160076917	5.25163796546165	5.14540047712262	5.36252994591445	4.91135256256075	5.56652306098316	COVID-19-Related
186	General	-0.518224719284355	-1	-0.817377160076917	4.36918332357227	4.23597361365635	4.50972235844026	3.9605412672074	4.75782257799793	General
187	COVID-19-Related	-0.499577530900632	1	-0.787941819015853	5.26529488416107	5.15929156834115	5.37571320789294	4.92674245596701	5.57845466012265	COVID-19-Related
188	General	-0.499577530900632	-1	-0.787941819015853	4.37979980541471	4.24667683438852	4.51990753022653	3.9719998353376	4.76720506835697	General
189	COVID-19-Related	-0.48093034251691	1	-0.758506477954789	5.27890892297856	5.17327018446998	5.38893988913984	4.94209278348698	5.59034108895584	COVID-19-Related
190	General	-0.48093034251691	-1	-0.758506477954789	4.3904061076888	4.25724374048011	4.52965911529787	3.98345286359174	4.77657518785045	General
191	COVID-19-Related	-0.462283154133187	1	-0.729071136893725	5.29247977366846	5.18775405041716	5.40242582949291	4.95740316685689	5.60218210167179	COVID-19-Related
192	General	-0.462283154133187	-1	-0.729071136893725	4.40100209972434	4.26780211475238	4.53976873755784	3.99473723186981	4.78593285171455	General
193	COVID-19-Related	-0.443635965749464	1	-0.699635795832661	5.30600712864017	5.20175794179048	5.41563560431813	4.97267997826597	5.61397745251302	COVID-19-Related
194	General	-0.443635965749464	-1	-0.699635795832661	4.41158765158932	4.27843820585343	4.55032488551362	4.00472556978933	4.79527797543832	General
195	COVID-19-Related	-0.424988777365742	1	-0.670200454771597	5.31949068093526	5.21600420041643	5.42823527060435	4.98795384556894	5.62572689576566	COVID-19-Related
196	General	-0.424988777365742	-1	-0.670200454771597	4.42216263407872	4.28954466718334	4.56133068045163	4.01591345781962	4.80461047475922	General
197	COVID-19-Related	-0.406341588982019	1	-0.640765113710533	5.3329301242048	5.2291313127798	5.44114748632294	5.00318641325699	5.6374301857513	COVID-19-Related
198	General	-0.406341588982019	-1	-0.640765113710533	4.43272691870325	4.30034682469304	4.57166659159473	4.02710100902846	4.8139302656587	General
199	COVID-19-Related	-0.387694400598297	1	-0.611329772649469	5.34632515268702	5.24274899891026	5.45420685407819	5.01769817069134	5.64908704856383	COVID-19-Related
200	General	-0.387694400598297	-1	-0.611329772649469	4.44328037767829	4.31142091104296	4.58169118303366	4.03721209487802	4.82352447659566	General
201	COVID-19-Related	-0.369047212214574	1	-0.581894431588405	5.35967546118526	5.2564797059091	5.46708145582772	5.03143844838898	5.66068903442618	COVID-19-Related
202	General	-0.369047212214574	-1	-0.581894431588405	4.45382288391275	4.32221974774152	4.59172783873831	4.04690416739576	4.83343461645097	General
203	COVID-19-Related	-0.350400023830851	1	-0.552459090527341	5.37298074504632	5.27027182964157	5.48004251871729	5.04514406548908	5.67224420276449	COVID-19-Related
204	General	-0.350400023830851	-1	-0.552459090527341	4.46435431099812	4.33314421655972	4.60212420888815	4.05741909436075	4.84332973376434	General
205	COVID-19-Related	-0.331752835447129	1	-0.523023749466276	5.38624070013911	5.2840405567458	5.49281050174482	5.06021099094948	5.68375230846807	COVID-19-Related
206	General	-0.331752835447129	-1	-0.523023749466276	4.4748745331975	4.34407119548715	4.61250776281811	4.06750855262326	4.85320972781148	General
207	COVID-19-Related	-0.313105647063406	1	-0.493588408405213	5.39945502283381	5.29746237786339	5.50537938517391	5.07569457519472	5.69518991690671	COVID-19-Related
208	General	-0.313105647063406	-1	-0.493588408405213	4.48538342543475	4.35482659628353	4.62236755868602	4.07883572024997	4.863074498217	General
209	COVID-19-Related	-0.294458458679683	1	-0.464153067344148	5.41262340998145	5.31097015238872	5.51784906928527	5.09117419338858	5.70658001066126	COVID-19-Related
210	General	-0.294458458679683	-1	-0.464153067344148	4.49588086328373	4.36571482546426	4.63184572387591	4.09100544656878	4.87292394494933	General
211	COVID-19-Related	-0.275811270295961	1	-0.434717726283084	5.42574555889409	5.32448312635679	5.5303595323713	5.10660784266043	5.71792251730143	COVID-19-Related
212	General	-0.275811270295961	-1	-0.434717726283084	4.50636672295763	4.37673870037923	4.64254223325206	4.1027319318494	4.88275796831563	General
213	COVID-19-Related	-0.257164081912238	1	-0.40528238522202	5.43882116732551	5.33769578379044	5.54330948421033	5.1205468661407	5.72942288470528	COVID-19-Related
214	General	-0.257164081912238	-1	-0.40528238522202	4.51684088129832	4.38755140395384	4.6531872672904	4.11334414737006	4.89257646895694	General
215	COVID-19-Related	-0.238516893528516	1	-0.375847044160956	5.4518499334526	5.35065017207264	5.55591547413404	5.13428568485669	5.74153811258579	COVID-19-Related
216	General	-0.238516893528516	-1	-0.375847044160956	4.52730321576591	4.39845335875538	4.66329481307228	4.12390740726881	4.90237934784332	General
217	COVID-19-Related	-0.219869705144793	1	-0.346411703099892	5.46483155585758	5.36356298741761	5.5685832589989	5.14796140141061	5.75359751841754	COVID-19-Related
218	General	-0.219869705144793	-1	-0.346411703099892	4.5377536044283	4.40926993108016	4.67317583447308	4.13508081007223	4.91216650626915	General
219	COVID-19-Related	-0.20122251676107	1	-0.316976362038828	5.47776573351089	5.37643395597994	5.58116168366304	5.16156665044817	5.76560078766105	COVID-19-Related
220	General	-0.20122251676107	-1	-0.316976362038828	4.5481919259509	4.41907839442275	4.68303504377074	4.14679372177482	4.92193784584851	General
221	COVID-19-Related	-0.182575328377348	1	-0.287541020977765	5.49065216575511	5.38926280433438	5.59340014323163	5.17513345477138	5.77754760594902	COVID-19-Related
222	General	-0.182575328377348	-1	-0.287541020977765	4.55861805958645	4.42947649278391	4.69298516972545	4.15849817294692	4.93169326851063	General
223	COVID-19-Related	-0.163928139993625	1	-0.2581056799167	5.50349055228985	5.40281382429837	5.60612347592927	5.18866153017471	5.78943765912848	COVID-19-Related
224	General	-0.163928139993625	-1	-0.2581056799167	4.56903188516487	4.44024072424362	4.70300553690093	4.17006636354181	4.9414326764955	General
225	COVID-19-Related	-0.145280951609903	1	-0.228670338855636	5.51628059315777	5.41649956358815	5.61902677776096	5.20215059331516	5.80127063330805	COVID-19-Related
226	General	-0.145280951609903	-1	-0.228670338855636	4.57943328308335	4.4501613331555	4.7127432485127	4.18022056626395	4.95115597234944	General
227	COVID-19-Related	-0.12663376322618	1	-0.199234997794572	5.52902198873179	5.42952349734015	5.6318749538542	5.21560036169138	5.81304621491051	COVID-19-Related
228	General	-0.12663376322618	-1	-0.199234997794572	4.58982213429644	4.46079251159445	4.72286879557846	4.19013893272835	4.96086305892095	General
229	COVID-19-Related	-0.107986574842457	1	-0.169799656733508	5.54171443970365	5.44195914709518	5.64463105054786	5.22902943312758	5.82476409073069	COVID-19-Related
230	General	-0.107986574842457	-1	-0.169799656733508	4.60019832030633	4.47059875330375	4.73308375201545	4.20005071103995	4.97142224332418	General
231	COVID-19-Related	-0.0893393864587346	1	-0.140364315672444	5.55435764707392	5.45531631921855	5.65689908639951	5.24244508575878	5.83642394799908	COVID-19-Related
232	General	-0.0893393864587346	-1	-0.140364315672444	4.61056172315321	4.48035850420775	4.74349752933005	4.20995578956514	4.9820877469979	General
233	COVID-19-Related	-0.0706921980750121	1	-0.11092897461138	5.56695131214361	5.46806460023221	5.66864300560471	5.25582030834816	5.84720355130924	COVID-19-Related
234	General	-0.0706921980750121	-1	-0.11092897461138	4.62091222540573	4.490602220617	4.75372899612446	4.21985405730708	4.99273335135284	General
235	COVID-19-Related	-0.0520450096912892	1	-0.0814936335503157	5.5794951365074	5.48081358874119	5.68088458257459	5.269154818725	5.85798075529521	COVID-19-Related
236	General	-0.0520450096912892	-1	-0.0814936335503157	4.63124971015167	4.50177635203097	4.76347167770168	4.22974540389837	5.00335892442121	General
237	COVID-19-Related	-0.0333978213075667	1	-0.0520582924892519	5.59198882204883	5.49383419766688	5.69276931267521	5.28244833547589	5.8694652617825	COVID-19-Related
238	General	-0.0333978213075667	-1	-0.0520582924892519	4.64157406098865	4.51200423625186	4.7732296129261	4.23962971959382	5.01396433463948	General
239	COVID-19-Related	-0.0147506329238443	1	-0.0226229514281881	5.60443207093728	5.50698914983942	5.70489097422363	5.29635487891605	5.88088159670559	COVID-19-Related
240	General	-0.0147506329238443	-1	-0.0226229514281881	4.65188516201499	4.52223753960651	4.78321871057208	4.24975089152411	5.02454945084318	General
241	COVID-19-Related	0.00389655545987866	1	0.00681238963287641	5.61682458562729	5.51968595511736	5.71722143165319	5.31063154255819	5.89226836324872	COVID-19-Related
242	General	0.00389655545987866	-1	0.00681238963287641	4.66218289782071	4.53252805527087	4.79350505008618	4.26017245225339	5.03512169390414	General
243	COVID-19-Related	0.0225437438436011	1	0.0362477306939402	5.62916606885987	5.53260060462382	5.7302108976511	5.32465919800669	5.90362230248131	COVID-19-Related
244	General	0.0225437438436011	-1	0.0362477306939402	4.67246715347865	4.54261892295384	4.80377597764057	4.27060523415159	5.04569394124192	General
245	COVID-19-Related	0.0411909322273236	1	0.065683071755004	5.64145622366643	5.54572300406568	5.74182457781918	5.33872136177981	5.91488495534223	COVID-19-Related
246	General	0.0411909322273236	-1	0.065683071755004	4.68273781453574	4.55284797357278	4.81401080581605	4.28208861559855	5.05624538951924	General
247	COVID-19-Related	0.0598381206110461	1	0.0951184128160678	5.65369475337505	5.55865932838688	5.75337148564689	5.35273445945441	5.9260857275176	COVID-19-Related
248	General	0.0598381206110461	-1	0.0951184128160678	4.69299476700436	4.56302811229279	4.82427116024425	4.2941651948307	5.06677350341174	General
249	COVID-19-Related	0.078485308994769	1	0.124553753877132	5.66588136161962	5.57070533450983	5.76521452214383	5.36669814821771	5.93722576382977	COVID-19-Related
250	General	0.078485308994769	-1	0.124553753877132	4.70323789735389	4.57337178855843	4.83377546211518	4.30464185271597	5.07603506631177	General
251	COVID-19-Related	0.0971324973784915	1	0.153989094938196	5.67801575235161	5.5830674003721	5.77679170492183	5.38061208625638	5.94830476108474	COVID-19-Related
252	General	0.0971324973784915	-1	0.153989094938196	4.71346709250231	4.58383106051832	4.84287549064889	4.31464953483412	5.08509884884294	General
253	COVID-19-Related	0.115779685762214	1	0.18342443599926	5.69009762985498	5.59596776740696	5.78809042794095	5.39447593272338	5.95932241754844	COVID-19-Related
254	General	0.115779685762214	-1	0.18342443599926	4.72368223980803	4.59434809533773	4.85328353158917	4.32477047261886	5.0941468886099	General
255	COVID-19-Related	0.134426874145937	1	0.212859777060324	5.70212669876412	5.60822638325451	5.79940070617754	5.4083068076316	5.97027843307792	COVID-19-Related
256	General	0.134426874145937	-1	0.212859777060324	4.73388322706179	4.60439822721056	4.86367501833129	4.33674619569891	5.10317122457133	General
257	COVID-19-Related	0.153074062529659	1	0.242295118121388	5.71410266408501	5.62071443022407	5.81110508588085	5.42208867319074	5.9811725092589	COVID-19-Related
258	General	0.153074062529659	-1	0.242295118121388	4.7440699424787	4.61456569155694	4.87404983522419	4.34870943220415	5.11214042381034	General
259	COVID-19-Related	0.171721250913382	1	0.271730459182452	5.72602523121992	5.63347248717384	5.82275462826207	5.43581928854769	5.99200434954937	COVID-19-Related
260	General	0.171721250913382	-1	0.271730459182452	4.75424227469044	4.62534649705242	4.88440786693449	4.36066000253081	5.12109381307489	General
261	COVID-19-Related	0.190368439297105	1	0.301165800243517	5.7378941059955	5.64560370803325	5.83472219755783	5.44894792309199	6.00277365942941	COVID-19-Related
262	General	0.190368439297105	-1	0.301165800243517	4.76440011273756	4.63633533036511	4.89425694456963	4.37259772828656	5.13036877702499	General
263	COVID-19-Related	0.209015627680827	1	0.33060114130458	5.7497089946946	5.65758365623397	5.84642865963172	5.46190780681106	6.01348014655682	COVID-19-Related
264	General	0.209015627680827	-1	0.33060114130458	4.77454334606195	4.64633601536479	4.90424077970973	4.38452243226752	5.14027361518311	General
265	COVID-19-Related	0.22766281606455	1	0.360036482365644	5.7614696040919	5.66945078814262	5.85732488775559	5.47482083391987	6.02412352092863	COVID-19-Related
266	General	0.22766281606455	-1	0.360036482365644	4.7846718644994	4.65678716144351	4.91422000435517	4.39524780284453	5.1501583568255	General
267	COVID-19-Related	0.246310004448273	1	0.389471823426709	5.77317564149346	5.68208359905447	5.86849319801071	5.48768671587397	6.03470349504825	COVID-19-Related
268	General	0.246310004448273	-1	0.389471823426709	4.79478555827233	4.66742595705374	4.92379540735664	4.40502846854398	5.15937897953882	General
269	COVID-19-Related	0.264957192831995	1	0.418907164487773	5.78482681478027	5.69421409281328	5.87989944470591	5.50050516430096	6.045219784098	COVID-19-Related
270	General	0.264957192831995	-1	0.418907164487773	4.80488431798263	4.67781194157134	4.93315937931762	4.41481290235396	5.167864376722	General
271	COVID-19-Related	0.283604381215718	1	0.448342505548836	5.79642283245601	5.70649084277497	5.89070855332791	5.51327589097963	6.05567210611702	COVID-19-Related
272	General	0.283604381215718	-1	0.448342505548836	4.81496803460462	4.6879753109926	4.94339416695465	4.42458809454754	5.17633473939336	General
273	COVID-19-Related	0.30225156959944	1	0.4777778466099	5.807963403699	5.71889558591099	5.9015774929233	5.5259986078198	6.06606018218406	COVID-19-Related
274	General	0.30225156959944	-1	0.4777778466099	4.82503659947818	4.69824200201369	4.95311317025617	4.43435394532122	5.18542028989504	General
275	COVID-19-Related	0.320898757983163	1	0.507213187670965	5.81944823841858	5.73128692923884	5.91308542436253	5.53867302684302	6.07638373660516	COVID-19-Related
276	General	0.320898757983163	-1	0.507213187670965	4.83508990430194	4.70859743250011	4.96289203583625	4.44522020342212	5.19468901253436	General
277	COVID-19-Related	0.339545946366886	1	0.536648528732029	5.83087704731587	5.74374508401042	5.92374337715894	5.55129886016426	6.08664249710579	COVID-19-Related
278	General	0.339545946366886	-1	0.536648528732029	4.84512784112668	4.71911993503966	4.97250723184294	4.45731940994599	5.20393953325162	General
279	COVID-19-Related	0.358193134750608	1	0.566083869793092	5.84224954194903	5.75544300926669	5.93466380971094	5.56389009523052	6.09683619502725	COVID-19-Related
280	General	0.358193134750608	-1	0.566083869793092	4.85515030234877	4.72928474505993	4.98195789130607	4.46940830958941	5.21316004777219	General
281	COVID-19-Related	0.376840323134331	1	0.595519210854157	5.8535654348032	5.76709470374277	5.94553159107423	5.57693308504601	6.10696456552704	COVID-19-Related
282	General	0.376840323134331	-1	0.595519210854157	4.86515718070379	4.74023036584036	4.99146748773131	4.47874006184909	5.22235570565099	General
283	COVID-19-Related	0.395487511518053	1	0.624954551915221	5.86482443936499	5.77887932233938	5.95633651839774	5.58925889611523	6.11702734778282	COVID-19-Related
284	General	0.395487511518053	-1	0.624954551915221	4.87514836926025	4.75066829733934	5.0009614078701	4.4880455239411	5.23153296575279	General
285	COVID-19-Related	0.414134699901776	1	0.654389892976284	5.87602627020172	5.79013875437056	5.96710545001645	5.60126405371743	6.12702428519969	COVID-19-Related
286	General	0.414134699901776	-1	0.654389892976284	4.88512376141342	4.76012635864942	5.01038968644959	4.49815602933413	5.24137472992162	General
287	COVID-19-Related	0.432781888285499	1	0.683825234037349	5.88717064304533	5.80143107055229	5.97768309954288	5.61361336719348	6.13695512562041	COVID-19-Related
288	General	0.432781888285499	-1	0.683825234037349	4.8950832508793	4.76957189158816	5.01977867597444	4.50959082466836	5.25145046117543	General
289	COVID-19-Related	0.451429076669221	1	0.713260575098413	5.8982572748811	5.81280174591623	5.98811088524881	5.62591261870149	6.14681962153828	COVID-19-Related
290	General	0.451429076669221	-1	0.713260575098413	4.90502673168869	4.77937869679821	5.02917000689778	4.52101171999199	5.26150295665115	General
291	COVID-19-Related	0.470076265052944	1	0.742695916159476	5.90928588404112	5.82453639187703	5.99881728331165	5.63816152270365	6.1566175303122	COVID-19-Related
292	General	0.470076265052944	-1	0.742695916159476	4.91495409818137	4.78942374708826	5.03881485644307	4.53192955007275	5.27153209645468	General
293	COVID-19-Related	0.488723453436667	1	0.772131257220541	5.9202561903025	5.8365194208827	6.009593662327	5.65005695085144	6.16634861438355	COVID-19-Related
294	General	0.488723453436667	-1	0.772131257220541	4.92486524500037	4.79935190343729	5.04843247752861	4.54212063021168	5.2813638258025	General
295	COVID-19-Related	0.507370641820389	1	0.801566598281605	5.93116791499031	5.84814507770718	6.02012697391259	5.66114533369234	6.17601264149464	COVID-19-Related
296	General	0.507370641820389	-1	0.801566598281605	4.93476006708641	4.80961013870571	5.05832847616006	4.55230025902827	5.29029296424914	General
297	COVID-19-Related	0.526017830204112	1	0.831001939342669	5.94202078108534	5.85948110431758	6.03062885380278	5.67219080057094	6.18560938490813	COVID-19-Related
298	General	0.526017830204112	-1	0.831001939342669	4.94463845967237	4.82014516236961	5.0680011000605	4.56246832703505	5.29920355464238	General
299	COVID-19-Related	0.544665018587835	1	0.860437280403733	5.9528145133364	5.87077870379063	6.04103670688115	5.68319313627593	6.19544611838664	COVID-19-Related
300	General	0.544665018587835	-1	0.860437280403733	4.95450031827793	4.83082383696327	5.07780378873957	4.57262472521317	5.30809551088185	General
301	COVID-19-Related	0.563312206971557	1	0.889872621464797	5.96354883837735	5.88213055949901	6.05150394105868	5.69415212575818	6.2055500103022	COVID-19-Related
302	General	0.563312206971557	-1	0.889872621464797	4.96434553870425	4.84070280741149	5.08724671864447	4.58276934500409	5.31696874693438	General
303	COVID-19-Related	0.58195939535528	1	0.919307962525861	5.97422348484864	5.89277779026245	6.06188148994874	5.70506755413122	6.21557615511206	COVID-19-Related
304	General	0.58195939535528	-1	0.919307962525861	4.97417401702875	4.85063863642171	5.09686905427574	4.59290207830133	5.32582317683139	General
305	COVID-19-Related	0.600606583739002	1	0.948743303586925	5.98483818352333	5.90355386957317	6.07198484886357	5.71619229333386	6.22516459893056	COVID-19-Related
306	General	0.600606583739002	-1	0.948743303586925	4.98398564960009	4.86070015832841	5.10647156616177	4.60305429462917	5.33465871466624	General
307	COVID-19-Related	0.619253772122725	1	0.978178644647989	5.99539266743751	5.91442704992411	6.08225937934867	5.72744138503705	6.23443640925484	COVID-19-Related
308	General	0.619253772122725	-1	0.978178644647989	4.99378033303305	4.87022826678566	5.11672224211563	4.61321167584198	5.34381845906986	General
309	COVID-19-Related	0.637900960506447	1	1.00761398570905	6.00588667202491	5.9254189509365	6.09233512216578	5.73864303665586	6.24362868002155	COVID-19-Related
310	General	0.637900960506447	-1	1.00761398570905	5.0035579642037	4.87980454356797	5.12687549207397	4.62335672799328	5.35318923961652	General
311	COVID-19-Related	0.65654814889017	1	1.03704932677012	6.01631993525577	5.93670579901496	6.10236221426474	5.74979700802453	6.25274135094458	COVID-19-Related
312	General	0.65654814889017	-1	1.03704932677012	5.01331844024448	4.89025511566649	5.13590967138028	4.63348934319825	5.36253806136988	General
313	COVID-19-Related	0.675195337273893	1	1.06648466783118	6.02669219777957	5.94735816619241	6.11215766158312	5.76090305909259	6.26178485940724	COVID-19-Related
314	General	0.675195337273893	-1	1.06648466783118	5.02306165853952	4.90000346677931	5.14551009072165	4.64360941399406	5.37186482150518	General
315	COVID-19-Related	0.693842525657615	1	1.09592000889225	6.03700320307176	5.95867602547646	6.12161099158026	5.77196094993901	6.27075904133657	COVID-19-Related
316	General	0.693842525657615	-1	1.09592000889225	5.0327875167199	4.91001957747583	5.15473112553122	4.65371683333219	5.38116941735718	General
317	COVID-19-Related	0.712489714041338	1	1.12535534995331	6.047252697584	5.96999830731662	6.13119194860724	5.78298440960489	6.27966374051372	COVID-19-Related
318	General	0.712489714041338	-1	1.12535534995331	5.04249591265908	4.91915884617568	5.16381095843516	4.66381149457098	5.39045174641607	General
319	COVID-19-Related	0.731136902425061	1	1.15479069101437	6.05744043089808	5.98065638396272	6.14107634375192	5.79396662216607	6.28849880877521	COVID-19-Related
320	General	0.731136902425061	-1	1.15479069101437	5.05218674446837	4.92781632655353	5.173510068234	4.6738932914683	5.39971170632327	General
321	COVID-19-Related	0.749784090808783	1	1.18422603207544	6.06756615588301	5.99034709839341	6.15102446423933	5.80489976500902	6.29712681396139	COVID-19-Related
322	General	0.749784090808783	-1	1.18422603207544	5.06185991049248	4.93750168991163	5.18363721308079	4.6839621181743	5.40894445854282	General
323	COVID-19-Related	0.768431279192506	1	1.2136613731365	6.07762962885529	6.00087940839657	6.1608006410535	5.81578359751807	6.30534102865215	COVID-19-Related
324	General	0.768431279192506	-1	1.2136613731365	5.07151530930511	4.94724869903436	5.19302354848489	4.69401786922438	5.41814994997558	General
325	COVID-19-Related	0.787078467576229	1	1.24309671419757	6.08763060974204	6.01136041247905	6.17050964827613	5.82661787932994	6.31349286639616	COVID-19-Related
326	General	0.787078467576229	-1	1.24309671419757	5.08115283970463	4.95694913790949	5.20224687415281	4.70406043953224	5.42733281939622	General
327	COVID-19-Related	0.805725655959951	1	1.27253205525863	6.09756886224683	6.02191279832597	6.1801512590098	5.83740237036814	6.32158223127802	COVID-19-Related
328	General	0.805725655959951	-1	1.27253205525863	5.09077240070986	4.96670376511984	5.21145193510708	4.71408972438309	5.4364836829226	General
329	COVID-19-Related	0.824372844343674	1	1.30196739631969	6.10744415401784	6.03251711598478	6.18963273542901	5.8483372962889	6.32982559299279	COVID-19-Related
330	General	0.824372844343674	-1	1.30196739631969	5.10037389155581	4.97640706284238	5.22069765066374	4.72412145877689	5.44561165665638	General
331	COVID-19-Related	0.843020032727396	1	1.33140273738076	6.11725625681834	6.04290781449582	6.19921918037553	5.85940805889789	6.33824552678564	COVID-19-Related
332	General	0.843020032727396	-1	1.33140273738076	5.10995721168958	4.98610252743867	5.2310704118687	4.73501883757438	5.45471675724019	General
333	COVID-19-Related	0.861667221111119	1	1.36083807844182	6.12700494669891	6.05338456508529	6.20855112782723	5.87042429755397	6.34659536230107	COVID-19-Related
334	General	0.861667221111119	-1	1.36083807844182	5.11952226076625	4.99586136695769	5.24122561410088	4.74673850385709	5.46379888379469	General
335	COVID-19-Related	0.880314409494841	1	1.39027341950289	6.13669000417145	6.0638498579841	6.21787103443012	5.88138574780734	6.35487501797785	COVID-19-Related
336	General	0.880314409494841	-1	1.39027341950289	5.12906893864484	5.00544661857694	5.25132859310176	4.75664281868599	5.47285793555525	General
337	COVID-19-Related	0.898961597878564	1	1.41970876056395	6.1463112143845	6.07380858851199	6.22706652196363	5.89229214599638	6.36308442171569	COVID-19-Related
338	General	0.898961597878564	-1	1.41970876056395	5.13859714538434	5.01509382536712	5.26064056404026	4.76653353103772	5.48189381186768	General
339	COVID-19-Related	0.917608786262287	1	1.44914410162501	6.1558683672996	6.0836115333434	6.23619514976014	5.90314322931577	6.37122351102092	COVID-19-Related
340	General	0.917608786262287	-1	1.44914410162501	5.14810678123976	5.02472434475647	5.26956395618932	4.77675039958959	5.49090641218392	General
341	COVID-19-Related	0.936255974646009	1	1.47857944268608	6.16536125786852	6.09337249681289	6.24550791945801	5.91393889020067	6.37918980343505	COVID-19-Related
342	General	0.936255974646009	-1	1.47857944268608	5.15759774665824	5.03433808082801	5.27846917141112	4.78622458335061	5.50087109952189	General
343	COVID-19-Related	0.954903163029732	1	1.50801478374714	6.17478968621096	6.10302326050668	6.25432156790072	5.92469766886961	6.38702031347544	COVID-19-Related
344	General	0.954903163029732	-1	1.50801478374714	5.16706994227518	5.04393493785519	5.28789873205099	4.79603531171246	5.51085320171613	General
345	COVID-19-Related	0.973550351413455	1	1.53745012480821	6.18415345779239	6.11261480074338	6.26306549905372	5.93540014888049	6.39478307100321	COVID-19-Related
346	General	0.973550351413455	-1	1.53745012480821	5.17652326891046	5.05391117429502	5.29731633454798	4.80587516579023	5.52080590335323	General
347	COVID-19-Related	0.992197539797177	1	1.56688546586927	6.19345238360185	6.12205014229368	6.27180648701859	5.94604607009362	6.40266953046551	COVID-19-Related
348	General	0.992197539797177	-1	1.56688546586927	5.18595762756464	5.0635140302287	5.30677710607925	4.81672984985005	5.53072906805024	General
349	COVID-19-Related	1.0108447281809	1	1.59632080693033	6.20268628032927	6.13188704383897	6.28079005689782	5.95663517365362	6.4106046521519	COVID-19-Related
350	General	1.0108447281809	-1	1.59632080693033	5.19537291941527	5.07320131119421	5.31593813884084	4.82682835990268	5.54062255953545	General
351	COVID-19-Related	1.02949191656462	1	1.6257561479914	6.21185497054209	6.14133015303327	6.28955312769331	5.96666453664791	6.41846670783345	COVID-19-Related
352	General	1.02949191656462	-1	1.6257561479914	5.20476904581313	5.08358254269627	5.32518281193321	4.83613731269661	5.55048624164083	General
353	COVID-19-Related	1.04813910494835	1	1.65519148905246	6.22095828286076	6.15068771242336	6.29811562843814	5.97729146978397	6.42625334615168	COVID-19-Related
354	General	1.04813910494835	-1	1.65519148905246	5.21414590827866	5.09405066833735	5.33422718601462	4.84543297096426	5.55996906702257	General
355	COVID-19-Related	1.06678629333207	1	1.68462683011353	6.22999605213295	6.1603437236977	6.30650166929818	5.98802546290932	6.43383635138311	COVID-19-Related
356	General	1.06678629333207	-1	1.68462683011353	5.22350340849824	5.10408174623274	5.34288161668354	4.85528593149695	5.56855720141948	General
357	COVID-19-Related	1.08543348171579	1	1.71406217117459	6.238968119606	6.16948345535003	6.31468671590189	5.99840301156791	6.44134879571818	COVID-19-Related
358	General	1.08543348171579	-1	1.71406217117459	5.23284144832069	5.11414110825615	5.35138998954087	4.86574178157128	5.57709851897036	General
359	COVID-19-Related	1.10408067009951	1	1.74349751223565	6.2478743330974	6.17849035203406	6.32292106292734	6.00941461287315	6.44879071888639	COVID-19-Related
360	General	1.10408067009951	-1	1.74349751223565	5.24215992975366	5.12376571075841	5.36047588024583	4.87618055814468	5.5856077646989	General
361	COVID-19-Related	1.12272785848324	1	1.77293285329672	6.25671454716295	6.18738961621373	6.33135440610896	6.01998897551627	6.45616217132301	COVID-19-Related
362	General	1.12272785848324	-1	1.77293285329672	5.2514587549601	5.13317227642325	5.36970318563229	4.88660214228385	5.59409404051137	General
363	COVID-19-Related	1.14137504686696	1	1.80236819435778	6.26548862326225	6.1964511969194	6.33988780109276	6.03050097046275	6.46346321421091	COVID-19-Related
364	General	1.14137504686696	-1	1.80236819435778	5.26073782625481	5.14256088593532	5.37905419173297	4.89700641542793	5.6025572528314	General
365	COVID-19-Related	1.16002223525068	1	1.83180353541885	6.27419642992133	6.20600871694127	6.34816776200868	6.04095032112125	6.47069391951292	COVID-19-Related
366	General	1.16002223525068	-1	1.83180353541885	5.26999704610098	5.15244694344954	5.38826899203672	4.90739325938237	5.61099730811998	General
367	COVID-19-Related	1.1786694236344	1	1.86123887647991	6.28283784289193	6.21517378369017	6.3563101459047	6.05133675365554	6.47785436999442	COVID-19-Related
368	General	1.1786694236344	-1	1.86123887647991	5.27923631710673	5.1624098805821	5.39661833373184	4.91776255631282	5.61941411287401	General
369	COVID-19-Related	1.19731661201813	1	1.89067421754097	6.29141274530731	6.22446121469207	6.36438272837941	6.06165999715713	6.48494465923639	COVID-19-Related
370	General	1.19731661201813	-1	1.89067421754097	5.28845554202174	5.17164834918102	5.4062187862032	4.92674859565918	5.62780757362495	General
371	COVID-19-Related	1.21596380040185	1	1.92010955860204	6.29992102783423	6.2337299828632	6.37251508033872	6.07191978382248	6.49196489163869	COVID-19-Related
372	General	1.21596380040185	-1	1.92010955860204	5.29765462373392	5.18185851315097	5.41440450861228	4.93569811035777	5.63617759693771	General
373	COVID-19-Related	1.23461098878557	1	1.9495448996631	6.30836258882072	6.24264539761621	6.38037858826085	6.08211584913473	6.49891518241381	COVID-19-Related
374	General	1.23461098878557	-1	1.9495448996631	5.30683346526608	5.19230416605363	5.42339328920391	4.94463431621021	5.64452408940978	General
375	COVID-19-Related	1.25325817716929	1	1.97898024072417	6.31673733443956	6.25142245796319	6.38820959143431	6.09224793204944	6.50578496964142	COVID-19-Related
376	General	1.25325817716929	-1	1.97898024072417	5.31599196977261	5.2018780162412	5.43284893200222	4.95355713880081	5.65284695767048	General
377	COVID-19-Related	1.27190536555302	1	2.00841558178523	6.32504517882703	6.26023990862816	6.39624692544754	6.10231577518433	6.51258045691329	COVID-19-Related
378	General	1.27190536555302	-1	2.00841558178523	5.3251300405363	5.21080356733565	5.44206368108054	4.96246650387912	5.6611461083806	General
379	COVID-19-Related	1.29055255393674	1	2.03785092284629	6.33328604421667	6.26861784415463	6.40420140047861	6.11231912501255	6.51928883481589	COVID-19-Related
380	General	1.29055255393674	-1	2.03785092284629	5.33424758096512	5.21941009779868	5.45127719750514	4.97136233735676	5.66942144823214	General
381	COVID-19-Related	1.30919974232046	1	2.06728626390736	6.34145986106799	6.27722428981631	6.41208255048911	6.12225773205917	6.52548853223411	COVID-19-Related
382	General	1.30919974232046	-1	2.06728626390736	5.34334449458904	5.22838650239472	5.46055879040125	4.9802445653042	5.67871610201471	General
383	COVID-19-Related	1.32784693070418	1	2.09672160496842	6.34956656818961	6.28605240485397	6.41985056465399	6.13156406967148	6.53162833482396	COVID-19-Related
384	General	1.32784693070418	-1	2.09672160496842	5.35242068505697	5.23739986125709	5.46978047522595	4.98950512048494	5.68723141351199	General
385	COVID-19-Related	1.34649411908791	1	2.12615694602949	6.35760611285684	6.29452793416542	6.42762453536003	6.14059095787397	6.53769870983532	COVID-19-Related
386	General	1.34649411908791	-1	2.12615694602949	5.36147605613364	5.24695675344107	5.47860277283798	4.99909845390553	5.69542330519954	General
387	COVID-19-Related	1.36514130747163	1	2.15559228709055	6.3655784509233	6.30279232123189	6.43539656634313	6.14956257244855	6.5437056971996	COVID-19-Related
388	General	1.36514130747163	-1	2.15559228709055	5.37051051169664	5.25615217898743	5.4871132651503	5.0090916384679	5.70358575920066	General
389	COVID-19-Related	1.38378849585535	1	2.18502762815161	6.37348354692651	6.31131073374576	6.4427802119113	6.15847873326304	6.54965353319379	COVID-19-Related
390	General	1.38378849585535	-1	2.18502762815161	5.37952395573345	5.26566316692922	5.49560309451692	5.01906713665602	5.71255691529964	General
391	COVID-19-Related	1.40243568423907	1	2.21446296921268	6.38132137418717	6.31978409967269	6.45019627970617	6.1673392636646	6.55554238796757	COVID-19-Related
392	General	1.40243568423907	-1	2.21446296921268	5.38851629233854	5.27532652869943	5.50404845324184	5.02902484035721	5.72153645245537	General
393	COVID-19-Related	1.4210828726228	1	2.24389831027374	6.38909191490197	6.32814528108977	6.45749315109921	6.17614399061878	6.56137243923803	COVID-19-Related
394	General	1.4210828726228	-1	2.24389831027374	5.39748742571053	5.28460359568578	5.51235770826291	5.03896608811445	5.73048572432538	General
395	COVID-19-Related	1.43973006100652	1	2.27333365133481	6.39679516022977	6.33652588508734	6.46475141626242	6.18490261235009	6.56719812575915	COVID-19-Related
396	General	1.43973006100652	-1	2.27333365133481	5.40643726014948	5.29400280877004	5.52037789961542	5.04890126221305	5.73879156992219	General
397	COVID-19-Related	1.45837724939024	1	2.30276899239587	6.40443111037097	6.34466094112216	6.471886750937	6.19405118231743	6.57339155548456	COVID-19-Related
398	General	1.45837724939024	-1	2.30276899239587	5.41536570005412	5.30288446976442	5.52913939656814	5.05881827219482	5.74667090280614	General
399	COVID-19-Related	1.47702443777397	1	2.33220433345693	6.41199977463995	6.35264418684521	6.47895327753937	6.20383953646816	6.57932581803052	COVID-19-Related
400	General	1.47702443777397	-1	2.33220433345693	5.42427264991929	5.3117348662492	5.53765871074586	5.06871701041732	5.75452650145151	General
