# Supplementary material for: An energizing role for motivation in information-seeking during the early phase of the COVID-19 pandemic
Source: Nat Commun. 2022 Apr 28;13:2310. doi: 10.1038/s41467-022-30011-5 (PMC9050882; doi:10.1038/s41467-022-30011-5)
Supplement: Supplementary file 4 — Source Data [file 41467_2022_30011_MOESM4_ESM.zip › figure_sources/fs2b_scatter.csv]

	questionId	type	block	satisfaction	seSatis	n	useful	useful_s
1	C_01_NU	Not useful	COVID-19-Related	3.24336283185841	0.0481652749506315	678	1.22822335858529	0.88412830935014
2	C_02_NU	Not useful	COVID-19-Related	3.66579292267366	0.038722465137692	763	-0.0372294816459424	0.0153898144449406
3	C_03_NU	Not useful	COVID-19-Related	3.33477633477633	0.0453974793663991	693	-0.352803906416287	-0.201253304990051
4	C_04_NU	Not useful	COVID-19-Related	3.39381443298969	0.0600254640272087	485	0.0707071643247006	0.0894887586209385
5	C_05_NU	Not useful	COVID-19-Related	3.35538461538462	0.0437895057102728	650	-1.75775814188802	-1.16576007215759
6	C_06_NU	Not useful	COVID-19-Related	2.67264573991031	0.0504916488754396	669	-2.99721125455138	-2.01664964889122
7	C_07_NU	Not useful	COVID-19-Related	2.34670487106017	0.0732157315553161	349	-4.14991423278721	-2.80798490734492
8	C_08_NU	Not useful	COVID-19-Related	3.23758865248227	0.0491850341236771	564	-0.901405465621044	-0.577870495053887
9	C_09_NU	Not useful	COVID-19-Related	3.36231884057971	0.100217698604929	138	-0.152365581946719	-0.0636515842580518
10	C_10_NU	Not useful	COVID-19-Related	3.65904761904762	0.0471649743050691	525	-0.834608797867778	-0.53201431237856
11	C_11_NU	Not useful	COVID-19-Related	3.61830065359477	0.0402007033783729	765	-1.17845217425108	-0.768064181473458
12	C_12_NU	Not useful	COVID-19-Related	3.11702127659574	0.0522836837422623	470	-1.60867646710447	-1.06341489922665
13	C_13_NU	Not useful	COVID-19-Related	3.47602739726027	0.0467355965109133	584	0.381000507736822	0.302506394335986
14	C_14_NU	Not useful	COVID-19-Related	3.64385964912281	0.0450662506035127	570	0.0799309525771906	0.0958209265761885
15	C_15_NU	Not useful	COVID-19-Related	3.78428093645485	0.0422464933060017	598	0.701692063741644	0.522662445067619
16	C_16_NU	Not useful	COVID-19-Related	3.6140350877193	0.0433205424238461	627	0.340835710773256	0.27493309871169
17	C_17_NU	Not useful	COVID-19-Related	3.64285714285714	0.0455292704509085	574	-0.39323567810538	-0.229009879843615
18	C_18_NU	Not useful	COVID-19-Related	4.07172413793103	0.0351430775793486	725	-0.54107092703391	-0.330499376381976
19	C_19_NU	Not useful	COVID-19-Related	3.37765205091938	0.0424195899590714	707	0.279647126337997	0.232926887924765
20	C_20_NU	Not useful	COVID-19-Related	3.80821917808219	0.0499109171295888	511	-1.27670181219182	-0.835512955442803
21	C_21_NU	Not useful	COVID-19-Related	3.60762942779292	0.0599962425927874	367	1.1297141244403	0.816501321536239
22	C_22_NU	Not useful	COVID-19-Related	3.4009360374415	0.0467852934755428	641	0.417216554965165	0.32736885729021
23	C_23_NU	Not useful	COVID-19-Related	3.89052287581699	0.0431324145833207	612	0.175449537824852	0.161394821821755
24	C_24_NU	Not useful	COVID-19-Related	3.20642978003384	0.0504877573478934	591	-1.88940980900585	-1.25613947430331
25	C_25_NU	Not useful	COVID-19-Related	3.86998087954111	0.0488379389598176	523	-0.345815083789104	-0.196455449979358
26	C_26_NU	Not useful	COVID-19-Related	3.84656084656085	0.0420572507375987	567	0.231966027111299	0.200193620385487
27	C_27_U	Useful	COVID-19-Related	3.29805013927577	0.0717212214582006	359	2.49442051957034	1.7533777834644
28	C_28_U	Useful	COVID-19-Related	3.90036900369004	0.0463015783634718	542	1.34299025998988	0.962916251517109
29	C_29_U	Useful	COVID-19-Related	3.27697841726619	0.0607102869808822	556	2.13704216956128	1.50803610021223
30	C_30_U	Useful	COVID-19-Related	3.30313588850174	0.07090142269872	287	1.74937230774626	1.24189917154427
31	C_31_U	Useful	COVID-19-Related	3.70149253731343	0.0537535111209431	469	1.3065351349159	0.937889660654528
32	C_32_U	Useful	COVID-19-Related	3.70238095238095	0.0541387232799174	420	2.00534019814286	1.41762216396061
33	C_33_U	Useful	COVID-19-Related	3.93194706994329	0.0469447363018199	529	2.29535753817727	1.61672024131912
34	C_34_U	Useful	COVID-19-Related	3.98657718120805	0.0494712495890874	447	2.01639935224431	1.42521431799716
35	C_35_U	Useful	COVID-19-Related	3.81854838709677	0.0526144950382896	496	1.88948411379182	1.33808649329402
36	C_36_U	Useful	COVID-19-Related	3.7124773960217	0.0493452393800328	553	1.09927917332381	0.795607604453413
37	C_37_U	Useful	COVID-19-Related	3.09009009009009	0.0708714994321182	333	0.634590681347967	0.476597074558759
38	C_38_U	Useful	COVID-19-Related	3.71428571428571	0.101329036786822	126	2.01880974137054	1.42686905988487
39	C_39_U	Useful	COVID-19-Related	3.84662576687117	0.0673317586501477	326	1.78906041043253	1.26914521461847
40	C_40_U	Useful	COVID-19-Related	3.92176039119804	0.052474618413842	409	2.26754017969007	1.59762351216721
41	C_41_U	Useful	COVID-19-Related	3.63427561837456	0.0528524379417821	566	2.44987320589982	1.7227958723889
42	C_42_U	Useful	COVID-19-Related	3.66804979253112	0.077281345433737	241	2.50468836930304	1.76042670385014
43	C_43_U	Useful	COVID-19-Related	3.65104166666667	0.081505888445525	192	2.56567354444187	1.80229327333206
44	C_44_U	Useful	COVID-19-Related	3.58571428571429	0.0628774201654983	350	1.46449909473208	1.04633255819854
45	C_45_U	Useful	COVID-19-Related	3.4484375	0.0499485855936594	640	1.7660068829492	1.25331887472542
46	C_46_U	Useful	COVID-19-Related	3.58631921824104	0.0465312178586916	614	1.20013895222581	0.864848250753428
47	C_47_U	Useful	COVID-19-Related	3.93617021276596	0.0398041487346983	611	1.88775088126541	1.3368966221519
48	C_48_U	Useful	COVID-19-Related	3.6047619047619	0.0585069409942766	420	1.58620893237772	1.12988685418646
49	C_49_U	Useful	COVID-19-Related	3.34972677595628	0.0673092935904838	366	1.27792129871143	0.918246146327125
50	C_50_U	Useful	COVID-19-Related	3.54352941176471	0.0532748150160694	425	-0.331810100932484	-0.186840972583417
51	C_51_U	Useful	COVID-19-Related	3.48788368336026	0.0471561370404857	619	0.926439819637636	0.676952688831053
52	C_52_U	Useful	COVID-19-Related	3.43092783505155	0.0574565296625326	485	1.39725615813395	1.00017001015559
53	NC_01_NU	Not useful	General	2.83045977011494	0.0712483579973188	348	-2.52634386984279	-1.69339728413543
54	NC_02_NU	Not useful	General	3.27634194831014	0.0521449675613706	503	-2.21178150047815	-1.47744894483128
55	NC_03_NU	Not useful	General	3.22623574144487	0.0513471584232167	526	-1.88184857548398	-1.25094865689741
56	NC_04_NU	Not useful	General	3.03846153846154	0.0636394848206049	390	-1.72279636244969	-1.14175866911604
57	NC_05_NU	Not useful	General	3.30718954248366	0.059955866696882	459	-1.77085028206047	-1.17474787935744
58	NC_06_NU	Not useful	General	3.09842519685039	0.0562553650121106	508	-1.71191786327693	-1.13429053541898
59	NC_07_NU	Not useful	General	3.11466165413534	0.0489906922639365	532	-1.88884576279886	-1.25575225430005
60	NC_08_NU	Not useful	General	3.46725663716814	0.0498111744787744	565	-2.14568125694126	-1.43207086019826
61	NC_09_NU	Not useful	General	3.24063116370809	0.05277950749834	507	-2.04918321680278	-1.36582456520722
62	NC_10_NU	Not useful	General	2.75417661097852	0.0630245373450742	419	-3.0034325351253	-2.02092058317684
63	NC_11_NU	Not useful	General	3.23905109489051	0.0485200553151884	548	-2.07800501825694	-1.38561084851998
64	NC_12_NU	Not useful	General	3.16524216524217	0.0481907420640114	702	-2.20132946627114	-1.47027358105871
65	NC_13_NU	Not useful	General	2.88268156424581	0.0567692196893172	537	-2.64684077290692	-1.77611889562554
66	NC_14_NU	Not useful	General	3.26966292134831	0.0560186289858277	534	-2.28371754771121	-1.52683333231368
67	NC_15_NU	Not useful	General	3.87463556851312	0.0384085381773977	686	-1.51429191263403	-0.998619520697996
68	NC_16_NU	Not useful	General	3.42056074766355	0.0499351615642284	535	-0.745367266757225	-0.470749640195398
69	NC_17_NU	Not useful	General	3.03001579778831	0.051678819177259	633	-2.08065754115646	-1.38743181622274
70	NC_18_NU	Not useful	General	3.25199362041467	0.0510321442204075	627	-1.66379312132187	-1.10125270535168
71	NC_19_NU	Not useful	General	3.54161781946073	0.0386878627165582	853	-1.15814452609147	-0.754122898846109
72	NC_20_NU	Not useful	General	3.87988422575977	0.0377381874170702	691	-1.34568451228722	-0.882869858165803
73	NC_21_NU	Not useful	General	3.38202247191011	0.0483819376270982	623	-1.62029274037108	-1.07138951782421
74	NC_22_NU	Not useful	General	3.45714285714286	0.0469818514616315	560	-1.4306467412218	-0.941196772090888
75	NC_23_NU	Not useful	General	3.79310344827586	0.0393162507301603	783	-1.22734369173945	-0.801628406046791
76	NC_24_NU	Not useful	General	2.98048780487805	0.0451937898360181	820	-1.1021594631766	-0.715688926636645
77	NC_25_NU	Not useful	General	4.19710467706013	0.0323717195125221	898	-0.000229447928676733	0.040790487295859
78	NC_26_NU	Not useful	General	3.45308310991957	0.0445867343147092	746	-2.09790863340838	-1.39927476085248
79	NC_27_U	Useful	General	3.69106881405564	0.0429135468079327	683	0.921154039537208	0.673323979405574
80	NC_28_U	Useful	General	3.81995661605206	0.0508373902621583	461	0.502926075722921	0.386208790075483
81	NC_29_U	Useful	General	3.69938650306748	0.0557923271361657	489	0.991402747652359	0.721550001756466
82	NC_30_U	Useful	General	4.06088280060883	0.0412557611607388	657	1.60657069228816	1.14386528474969
83	NC_31_U	Useful	General	3.47211895910781	0.0542440458531091	538	-0.200916879395357	-0.0969822463975573
84	NC_32_U	Useful	General	2.91204330175913	0.0509054333520292	739	0.736584113430375	0.546615978353938
85	NC_33_U	Useful	General	3.61925601750547	0.0565217037734752	457	1.22461062956081	0.881648156257554
86	NC_34_U	Useful	General	4.04610951008646	0.0372831252621639	694	0.0151064364154791	0.0513186339478889
87	NC_35_U	Useful	General	3.66666666666667	0.0499297369922954	504	0.657893079670198	0.492594265289657
88	NC_36_U	Useful	General	4.12267250821468	0.0321053049976314	913	0.810323299831127	0.597238228170548
89	NC_37_U	Useful	General	3.81566820276498	0.0507105909358454	434	0.97026708754416	0.707040285576233
90	NC_38_U	Useful	General	3.69982547993019	0.0484183370945833	573	1.17706232976687	0.849006056066179
91	NC_39_U	Useful	General	3.91484716157205	0.0501152026919054	458	1.56485377678995	1.11522645347141
92	NC_40_U	Useful	General	3.3185595567867	0.0467296661674603	722	0.0708866619651245	0.089611984477346
93	NC_41_U	Useful	General	3.79597701149425	0.0413488349880239	696	-0.341308244349976	-0.193361486469496
94	NC_42_U	Useful	General	3.93333333333333	0.0527577536726466	390	2.26659152132281	1.59697225435977
95	NC_43_U	Useful	General	3.75729646697389	0.0440116653292853	651	1.34199591561163	0.962233630078268
96	NC_44_U	Useful	General	4.07908163265306	0.0374095232359362	784	0.312585123846951	0.255538956483472
97	NC_45_U	Useful	General	4.18014705882353	0.0391323396949972	544	1.6345839770946	1.16309651811249
98	NC_46_U	Useful	General	3.83116883116883	0.0406196620629208	693	0.610076838297183	0.459768222120142
99	NC_47_U	Useful	General	3.42465753424658	0.0506603989134235	511	0.507805922718809	0.38955882478227
100	NC_48_U	Useful	General	3.96846846846847	0.0461270178104221	666	1.29782549500679	0.931910457617285
101	NC_49_U	Useful	General	3.80843585237258	0.0445735917503423	569	0.788001366402714	0.581914130556266
102	NC_50_U	Useful	General	3.62751677852349	0.0471782512569608	596	0.345245764738907	0.277960618602412
103	NC_51_U	Useful	General	3.67556742323097	0.0399052805118642	749	0.368887436953788	0.294190722233334
104	NC_52_U	Useful	General	3.11157024793388	0.0590802378777322	484	-0.544833768995241	-0.33308258261308
