# Supplementary material for: An energizing role for motivation in information-seeking during the early phase of the COVID-19 pandemic
Source: Nat Commun. 2022 Apr 28;13:2310. doi: 10.1038/s41467-022-30011-5 (PMC9050882; doi:10.1038/s41467-022-30011-5)
Supplement: Supplementary file 4 — Source Data [file 41467_2022_30011_MOESM4_ESM.zip › figure_sources/fs6c.csv]

	block	negAff	block1	negAff_s	curiosity	lb	ub	llb	uub	iv
1	COVID-19-Related	-0.867367143171188	1	-1.1607880940297	5.52406506675267	5.40746465187887	5.65586873054553	5.13755786191736	5.85946585971473	COVID-19-Related
2	General	-0.867367143171188	-1	-1.1607880940297	4.88426875250769	4.75443128932484	5.00631901519617	4.50712291048027	5.24462612934164	General
3	COVID-19-Related	-0.854078509367692	1	-1.14315743423167	5.51711754590745	5.40071932165051	5.6477135524658	5.13545112386958	5.85041285303185	COVID-19-Related
4	General	-0.854078509367692	-1	-1.14315743423167	4.88161163267627	4.75360911451766	5.00366734917011	4.50792834119592	5.23983951464818	General
5	COVID-19-Related	-0.840789875564197	1	-1.12552677443364	5.51015330214481	5.39421615030297	5.63988612410192	5.13334345983821	5.84132166138952	COVID-19-Related
6	General	-0.840789875564197	-1	-1.12552677443364	4.87895264896767	4.75158761608931	4.99922809437669	4.50906717231798	5.23504762533971	General
7	COVID-19-Related	-0.827501241760701	1	-1.10789611463561	5.50317240054508	5.38826819040521	5.63204433324506	5.13123487095187	5.83219243909279	COVID-19-Related
8	General	-0.827501241760701	-1	-1.10789611463561	4.87629180606525	4.74883799602582	4.99579184997752	4.51020586760263	5.23021967759159	General
9	COVID-19-Related	-0.814212607957206	1	-1.09026545483757	5.49617490626982	5.38132030523949	5.62445766701904	5.12912535833924	5.82348830203649	COVID-19-Related
10	General	-0.814212607957206	-1	-1.09026545483757	4.87362910865212	4.74760860092145	4.99231895286913	4.50954038108983	5.22537491354103	General
11	COVID-19-Related	-0.800923974153711	1	-1.07263479503954	5.48916088455466	5.37533026472522	5.61637919573145	5.12690602658145	5.81465915295033	COVID-19-Related
12	General	-0.800923974153711	-1	-1.07263479503954	4.87096456141113	4.74538491656792	4.98865257694959	4.50880909148995	5.22052483551701	General
13	COVID-19-Related	-0.787635340350215	1	-1.05500413524151	5.48213040070245	5.36899792043779	5.60830699252747	5.12031937500064	5.80499830460749	COVID-19-Related
14	General	-0.787635340350215	-1	-1.05500413524151	4.86829816902503	4.7434055711936	4.98554959788828	4.50762437248184	5.21566945756494	General
15	COVID-19-Related	-0.77434670654672	1	-1.03737347544348	5.47508352007655	5.36275066084356	5.60129422758605	5.11372391919163	5.79603237485354	COVID-19-Related
16	General	-0.77434670654672	-1	-1.03737347544348	4.86562993617647	4.74107222685446	4.98235832058323	4.50665557196787	5.21080879372581	General
17	COVID-19-Related	-0.761058072743224	1	-1.01974281564544	5.46802030809432	5.3563468608325	5.59364512991672	5.10962581649977	5.78748767802181	COVID-19-Related
18	General	-0.761058072743224	-1	-1.01974281564544	4.86295986754815	4.73821718465224	4.97876716453632	4.5056866670055	5.20633476347518	General
19	COVID-19-Related	-0.747769438939729	1	-1.00211215584741	5.46094083022079	5.35029992239166	5.58587710419558	5.10621143225497	5.77887760226188	COVID-19-Related
20	General	-0.747769438939729	-1	-1.00211215584741	4.86028796782281	4.73670908576868	4.97654909307592	4.50471765767931	5.20111247883513	General
21	COVID-19-Related	-0.734480805136233	1	-0.984481496049379	5.45384515196261	5.34338312622636	5.57898205529784	5.10285203664657	5.77023634218407	COVID-19-Related
22	General	-0.734480805136233	-1	-0.984481496049379	4.8576142416834	4.73555763959527	4.97238308056377	4.50279541726908	5.19627525388159	General
23	COVID-19-Related	-0.721192171332738	1	-0.966850836251346	5.44673333886201	5.33649653601462	5.57208490601899	5.0995336131647	5.76224092138152	COVID-19-Related
24	General	-0.721192171332738	-1	-0.966850836251346	4.85493869381311	4.73381867977416	4.96966081655696	4.5015978143858	5.19210424812656	General
25	COVID-19-Related	-0.707903537529242	1	-0.949220176453314	5.43960545649119	5.32981713247834	5.56321490835503	5.09486083421351	5.75425782011669	COVID-19-Related
26	General	-0.707903537529242	-1	-0.949220176453314	4.85226132889547	4.73212347002392	4.96639626994562	4.5007875006263	5.18704624592697	General
27	COVID-19-Related	-0.694614903725747	1	-0.931589516655282	5.43246157044669	5.32300348091712	5.5565510093408	5.08983023790379	5.74624937075992	COVID-19-Related
28	General	-0.694614903725747	-1	-0.931589516655282	4.84958215161442	4.7316400926516	4.96320095635287	4.50054867474963	5.18165542365721	General
29	COVID-19-Related	-0.681326269922252	1	-0.913958856857249	5.42530174634409	5.31476992151659	5.5492490210683	5.08515704886469	5.73821567942224	COVID-19-Related
30	General	-0.681326269922252	-1	-0.913958856857249	4.84690116665442	4.72942274673762	4.95981140357211	4.49987104855369	5.17679208871365	General
31	COVID-19-Related	-0.668037636118756	1	-0.896328197059217	5.41812604981285	5.30731736129751	5.5411901090373	5.08239935310357	5.73015685243507	COVID-19-Related
32	General	-0.668037636118756	-1	-0.896328197059217	4.84421837870052	4.72700312510431	4.95564810268648	4.49890141482274	5.17223469726226	General
33	COVID-19-Related	-0.654749002315261	1	-0.878697537261184	5.41093454649135	5.30036901965951	5.53325921422855	5.07708207913763	5.72207299633382	COVID-19-Related
34	General	-0.654749002315261	-1	-0.878697537261184	4.84153379243848	4.72536954014331	4.95152037819212	4.49748922834391	5.16937235033604	General
35	COVID-19-Related	-0.641460368511765	1	-0.861066877463152	5.40372730202214	5.29296768173585	5.52518091153051	5.06943822537415	5.71378819586707	COVID-19-Related
36	General	-0.641460368511765	-1	-0.861066877463152	4.8388474125548	4.72432696389646	4.9482329001774	4.49513192311307	5.16650829434801	General
37	COVID-19-Related	-0.62817173470827	1	-0.84343621766512	5.39650438204735	5.28586810958063	5.51795647096818	5.06422850188013	5.7047050831563	COVID-19-Related
38	General	-0.62817173470827	-1	-0.84343621766512	4.8361592437369	4.72177099405765	4.94522010735463	4.49319234283183	5.16278504075189	General
39	COVID-19-Related	-0.614883100904774	1	-0.825805557867087	5.38926585220431	5.27875414287388	5.50931277380871	5.0591627821455	5.69296292015749	COVID-19-Related
40	General	-0.614883100904774	-1	-0.825805557867087	4.83346929067316	4.72065785974838	4.94260126589546	4.49196069416327	5.15648643709802	General
41	COVID-19-Related	-0.601594467101279	1	-0.808174898069055	5.38201177812142	5.27178177545183	5.50069597154571	5.05423629926556	5.68295656653643	COVID-19-Related
42	General	-0.601594467101279	-1	-0.808174898069055	4.83077755805301	4.71976005544209	4.93849404407071	4.4905763428174	5.1501408274129	General
43	COVID-19-Related	-0.588305833297784	1	-0.790544238271022	5.37474222541407	5.26434068307262	5.49334578077618	5.05061398191578	5.67448369955215	COVID-19-Related
44	General	-0.588305833297784	-1	-0.790544238271022	4.82808405056707	4.71847983056568	4.93509092466349	4.48956883083307	5.14522212957571	General
45	COVID-19-Related	-0.575017199494288	1	-0.77291357847299	5.36745725968088	5.25734149040594	5.48601347141206	5.0443991270977	5.66598431711735	COVID-19-Related
46	General	-0.575017199494288	-1	-0.77291357847299	4.82538877290723	4.71815343844469	4.9319341321031	4.48641563557138	5.13882757978084	General
47	COVID-19-Related	-0.561728565690793	1	-0.755282918674958	5.36015694650011	5.25021907845661	5.47851975543027	5.03868199340365	5.65793398389678	COVID-19-Related
48	General	-0.561728565690793	-1	-0.755282918674958	4.82269172976673	4.71616147638057	4.92915568997177	4.48410651326529	5.13351837635499	General
49	COVID-19-Related	-0.548439931887297	1	-0.737652258876925	5.3528413514262	5.24314931823838	5.47015493201002	5.03350794703428	5.64890643267823	COVID-19-Related
50	General	-0.548439931887297	-1	-0.737652258876925	4.81999292584033	4.71352022774605	4.92804708758368	4.48298896639303	5.12968046277215	General
51	COVID-19-Related	-0.535151298083802	1	-0.720021599078893	5.34551053998652	5.23692511088011	5.46201602347679	5.02832885925367	5.64014115154469	COVID-19-Related
52	General	-0.535151298083802	-1	-0.720021599078893	4.81729236582433	4.71081912769256	4.92554216685312	4.47981801748583	5.12576744174949	General
53	COVID-19-Related	-0.521862664280306	1	-0.70239093928086	5.33816457767837	5.22992162264828	5.45443435163207	5.02314474441202	5.6311028360912	COVID-19-Related
54	General	-0.521862664280306	-1	-0.70239093928086	4.81459005441675	4.70835473524935	4.92329388823708	4.47859682601872	5.12253161070787	General
55	COVID-19-Related	-0.508574030476811	1	-0.684760279482828	5.3308035299661	5.22369901069185	5.44629265928547	5.01677223193833	5.62394569008037	COVID-19-Related
56	General	-0.508574030476811	-1	-0.684760279482828	4.8118859963174	4.70645734062829	4.9207988387501	4.47851533795029	5.11797873630621	General
57	COVID-19-Related	-0.495285396673315	1	-0.667129619684796	5.3234274622784	5.21600192303902	5.43805000068192	5.0099265235096	5.6155569549922	COVID-19-Related
58	General	-0.495285396673315	-1	-0.667129619684796	4.80918019622801	4.70454037702927	4.91782711372775	4.47651012758178	5.1141364119068	General
59	COVID-19-Related	-0.48199676286982	1	-0.649498959886763	5.31603644000588	5.20879149180552	5.42949314177602	5.00307193783193	5.60583966928087	COVID-19-Related
60	General	-0.48199676286982	-1	-0.649498959886763	4.80647265885232	4.70126121736793	4.91576457991679	4.47538438648398	5.11029115811073	General
61	COVID-19-Related	-0.468708129066325	1	-0.631868300088731	5.3086305284987	5.20155535673168	5.42060458422021	4.99620850651969	5.59560087395977	COVID-19-Related
62	General	-0.468708129066325	-1	-0.631868300088731	4.80376338889623	4.69945418562852	4.91287914738986	4.47485369683086	5.10638804316733	General
63	COVID-19-Related	-0.455419495262829	1	-0.614237640290698	5.30120979306448	5.19347019368728	5.4116713878878	4.98870735291909	5.5852084914615	COVID-19-Related
64	General	-0.455419495262829	-1	-0.614237640290698	4.80105239106787	4.6973055563939	4.90873776991971	4.47366282901961	5.10246782337765	General
65	COVID-19-Related	-0.442130861459334	1	-0.596606980492666	5.29377429896636	5.18627771184201	5.40303946813833	4.98245523365692	5.57536426812148	COVID-19-Related
66	General	-0.442130861459334	-1	-0.596606980492666	4.79833967007778	4.69491236004916	4.90568118162621	4.4723024189504	5.09765147314675	General
67	COVID-19-Related	-0.428842227655838	1	-0.578976320694634	5.28632411142125	5.17880296118336	5.39488067084266	4.97556545554804	5.56849711402198	COVID-19-Related
68	General	-0.428842227655838	-1	-0.578976320694634	4.79562523063894	4.69263780891424	4.90269652208131	4.4702281877354	5.09041894740253	General
69	COVID-19-Related	-0.415553593852343	1	-0.561345660896601	5.27885929559824	5.17091326141811	5.38684695886714	4.96864759852933	5.55921243413194	COVID-19-Related
70	General	-0.415553593852343	-1	-0.561345660896601	4.792909077467	4.68997893415553	4.89926629891617	4.46820893467207	5.08310933261658	General
71	COVID-19-Related	-0.402264960048847	1	-0.543715001098569	5.27137991661721	5.16411045891025	5.3793499005956	4.96083940578208	5.54906796324165	COVID-19-Related
72	General	-0.402264960048847	-1	-0.543715001098569	4.79019121528029	4.68799548848538	4.89717183246716	4.46762677325294	5.07789870637709	General
73	COVID-19-Related	-0.388976326245352	1	-0.526084341300537	5.26388603954763	5.15710044990791	5.37155737728314	4.95291634047347	5.54050368324748	COVID-19-Related
74	General	-0.388976326245352	-1	-0.526084341300537	4.78747164880005	4.68520686125031	4.89522269983227	4.46785009559405	5.07488208111393	General
75	COVID-19-Related	-0.375687692441857	1	-0.508453681502504	5.2563777294075	5.15021145834327	5.36358925601018	4.94604535458861	5.53190124296995	COVID-19-Related
76	General	-0.375687692441857	-1	-0.508453681502504	4.78475038275046	4.68428767646438	4.89163345726976	4.46630220315366	5.06947490691265	General
77	COVID-19-Related	-0.362399058638361	1	-0.490823021704472	5.2488550511625	5.14389517125372	5.35469168331011	4.93892084251937	5.52311360090681	COVID-19-Related
78	General	-0.362399058638361	-1	-0.490823021704472	4.78202742185883	4.68216732102574	4.88926368843608	4.46475405941638	5.06581897054605	General
79	COVID-19-Related	-0.349110424834866	1	-0.473192361906439	5.24131806972534	5.13614720464146	5.34637064252008	4.92998136966144	5.51330618975854	COVID-19-Related
80	General	-0.349110424834866	-1	-0.473192361906439	4.77930277085573	4.68117962783178	4.88674793307991	4.46320566472834	5.06449803434669	General
81	COVID-19-Related	-0.33582179103137	1	-0.455561702108407	5.23376684995519	5.1283706102487	5.33805308861842	4.92106123172399	5.50615771117229	COVID-19-Related
82	General	-0.33582179103137	-1	-0.455561702108407	4.77657643447506	4.67903788457385	4.88275579536464	4.46165701943596	5.06037931046733	General
83	COVID-19-Related	-0.322533157227875	1	-0.437931042310375	5.22620145665743	5.12047906806936	5.33092846011838	4.91304269614657	5.4975043670559	COVID-19-Related
84	General	-0.322533157227875	-1	-0.437931042310375	4.77384841745424	4.67751813161989	4.88113169519788	4.46010812388597	5.05628555209185	General
85	COVID-19-Related	-0.309244523424379	1	-0.420300382512342	5.2186219545834	5.11237433460383	5.32170213456489	4.90686412057936	5.4896533498098	COVID-19-Related
86	General	-0.309244523424379	-1	-0.420300382512342	4.77111872453434	4.67545423475291	4.87918207137665	4.45783812229655	5.05512199398313	General
87	COVID-19-Related	-0.295955889620884	1	-0.40266972271431	5.21102840843051	5.1049925262578	5.31312051346954	4.90220761660387	5.48199942260363	COVID-19-Related
88	General	-0.295955889620884	-1	-0.40266972271431	4.76838736046016	4.67348382498838	4.87562031228691	4.45450375598698	5.05395816730169	General
89	COVID-19-Related	-0.282667255817388	1	-0.385039062916277	5.20342088284237	5.09760066891194	5.30388893979273	4.89834511117745	5.4730272343555	COVID-19-Related
90	General	-0.282667255817388	-1	-0.385039062916277	4.76565432998044	4.67150142206308	4.87151799855718	4.45120169230526	5.05123884894399	General
91	COVID-19-Related	-0.269378622013893	1	-0.367408403118245	5.1957994424092	5.09186717713582	5.29564099272219	4.8919989430627	5.46590915100169	COVID-19-Related
92	General	-0.269378622013893	-1	-0.367408403118245	4.76291963784794	4.66914109223178	4.86717223763649	4.44789589602133	5.04787861406081	General
93	COVID-19-Related	-0.256089988210398	1	-0.349777743320213	5.1881641516683	5.08561294278651	5.28810141064586	4.88654951871245	5.45880281314523	COVID-19-Related
94	General	-0.256089988210398	-1	-0.349777743320213	4.76018328881962	4.66697930817691	4.8640442535504	4.44513174893888	5.0439824258061	General
95	COVID-19-Related	-0.242801354406902	1	-0.33214708352218	5.18051507510482	5.07857942806389	5.28112751739992	4.88287349145618	5.45017880535184	COVID-19-Related
96	General	-0.242801354406902	-1	-0.33214708352218	4.75744528765672	4.66462055932724	4.86072993689745	4.44317956844158	5.04088023621375	General
97	COVID-19-Related	-0.229512720603407	1	-0.314516423724148	5.17285227715261	5.06973006229788	5.27270884901627	4.87919521851565	5.44358840868529	COVID-19-Related
98	General	-0.229512720603407	-1	-0.314516423724148	4.754705639125	4.66257769611314	4.85864996230368	4.44268775257315	5.03686311277962	General
99	COVID-19-Related	-0.216224086799911	1	-0.296885763926115	5.16517582219524	5.06123399723236	5.26578426542182	4.87300501721842	5.44021891485245	COVID-19-Related
100	General	-0.216224086799911	-1	-0.296885763926115	4.75196434799478	4.65919316340345	4.85421606986284	4.4414389676532	5.03264899658178	General
101	COVID-19-Related	-0.202935452996416	1	-0.279255104128083	5.15748577456726	5.05390319909853	5.25746776284385	4.86659936478609	5.43400321626229	COVID-19-Related
102	General	-0.202935452996416	-1	-0.279255104128083	4.74922141904114	4.65749277386629	4.84999566661245	4.43858896898034	5.02841170934997	General
103	COVID-19-Related	-0.18964681919292	1	-0.261624444330051	5.14978219855554	5.04687670407491	5.24874748381306	4.85793837957443	5.42514338306956	COVID-19-Related
104	General	-0.18964681919292	-1	-0.261624444330051	4.74647685704406	4.65458359526993	4.84718003499187	4.43573813114289	5.02437151655122	General
105	COVID-19-Related	-0.176358185389425	1	-0.243993784532018	5.14206515840082	5.03932842925117	5.24043915496082	4.85357421336994	5.41569073694574	COVID-19-Related
106	General	-0.176358185389425	-1	-0.243993784532018	4.74373066678857	4.65097398106619	4.84528655895586	4.43340005185574	5.02043921693189	General
107	COVID-19-Related	-0.16306955158593	1	-0.226363124733986	5.13433471829946	5.03215418142809	5.23197403651581	4.84587162630653	5.4058892426881	COVID-19-Related
108	General	-0.16306955158593	-1	-0.226363124733986	4.74098285306487	4.64915890420283	4.84110730892508	4.4320974616684	5.01559309584236	General
109	COVID-19-Related	-0.149780917782434	1	-0.208732464935953	5.12659094240527	5.02515605249334	5.2228844465706	4.83819395897653	5.39830478555528	COVID-19-Related
110	General	-0.149780917782434	-1	-0.208732464935953	4.73823342066852	4.64607948702033	4.83693228423349	4.43079469038631	5.01249237986088	General
111	COVID-19-Related	-0.136492283978939	1	-0.191101805137921	5.11883389483156	5.0185356116565	5.21511214360371	4.83168519861257	5.38948253796639	COVID-19-Related
112	General	-0.136492283978939	-1	-0.191101805137921	4.73548237440055	4.64276434409503	4.8336676105246	4.4295159696546	5.00857529322848	General
113	COVID-19-Related	-0.123203650175443	1	-0.173471145339889	5.11106363965337	5.01001817064111	5.20867023282324	4.82264558613625	5.38051530455397	COVID-19-Related
114	General	-0.123203650175443	-1	-0.173471145339889	4.73272971906767	4.64030514787049	4.82877363258575	4.4282914045199	5.00711128865051	General
115	COVID-19-Related	-0.109915016371948	1	-0.155840485541856	5.10328024090983	5.00200132776006	5.20153648147894	4.81421566716438	5.37072410129029	COVID-19-Related
116	General	-0.109915016371948	-1	-0.155840485541856	4.72997545948234	4.63851393586657	4.82581945445577	4.42706667995053	5.00276662498833	General
117	COVID-19-Related	-0.0966263825684524	1	-0.138209825743824	5.09548376260666	4.9927411893611	5.1938372800926	4.80434248874511	5.36105327466363	COVID-19-Related
118	General	-0.0966263825684524	-1	-0.138209825743824	4.72721960046302	4.63533809845052	4.82201938444886	4.42589882874354	4.99845929165958	General
119	COVID-19-Related	-0.0833377487649569	1	-0.120579165945791	5.08767426871891	4.98526923470283	5.18613126650965	4.79872393399515	5.35147461237338	COVID-19-Related
120	General	-0.0833377487649569	-1	-0.120579165945791	4.72446214683424	4.63285749070106	4.81740208368211	4.42614585609641	4.99566618861368	General
121	COVID-19-Related	-0.0700491149614615	1	-0.102948506147759	5.07985182319375	4.97910385675272	5.17800794146044	4.79140212907374	5.3435179814816	COVID-19-Related
122	General	-0.0700491149614615	-1	-0.102948506147759	4.72170310342681	4.62964929593551	4.81410902011886	4.42638687524751	4.99276501979125	General
123	COVID-19-Related	-0.0567604811579661	1	-0.0853178463497267	5.07201648995353	4.97264086356162	5.17066530653906	4.78494847611339	5.33541663550487	COVID-19-Related
124	General	-0.0567604811579661	-1	-0.0853178463497267	4.71894247507798	4.62599942111179	4.81017837563401	4.4265261074874	4.99019627658029	General
125	COVID-19-Related	-0.0434718473544706	1	-0.0676871865516943	5.06416833289893	4.96444474423568	5.16260785902878	4.78060950825523	5.32685447959605	COVID-19-Related
126	General	-0.0434718473544706	-1	-0.0676871865516943	4.71618026663156	4.62343438563141	4.8060956767464	4.42529344951024	4.98755771604913	General
127	COVID-19-Related	-0.0301832135509752	1	-0.0500565267536619	5.05630741591228	4.95681843290047	5.15465283139148	4.77298777901973	5.31941162580768	COVID-19-Related
128	General	-0.0301832135509752	-1	-0.0500565267536619	4.71341648293813	4.62023933692797	4.80223535214319	4.42182446068262	4.98473216372354	General
129	COVID-19-Related	-0.0168945797474798	1	-0.0324258669556295	5.04843380286104	4.94850371878324	5.14675191291793	4.76254254806036	5.31192646649099	COVID-19-Related
130	General	-0.0168945797474798	-1	-0.0324258669556295	4.71065112885515	4.61935460516523	4.7983452627336	4.41835417736305	4.9811855302031	General
131	COVID-19-Related	-0.00360594594398433	1	-0.0147952071575971	5.04054755760147	4.94071147640859	5.14094425309789	4.75367651569609	5.304366808563	COVID-19-Related
132	General	-0.00360594594398433	-1	-0.0147952071575971	4.70788420924717	4.61611892775883	4.79637983975854	4.41694317387378	4.97660822020005	General
133	COVID-19-Related	0.0096826878595111	1	0.00283545264043529	5.03264874398235	4.93206814115767	5.13104862567482	4.74605637435683	5.2967933431777	COVID-19-Related
134	General	0.0096826878595111	-1	0.00283545264043529	4.70511572898598	4.61365781402635	4.79403822075026	4.41562261563514	4.97367682289051	General
135	COVID-19-Related	0.0229713216630065	1	0.0204661124384677	5.02473742584899	4.92398834069159	5.12179820628788	4.74166575417204	5.2893328790075	COVID-19-Related
136	General	0.0229713216630065	-1	0.0204661124384677	4.70234569295075	4.61132792430556	4.79141145983356	4.41430186727229	4.970922318909	General
137	COVID-19-Related	0.036259955466502	1	0.0380967722365001	5.0168136670473	4.91662905677053	5.11429839223483	4.73396630774699	5.28186360546835	COVID-19-Related
138	General	0.036259955466502	-1	0.0380967722365001	4.69957410602825	4.60852088506947	4.78895049864031	4.41299011208773	4.96691572413597	General
139	COVID-19-Related	0.0495485892699974	1	0.0557274320345325	5.00887753142805	4.90910929783281	5.10647211577891	4.72393213635907	5.27486576379204	COVID-19-Related
140	General	0.0495485892699974	-1	0.0557274320345325	4.69680097311294	4.60614765756168	4.7857614495774	4.41172504273423	4.96537757455759	General
141	COVID-19-Related	0.0628372230734928	1	0.0733580918325649	5.00092908285122	4.90190114674802	5.09959658318395	4.71421396315966	5.26870805707598	COVID-19-Related
142	General	0.0628372230734928	-1	0.0733580918325649	4.69402629910724	4.6048216639901	4.78301838339483	4.40840747207451	4.9629665515055	General
143	COVID-19-Related	0.0761258568769883	1	0.0909887516305972	4.99296838519061	4.89581664905277	5.09184515691127	4.70695566739675	5.26462516544855	COVID-19-Related
144	General	0.0761258568769883	-1	0.0909887516305972	4.69125008892159	4.60308411908775	4.77964894985461	4.40181221462269	4.95866484561675	General
145	COVID-19-Related	0.0894144906804837	1	0.10861941142863	4.98499550233849	4.88923759857095	5.08188091884598	4.69949535665097	5.26053833950577	COVID-19-Related
146	General	0.0894144906804837	-1	0.10861941142863	4.68847234747472	4.60042375081789	4.77684969708001	4.3993980691402	4.95433772184136	General
147	COVID-19-Related	0.102703124483979	1	0.126250071226662	4.97701049821043	4.88137268846785	5.072871330384	4.68845676723676	5.25336429027989	COVID-19-Related
148	General	0.102703124483979	-1	0.126250071226662	4.68569307969375	4.59837654973382	4.77564791497948	4.39838532591675	4.9509026957656	General
149	COVID-19-Related	0.115991758287475	1	0.143880731024694	4.96901343675033	4.87385844053328	5.06571948202387	4.68103277851077	5.24398114724721	COVID-19-Related
150	General	0.115991758287475	-1	0.143880731024694	4.6829122905144	4.59492146568167	4.77212556945	4.39888977313435	4.94689770420812	General
151	COVID-19-Related	0.12928039209097	1	0.161511390822727	4.96100438193548	4.8653358801561	5.05652150345572	4.67309646948125	5.23782515311112	COVID-19-Related
152	General	0.12928039209097	-1	0.161511390822727	4.68012998488116	4.592529637078	4.77017373590042	4.39718308303019	4.94515917303743	General
153	COVID-19-Related	0.142569025894466	1	0.179142050620759	4.95298339778188	4.85712889990161	5.05018373684821	4.66513031606748	5.2300851926503	COVID-19-Related
154	General	0.142569025894466	-1	0.179142050620759	4.67734616774744	4.58851105021533	4.766751124843	4.39421499775991	4.9449283994189	General
155	COVID-19-Related	0.155857659697961	1	0.196772710418792	4.94495054834961	4.84869967755304	5.04313774775143	4.65719704307863	5.22228830031198	COVID-19-Related
156	General	0.155857659697961	-1	0.196772710418792	4.67456084407579	4.58459111743163	4.76328999435584	4.39282578715805	4.94184138032773	General
157	COVID-19-Related	0.169146293501456	1	0.214403370216824	4.93690589774837	4.84000893520031	5.03488340658354	4.64858471717405	5.21447802736216	COVID-19-Related
158	General	0.169146293501456	-1	0.214403370216824	4.67177401883803	4.58155827312055	4.76043517016574	4.39098832562317	4.93870687220146	General
159	COVID-19-Related	0.182434927304952	1	0.232034030014856	4.92884951014321	4.83175800805162	5.02794457085125	4.63508672884848	5.20665443606418	COVID-19-Related
160	General	0.182434927304952	-1	0.232034030014856	4.66898569701546	4.57758609616199	4.75781421437961	4.3878854675906	4.93652245704084	General
161	COVID-19-Related	0.195723561108447	1	0.249664689812889	4.92078144976027	4.82328107311226	5.01968830729167	4.62170478257211	5.19993863268081	COVID-19-Related
162	General	0.195723561108447	-1	0.249664689812889	4.66619588359902	4.57344953253972	4.75555667682691	4.38480805217006	4.93581569224047	General
163	COVID-19-Related	0.209012194911943	1	0.267295349610921	4.91270178089279	4.81524888503412	5.01129963179379	4.6110077357573	5.19344353379593	COVID-19-Related
164	General	0.209012194911943	-1	0.267295349610921	4.6634045835895	4.56998041694925	4.75177423201877	4.38172967298586	4.93046284764276	General
165	COVID-19-Related	0.222300828715438	1	0.284926009408954	4.90461056790716	4.80753518328687	5.00468943006441	4.60029638180416	5.18572930388576	COVID-19-Related
166	General	0.222300828715438	-1	0.284926009408954	4.66061180199766	4.56623909672024	4.74901496109204	4.37902215503682	4.9286194144467	General
167	COVID-19-Related	0.235589462518934	1	0.302556669206986	4.89650787524913	4.7985593891658	4.99690397701814	4.58960972771952	5.17799449483205	COVID-19-Related
168	General	0.235589462518934	-1	0.302556669206986	4.65781754384449	4.56300504852257	4.74621365189027	4.37751796510173	4.92688937789783	General
169	COVID-19-Related	0.248878096322429	1	0.320187329005018	4.88839376745015	4.79059684599526	4.98794973886594	4.57903042103261	5.17473133640497	COVID-19-Related
170	General	0.248878096322429	-1	0.320187329005018	4.6550218141613	4.56050201977955	4.74347423553099	4.37373311041733	4.92536864280005	General
171	COVID-19-Related	0.262166730125924	1	0.337817988803051	4.88026830913381	4.78193394690454	4.97943929376277	4.5684375629759	5.16638097098332	COVID-19-Related
172	General	0.262166730125924	-1	0.337817988803051	4.65222461799001	4.55675078621722	4.74182254271657	4.36940017371322	4.92125576175258	General
173	COVID-19-Related	0.27545536392942	1	0.355448648601083	4.87213156502247	4.77373328609802	4.97027044313654	4.5577466695125	5.15749571958626	COVID-19-Related
174	General	0.27545536392942	-1	0.355448648601083	4.64942596038323	4.55363205549885	4.73951804958368	4.36597692156641	4.9197181994777	General
175	COVID-19-Related	0.288743997732915	1	0.373079308399116	4.86398359994392	4.76571509938396	4.96198681882715	4.54701964680829	5.14932791436043	COVID-19-Related
176	General	0.288743997732915	-1	0.373079308399116	4.6466258464045	4.5510890804336	4.73683860486082	4.3622400266459	4.91817339942774	General
177	COVID-19-Related	0.302032631536411	1	0.390709968197148	4.85582447883822	4.75681476049324	4.95440081142567	4.53760977221945	5.14377294519159	COVID-19-Related
178	General	0.302032631536411	-1	0.390709968197148	4.64382428112849	4.54761700621572	4.73437679654148	4.35844451279585	4.9163587904361	General
179	COVID-19-Related	0.315321265339906	1	0.40834062799518	4.84765426676466	4.74989583579459	4.94630892920459	4.52922393926467	5.1384973171967	COVID-19-Related
180	General	0.315321265339906	-1	0.40834062799518	4.64102126964113	4.54488428223621	4.73309522271281	4.3546787238743	4.91353695887753	General
181	COVID-19-Related	0.328609899143402	1	0.425971287793213	4.83947302890877	4.74223199844611	4.93802203355471	4.51638549264457	5.13117237705506	COVID-19-Related
182	General	0.328609899143402	-1	0.425971287793213	4.63821681703985	4.54164853209273	4.73118963334308	4.35091161292683	4.91304635139368	General
183	COVID-19-Related	0.341898532946897	1	0.443601947591245	4.83128083058954	4.73340551981354	4.93007318618154	4.50409550188697	5.12284526669273	COVID-19-Related
184	General	0.341898532946897	-1	0.443601947591245	4.63541092843371	4.53882019194781	4.72922488869692	4.34792259868377	4.91021236668047	General
185	COVID-19-Related	0.355187166750392	1	0.461232607389278	4.82307773726668	4.72463483233958	4.92271681324641	4.49333175101894	5.11450395466751	COVID-19-Related
186	General	0.355187166750392	-1	0.461232607389278	4.63260360894366	4.5354798992111	4.72720905341114	4.34575761565808	4.90721129536231	General
187	COVID-19-Related	0.368475800553888	1	0.47886326718731	4.81486381454798	4.71548531275108	4.91501554477986	4.48449469916067	5.10675701382359	COVID-19-Related
188	General	0.368475800553888	-1	0.47886326718731	4.62979486370267	4.53208531719131	4.7249045409516	4.34359220928138	4.90420871801262	General
189	COVID-19-Related	0.381764434357383	1	0.496493926985342	4.80663912819683	4.70740248313965	4.90729536504071	4.47598443227425	5.09982584888318	COVID-19-Related
190	General	0.381764434357383	-1	0.496493926985342	4.62698469785593	4.52887398448155	4.72226967237377	4.3406630255556	4.90120463722207	General
191	COVID-19-Related	0.395053068160879	1	0.514124586783375	4.79840374413983	4.69860184803433	4.89974966899576	4.46768424233158	5.09371277677847	COVID-19-Related
192	General	0.395053068160879	-1	0.514124586783375	4.62417311656105	4.52538556282017	4.72065539710503	4.33748626659313	4.8996793144019	General
193	COVID-19-Related	0.408341701964374	1	0.531755246581407	4.79015772847441	4.68875959889364	4.89109240279967	4.45894036209931	5.08759235826138	COVID-19-Related
194	General	0.408341701964374	-1	0.531755246581407	4.62136012498827	4.52328000671838	4.71744434750782	4.33430855624045	4.89821022148775	General
195	COVID-19-Related	0.42163033576787	1	0.54938590637944	4.78190114747672	4.68004357641589	4.8824925605428	4.4497060815284	5.08181259695008	COVID-19-Related
196	General	0.42163033576787	-1	0.54938590637944	4.6185457283206	4.52033077651467	4.71629357449225	4.3312197965125	4.89670575407961	General
197	COVID-19-Related	0.434918969571365	1	0.567016566177472	4.77363406760943	4.67176736836004	4.87510224863344	4.44108105137465	5.07547219793759	COVID-19-Related
198	General	0.434918969571365	-1	0.567016566177472	4.61572993175403	4.51725779053969	4.71314092669424	4.32813391151591	4.89519200893497	General
199	COVID-19-Related	0.44820760337486	1	0.584647225975504	4.76535655552977	4.66221430616973	4.86801405165481	4.43244817855296	5.06943372362723	COVID-19-Related
200	General	0.44820760337486	-1	0.584647225975504	4.61291274049777	4.51381130615328	4.71162260657979	4.32659871458529	4.89367787483659	General
201	COVID-19-Related	0.461496237178356	1	0.602277885773537	4.75706867809754	4.65309556421059	4.85974136764797	4.42382581480251	5.06338824819619	COVID-19-Related
202	General	0.461496237178356	-1	0.602277885773537	4.61009415977435	4.51027713862709	4.70891238627222	4.32181229017938	4.89178854842375	General
203	COVID-19-Related	0.474784870981851	1	0.619908545571569	4.74877050238332	4.64431523951488	4.85207749807038	4.41521359078036	5.05733579452777	COVID-19-Related
204	General	0.474784870981851	-1	0.619908545571569	4.6072741948199	4.50741424935876	4.7070078485416	4.31856913321884	4.88855369641436	General
205	COVID-19-Related	0.488073504785347	1	0.637539205369601	4.74046209567666	4.6352154271401	4.84393724337785	4.40659379573257	5.05120168232147	COVID-19-Related
206	General	0.488073504785347	-1	0.637539205369601	4.60445285088429	4.5037534234456	4.70498259325993	4.31445858620824	4.88531721128035	General
207	COVID-19-Related	0.501362138588842	1	0.655169865167634	4.73214352549443	4.62629106134272	4.83660124515164	4.39718207360887	5.0450560182203	COVID-19-Related
208	General	0.501362138588842	-1	0.655169865167634	4.60163013323135	4.50070982359398	4.70224578896015	4.31167361978435	4.88207909677104	General
209	COVID-19-Related	0.514650772392338	1	0.672800524965666	4.72381485958917	4.61795063281299	4.82872372447509	4.38619370692347	5.03890327494138	COVID-19-Related
210	General	0.514650772392338	-1	0.672800524965666	4.59880604713902	4.49673316680595	4.70077438402447	4.30717815275469	4.881468887879	General
211	COVID-19-Related	0.527939406195833	1	0.690431184763699	4.71547616595761	4.60927283434103	4.82181494905544	4.37524618828871	5.03337201745434	COVID-19-Related
212	General	0.527939406195833	-1	0.690431184763699	4.59598059789961	4.49262388480046	4.6993932909091	4.30484064715191	4.88092202842457	General
213	COVID-19-Related	0.541228039999328	1	0.708061844561731	4.70712751284918	4.5996934616204	4.81322831254134	4.36432403578433	5.02656437920114	COVID-19-Related
214	General	0.541228039999328	-1	0.708061844561731	4.59315379081995	4.49060989624925	4.69731310826859	4.29978102871563	4.88126295608273	General
215	COVID-19-Related	0.554516673802824	1	0.725692504359764	4.69876896877463	4.59095650064924	4.80444887465197	4.3533911317385	5.02040280708395	COVID-19-Related
216	General	0.554516673802824	-1	0.725692504359764	4.59032563122159	4.48779184646713	4.69482725016991	4.293850084103	4.88188412785205	General
217	COVID-19-Related	0.56780530760632	1	0.743323164157796	4.69040060251467	4.5828589102567	4.79680429361564	4.34244761441232	5.01421930595652	COVID-19-Related
218	General	0.56780530760632	-1	0.743323164157796	4.58749612444098	4.48464359169186	4.6925150108895	4.28794572112955	4.88047142011494	General
219	COVID-19-Related	0.581093941409815	1	0.760953823955828	4.68202248312876	4.57457029485021	4.79015563443529	4.3314936228538	5.00803420041602	COVID-19-Related
220	General	0.581093941409815	-1	0.760953823955828	4.58466527582972	4.48139416288273	4.6899159152488	4.28203855725671	4.87897471703395	General
221	COVID-19-Related	0.59438257521331	1	0.778584483753861	4.67363467996385	4.5658322601443	4.78174957790084	4.320529296914	5.00107631896098	COVID-19-Related
222	General	0.59438257521331	-1	0.778584483753861	4.58183309075469	4.47733956714864	4.6868809461369	4.2761286159428	4.87761482288767	General
223	COVID-19-Related	0.607671209016806	1	0.796215143551893	4.66523726266326	4.55610363255901	4.77401643821164	4.31130132262744	4.99582665140998	COVID-19-Related
224	General	0.607671209016806	-1	0.796215143551893	4.57899957459829	4.47426403051706	4.68518212167724	4.2706264521565	4.87602996611105	General
225	COVID-19-Related	0.620959842820301	1	0.813845803349926	4.65683030117556	4.54772521890844	4.76683145032156	4.29841732967483	4.99060393660145	COVID-19-Related
226	General	0.620959842820301	-1	0.813845803349926	4.5761647327586	4.47049162565219	4.68435223039418	4.2667712802042	4.87458018107609	General
227	COVID-19-Related	0.634248476623797	1	0.831476463147958	4.64841386576353	4.53854055349661	4.75788643403858	4.28725905132196	4.98537630524335	COVID-19-Related
228	General	0.634248476623797	-1	0.831476463147958	4.57332857064961	4.46841024803849	4.68346504431098	4.26388799168212	4.87451698523799	General
229	COVID-19-Related	0.647537110427292	1	0.84910712294599	4.63998802701314	4.52833400997049	4.75077682611654	4.27531585842991	4.98014377062614	COVID-19-Related
230	General	0.647537110427292	-1	0.84910712294599	4.57049109370139	4.46537570140325	4.68048901067634	4.2591022285013	4.8748160515849	General
231	COVID-19-Related	0.660825744230788	1	0.866737782744023	4.63155285584261	4.518662307464	4.74399702530677	4.26487817501449	4.97488011690174	COVID-19-Related
232	General	0.660825744230788	-1	0.866737782744023	4.5676523073603	4.46275856761295	4.67928940529177	4.25496827711544	4.87032181636119	General
233	COVID-19-Related	0.674114378034283	1	0.884368442542055	4.62310842351143	4.51004622051381	4.73766894570534	4.24950948429285	4.96956537253392	COVID-19-Related
234	General	0.674114378034283	-1	0.884368442542055	4.5648122170892	4.45982448380646	4.67722687408502	4.24954197028575	4.86761164486722	General
235	COVID-19-Related	0.687403011837778	1	0.901999102340088	4.61465480162952	4.50041737900959	4.7304179280412	4.23299296126765	4.96451970098019	COVID-19-Related
236	General	0.687403011837778	-1	0.901999102340088	4.56197082836759	4.455034853379	4.67559825055401	4.24416202785459	4.86428106086558	General
237	COVID-19-Related	0.700691645641274	1	0.91962976213812	4.60619206216633	4.49124436188516	4.72361869283048	4.22157567212073	4.95922975861568	COVID-19-Related
238	General	0.700691645641274	-1	0.91962976213812	4.55912814669187	4.45276033633963	4.67327372023949	4.24016060888139	4.86320162423196	General
239	COVID-19-Related	0.713980279444769	1	0.937260421936152	4.59772027746001	4.48266334046322	4.71668225790461	4.21116338982679	4.95365197565865	COVID-19-Related
240	General	0.713980279444769	-1	0.937260421936152	4.5562841775755	4.44925602164572	4.67177134321602	4.2372265954255	4.86212200437393	General
241	COVID-19-Related	0.727268913248265	1	0.954891081734185	4.58923952022659	4.47430186406412	4.70963830318869	4.20082531686382	4.94836859922035	COVID-19-Related
242	General	0.727268913248265	-1	0.954891081734185	4.55343892654922	4.4447880084879	4.67059889130171	4.23394686740629	4.86104220141777	General
243	COVID-19-Related	0.74055754705176	1	0.972521741532217	4.5807498635692	4.46578937663764	4.7021712610133	4.19047879812607	4.94625881190488	COVID-19-Related
244	General	0.74055754705176	-1	0.972521741532217	4.55059239916122	4.44099411882159	4.66814766749484	4.23131388185962	4.85996221548979	General
245	COVID-19-Related	0.753846180855256	1	0.99015240133025	4.57225138098726	4.45639949744494	4.69488701556865	4.18012394959095	4.94334856506154	COVID-19-Related
246	General	0.753846180855256	-1	0.99015240133025	4.54774460097734	4.43652697075277	4.66588342643132	4.2280270407697	4.85950749152867	General
247	COVID-19-Related	0.767134814658751	1	1.00778306112828	4.56374414638574	4.44650104732231	4.68754871033215	4.16976088819414	4.94010489326251	COVID-19-Related
248	General	0.767134814658751	-1	1.00778306112828	4.54489553758128	4.43299040630083	4.6642072657057	4.22432554820946	4.85759594767023	General
249	COVID-19-Related	0.780423448462246	1	1.02541372092631	4.55522823408437	4.43715443976282	4.67958477581873	4.15805584341361	4.93387173925829	COVID-19-Related
250	General	0.780423448462246	-1	1.02541372092631	4.5420452145748	4.42962796701109	4.66060815180631	4.21788430407784	4.85652128165177	General
251	COVID-19-Related	0.793712082265742	1	1.04304438072435	4.5467037188269	4.42723226319586	4.67185169131577	4.14617100817926	4.9248061969248	COVID-19-Related
252	General	0.793712082265742	-1	1.04304438072435	4.5391936375779	4.4264206083416	4.65768427284285	4.20882002293521	4.85532712752579	General
253	COVID-19-Related	0.807000716069237	1	1.06067504052238	4.53817067579033	4.41775590967101	4.66446125938481	4.13427588322906	4.91662250753274	COVID-19-Related
254	General	0.807000716069237	-1	1.06067504052238	4.53634081222901	4.42172401917963	4.65623115256223	4.19986140127771	4.85386604249641	General
255	COVID-19-Related	0.820289349872733	1	1.07830570032041	4.52962918059413	4.40876249753346	4.65688479441796	4.12237065716528	4.9112500508661	COVID-19-Related
256	General	0.820289349872733	-1	1.07830570032041	4.5334867441852	4.41783562152615	4.65475096997735	4.19360556191135	4.85307776622535	General
257	COVID-19-Related	0.833577983676228	1	1.09593636011844	4.52107930930949	4.3992802217385	4.64941257885959	4.11045552034904	4.9058727312147	COVID-19-Related
258	General	0.833577983676228	-1	1.09593636011844	4.53063143912237	4.41349878621473	4.65370674467044	4.18995741319869	4.85411133639759	General
259	COVID-19-Related	0.846866617479724	1	1.11356701991648	4.51252113846851	4.38900408319012	4.641253120264	4.0985306649201	4.89924710340008	COVID-19-Related
260	General	0.846866617479724	-1	1.11356701991648	4.52777490273546	4.40911128476428	4.65250001987364	4.18639579019263	4.85391661091795	General
261	COVID-19-Related	0.860155251283219	1	1.13119767971451	4.50395474507343	4.3787435244096	4.63287729641997	4.08659628481642	4.88966576537021	COVID-19-Related
262	General	0.860155251283219	-1	1.13119767971451	4.5249171407386	4.40515587109877	4.64960110777535	4.18283315066929	4.85274924997585	General
263	COVID-19-Related	0.873443885086714	1	1.14882833951254	4.49538020660575	4.36827927686635	4.62559098145039	4.07465257579335	4.88003899689656	COVID-19-Related
264	General	0.873443885086714	-1	1.14882833951254	4.52205815886536	4.40134396581765	4.64772142400235	4.17965236751023	4.85123865585649	General
265	COVID-19-Related	0.88673251889021	1	1.16645899931057	4.48679760103541	4.35788061908802	4.61876798455425	4.06332003653518	4.87473351191636	COVID-19-Related
266	General	0.88673251889021	-1	1.16645899931057	4.5191979628689	4.39748637608773	4.64615661037359	4.17563988484814	4.84970765897756	General
267	COVID-19-Related	0.900021152693705	1	1.18408965910861	4.4782070068299	4.3484079039293	4.61196869543456	4.05249741157658	4.86974885075397	COVID-19-Related
268	General	0.900021152693705	-1	1.18408965910861	4.51633655852219	4.39476728490297	4.64364806689949	4.17032094033223	4.84817628938976	General
269	COVID-19-Related	0.913309786497201	1	1.20172031890664	4.46960850296336	4.3386803435677	4.60365249816151	4.0416677708836	4.86473743885724	COVID-19-Related
270	General	0.913309786497201	-1	1.20172031890664	4.51347395161818	4.39081210252499	4.64152236798704	4.16282242709187	4.84664454743248	General
271	COVID-19-Related	0.926598420300696	1	1.21935097870467	4.46100216892558	4.32857538029513	4.59582105115579	4.02951668624049	4.85888109370289	COVID-19-Related
272	General	0.926598420300696	-1	1.21935097870467	4.51061014797004	4.38848295743652	4.63886540066908	4.15641482509913	4.84659690974248	General
273	COVID-19-Related	0.939887054104192	1	1.2369816385027	4.45238808473102	4.3187087155454	4.5883790610601	4.01916343633878	4.85175937207313	COVID-19-Related
274	General	0.939887054104192	-1	1.2369816385027	4.50774515341127	4.38495707830222	4.63740962732854	4.14906091369468	4.84509784612677	General
275	COVID-19-Related	0.953175687907687	1	1.25461229830074	4.4437663309278	4.30907261959668	4.58075041142683	4.00917211583923	4.84535677421848	COVID-19-Related
276	General	0.953175687907687	-1	1.25461229830074	4.50487897379599	4.38099139015969	4.63516716944535	4.14101923656899	4.84359841496482	General
277	COVID-19-Related	0.966464321711182	1	1.27224295809877	4.43513698860653	4.29977104902592	4.57399440482332	3.99829717750193	4.83938568494033	COVID-19-Related
278	General	0.966464321711182	-1	1.27224295809877	4.50201161499903	4.37648604142972	4.63207927987879	4.13297319109879	4.84198407266294	General
279	COVID-19-Related	0.979752955514678	1	1.2898736178968	4.4265001394092	4.2899095318369	4.56634553723949	3.98741920708903	4.83202566742513	COVID-19-Related
280	General	0.979752955514678	-1	1.2898736178968	4.49914308291622	4.37187558850567	4.63070420729845	4.12684450521105	4.84065879848874	General
281	COVID-19-Related	0.993041589318173	1	1.30750427769483	4.41785586553794	4.27968069525125	4.55897168992353	3.97655041512772	4.82461184715568	COVID-19-Related
282	General	0.993041589318173	-1	1.30750427769483	4.4962733834645	4.36701217383861	4.62879808654561	4.12331869800383	4.83964527704758	General
283	COVID-19-Related	1.00633022312167	1	1.32513493749286	4.40920424976373	4.26885628290999	4.55162804453374	3.96395790218268	4.81718976265398	COVID-19-Related
284	General	1.00633022312167	-1	1.32513493749286	4.49340252258216	4.36297615737173	4.62711970118601	4.1188265324681	4.83974359542294	General
285	COVID-19-Related	1.01961885692516	1	1.3427655972909	4.40054537543508	4.25878324757001	4.54316384780921	3.95061812109546	4.8097594513477	COVID-19-Related
286	General	1.01961885692516	-1	1.3427655972909	4.49053050622899	4.35889470907843	4.6268378936505	4.11259142026495	4.8414337853335	General
287	COVID-19-Related	1.03290749072866	1	1.36039625708893	4.39187932648654	4.24949470187199	4.53615914426937	3.93727073771983	4.8022750489281	COVID-19-Related
288	General	1.03290749072866	-1	1.36039625708893	4.48765734038651	4.35424037436058	4.62541651683833	4.10635399856561	4.84312353697119	General
289	COVID-19-Related	1.04619612453215	1	1.37802691688696	4.38320618744723	4.23926190182218	4.52897556572264	3.9245630814963	4.79630612177395	COVID-19-Related
290	General	1.04619612453215	-1	1.37802691688696	4.48478303105812	4.35105188834357	4.62345842502822	4.10011429636716	4.84481284990505	General
291	COVID-19-Related	1.05948475833565	1	1.39565757668499	4.37452604344923	4.22953937131833	4.52168921470666	3.9145162241086	4.79166436884406	COVID-19-Related
292	General	1.05948475833565	-1	1.39565757668499	4.48190758426932	4.34754489474122	4.62212507786305	4.0938723427808	4.84647457206119	General
293	COVID-19-Related	1.07277339213915	1	1.41328823648303	4.36583898023588	4.21909532288332	4.51529247473494	3.90152715641481	4.78701926496976	COVID-19-Related
294	General	1.07277339213915	-1	1.41328823648303	4.47903100606787	4.34456575060258	4.61986628887167	4.0874647648113	4.84773235022705	General
295	COVID-19-Related	1.08606202594264	1	1.43091889628106	4.35714508417003	4.2088656939031	4.50892859640677	3.8887136978326	4.78237082044434	COVID-19-Related
296	General	1.08606202594264	-1	1.43091889628106	4.47615330252397	4.34099413298425	4.61704255609976	4.08041826890025	4.84735847103036	General
297	COVID-19-Related	1.09935065974614	1	1.44854955607909	4.34844444224211	4.19933360965581	4.50193135491555	3.87575245962296	4.77771904557842	COVID-19-Related
298	General	1.09935065974614	-1	1.44854955607909	4.4732744797305	4.33710369182376	4.61483437637443	4.07485833159849	4.84587499221259	General
299	COVID-19-Related	1.11263929354963	1	1.46618021587712	4.33973714207822	4.18885050684422	4.49480810095152	3.86285129786893	4.77306395070023	COVID-19-Related
300	General	1.11263929354963	-1	1.46618021587712	4.47039454380311	4.33399727915342	4.61254773489921	4.06871459775588	4.84435269595279	General
301	COVID-19-Related	1.12592792735313	1	1.48381087567516	4.33102327194794	4.1789336528072	4.48759747882888	3.84990643254201	4.76679771323742	COVID-19-Related
302	General	1.12592792735313	-1	1.48381087567516	4.46751350088049	4.3309814482975	4.61133114126664	4.06239265636995	4.84282366581719	General
303	COVID-19-Related	1.13921656115662	1	1.50144153547319	4.3223029207722	4.16837152172332	4.4799648675286	3.83616166506412	4.75940126623938	COVID-19-Related
304	General	1.13921656115662	-1	1.50144153547319	4.46463135712453	4.32793064832498	4.60954613297168	4.05607646898607	4.84257993787899	General
305	COVID-19-Related	1.15250519496012	1	1.51907219527122	4.31357617813094	4.15893628215543	4.4725927752887	3.82395977008774	4.75199719384356	COVID-19-Related
306	General	1.15250519496012	-1	1.51907219527122	4.46174811872045	4.3252809009641	4.60723223199179	4.0498129960362	4.84179648263935	General
307	COVID-19-Related	1.16579382876361	1	1.53670285506925	4.30484313427063	4.14911340203654	4.46404652203726	3.81100529874242	4.74474547387173	COVID-19-Related
308	General	1.16579382876361	-1	1.53670285506925	4.45886379187704	4.32263051666139	4.60426892877028	4.04354750877567	4.84331117835266	General
309	COVID-19-Related	1.17908246256711	1	1.55433351486729	4.29610388011173	4.13716349366643	4.45600249658927	3.79806315749765	4.73887176540432	COVID-19-Related
310	General	1.17908246256711	-1	1.55433351486729	4.45597838282682	4.31885217559224	4.6024390479186	4.0372800374274	4.84374019265554	General
311	COVID-19-Related	1.1923710963706	1	1.57196417466532	4.28735850725596	4.12673051637961	4.44883511440294	3.78511783368461	4.73640857615589	COVID-19-Related
312	General	1.1923710963706	-1	1.57196417466532	4.45309189782622	4.31405345149217	4.59981791541049	4.03101061233428	4.84404078842086	General
313	COVID-19-Related	1.2056597301741	1	1.58959483446335	4.27860710799346	4.11648146297002	4.44202032788321	3.7728766226214	4.73290189810437	COVID-19-Related
314	General	1.2056597301741	-1	1.58959483446335	4.45020434315574	4.30974246206294	4.59686990130907	4.0247392639597	4.84408749072591	General
315	COVID-19-Related	1.2189483639776	1	1.60722549426138	4.26984977530981	4.1068589558277	4.43334595630143	3.75916606434024	4.72848576662429	COVID-19-Related
316	General	1.2189483639776	-1	1.60722549426138	4.44731572512015	4.30651894152053	4.59540944755793	4.01846602288808	4.84386574692042	General
317	COVID-19-Related	1.23223699778109	1	1.62485615405942	4.26108660289287	4.09615146865441	4.42581678147459	3.74822781666805	4.72406692256417	COVID-19-Related
318	General	1.23223699778109	-1	1.62485615405942	4.44442605004865	4.30286568198088	4.5939785883843	4.01219091982542	4.84498628550049	General
319	COVID-19-Related	1.24552563158459	1	1.64248681385745	4.25231768513953	4.0860452778104	4.41766756664814	3.73643409256621	4.71964537457034	COVID-19-Related
320	General	1.24552563158459	-1	1.64248681385745	4.44153532429506	4.29935613858219	4.59245803278158	4.00591398559979	4.84532739926529	General
321	COVID-19-Related	1.25881426538808	1	1.66011747365548	4.24354311716223	4.07526135447075	4.40974133860441	3.7242965444824	4.71517301159611	COVID-19-Related
322	General	1.25881426538808	-1	1.66011747365548	4.43864355423796	4.29493458841406	4.59100905892286	3.99963525116189	4.84566849226114	General
323	COVID-19-Related	1.27210289919158	1	1.67774813345351	4.23476299479538	4.06528669728508	4.40209081938259	3.71217257043631	4.71069092264595	COVID-19-Related
324	General	1.27210289919158	-1	1.67774813345351	4.4357507462809	4.2910487985103	4.58939780851141	3.99335474758548	4.84600956447991	General
325	COVID-19-Related	1.28539153299507	1	1.69537879325155	4.22597741460157	4.05537500182404	4.39363327824669	3.70053997369304	4.70620609838355	COVID-19-Related
326	General	1.28539153299507	-1	1.69537879325155	4.43285690685254	4.28790420353454	4.58841935851558	3.98707250606795	4.84630675926723	General
327	COVID-19-Related	1.29868016679857	1	1.71300945304958	4.21718647387765	4.04539263553435	4.38446844941538	3.68890714065959	4.70171854770641	COVID-19-Related
328	General	1.29868016679857	-1	1.71300945304958	4.42996204240684	4.28397075625572	4.58729173498458	3.98078855793078	4.84659111196735	General
329	COVID-19-Related	1.31196880060206	1	1.73064011284761	4.20839027066058	4.03504757287433	4.37598813718456	3.67728255262694	4.69722827952302	COVID-19-Related
330	General	1.31196880060206	-1	1.73064011284761	4.42706615942322	4.28036170477108	4.58600987073221	3.97450293462002	4.84637862588017	General
331	COVID-19-Related	1.32525743440556	1	1.74827077264564	4.19958890373317	4.02444830803625	4.36901669140262	3.66802140851431	4.69273530275307	COVID-19-Related
332	General	1.32525743440556	-1	1.74827077264564	4.42416926440672	4.27741456052881	4.58388965199298	3.96821566770673	4.84540226352326	General
333	COVID-19-Related	1.33854606820905	1	1.76590143244368	4.19078247262958	4.01404824693846	4.36176051313103	3.65999735109087	4.68823962632761	COVID-19-Related
334	General	1.33854606820905	-1	1.76590143244368	4.42127136388818	4.27338132586681	4.58225319395985	3.96083097487558	4.84442574128443	General
335	COVID-19-Related	1.35183470201255	1	1.78353209224171	4.18197107764063	4.00460798529549	4.35430253532258	3.65008732990006	4.68374125918925	COVID-19-Related
336	General	1.35183470201255	-1	1.78353209224171	4.41837246442438	4.26879711710405	4.58024292353806	3.95408915708194	4.84543714676053	General
337	COVID-19-Related	1.36512333581605	1	1.80116275203974	4.17315481981899	3.99579351000789	4.34661528988563	3.63588384962023	4.67976494250587	COVID-19-Related
338	General	1.36512333581605	-1	1.80116275203974	4.41547257259822	4.26411997938664	4.57900084386073	3.94823342889388	4.8455480807554	General
339	COVID-19-Related	1.37841196961954	1	1.81879341183777	4.16433380098404	3.98607203973488	4.3388960909615	3.62167813465245	4.67739684389602	COVID-19-Related
340	General	1.37841196961954	-1	1.81879341183777	4.41257169501889	4.25963284498407	4.57705915658113	3.94237616271862	4.84632459980019	General
341	COVID-19-Related	1.39170060342304	1	1.8364240716358	4.15550812372669	3.97646886866714	4.33147063742149	3.60761032909953	4.67502796554813	COVID-19-Related
342	General	1.39170060342304	-1	1.8364240716358	4.40966983832199	4.25545474323242	4.57540655552891	3.9365447949168	4.8467563221836	General
343	COVID-19-Related	1.40498923722653	1	1.85405473143384	4.14667789141382	3.96665424601198	4.32369570725377	3.59593169142859	4.67138663172464	COVID-19-Related
344	General	1.40498923722653	-1	1.85405473143384	4.40676700916975	4.2505370058019	4.57335564376609	3.9302948685073	4.84650170218052	General
345	COVID-19-Related	1.41827787103003	1	1.87168539123187	4.13784320819269	3.95640954588916	4.31723339106663	3.58425502114084	4.66671261980571	COVID-19-Related
346	General	1.41827787103003	-1	1.87168539123187	4.40386321425111	4.24622292770048	4.57206166452974	3.92404354147973	4.84692642550285	General
347	COVID-19-Related	1.43156650483352	1	1.8893160510299	4.12900417899495	3.94626700879475	4.31042269534418	3.57262001867885	4.66211624347989	COVID-19-Related
348	General	1.43156650483352	-1	1.8893160510299	4.40095846028195	4.2413676125665	4.57023416797641	3.91779084601938	4.84769298247367	General
349	COVID-19-Related	1.44485513863702	1	1.90694671082793	4.1201609095406	3.93566182800623	4.3035145429211	3.5610009479782	4.65751696639518	COVID-19-Related
350	General	1.44485513863702	-1	1.90694671082793	4.39805275400517	4.23681361255381	4.56938676311467	3.91256251884733	4.8489874049672	General
351	COVID-19-Related	1.45814377244051	1	1.92457737062597	4.11131350634158	3.92560563813866	4.29665046258647	3.54938465194302	4.6528821659209	COVID-19-Related
352	General	1.45814377244051	-1	1.92457737062597	4.39514610219091	4.23259403535244	4.56754771560244	3.90771642285788	4.85028155015192	General
353	COVID-19-Related	1.47143240624401	1	1.942208030424	4.10246207670526	3.91602898351123	4.28951533752887	3.53777139037645	4.64820328222918	COVID-19-Related
354	General	1.47143240624401	-1	1.942208030424	4.39223851163665	4.22915876927754	4.56603616489789	3.90190332801778	4.85071992328481	General
355	COVID-19-Related	1.4847210400475	1	1.95983869022203	4.0936067287376	3.90648129504565	4.28148132589864	3.52616142439975	4.64352145195763	COVID-19-Related
356	General	1.4847210400475	-1	1.95983869022203	4.38932998916738	4.22385752020288	4.56540991414392	3.89608892325334	4.85106226519146	General
357	COVID-19-Related	1.498009673851	1	1.97746935002006	4.08474757134613	3.89621128994741	4.27415280737387	3.51343547195468	4.63883668536746	COVID-19-Related
358	General	1.498009673851	-1	1.97746935002006	4.38642054163574	4.21894704803709	4.56377928138393	3.89027323256235	4.85140458519788	General
359	COVID-19-Related	1.5112983076545	1	1.9951000098181	4.07588471424266	3.88635557358717	4.26713268727551	3.5004267204389	4.63414899274382	COVID-19-Related
360	General	1.5112983076545	-1	1.9951000098181	4.38351017592217	4.21463229338813	4.56182690256376	3.88399459639079	4.85174688329547	General
361	COVID-19-Related	1.52458694145799	1	2.01273066961613	4.06701826794579	3.87649302458219	4.25962453464412	3.48742088965341	4.62945838439605	COVID-19-Related
362	General	1.52458694145799	-1	2.01273066961613	4.38059889893504	4.21137331000754	4.56009081519289	3.87611703528099	4.85250414022905	General
363	COVID-19-Related	1.53787557526149	1	2.03036132941416	4.05814834378309	3.86675896653875	4.25206028100713	3.47441833187853	4.62476487065791	COVID-19-Related
364	General	1.53787557526149	-1	2.03036132941416	4.3776867176108	4.20780298595361	4.55903563759575	3.86823760530409	4.85534857224221	General
365	COVID-19-Related	1.55116420906498	1	2.04799198921219	4.04927505389315	3.8563031321583	4.24512744762698	3.46146253687081	4.62006846188779	COVID-19-Related
366	General	1.55116420906498	-1	2.04799198921219	4.37477363891411	4.20241599402722	4.55848222909135	3.86094156547369	4.85819167497393	General
367	COVID-19-Related	1.56445284286848	1	2.06562264901023	4.04039851122726	3.84596593869963	4.23764902403115	3.44851581406677	4.61536916846895	COVID-19-Related
368	General	1.56445284286848	-1	2.06562264901023	4.37185966983801	4.19728025856514	4.55677702679267	3.85457740552267	4.86082771849849	General
369	COVID-19-Related	1.57774147667197	1	2.08325330880826	4.0315188295509	3.83562588600624	4.23068936427719	3.43807574236999	4.61066700080979	COVID-19-Related
370	General	1.57774147667197	-1	2.08325330880826	4.368944817404	4.19272664072525	4.55521636261664	3.84821221216663	4.86218341615215	General
371	COVID-19-Related	1.59103011047547	1	2.10088396860629	4.02263612344495	3.82543717275892	4.22438840249228	3.42782328900741	4.60596196934403	COVID-19-Related
372	General	1.59103011047547	-1	2.10088396860629	4.36602908866222	4.18803780079411	4.55350830070654	3.84187090263426	4.86353880071549	General
373	COVID-19-Related	1.60431874427896	1	2.11851462840432	4.01375050830665	3.81449803456327	4.21693543148328	3.4175978673477	4.60169042674168	COVID-19-Related
374	General	1.60431874427896	-1	2.11851462840432	4.36311249069153	4.18380825513771	4.5523461619865	3.83559990309037	4.86489387192408	General
375	COVID-19-Related	1.61760737808246	1	2.13614528820236	4.00486210035025	3.8038756819732	4.21065101209039	3.40737516881479	4.59770902579794	COVID-19-Related
376	General	1.61760737808246	-1	2.13614528820236	4.36019503059971	4.17945083115846	4.55040818255782	3.82939681750351	4.86624258249889	General
377	COVID-19-Related	1.63089601188595	1	2.15377594800039	3.99597101660747	3.79364046001604	4.20466765223614	3.3971553827661	4.59262707937043	COVID-19-Related
378	General	1.63089601188595	-1	2.15377594800039	4.35727671552352	4.17455096312516	4.54868520762121	3.82493389553431	4.86755875881288	General
379	COVID-19-Related	1.64418464568945	1	2.17140660779842	3.98707737492759	3.78286390447799	4.19807325871206	3.38693869971892	4.58754176534427	COVID-19-Related
380	General	1.64418464568945	-1	2.17140660779842	4.35435755262886	4.16948083159522	4.54727304884188	3.82027279268017	4.86887464757705	General
381	COVID-19-Related	1.65747327949295	1	2.18903726759645	3.97818129397736	3.77372027304422	4.19039799090687	3.37585677277351	4.58253730035635	COVID-19-Related
382	General	1.65747327949295	-1	2.18903726759645	4.35143754911088	4.16542463883762	4.54563839282186	3.81613425215238	4.8701902485774	General
383	COVID-19-Related	1.67076191329644	1	2.20666792739449	3.96928289324056	3.76433415226842	4.18356106603743	3.36421325146328	4.57780204885588	COVID-19-Related
384	General	1.67076191329644	-1	2.20666792739449	4.34851671219412	4.16143244545744	4.54380268893679	3.81200047087288	4.87150556159998	General
385	COVID-19-Related	1.68405054709994	1	2.22429858719252	3.96038229301731	3.75448844063494	4.17669239712743	3.35104439543598	4.57306399385002	COVID-19-Related
386	General	1.68405054709994	-1	2.22429858719252	4.34559504913257	4.15727553962081	4.54210932694978	3.80653352295192	4.87282058643093	General
387	COVID-19-Related	1.69733918090343	1	2.24192924699055	3.95147961442309	3.74365366090214	4.17011571547433	3.33788300158472	4.56893937220248	COVID-19-Related
388	General	1.69733918090343	-1	2.24192924699055	4.34267256720988	4.15290081728592	4.54125213765998	3.79969957156402	4.87413532285644	General
389	COVID-19-Related	1.71062781470693	1	2.25955990678858	3.94257497938751	3.73276814577537	4.16191552207163	3.32472947511111	4.56488948972424	COVID-19-Related
390	General	1.71062781470693	-1	2.25955990678858	4.33974927373937	4.14954388639487	4.53959645984713	3.79290110591641	4.87538701067124	General
391	COVID-19-Related	1.72391644851042	1	2.27719056658661	3.93366851065272	3.72245333307965	4.15402165173847	3.31269843920219	4.55958650162334	COVID-19-Related
392	General	1.72391644851042	-1	2.27719056658661	4.33682517606423	4.145768607835	4.53729742147325	3.7861160398888	4.87663728556755	General
393	COVID-19-Related	1.73720508231392	1	2.29482122638465	3.9247603317716	3.71243120553011	4.14621668822483	3.30160769721651	4.55415901700382	COVID-19-Related
394	General	1.73720508231392	-1	2.29482122638465	4.33390028155756	4.14096985810329	4.5352534191593	3.77932981214695	4.87679361708372	General
395	COVID-19-Related	1.75049371611741	1	2.31245188618268	3.91585056710563	3.70176260041525	4.13806356264213	3.29052405434935	4.54944929298737	COVID-19-Related
396	General	1.75049371611741	-1	2.31245188618268	4.33097459762253	4.13680370406749	4.53366420692372	3.77360722903533	4.87773020604465	General
397	COVID-19-Related	1.76378234992091	1	2.33008254598071	3.90693934182248	3.69106701711098	4.13069772831612	3.27944776753378	4.54472348341378	COVID-19-Related
398	General	1.76378234992091	-1	2.33008254598071	4.32804813169244	4.13196567014781	4.53233206215954	3.76601909696733	4.87802999759501	General
399	COVID-19-Related	1.7770709837244	1	2.34771320577874	3.89802678189326	3.6805992775532	4.123051680897	3.26672694250812	4.53996111877673	COVID-19-Related
400	General	1.7770709837244	-1	2.34771320577874	4.32512089123084	4.1275020573371	4.53166997160551	3.75877678192698	4.87695710948804	General
