# Supplementary material for: An energizing role for motivation in information-seeking during the early phase of the COVID-19 pandemic
Source: Nat Commun. 2022 Apr 28;13:2310. doi: 10.1038/s41467-022-30011-5 (PMC9050882; doi:10.1038/s41467-022-30011-5)
Supplement: Supplementary file 4 — Source Data [file 41467_2022_30011_MOESM4_ESM.zip › figure_sources/fs6b.csv]

	block	coronaAff	block1	coronaAff_s	curiosity	lb	ub	llb	uub	iv
1	COVID-19-Related	-1.92158035151314	1	-3.1850958726388	2.31254809049037	2.0534222066473	2.54540927038105	1.68343380164971	3.08264254734783	COVID-19-Related
2	General	-1.92158035151314	-1	-3.1850958726388	2.8155530900185	2.5369384845367	3.07237729960232	2.15122316775396	3.57359253716289	General
3	COVID-19-Related	-1.90558283800961	1	-3.15835101165978	2.33169337211557	2.07366430664333	2.56478030056442	1.7009128745999	3.10144207708816	COVID-19-Related
4	General	-1.90558283800961	-1	-3.15835101165978	2.83048981633163	2.55375983580525	3.08730745375878	2.1669671381028	3.58305901873691	General
5	COVID-19-Related	-1.88958532450607	1	-3.13160615068075	2.35099672675261	2.09343982036747	2.5842503056353	1.71871718056614	3.12027537054757	COVID-19-Related
6	General	-1.88958532450607	-1	-3.13160615068075	2.84547566275825	2.56982319574144	3.10172237660343	2.18320282280971	3.59252544367567	General
7	COVID-19-Related	-1.87358781100254	1	-3.10486128970173	2.37045644029074	2.11326662105528	2.60427697620988	1.73603416440503	3.13914102422587	COVID-19-Related
8	General	-1.87358781100254	-1	-3.10486128970173	2.86050975237915	2.58679134497635	3.1151510969692	2.20003933158395	3.60199168320424	General
9	COVID-19-Related	-1.85759029749901	1	-3.0781164287227	2.39007073366349	2.13300169574399	2.62335312906593	1.75281562784587	3.15803764237999	COVID-19-Related
10	General	-1.85759029749901	-1	-3.0781164287227	2.87559120221943	2.60383432881411	3.12768350290419	2.21700596768957	3.61285054225671	General
11	COVID-19-Related	-1.84159278399547	1	-3.05137156774368	2.40983776397233	2.15300244166017	2.64330285190951	1.769870214758	3.17695465013042	COVID-19-Related
12	General	-1.84159278399547	-1	-3.05137156774368	2.8907191236061	2.62094912069449	3.13999656720049	2.23410140289585	3.62403596547723	General
13	COVID-19-Related	-1.82559527049194	1	-3.02462670676465	2.42975562569421	2.17274303192207	2.66402735997534	1.78911901351654	3.19583342961429	COVID-19-Related
14	General	-1.82559527049194	-1	-3.02462670676465	2.90589262252719	2.63813438922848	3.15298702438497	2.25138006044078	3.63522137359378	General
15	COVID-19-Related	-1.8095977569884	1	-2.99788184578563	2.44982235197126	2.19279389132404	2.68484771309885	1.81001991987936	3.21473887905816	COVID-19-Related
16	General	-1.8095977569884	-1	-2.99788184578563	2.92111079999193	2.65586539157233	3.16741983581196	2.26879362812489	3.64640655389904	General
17	COVID-19-Related	-1.79360024348487	1	-2.9711369848066	2.4700359159805	2.21225583359694	2.70576155861749	1.83068546332968	3.23337996584768	COVID-19-Related
18	General	-1.79360024348487	-1	-2.9711369848066	2.9363727523918	2.67316653478538	3.18217464314016	2.28683882174027	3.65759129524015	General
19	COVID-19-Related	-1.77760272998133	1	-2.94439212382758	2.49039423238146	2.23285564773196	2.72676419104203	1.8503133542767	3.24929416991909	COVID-19-Related
20	General	-1.77760272998133	-1	-2.94439212382758	2.95167757186199	2.68986838491703	3.1958614009374	2.30596818091351	3.66877538802024	General
21	COVID-19-Related	-1.7616052164778	1	-2.91764726284855	2.51089515883923	2.25410600739708	2.74750823055624	1.87025436535752	3.26522639949576	COVID-19-Related
22	General	-1.7616052164778	-1	-2.91764726284855	2.96702434664291	2.70561540439343	3.2109005358377	2.32524042106376	3.67995862419947	General
23	COVID-19-Related	-1.74560770297426	1	-2.89090240186953	2.53153649762017	2.27554797494237	2.76769089011289	1.89050762163114	3.28117586176272	COVID-19-Related
24	General	-1.74560770297426	-1	-2.89090240186953	2.98241216144152	2.72299385980317	3.22655913343928	2.3433518104351	3.69114079729544	General
25	COVID-19-Related	-1.72961018947073	1	-2.8641575408905	2.55231599725762	2.29670816163884	2.78794995986248	1.91107203308911	3.29714176803329	COVID-19-Related
26	General	-1.72961018947073	-1	-2.8641575408905	2.99784009779195	2.73858296199238	3.24177683305429	2.36103682240922	3.70232170238323	General
27	COVID-19-Related	-1.71361267596719	1	-2.83741267991148	2.57323135428443	2.31803572107294	2.80828337756032	1.93194629428467	3.31312333389525	COVID-19-Related
28	General	-1.71361267596719	-1	-2.83741267991148	3.0133072344152	2.75412949945167	3.25697168381147	2.37810443882129	3.71341968898884	General
29	COVID-19-Related	-1.69761516246366	1	-2.81066781893245	2.59428021502914	2.33953748424958	2.82868907792295	1.95312888440629	3.33108374912973	COVID-19-Related
30	General	-1.69761516246366	-1	-2.81066781893245	3.02881264757756	2.77144793290245	3.27227100085891	2.39527414964922	3.72399710751601	General
31	COVID-19-Related	-1.68161764896012	1	-2.78392295795343	2.61546017747239	2.36145958385048	2.850252233793	1.97461806779733	3.35048241715873	COVID-19-Related
32	General	-1.68161764896012	-1	-2.78392295795343	3.04435541144736	2.78906019147776	3.28710060771509	2.41254455020537	3.73188334529765	General
33	COVID-19-Related	-1.66562013545659	1	-2.7571780969744	2.63676879316016	2.38378020501466	2.87198088973507	1.99641189492168	3.36985859393117	COVID-19-Related
34	General	-1.66562013545659	-1	-2.7571780969744	3.05993459844972	2.80680232001881	3.30124896691558	2.43062282589266	3.74449447189139	General
35	COVID-19-Related	-1.64962262195305	1	-2.73043323599538	2.65820356916987	2.40627458239959	2.89375608933816	2.01850820377336	3.38921249508874	COVID-19-Related
36	General	-1.64962262195305	-1	-2.73043323599538	3.07554927961909	2.8245997036252	3.31581884887202	2.44915006816085	3.75710194788106	General
37	COVID-19-Related	-1.63362510844952	1	-2.70368837501635	2.67976197012592	2.4288114507058	2.91547879077524	2.04090462172627	3.40858130847197	COVID-19-Related
38	General	-1.63362510844952	-1	-2.70368837501635	3.091198524949	2.84095715763653	3.33132740611801	2.46778573434999	3.76924215538874	General
39	COVID-19-Related	-1.61762759494598	1	-2.67694351403733	2.70144142026032	2.451600644883	2.93759958060203	2.06359856781854	3.42796376668928	COVID-19-Related
40	General	-1.61762759494598	-1	-2.67694351403733	3.10688140373903	2.857886912266	3.34642587676559	2.48652805821599	3.78235478341067	General
41	COVID-19-Related	-1.60163008144245	1	-2.6501986530583	2.72323930551471	2.47423165011671	2.95894774186497	2.08662411694936	3.44735861532945	COVID-19-Related
42	General	-1.60163008144245	-1	-2.6501986530583	3.1225969849384	2.87591174170232	3.3612904101928	2.505375250399	3.79503330345237	General
43	COVID-19-Related	-1.58563256793891	1	-2.62345379207928	2.74515297567949	2.49689266434211	2.97938511071915	2.1102046396606	3.46521206900969	COVID-19-Related
44	General	-1.58563256793891	-1	-2.62345379207928	3.13834433748604	2.89306936812268	3.37482648461055	2.52432549957925	3.80762057811669	General
45	COVID-19-Related	-1.56963505443538	1	-2.59670893110025	2.76717974656582	2.51991912454219	3.00006642725599	2.13407879528172	3.48137006786521	COVID-19-Related
46	General	-1.56963505443538	-1	-2.59670893110025	3.15412253064673	2.91079476454692	3.39045733380942	2.54339413033138	3.81904838372604	General
47	COVID-19-Related	-1.55363754093184	1	-2.56996407012123	2.78931690220635	2.54274430913369	3.02039816654085	2.15824432484768	3.49743715943521	COVID-19-Related
48	General	-1.55363754093184	-1	-2.56996407012123	3.16993063434318	2.92866054341593	3.40577137643044	2.56257606305844	3.8301362121323	General
49	COVID-19-Related	-1.53764002742831	1	-2.5432192091422	2.81156169708024	2.56648527521831	3.04077836850403	2.1829659207084	3.51350918037597	COVID-19-Related
50	General	-1.53764002742831	-1	-2.5432192091422	3.18576771948349	2.94650778823111	3.41947683044942	2.581855859542	3.84122129255236	General
51	COVID-19-Related	-1.52164251392477	1	-2.51647434816318	2.83391135835818	2.58983782315852	3.06342720897555	2.20746228264121	3.52958546757133	COVID-19-Related
52	General	-1.52164251392477	-1	-2.51647434816318	3.20163285828403	2.96466243181321	3.43318808425189	2.60123162422477	3.85230343724177	General
53	COVID-19-Related	-1.50564500042124	1	-2.48972948718415	2.85636308816303	2.61330391449043	3.08759471459911	2.23243687441956	3.54594920419271	COVID-19-Related
54	General	-1.50564500042124	-1	-2.48972948718415	3.21752512458716	2.9821323039318	3.44784228668237	2.6207014452872	3.86338245975178	General
55	COVID-19-Related	-1.4896474869177	1	-2.46298462620513	2.87891406584166	2.63668555842558	3.11015915033014	2.25772137190079	3.56504747363747	COVID-19-Related
56	General	-1.4896474869177	-1	-2.46298462620513	3.23344359417381	2.99986752873323	3.46174623864766	2.64026339583055	3.87444335856299	General
57	COVID-19-Related	-1.47364997341417	1	-2.4362397652261	2.90156145024361	2.65890932343236	3.13106465005991	2.28244662767456	3.58499152537231	COVID-19-Related
58	General	-1.47364997341417	-1	-2.4362397652261	3.24938734507039	3.01648186004021	3.47553906547044	2.65991553505834	3.88543685906652	General
59	COVID-19-Related	-1.45765245991063	1	-2.40949490424708	2.92430238200222	2.68202410073421	3.15359704312219	2.30611211525795	3.604937897035	COVID-19-Related
60	General	-1.45765245991063	-1	-2.40949490424708	3.26535545785	3.03515196799276	3.48896518170697	2.67965590945492	3.89642675980889	General
61	COVID-19-Related	-1.4416549464071	1	-2.38275004326805	2.94713398581382	2.70586842435767	3.17614941234776	2.33179282687652	3.62488534707654	COVID-19-Related
62	General	-1.4416549464071	-1	-2.38275004326805	3.28134701592754	3.05390570322816	3.50118897302563	2.69774916597109	3.90741288306713	General
63	COVID-19-Related	-1.42565743290357	1	-2.35600518228903	2.9700533727108	2.72984220306683	3.19889910041222	2.35653463761283	3.64483264972374	COVID-19-Related
64	General	-1.42565743290357	-1	-2.35600518228903	3.29736110584862	3.07173559975868	3.5143270004275	2.71544079331982	3.91839505233593	General
65	COVID-19-Related	-1.40965991940003	1	-2.32926032131	2.99305764232412	2.75398820931368	3.21833688918242	2.37770686857379	3.66477859504949	COVID-19-Related
66	General	-1.40965991940003	-1	-2.32926032131	3.3133968175719	3.0901756228187	3.52823306564918	2.73331842815948	3.92937309232089	General
67	COVID-19-Related	-1.3936624058965	1	-2.30251546033098	3.01614388513117	2.77997944342016	3.24115805576949	2.40487688548264	3.68472198902578	COVID-19-Related
68	General	-1.3936624058965	-1	-2.30251546033098	3.32945324474478	3.10840464383748	3.54365196801911	2.75342007954831	3.93853457189991	General
69	COVID-19-Related	-1.37766489239296	1	-2.27577059935195	3.03930918468483	2.80483641649912	3.26195013674045	2.4333208846455	3.70466165355956	COVID-19-Related
70	General	-1.37766489239296	-1	-2.27577059935195	3.3455294849722	3.12854250656926	3.55805552063139	2.77362227338787	3.94900065020553	General
71	COVID-19-Related	-1.36166737888943	1	-2.24902573837293	3.06255061981969	2.82844547739566	3.28271701548128	2.46211146653468	3.72459642651198	COVID-19-Related
72	General	-1.36166737888943	-1	-2.24902573837293	3.3616246400782	3.1473480670639	3.57266852934915	2.79401110199444	3.96137194584882	General
73	COVID-19-Related	-1.34566986538589	1	-2.2222808773939	3.08586526683136	2.85350908459493	3.30477161280333	2.48945960105824	3.74452516170119	COVID-19-Related
74	General	-1.34566986538589	-1	-2.2222808773939	3.37773781636036	3.16570812587921	3.58692577160496	2.81557500728815	3.96977732031784	General
75	COVID-19-Related	-1.32967235188236	1	-2.19553601641488	3.10925020162515	2.87882230259248	3.32650856560957	2.51617759609915	3.76444672888906	COVID-19-Related
76	General	-1.32967235188236	-1	-2.19553601641488	3.39386812483661	3.18375616638604	3.60099335952442	2.83866594548512	3.98086442333966	General
77	COVID-19-Related	-1.31367483837882	1	-2.16879115543585	3.1327025018302	2.9033238564069	3.34763469120937	2.54308883632486	3.78436001375229	COVID-19-Related
78	General	-1.31367483837882	-1	-2.16879115543585	3.41001468148452	3.20163767612708	3.61577087854947	2.85870095047938	3.99194546581265	General
79	COVID-19-Related	-1.29767732487529	1	-2.14204629445683	3.15621924887555	2.92821483067043	3.3711234932428	2.57011913459402	3.80426391783821	COVID-19-Related
80	General	-1.29767732487529	-1	-2.14204629445683	3.42617660747267	3.21970270968197	3.63106531881377	2.87756384549252	4.00296094043293	General
81	COVID-19-Related	-1.28167981137175	1	-2.1153014334778	3.17979753002448	2.95335242590821	3.3909178472224	2.60049847278998	3.82415735850573	COVID-19-Related
82	General	-1.28167981137175	-1	-2.1153014334778	3.4423530293842	3.23659060103981	3.64535485343025	2.896772705339	4.01250559130789	General
83	COVID-19-Related	-1.26568229786822	1	-2.08855657249878	3.20343444036385	2.97850517840749	3.41079831797335	2.6302204870325	3.84403926885173	COVID-19-Related
84	General	-1.26568229786822	-1	-2.08855657249878	3.45854307943218	3.25569695423944	3.66062946155874	2.91748245566101	4.02104958133812	General
85	COVID-19-Related	-1.24968478436468	1	-2.06181171151975	3.22712708474501	3.00468460823347	3.43331923914851	2.65786035130512	3.86386443117187	COVID-19-Related
86	General	-1.24968478436468	-1	-2.06181171151975	3.47474589566684	3.27380971716988	3.67427973796352	2.938256738892	4.03077953177705	General
87	COVID-19-Related	-1.23368727086115	1	-2.03506685054073	3.25087257967331	3.02916512271542	3.45712872526287	2.68304652483813	3.88098185698052	COVID-19-Related
88	General	-1.23368727086115	-1	-2.03506685054073	3.49096062217445	3.29177922314433	3.68868445380393	2.95909347155329	4.04401224831747	General
89	COVID-19-Related	-1.21768975735761	1	-2.0083219895617	3.27466805514313	3.05467918724747	3.48090889114211	2.70836707029341	3.89811985726015	COVID-19-Related
90	General	-1.21768975735761	-1	-2.0083219895617	3.50718640926777	3.31031594750421	3.70216259982474	2.9799905700706	4.05723368890366	General
91	COVID-19-Related	-1.20169224385408	1	-1.98157712858268	3.2985106564156	3.08024997316715	3.50279843114595	2.73379186653592	3.91936801011991	COVID-19-Related
92	General	-1.20169224385408	-1	-1.98157712858268	3.52342241366804	3.32943101801756	3.71665403755441	3.00094595179141	4.07016511578323	General
93	COVID-19-Related	-1.18569473035054	1	-1.95483226760365	3.3223975457364	3.10585540220626	3.52498860130722	2.75982416599254	3.94059501858696	COVID-19-Related
94	General	-1.18569473035054	-1	-1.95483226760365	3.53966779867832	3.34777966833366	3.73044758412205	3.0219575359866	4.08264612310144	General
95	COVID-19-Related	-1.16969721684701	1	-1.92808740662463	3.34632590399109	3.13126343211129	3.5498022150441	2.78759733102617	3.96179973431853	COVID-19-Related
96	General	-1.16969721684701	-1	-1.92808740662463	3.5559217343482	3.36544645411517	3.74480542710662	3.04302324483557	4.09264756287335	General
97	COVID-19-Related	-1.15369970334347	1	-1.9013425456456	3.37029293229567	3.15706736526013	3.57020893312128	2.81555972099551	3.98274329041931	COVID-19-Related
98	General	-1.15369970334347	-1	-1.9013425456456	3.5721833976298	3.38191341106538	3.75964939277054	3.06414100439388	4.10264283664409	General
99	COVID-19-Related	-1.13770218983994	1	-1.87459768466658	3.3942958535201	3.18199697372485	3.59299600026804	2.84369346485669	4.00253097930593	COVID-19-Related
100	General	-1.13770218983994	-1	-1.87459768466658	3.588451972525	3.39817122283934	3.77341248952867	3.08533314820796	4.11339084899141	General
101	COVID-19-Related	-1.1217046763364	1	-1.84785282368755	3.41833191374304	3.20922339058654	3.61455805343003	2.87116037970482	4.02228921339093	COVID-19-Related
102	General	-1.1217046763364	-1	-1.84785282368755	3.60472665022385	3.41512479378537	3.78871918894092	3.10660147276415	4.12438671672287	General
103	COVID-19-Related	-1.10570716283287	1	-1.82110796270853	3.44239838363571	3.23640608227833	3.63910506377674	2.89811401668577	4.04200052377583	COVID-19-Related
104	General	-1.10570716283287	-1	-1.82110796270853	3.62100662923423	3.43369585376613	3.80447079049835	3.12791021403604	4.13537448905191	General
105	COVID-19-Related	-1.08970964932933	1	-1.7943631017295	3.46649255977354	3.26255513943363	3.66269626536036	2.92522584433041	4.06167547975664	COVID-19-Related
106	General	-1.08970964932933	-1	-1.7943631017295	3.63729111550264	3.45282209263338	3.81884921732772	3.14880147370507	4.14635401841726	General
107	COVID-19-Related	-1.0737121358258	1	-1.76761824075048	3.49061176587401	3.28953115252427	3.68624466542798	2.95549132247334	4.08130226703417	COVID-19-Related
108	General	-1.0737121358258	-1	-1.76761824075048	3.65357932252613	3.47079223022001	3.83489105513908	3.16972758009455	4.15732515847098	General
109	COVID-19-Related	-1.05771462232226	1	-1.74087337977145	3.51475335395952	3.31686958536198	3.70957832055157	2.98588039251866	4.09765294871456	COVID-19-Related
110	General	-1.05771462232226	-1	-1.74087337977145	3.66987047145555	3.49088241587676	3.85076070946582	3.19068662919961	4.16828776406419	General
111	COVID-19-Related	-1.04171710881873	1	-1.71412851879243	3.53891470544433	3.34456863791684	3.73151017213783	3.01474430979006	4.11131194067859	COVID-19-Related
112	General	-1.04171710881873	-1	-1.71412851879243	3.68616379118986	3.50883497952084	3.86541200613251	3.21167673281547	4.17923327243698	General
113	COVID-19-Related	-1.0257195953152	1	-1.6873836578134	3.56309323214465	3.3696076543822	3.75436181534483	3.04302561378401	4.12488125058189	COVID-19-Related
114	General	-1.0257195953152	-1	-1.6873836578134	3.70245851846181	3.52803588841903	3.87931782842851	3.23270072837326	4.19015285384528	General
115	COVID-19-Related	-1.00972208181166	1	-1.66063879683438	3.58728637721125	3.39503230457106	3.77503744869772	3.07044191116108	4.13843311895663	COVID-19-Related
116	General	-1.00972208181166	-1	-1.66063879683438	3.71875389791487	3.54760676245401	3.89292421157345	3.25379350767806	4.20061296058295	General
117	COVID-19-Related	-0.993724568308126	1	-1.63389393585535	3.61149161598435	3.42072363249191	3.79717673265475	3.09793944003984	4.1587779689716	COVID-19-Related
118	General	-0.993724568308126	-1	-1.63389393585535	3.73504918217154	3.56643127387553	3.90767029294533	3.27491201568829	4.21045589631639	General
119	COVID-19-Related	-0.977727054804591	1	-1.60714907487633	3.63570645677031	3.44688951347449	3.82009421957303	3.12551382050612	4.17585448835612	COVID-19-Related
120	General	-0.977727054804591	-1	-1.60714907487633	3.75134363189309	3.58426522477651	3.92264307992963	3.29605441850898	4.21964500155423	General
121	COVID-19-Related	-0.961729541301056	1	-1.5804042138973	3.6599284415403	3.47358938114978	3.84172149825804	3.15316069725565	4.18884731435725	COVID-19-Related
122	General	-0.961729541301056	-1	-1.5804042138973	3.76763651583079	3.60106855464329	3.93781822572241	3.31708093591438	4.23008655583104	General
123	COVID-19-Related	-0.945732027797521	1	-1.55365935291828	3.68415514655107	3.49952347647567	3.86270081864038	3.18087574249296	4.20182627382445	COVID-19-Related
124	General	-0.945732027797521	-1	-1.55365935291828	3.78392711086881	3.61896663692746	3.95205431382407	3.33536036080507	4.23999795292507	General
125	COVID-19-Related	-0.929734514293986	1	-1.52691449193925	3.70838418288822	3.52482222218097	3.88492975396058	3.20865465872087	4.22078947923126	COVID-19-Related
126	General	-0.929734514293986	-1	-1.52691449193925	3.80021470205876	3.63919161641533	3.96564137726808	3.35358218772343	4.24984967841375	General
127	COVID-19-Related	-0.913737000790452	1	-1.50016963096023	3.73261319693246	3.5516080107277	3.90620385999447	3.23655051358498	4.23632525763845	COVID-19-Related
128	General	-0.913737000790452	-1	-1.50016963096023	3.81649858264611	3.65586822438027	3.9796584215043	3.37449705778181	4.25963638066931	General
129	COVID-19-Related	-0.897739487286917	1	-1.4734247699812	3.7568398707498	3.57969197230374	3.92864253577781	3.26460694249374	4.25107782191848	COVID-19-Related
130	General	-0.897739487286917	-1	-1.4734247699812	3.83277805408849	3.67475412897063	3.99349146457203	3.39623919907335	4.26938431844408	General
131	COVID-19-Related	-0.881741973783382	1	-1.44667990900218	3.78106192240648	3.6043349156819	3.95182015294266	3.29838329152924	4.26581061576446	COVID-19-Related
132	General	-0.881741973783382	-1	-1.44667990900218	3.84905242606615	3.6933510353437	4.00738276109375	3.41672156254551	4.27912465766468	General
133	COVID-19-Related	-0.865744460279847	1	-1.41993504802315	3.80527710620988	3.63099976842859	3.97431790690642	3.33232587269489	4.28457135222614	COVID-19-Related
134	General	-0.865744460279847	-1	-1.41993504802315	3.86532101648456	3.71225999628855	4.02144596246158	3.43858629289561	4.28920332818161	General
135	COVID-19-Related	-0.849746946776313	1	-1.39319018704413	3.82948321287656	3.65607957547552	3.99640477227165	3.36216808787311	4.30434968416202	COVID-19-Related
136	General	-0.849746946776313	-1	-1.39319018704413	3.88158315146944	3.72981357126303	4.03537301303351	3.46035136948165	4.2987136805536	General
137	COVID-19-Related	-0.833749433272778	1	-1.3664453260651	3.85367806962921	3.68168122259012	4.01846611141242	3.38843707092916	4.32409332002115	COVID-19-Related
138	General	-0.833749433272778	-1	-1.3664453260651	3.89783816535426	3.74746688273943	4.05009806949394	3.48218460258333	4.30854385486627	General
139	COVID-19-Related	-0.817751919769243	1	-1.33970046508608	3.87785954022381	3.70753568981659	4.04054401920703	3.41660123050844	4.34409648647884	COVID-19-Related
140	General	-0.817751919769243	-1	-1.33970046508608	3.91408540066047	3.76542916880392	4.0645542639539	3.50415858455809	4.31832011086432	General
141	COVID-19-Related	-0.801754406265708	1	-1.31295560410705	3.90202552490902	3.73297053056778	4.06372313920478	3.441994602046	4.36767802129826	COVID-19-Related
142	General	-0.801754406265708	-1	-1.31295560410705	3.93032420807058	3.78582430123844	4.07865254322151	3.52170190833025	4.32806374865826	General
143	COVID-19-Related	-0.785756892762173	1	-1.28621074312803	3.92617396031968	3.76038729556134	4.08735528984113	3.46740528956245	4.39144347328008	COVID-19-Related
144	General	-0.785756892762173	-1	-1.28621074312803	3.94655394639427	3.80379007312657	4.09367996877786	3.54593480517551	4.34054872540317	General
145	COVID-19-Related	-0.769759379258639	1	-1.259465882149	3.95030281930642	3.78653028957689	4.10821138639566	3.49283046919363	4.415154794614	COVID-19-Related
146	General	-0.769759379258639	-1	-1.259465882149	3.96277398252776	3.81978790150663	4.10860798127345	3.56977159281107	4.35356201955004	General
147	COVID-19-Related	-0.753761865755104	1	-1.23272102116998	3.97441011070365	3.81394527351503	4.13196659757891	3.51827810765099	4.43522272305616	COVID-19-Related
148	General	-0.753761865755104	-1	-1.23272102116998	3.97898369140653	3.83830235866132	4.12307202168252	3.59138676054199	4.36257753760977	General
149	COVID-19-Related	-0.737764352251569	1	-1.20597616019095	3.99849387903815	3.83925311924133	4.1560316817455	3.54561716268446	4.45450226596775	COVID-19-Related
150	General	-0.737764352251569	-1	-1.20597616019095	3.99518245595176	3.85626369604225	4.13612286744508	3.61111135044459	4.37453412357742	General
151	COVID-19-Related	-0.721766838748034	1	-1.17923129921193	4.02255220418068	3.86640857399978	4.17629844790238	3.57384254571121	4.47371241774306	COVID-19-Related
152	General	-0.721766838748034	-1	-1.17923129921193	4.01136966701049	3.87277893043619	4.15170895814793	3.63083808475392	4.38431348001628	General
153	COVID-19-Related	-0.705769325244499	1	-1.1524864382329	4.0465832009431	3.8917464913073	4.19899622147518	3.60426622834166	4.49288557273796	COVID-19-Related
154	General	-0.705769325244499	-1	-1.1524864382329	4.02754472328982	3.89123066482947	4.16701839819513	3.65221717023814	4.39656349672495	General
155	COVID-19-Related	-0.689771811740964	1	-1.12574157725388	4.07058501862352	3.91720990816499	4.22083219262779	3.6369335377565	4.50903904357873	COVID-19-Related
156	General	-0.689771811740964	-1	-1.12574157725388	4.04370703128543	3.90833106302217	4.18146102491468	3.67094485141253	4.40700197421907	General
157	COVID-19-Related	-0.67377429823743	1	-1.09899671627485	4.09455584050201	3.94170057538988	4.24207936541506	3.66548734674763	4.52497442275238	COVID-19-Related
158	General	-0.67377429823743	-1	-1.09899671627485	4.05985600520436	3.9272781381094	4.19680604885536	3.6936195253408	4.41686010070188	General
159	COVID-19-Related	-0.657776784733895	1	-1.07225185529583	4.11849388328977	3.96806738249266	4.26444144444943	3.69054096293898	4.542063046631	COVID-19-Related
160	General	-0.657776784733895	-1	-1.07225185529583	4.07599106688266	3.94676713010937	4.21188872156136	3.71631643329141	4.42942678173322	General
161	COVID-19-Related	-0.64177927123036	1	-1.0455069943168	4.14239739653409	3.99486770099527	4.28596284798492	3.7155873548769	4.55783927245001	COVID-19-Related
162	General	-0.64177927123036	-1	-1.0455069943168	4.09211164569774	3.96575872083536	4.22714601519334	3.73810519822668	4.44389736000631	General
163	COVID-19-Related	-0.625781757726825	1	-1.01876213333778	4.16626466198212	4.02032506501033	4.30771731998278	3.7436777574628	4.57704621674136	COVID-19-Related
164	General	-0.625781757726825	-1	-1.01876213333778	4.10821717847589	3.98396883837019	4.24176894253909	3.75857188250501	4.45831341143557	General
165	COVID-19-Related	-0.60978424422329	1	-0.992017272358751	4.19009399290606	4.04653915806522	4.33065408191604	3.77158886797097	4.59618301106714	COVID-19-Related
166	General	-0.60978424422329	-1	-0.992017272358751	4.12430710939511	4.00151921599947	4.25639174063731	3.77819847621955	4.47122113222659	General
167	COVID-19-Related	-0.593786730719756	1	-0.965272411379727	4.21388373339249	4.07317104783644	4.35254395753215	3.79969267172846	4.61493548183586	COVID-19-Related
168	General	-0.593786730719756	-1	-0.965272411379727	4.14038088988342	4.02040357591422	4.26970429485749	3.79654918369	4.48187794494848	General
169	COVID-19-Related	-0.577789217216221	1	-0.938527550400701	4.23763225759858	4.09956545729978	4.37466629663475	3.8277833406302	4.63440118446887	COVID-19-Related
170	General	-0.577789217216221	-1	-0.938527550400701	4.15643797851299	4.03741895670821	4.28499795414441	3.81586896696664	4.49265288809701	General
171	COVID-19-Related	-0.561791703712686	1	-0.911782689421676	4.26133796897795	4.12341014373629	4.39731943495762	3.85594681257189	4.65348139404015	COVID-19-Related
172	General	-0.561791703712686	-1	-0.911782689421676	4.17247784089015	4.0566524630981	4.29857912115322	3.8342470122333	4.50322796513722	General
173	COVID-19-Related	-0.545794190209151	1	-0.885037828442651	4.28499929947881	4.14876780694357	4.41886536544359	3.88408521655098	4.67245238947741	COVID-19-Related
174	General	-0.545794190209151	-1	-0.885037828442651	4.18849994954167	4.07360705861973	4.31291213918879	3.85190800589583	4.51374576695215	General
175	COVID-19-Related	-0.529796676705616	1	-0.858292967463626	4.30861470871709	4.17514216748296	4.44099746467587	3.9122251781447	4.69102953206052	COVID-19-Related
176	General	-0.529796676705616	-1	-0.858292967463626	4.20450378379738	4.0904644551857	4.32790364451247	3.86695586089689	4.52429753468927	General
177	COVID-19-Related	-0.513799163202082	1	-0.831548106484601	4.33218268312714	4.20059630497687	4.46277068781764	3.94037569698687	4.70798345642583	COVID-19-Related
178	General	-0.513799163202082	-1	-0.831548106484601	4.22048882966941	4.10684480695095	4.34225148097379	3.88556370914633	4.5355092059716	General
179	COVID-19-Related	-0.497801649698547	1	-0.804803245505576	4.35570173509265	4.22677561108709	4.48371806455806	3.96849227329396	4.72913941298795	COVID-19-Related
180	General	-0.497801649698547	-1	-0.804803245505576	4.23645457972833	4.12443481693272	4.35627957314504	3.90457929264595	4.54833771458065	General
181	COVID-19-Related	-0.481804136195012	1	-0.778058384526551	4.37917040206029	4.25252617459793	4.50574260707911	3.99802417193781	4.74768821636775	COVID-19-Related
182	General	-0.481804136195012	-1	-0.778058384526551	4.25240053297622	4.14271611311144	4.37094112548608	3.92227512952797	4.56114646551883	General
183	COVID-19-Related	-0.465806622691477	1	-0.751313523547526	4.40258724563859	4.27828825899661	4.52769927631645	4.02449357695269	4.7620034204987	COVID-19-Related
184	General	-0.465806622691477	-1	-0.751313523547526	4.26832619471711	4.15902194084451	4.3866460137249	3.94096752441942	4.57393527936377	General
185	COVID-19-Related	-0.449809109187942	1	-0.724568662568501	4.42595085068451	4.30350965080404	4.55067578520798	4.05232593563934	4.77902502796584	COVID-19-Related
186	General	-0.449809109187942	-1	-0.724568662568501	4.28423107642478	4.17657454313305	4.40050169528811	3.96357480007405	4.58928274557908	General
187	COVID-19-Related	-0.433811595684408	1	-0.697823801589476	4.44925982438001	4.32926066835275	4.57336409002939	4.07883647595552	4.80136035069682	COVID-19-Related
188	General	-0.433811595684408	-1	-0.697823801589476	4.30011469560828	4.19426403414787	4.4163823185653	3.98301854541453	4.60896197069161	General
189	COVID-19-Related	-0.417814082180873	1	-0.671078940610451	4.4725127953011	4.35414291097972	4.59560341620009	4.10139920335624	4.82259205368001	COVID-19-Related
190	General	-0.417814082180873	-1	-0.671078940610451	4.31597657567532	4.21165764996737	4.43016834403011	4.00252738164924	4.62116154630075	General
191	COVID-19-Related	-0.401816568677338	1	-0.644334079631426	4.49570841248153	4.37915684114977	4.61843577993698	4.13177979234145	4.8412199397307	COVID-19-Related
192	General	-0.401816568677338	-1	-0.644334079631426	4.33181624579365	4.2291561506164	4.44651707605352	4.02201705016586	4.63322913283113	General
193	COVID-19-Related	-0.385819055173803	1	-0.617589218652401	4.51884534447333	4.40304098950399	4.63872184411122	4.16209623408165	4.85988975881986	COVID-19-Related
194	General	-0.385819055173803	-1	-0.617589218652401	4.34763324075081	4.24621376569804	4.46013388622672	4.04148662254631	4.64368178172124	General
195	COVID-19-Related	-0.369821541670268	1	-0.590844357673376	4.54192227840651	4.42668173979092	4.66092038471773	4.18925686840362	4.88660424008503	COVID-19-Related
196	General	-0.369821541670268	-1	-0.590844357673376	4.36342710081222	4.26254512794144	4.47471209709741	4.06089286887073	4.65739664716649	General
197	COVID-19-Related	-0.353824028166734	1	-0.564099496694351	4.56493791904984	4.4506332621614	4.68103173186988	4.21633123984154	4.9048141864198	COVID-19-Related
198	General	-0.353824028166734	-1	-0.564099496694351	4.37919737157796	4.28047790196625	4.49049614268093	4.08008994740223	4.6716433133117	General
199	COVID-19-Related	-0.337826514663199	1	-0.537354635715326	4.58789098787489	4.4751526521256	4.70231748923325	4.24334909707633	4.9177835266843	COVID-19-Related
200	General	-0.337826514663199	-1	-0.537354635715326	4.39494360383837	4.29659972563797	4.50413679771206	4.09704617814889	4.68584921426641	General
201	COVID-19-Related	-0.321829001159664	1	-0.510609774736301	4.61078022212529	4.5000700559285	4.72385575714003	4.27166853311972	4.93471131759017	COVID-19-Related
202	General	-0.321829001159664	-1	-0.510609774736301	4.41066535342865	4.31187524163753	4.51803449592952	4.11329768594689	4.69809589101546	General
203	COVID-19-Related	-0.305831487656129	1	-0.483864913757276	4.63360437389313	4.52436692244877	4.74547880471828	4.30128233764105	4.95438257901746	COVID-19-Related
204	General	-0.305831487656129	-1	-0.483864913757276	4.4263621810826	4.32790781184563	4.53197635749471	4.12915831973782	4.71027316175878	General
205	COVID-19-Related	-0.289833974152594	1	-0.457120052778251	4.65636220920441	4.54779793742525	4.76833700272188	4.32731396229888	4.97390934589109	COVID-19-Related
206	General	-0.289833974152594	-1	-0.457120052778251	4.4420336522858	4.34528714457865	4.5477214269097	4.14453495056922	4.72466143409668	General
207	COVID-19-Related	-0.27383646064906	1	-0.430375191799226	4.67905250711537	4.57183842255207	4.7897738888509	4.35613622622369	4.99346115379082	COVID-19-Related
208	General	-0.27383646064906	-1	-0.430375191799226	4.45767933712825	4.36171406043151	4.56157487103677	4.16153669029841	4.73973158418754	General
209	COVID-19-Related	-0.257838947145525	1	-0.403630330820201	4.70167405882149	4.59446583203629	4.81068079365345	4.38338336072596	5.01304527458584	COVID-19-Related
210	General	-0.257838947145525	-1	-0.403630330820201	4.47329881015669	4.37818470565266	4.57715871026088	4.17634680594295	4.75664437741017	General
211	COVID-19-Related	-0.24184143364199	1	-0.376885469841176	4.72422566678087	4.6168772832643	4.83273850469579	4.41049938087723	5.03089966289071	COVID-19-Related
212	General	-0.24184143364199	-1	-0.376885469841176	4.48889165022685	4.39498651112478	4.5924583568542	4.1963471329718	4.76962875011905	General
213	COVID-19-Related	-0.225843920138455	1	-0.350140608862151	4.74670614385363	4.63944049830216	4.85273104223262	4.43754113013402	5.04872267314395	COVID-19-Related
214	General	-0.225843920138455	-1	-0.350140608862151	4.50445744035568	4.41076324730189	4.60632294304093	4.21141530874515	4.78102155427087	General
215	COVID-19-Related	-0.20984640663492	1	-0.323395747883126	4.76911431245905	4.66469286580946	4.87477807090426	4.46020791285727	5.0687384933846	COVID-19-Related
216	General	-0.20984640663492	-1	-0.323395747883126	4.51999576757374	4.4254744421955	4.61908528825601	4.23030243921986	4.79606172378874	General
217	COVID-19-Related	-0.193848893131386	1	-0.296650886904101	4.79144900375188	4.686622963675	4.89455805836782	4.48481519943865	5.0855909222887	COVID-19-Related
218	General	-0.193848893131386	-1	-0.296650886904101	4.53550622277799	4.44073582075912	4.63471307821617	4.24608832306305	4.80945248765061	General
219	COVID-19-Related	-0.177851379627851	1	-0.269906025925075	4.81370905681943	4.71065634388289	4.91663256497638	4.51246211996953	5.10621347441389	COVID-19-Related
220	General	-0.177851379627851	-1	-0.269906025925075	4.55098840058499	4.45717530271781	4.64875341898759	4.2607140104766	4.8222535896379	General
221	COVID-19-Related	-0.161853866124316	1	-0.243161164946051	4.83589331790082	4.73367516643473	4.93774782403824	4.53848208700844	5.12527577320546	COVID-19-Related
222	General	-0.161853866124316	-1	-0.243161164946051	4.56644189918483	4.47409955397193	4.66280689825767	4.27543048004102	4.83629731115235	General
223	COVID-19-Related	-0.145856352620781	1	-0.216416303967026	4.85800063962986	4.75636386058112	4.95911470713252	4.56198450870532	5.14315842671633	COVID-19-Related
224	General	-0.145856352620781	-1	-0.216416303967026	4.58186632019578	4.49078324053367	4.67762472000124	4.29102658415789	4.84920929058783	General
225	COVID-19-Related	-0.129858839117246	1	-0.189671442988	4.88002988030274	4.77879946524701	4.98122777326408	4.58420156310644	5.16092520138893	COVID-19-Related
226	General	-0.129858839117246	-1	-0.189671442988	4.59726126851987	4.5064942796355	4.69194198869595	4.3047250834283	4.86156897654525	General
227	COVID-19-Related	-0.113861325613712	1	-0.162926582008975	4.90197990317201	4.79983471228366	5.00191517788715	4.60634244931037	5.18081147549991	COVID-19-Related
228	General	-0.113861325613712	-1	-0.162926582008975	4.61262635219964	4.52330036365611	4.70773181358531	4.32138076666506	4.87761280290223	General
229	COVID-19-Related	-0.0978638121101767	1	-0.13618172102995	4.92384957576783	4.82307327839032	5.02372725485494	4.63096658715459	5.19647064302542	COVID-19-Related
230	General	-0.0978638121101767	-1	-0.13618172102995	4.62796118227594	4.53792833266699	4.72172340890706	4.33666539416666	4.89263582142473	General
231	COVID-19-Related	-0.0818662986066421	1	-0.109436860050926	4.94563776924782	4.84399973246044	5.04533476741523	4.65618742161195	5.21564738758989	COVID-19-Related
232	General	-0.0818662986066421	-1	-0.109436860050926	4.64326537264727	4.55227753833028	4.73614810116055	4.35562839039064	4.90623919614111	General
233	COVID-19-Related	-0.0658687851031072	1	-0.0826919990719005	4.96734335777645	4.86555723112614	5.0662208514152	4.68263018832199	5.23933055812085	COVID-19-Related
234	General	-0.0658687851031072	-1	-0.0826919990719005	4.65853853993046	4.5677869585424	4.74944064782028	4.37243900960594	4.92103961501453	General
235	COVID-19-Related	-0.0498712715995724	1	-0.0559471380928754	4.98896521793513	4.88865614399522	5.08915615139966	4.70825444885381	5.25890116136615	COVID-19-Related
236	General	-0.0498712715995724	-1	-0.0559471380928754	4.67378030332303	4.58295922016393	4.76388953895446	4.38653553711104	4.93692850678918	General
237	COVID-19-Related	-0.0338737580960375	1	-0.0292022771138503	5.01050222816373	4.9104231999369	5.10887206189016	4.72706076131223	5.2779863661019	COVID-19-Related
238	General	-0.0338737580960375	-1	-0.0292022771138503	4.68899028446726	4.59749500946879	4.77820613051713	4.39867197914448	4.95354975150665	General
239	COVID-19-Related	-0.0178762445925027	1	-0.00245741613482515	5.03195326823473	4.9313970886215	5.13067081585489	4.74510442653206	5.29592195133519	COVID-19-Related
240	General	-0.0178762445925027	-1	-0.00245741613482515	4.70416810731622	4.612693093769	4.79286880831825	4.41405145966833	4.97230368795109	General
241	COVID-19-Related	-0.00187873108896786	1	0.0242874448442	5.05331721876048	4.95455684458044	5.15183186672859	4.76850049665476	5.31723481769682	COVID-19-Related
242	General	-0.00187873108896786	-1	0.0242874448442	4.71931339800166	4.6276455808399	4.80734797660458	4.43344494882999	4.98990942038251	General
243	COVID-19-Related	0.0141187824145668	1	0.0510323058232247	5.07459296073469	4.97601010804487	5.1729010052727	4.79654772909201	5.33991018651666	COVID-19-Related
244	General	0.0141187824145668	-1	0.0510323058232247	4.73442578470414	4.64344677418908	4.82307827217376	4.45199751219047	5.00463602394147	General
245	COVID-19-Related	0.0301162959181016	1	0.0777771668022498	5.09577937510856	4.99801810984802	5.19395097886772	4.8197414595345	5.36226978718292	COVID-19-Related
246	General	0.0301162959181016	-1	0.0777771668022498	4.7495048975253	4.65887523234569	4.83900114006057	4.4677160728851	5.0189671771784	General
247	COVID-19-Related	0.0461138094216365	1	0.104522027781275	5.11687534240246	5.0184146723797	5.21424471408105	4.84167312993016	5.380325416143	COVID-19-Related
248	General	0.0461138094216365	-1	0.104522027781275	4.76455036836253	4.67523639454429	4.85524066666196	4.48116638155	5.03148605685336	General
249	COVID-19-Related	0.0621113229251713	1	0.1312668887603	5.13787974235358	5.04001989835421	5.233876073612	4.86098896444271	5.40475675120519	COVID-19-Related
250	General	0.0621113229251713	-1	0.1312668887603	4.77956183078607	4.69071247591168	4.8711468923712	4.49349285660765	5.04765241563395	General
251	COVID-19-Related	0.0781088364287061	1	0.158011749739325	5.15879145360033	5.06107220903872	5.25312507878913	4.88533092481678	5.42918142820022	COVID-19-Related
252	General	0.0781088364287061	-1	0.158011749739325	4.79453891991874	4.70561225983097	4.88656599837696	4.50580685412113	5.06269618239334	General
253	COVID-19-Related	0.0941063499322408	1	0.18475661071835	5.17960935340381	5.0826388044831	5.27241641530194	4.90552327530197	5.45116520945156	COVID-19-Related
254	General	0.0941063499322408	-1	0.18475661071835	4.8094812723182	4.72112693783264	4.90005776060719	4.51817932297648	5.07817469070957	General
255	COVID-19-Related	0.110103863435776	1	0.211501471697375	5.20033231740701	5.10106339822065	5.29271942939525	4.92452516616935	5.47125434544853	COVID-19-Related
256	General	0.110103863435776	-1	0.211501471697375	4.82438852586214	4.73622331124708	4.91600550813638	4.53053561670492	5.09352164732989	General
257	COVID-19-Related	0.12610137693931	1	0.2382463326764	5.22095921943225	5.12167052366194	5.31354579742119	4.94346792208867	5.49117898303813	COVID-19-Related
258	General	0.12610137693931	-1	0.2382463326764	4.83926031963625	4.75052396708499	4.93122876722096	4.54453375391278	5.107316854478	General
259	COVID-19-Related	0.142098890442845	1	0.264991193655425	5.24148893131708	5.14239176535264	5.33367505430957	4.96283127810292	5.5111576355418	COVID-19-Related
260	General	0.142098890442845	-1	0.264991193655425	4.85409629382519	4.76547563923739	4.94590413873773	4.55792104635711	5.12168861564535	General
261	COVID-19-Related	0.15809640394638	1	0.29173605463445	5.26192032278941	5.16308562186934	5.35518268598876	4.98205275951153	5.53068007295337	COVID-19-Related
262	General	0.15809640394638	-1	0.29173605463445	4.86889608960655	4.78101902757024	4.96115267924441	4.57022750952966	5.13613687661006	General
263	COVID-19-Related	0.174093917449915	1	0.318480915613475	5.28225226138205	5.18511940507433	5.3752729729899	5.00138988396633	5.54848316048002	COVID-19-Related
264	General	0.174093917449915	-1	0.318480915613475	4.88365934904808	4.79557325147371	4.97603292816606	4.58252759427884	5.1501315712422	General
265	COVID-19-Related	0.19009143095345	1	0.3452257765925	5.3024836123872	5.20592570976996	5.39554084767673	5.01883106489646	5.56970606702879	COVID-19-Related
266	General	0.19009143095345	-1	0.3452257765925	4.89838571500803	4.80871818664726	4.99149733614816	4.59485449638936	5.16751429556993	General
267	COVID-19-Related	0.206088944456985	1	0.371970637571526	5.32261323885126	5.22633702863845	5.41703001436995	5.03727214537675	5.58909103917303	COVID-19-Related
268	General	0.206088944456985	-1	0.371970637571526	4.91307483103883	4.82259108008915	5.0060640572779	4.60715343089013	5.18005138059935	General
269	COVID-19-Related	0.222086457960519	1	0.39871549855055	5.34264000161043	5.24471544375972	5.43740049382902	5.05584654578231	5.60826430706553	COVID-19-Related
270	General	0.222086457960519	-1	0.39871549855055	4.9277263412942	4.83820600117253	5.02191778470156	4.62036703544175	5.19315725696773	General
271	COVID-19-Related	0.238083971464054	1	0.425460359529575	5.36256275936754	5.26661592255072	5.45621619390695	5.07296230424616	5.62742487029659	COVID-19-Related
272	General	0.238083971464054	-1	0.425460359529575	4.94233989043965	4.8531564236164	5.03758933046263	4.6345792807112	5.2093866285446	General
273	COVID-19-Related	0.254081484967589	1	0.4522052205086	5.38238036881041	5.28627165574198	5.47551484035145	5.09160239349166	5.64829802327142	COVID-19-Related
274	General	0.254081484967589	-1	0.4522052205086	4.95691512356658	4.86791055588746	5.05372321085038	4.64845280964736	5.22259977658676	General
275	COVID-19-Related	0.270078998471124	1	0.478950081487625	5.40209168477233	5.30661090098746	5.49535669451955	5.11167344996646	5.66552431485134	COVID-19-Related
276	General	0.270078998471124	-1	0.478950081487625	4.97145168610988	4.88202924673188	5.06967553364187	4.66253722299878	5.23894293429728	General
277	COVID-19-Related	0.286076511974658	1	0.50569494246665	5.42169556043497	5.32431038132218	5.51546382081863	5.1314306051137	5.68562410206639	COVID-19-Related
278	General	0.286076511974658	-1	0.50569494246665	4.98594922376928	4.89590014494853	5.08474128430205	4.67699071996266	5.25424558398277	General
279	COVID-19-Related	0.302074025478193	1	0.532439803445675	5.44119084757424	5.34459636556603	5.53673845740603	5.1511056939312	5.70557467132868	COVID-19-Related
280	General	0.302074025478193	-1	0.532439803445675	5.00040738243437	4.91018590202994	5.10009255582436	4.69126380842601	5.27279545799026	General
281	COVID-19-Related	0.318071538981728	1	0.5591846644247	5.46057639684941	5.36424216064696	5.55676375739774	5.16605945299144	5.72206864282693	COVID-19-Related
282	General	0.318071538981728	-1	0.5591846644247	5.01482580811335	4.92257227376622	5.11324055150973	4.70461378525463	5.28979153486351	General
283	COVID-19-Related	0.334069052485263	1	0.585929525403726	5.47985105813594	5.38447995579955	5.5768044678113	5.18409575075148	5.74092183289867	COVID-19-Related
284	General	0.334069052485263	-1	0.585929525403726	5.02920414686575	4.93584869986718	5.12867751176653	4.71850840480804	5.30458080907672	General
285	COVID-19-Related	0.350066565988798	1	0.612674386382751	5.49901368090242	5.40382062176329	5.59772020098367	5.20215978516988	5.76295881934327	COVID-19-Related
286	General	0.350066565988798	-1	0.612674386382751	5.04354204473881	4.9498821552459	5.1446980132374	4.73269642520088	5.31930709563684	General
287	COVID-19-Related	0.366064079492333	1	0.639419247361776	5.51806311463195	5.42144887478283	5.61737269955996	5.2200713176046	5.78409167960706	COVID-19-Related
288	General	0.366064079492333	-1	0.639419247361776	5.057839147708	4.96342900501879	5.16050269193415	4.74949180664868	5.33391274206622	General
289	COVID-19-Related	0.382061592995867	1	0.6661641083408	5.53699820928814	5.44140984398178	5.6374035305556	5.23797898731545	5.80360909692849	COVID-19-Related
290	General	0.382061592995867	-1	0.6661641083408	5.07209510162138	4.97707258949654	5.17537745814625	4.76025502300126	5.35090249071862	General
291	COVID-19-Related	0.398059106499402	1	0.692908969319825	5.55581781582613	5.46013233333934	5.65636673307502	5.25243467461497	5.82397723609034	COVID-19-Related
292	General	0.398059106499402	-1	0.692908969319825	5.08630955214797	4.9907360130744	5.18737615234434	4.7739922749305	5.36476853439722	General
293	COVID-19-Related	0.414056620002937	1	0.71965383029885	5.57452078674872	5.47947981353344	5.6761380135106	5.27032567885886	5.84400065543574	COVID-19-Related
294	General	0.414056620002937	-1	0.71965383029885	5.10048214473027	5.00470140169341	5.20272037520775	4.78787749964522	5.38022902793011	General
295	COVID-19-Related	0.430054133506472	1	0.746398691277875	5.59310597670761	5.49658300585747	5.69516278494049	5.28755430754457	5.86380436395045	COVID-19-Related
296	General	0.430054133506472	-1	0.746398691277875	5.11461252454082	5.01816769272947	5.21751706056646	4.7973327206603	5.39804250059518	General
297	COVID-19-Related	0.446051647010006	1	0.773143552256901	5.61157224314983	5.51482294752477	5.71397545516774	5.30598475219801	5.88342399488747	COVID-19-Related
298	General	0.446051647010006	-1	0.773143552256901	5.12870033644283	5.03330689653156	5.23139228164482	4.81209391782575	5.41636863513518	General
299	COVID-19-Related	0.462049160513541	1	0.799888413235926	5.62991844700922	5.53440920848232	5.73464134518586	5.32622331753041	5.9028276647633	COVID-19-Related
300	General	0.462049160513541	-1	0.799888413235926	5.14274522495512	5.04584158644006	5.24552706351517	4.8278183209693	5.43173826275598	General
301	COVID-19-Related	0.478046674017076	1	0.826633274214951	5.64814345344254	5.55260135115684	5.75399988816565	5.34401106374096	5.92256752585372	COVID-19-Related
302	General	0.478046674017076	-1	0.826633274214951	5.15674683422116	5.05803882614878	5.2592292988875	4.84294785787266	5.44687217391358	General
303	COVID-19-Related	0.494044187520611	1	0.853378135193976	5.66624613260994	5.57188096172039	5.77166620365748	5.36138337789343	5.94105557873962	COVID-19-Related
304	General	0.494044187520611	-1	0.853378135193976	5.1707048079824	5.07132965869296	5.27365466274149	4.85624122589179	5.46271594748003	General
305	COVID-19-Related	0.510041701024146	1	0.880122996173001	5.68422536049915	5.5882536051081	5.78932257380329	5.37869450975293	5.95835584953981	COVID-19-Related
306	General	0.510041701024146	-1	0.880122996173001	5.18461878955587	5.08381713403626	5.28689357555161	4.86718871348608	5.47990541463104	General
307	COVID-19-Related	0.526039214527681	1	0.906867857152026	5.70208001979258	5.60581569588301	5.8068935666524	5.39618295640419	5.9785583224951	COVID-19-Related
308	General	0.526039214527681	-1	0.906867857152026	5.19848842181609	5.09743393273831	5.30018108547233	4.88079839531171	5.49607050859363	General
309	COVID-19-Related	0.542036728031215	1	0.933612718131051	5.71980900077643	5.6230205047254	5.8242683128361	5.41239579421571	5.99706918178907	COVID-19-Related
310	General	0.542036728031215	-1	0.933612718131051	5.21231334718137	5.10915764346595	5.31536467404115	4.89045223494882	5.51140695857813	General
311	COVID-19-Related	0.55803424153475	1	0.960357579110075	5.73741120229058	5.64012328191799	5.84239288302563	5.42785600358021	6.01581360874079	COVID-19-Related
312	General	0.55803424153475	-1	0.960357579110075	5.22609320760441	5.12221482035943	5.33041900446653	4.90139903713896	5.52666439413276	General
313	COVID-19-Related	0.574031755038285	1	0.987102440089101	5.75488553271801	5.65693209471345	5.85946417342298	5.44332777837112	6.03439669453094	COVID-19-Related
314	General	0.574031755038285	-1	0.987102440089101	5.23982764456743	5.13493167730399	5.34446270993674	4.90940541654843	5.54179156527104	General
315	COVID-19-Related	0.59002926854182	1	1.01384730106813	5.77223091101201	5.67465679839638	5.87592956677792	5.45874675690905	6.05313377468798	COVID-19-Related
316	General	0.59002926854182	-1	1.01384730106813	5.25351629908166	5.14770543037906	5.35914768844313	4.91750855955168	5.55742476600153	General
317	COVID-19-Related	0.606026782045354	1	1.04059216204715	5.78944626775945	5.69199282401372	5.8933243828874	5.47530296349476	6.07165670187359	COVID-19-Related
318	General	0.606026782045354	-1	1.04059216204715	5.26715881169141	5.16081852065807	5.37448398243555	4.93002514906266	5.57291028958341	General
319	COVID-19-Related	0.622024295548889	1	1.06733702302618	5.80653054627806	5.70820437700822	5.91162473281716	5.49087269791775	6.089955328646	COVID-19-Related
320	General	0.622024295548889	-1	1.06733702302618	5.28075482248255	5.17427960691188	5.39082933681402	4.94506402980951	5.58973973953649	General
321	COVID-19-Related	0.638021809052424	1	1.0940818840052	5.82348270374534	5.72544517169312	5.92876875592767	5.50637136183086	6.10799175452821	COVID-19-Related
322	General	0.638021809052424	-1	1.0940818840052	5.29430397109572	5.18609828985687	5.40465384875326	4.95789383439947	5.6066890673656	General
323	COVID-19-Related	0.654019322555959	1	1.12082674498423	5.84030171235674	5.74200978309849	5.94445036200665	5.52182159567412	6.12422566864523	COVID-19-Related
324	General	0.654019322555959	-1	1.12082674498423	5.30780589674395	5.19859195754618	5.41991989342884	4.97242864772678	5.62354237556798	General
325	COVID-19-Related	0.670016836059494	1	1.14757160596325	5.8569865605102	5.75931707711555	5.96073389967939	5.53715322080857	6.14190224529658	COVID-19-Related
326	General	0.670016836059494	-1	1.14757160596325	5.32126023823511	5.21064458140427	5.43584448628291	4.98209589103309	5.64029885451573	General
327	COVID-19-Related	0.686014349563029	1	1.17431646694228	5.87353625401417	5.77588722460939	5.97651513295101	5.55243528506019	6.1587932833666	COVID-19-Related
328	General	0.686014349563029	-1	1.17431646694228	5.33466663399885	5.22268815201816	5.4504158809653	4.99089478655691	5.65510633966337	General
329	COVID-19-Related	0.702011863066563	1	1.2010613279213	5.88994981731596	5.7922298902047	5.99255996658607	5.5667092306573	6.17470418131482	COVID-19-Related
330	General	0.702011863066563	-1	1.2010613279213	5.3480247221184	5.23471256201278	5.46428402101632	4.99976567672949	5.67117734014518	General
331	COVID-19-Related	0.718009376570098	1	1.22780618890033	5.90622629474691	5.80779078068889	6.00949551284142	5.58030129637174	6.1933754690065	COVID-19-Related
332	General	0.718009376570098	-1	1.22780618890033	5.36133414036705	5.24669312046177	5.47821839680276	5.00925565297184	5.68873944411602	General
333	COVID-19-Related	0.734006890073633	1	1.25455104987935	5.9223647517809	5.82325887435977	6.02534634786464	5.59414447288254	6.2103217280812	COVID-19-Related
334	General	0.734006890073633	-1	1.25455104987935	5.37459452624937	5.26034631752741	5.49226553374873	5.02320537829391	5.7042579836385	General
335	COVID-19-Related	0.750004403577168	1	1.28129591085838	5.93836427630248	5.838493113644	6.04155400949837	5.60782730417673	6.22704156614676	COVID-19-Related
336	General	0.750004403577168	-1	1.28129591085838	5.38780551704733	5.27267675454037	5.50648404054455	5.0342698451429	5.71769766112807	General
337	COVID-19-Related	0.766001917080702	1	1.3080407718374	5.9542239798806	5.85518787374506	6.05737947097529	5.62272685049588	6.24353398663665	COVID-19-Related
338	General	0.766001917080702	-1	1.3080407718374	5.40096674987121	5.28472999304511	5.52119747837755	5.04368159665943	5.73251518148534	General
339	COVID-19-Related	0.781999430584237	1	1.33478563281643	5.96994299904395	5.8715283511198	6.07246367265586	5.63763598307389	6.25979808855415	COVID-19-Related
340	General	0.781999430584237	-1	1.33478563281643	5.4140778617154	5.29650385834684	5.53573033886543	5.05430458372306	5.74821819424571	General
341	COVID-19-Related	0.797996944087772	1	1.36153049379545	5.98552049655386	5.88793428910753	6.08808612777996	5.65248864311861	6.27583306936465	COVID-19-Related
342	General	0.797996944087772	-1	1.36153049379545	5.42713848951906	5.30916022453005	5.54854904226853	5.06374416534988	5.76382344780709	General
343	COVID-19-Related	0.813994457591307	1	1.38827535477448	6.00095566267033	5.90371603725973	6.10343173085304	5.66699130524074	6.29163108173003	COVID-19-Related
344	General	0.813994457591307	-1	1.38827535477448	5.44014827023177	5.32043023811016	5.56199294483642	5.07161140469491	5.77914768761601	General
345	COVID-19-Related	0.829991971094842	1	1.4150202157535	6.01624771640705	5.91935260414332	6.11995331087188	5.68157825376178	6.30680642289603	COVID-19-Related
346	General	0.829991971094842	-1	1.4150202157535	5.45310684088412	5.33291956433823	5.57585806245885	5.08083032256693	5.78976425882262	General
347	COVID-19-Related	0.845989484598377	1	1.44176507673253	6.03139590677096	5.93344587670656	6.13551492602094	5.69608644673422	6.32137909126544	COVID-19-Related
348	General	0.845989484598377	-1	1.44176507673253	5.46601383866315	5.34517019518726	5.5888014786758	5.0900326283664	5.80031346144249	General
349	COVID-19-Related	0.861986998101911	1	1.46850993771155	6.04639951398206	5.94813131933791	6.15197993260446	5.71051533948488	6.33573543736744	COVID-19-Related
350	General	0.861986998101911	-1	1.46850993771155	5.47886890099292	5.35810229435447	5.60137559654634	5.09921824209878	5.81357866941488	General
351	COVID-19-Related	0.877984511605446	1	1.49525479869058	6.06125785066906	5.96306033895773	6.16711368481361	5.72486438966752	6.34986938724034	COVID-19-Related
352	General	0.877984511605446	-1	1.49525479869058	5.49167166561993	5.3690190295951	5.61468861833778	5.1084435669365	5.83024972115608	General
353	COVID-19-Related	0.893982025108981	1	1.5219996596696	6.07597026303664	5.97675349839692	6.18200781629485	5.73774273152538	6.36392502585703	COVID-19-Related
354	General	0.893982025108981	-1	1.5219996596696	5.50442177070356	5.38102021762584	5.6284270538005	5.11769134624467	5.84760275547363	General
355	COVID-19-Related	0.909979538612516	1	1.54874452064863	6.09053613200004	5.99185802284347	6.19487844944227	5.75163242746688	6.37751549977954	COVID-19-Related
356	General	0.909979538612516	-1	1.54874452064863	5.5171188549115	5.39282822614563	5.64229052063395	5.12692181582021	5.86481996424627	General
357	COVID-19-Related	0.92597705211605	1	1.57548938162765	6.10495487428284	6.00646749514678	6.2095568997697	5.76544460243654	6.39105634997	COVID-19-Related
358	General	0.92597705211605	-1	1.57548938162765	5.52976255752008	5.40515724192238	5.65510183960161	5.13742569291594	5.88013210271359	General
359	COVID-19-Related	0.941974565619585	1	1.60223424260668	6.11922594347394	6.01983166918188	6.22422560182218	5.77923218600564	6.4043650449097	COVID-19-Related
360	General	0.941974565619585	-1	1.60223424260668	5.54235251851954	5.41679491100837	5.66682531217613	5.14854458387966	5.89409750549803	General
361	COVID-19-Related	0.95797207912312	1	1.6289791035857	6.13334883103985	6.03321631915776	6.23858672299703	5.79298177845899	6.41755929621713	COVID-19-Related
362	General	0.95797207912312	-1	1.6289791035857	5.55488837872425	5.42895656367167	5.67909281387146	5.15556566951845	5.90794389709352	General
363	COVID-19-Related	0.973969592626655	1	1.65572396456473	6.14732306728854	6.04832172496443	6.25253693115903	5.80665113927091	6.43161086641245	COVID-19-Related
364	General	0.973969592626655	-1	1.65572396456473	5.56736977988768	5.44100758988703	5.69239083333862	5.16346573748178	5.92330868775172	General
365	COVID-19-Related	0.98996710613019	1	1.68246882554375	6.16114822228147	6.06306840832971	6.26543822907664	5.82023971787932	6.44541469880213	COVID-19-Related
366	General	0.98996710613019	-1	1.68246882554375	5.57979636482227	5.45311996959055	5.70590722013569	5.17252732126515	5.9385557106057	General
367	COVID-19-Related	1.00596461963372	1	1.70921368652278	6.17482390669033	6.07675193949085	6.27972988475461	5.83469082840877	6.4587616045631	COVID-19-Related
368	General	1.00596461963372	-1	1.70921368652278	5.59216777752401	5.46396613258023	5.71968240703683	5.1815924387396	5.95368413709772	General
369	COVID-19-Related	1.02196213313726	1	1.7359585475018	6.18834977259549	6.09094915323291	6.29302334605673	5.84792816978058	6.47103349376657	COVID-19-Related
370	General	1.02196213313726	-1	1.7359585475018	5.60448366330164	5.47568646989231	5.7332368606989	5.19110459684185	5.96869315118344	General
371	COVID-19-Related	1.03795964664079	1	1.76270340848083	6.20172551422335	6.10525169303981	6.30598994575163	5.86040570924766	6.48293967611401	COVID-19-Related
372	General	1.03795964664079	-1	1.76270340848083	5.61674366891052	5.48666864851411	5.74716587951741	5.20140208829501	5.98358195025612	General
373	COVID-19-Related	1.05395716014433	1	1.78944826945985	6.21495086862	6.11913873438013	6.31878476940805	5.87376972579219	6.49464449287776	COVID-19-Related
374	General	1.05395716014433	-1	1.78944826945985	5.62894744269093	5.49853262520235	5.76096708331518	5.20873837441336	5.99834974608185	General
375	COVID-19-Related	1.06995467364786	1	1.81619313043888	6.22802561625888	6.13211631055419	6.33166964736358	5.88819234625591	6.50670548616122	COVID-19-Related
376	General	1.06995467364786	-1	1.81619313043888	5.64109463471079	5.51009930969109	5.77340366466832	5.2176787668563	6.01299576574391	General
377	COVID-19-Related	1.0859521871514	1	1.8429379914179	6.2409495815804	6.14556147012558	6.34453767335064	5.90251593843689	6.51900309398177	COVID-19-Related
378	General	1.0859521871514	-1	1.8429379914179	5.65318489691261	5.52255968804748	5.78731265091591	5.22660138065878	6.02749823172637	General
379	COVID-19-Related	1.10194970065493	1	1.86968285239693	6.25372263346189	6.15827292210398	6.35795899547522	5.91673982658193	6.53068800818069	COVID-19-Related
380	General	1.10194970065493	-1	1.86968285239693	5.66521788326462	5.53366194170152	5.79987334587053	5.23550613446423	6.04103203551573	General
381	COVID-19-Related	1.11794721415847	1	1.89642771337595	6.26634468561631	6.17090210509624	6.37065143136841	5.93015990742178	6.54187895604554	COVID-19-Related
382	General	1.11794721415847	-1	1.89642771337595	5.67719324991585	5.54578238858305	5.81194545644716	5.2443929467617	6.05468412247664	General
383	COVID-19-Related	1.133944727662	1	1.92317257435498	6.27881569691873	6.18347878114138	6.38300352307237	5.94316049011233	6.55286122078235	COVID-19-Related
384	General	1.133944727662	-1	1.92317257435498	5.68911065535505	5.55704961539614	5.82457497236888	5.25337081635201	6.06807073672143	General
385	COVID-19-Related	1.14994224116554	1	1.949917435334	6.29113567165965	6.19593491523668	6.39479684558045	5.95513228817844	6.56363629752141	COVID-19-Related
386	General	1.14994224116554	-1	1.949917435334	5.70096976057332	5.56880079436577	5.83809493253054	5.26235797773963	6.08104626484028	General
387	COVID-19-Related	1.16593975466907	1	1.97666229631303	6.3033046597247	6.20872942666128	6.4073849517981	5.96449478994527	6.57420576238127	COVID-19-Related
388	General	1.16593975466907	-1	1.97666229631303	5.71277022923014	5.57956163586752	5.85021494982034	5.27110657131553	6.09453385271464	General
389	COVID-19-Related	1.18193726817261	1	2.00340715729205	6.31532275670038	6.22084206598247	6.42020964254102	5.97634244920917	6.58457126989475	COVID-19-Related
390	General	1.18193726817261	-1	2.00340715729205	5.72451172782279	5.59091713141546	5.8622244469657	5.28022112563887	6.10761376314866	General
391	COVID-19-Related	1.19793478167614	1	2.03015201827108	6.32719010390608	6.23291087019443	6.43176975292312	5.99073447304752	6.59473455030848	COVID-19-Related
392	General	1.19793478167614	-1	2.03015201827108	5.73619392585875	5.60305098583206	5.87514514352963	5.28907856672811	6.12057905983675	General
393	COVID-19-Related	1.21393229517968	1	2.0568968792501	6.33890688835252	6.24488845333202	6.44358025548236	6.00650264265834	6.60469740676748	COVID-19-Related
394	General	1.21393229517968	-1	2.0568968792501	5.74781649603099	5.61405791287794	5.88820149345461	5.29907379529492	6.13342926396445	General
395	COVID-19-Related	1.22992980868321	1	2.08364174022913	6.35047334262737	6.25680848880584	6.45456709647795	6.0192901844836	6.61446171239672	COVID-19-Related
396	General	1.22992980868321	-1	2.08364174022913	5.75937911439599	5.62499819152713	5.90105256889023	5.31080951006916	6.14616391601875	General
397	COVID-19-Related	1.24592732218675	1	2.11038660120815	6.36188974470891	6.26988273527871	6.46543264445776	6.03166208271888	6.62402074545246	COVID-19-Related
398	General	1.24592732218675	-1	2.11038660120815	5.77088146055399	5.63598800949326	5.91449989857368	5.32144375022623	6.15878257643594	General
399	COVID-19-Related	1.26192483569028	1	2.13713146218718	6.37315641770883	6.28183569630742	6.47603511170638	6.04394247093997	6.63338487310144	COVID-19-Related
400	General	1.26192483569028	-1	2.13713146218718	5.78232321783148	5.64693618828559	5.92639322429879	5.32924272019179	6.17128482623855	General
